# Supplementary material for: Enhancers and genome conformation provide complex transcriptional control of a herpesviral gene
Source: Mol Syst Biol. 2024 Nov 19;21(1):2. doi: 10.1038/s44320-024-00075-0 (PMC11696879; doi:10.1038/s44320-024-00075-0)
Supplement: Supplementary file 2 — Dataset EV1 [file 44320_2024_75_MOESM2_ESM.xlsx]

## Sheet: Dataset EV1
		Dataset EV1. CRISPRi count files. Raw counts for sequencing from CRISPRi screens.
		sgRNA counts for CRISPRi screen
		For each condition, unnormalized counts are given for indicates sgRNA
		sgRNAs with multiple targets were excluded from downstream analysis
		KSHV-targeting sgRNAs are named BAC16_XXXX
		Where XXXX indicates the coordinate they target
		Negative coordinates indicate opposite strand
		Multiple coordinates indicate multiple targeting sgRNAs
		Not all coordinates are listed for sgRNAs with many targeting sites
		NONE indicates sgRNAs with no targeting sites in the human genome
		SAFE indicates sgRNAs targeting a region in the human genome with no predicted function

## Sheet: Low rep1
0None_none_ACOCDTKP_211901.602	1159
0None_none_ACOCDTKP_211910.611	2464
0None_none_ACOCDTKP_212119.820	2023
0None_none_ACOCDTKP_212169.870	1003
0None_none_ACOCDTKP_213001.1702	119
0None_none_ACOCDTKP_213205.1906	2202
0None_none_ACOCDTKP_214020.2721	563
0None_none_ACOCDTKP_214247.2948	1224
0None_none_ACOCDTKP_214493.3194	1249
0None_none_ACOCDTKP_215322.4023	1096
0None_none_ACOCDTKP_215577.4278	227
0None_none_ACOCDTKP_215600.4301	778
0None_none_ACOCDTKP_215656.4357	1008
0None_none_ACOCDTKP_216067.4768	907
0None_none_ACOCDTKP_216095.4796	1898
0None_none_ACOCDTKP_216181.4882	359
0None_none_ACOCDTKP_216554.5255	2817
0None_none_ACOCUNA1_211442.143	2498
0None_none_ACOCUNA1_211591.292	1065
0None_none_ACOCUNA1_212060.761	769
0None_none_ACOCUNA1_212384.1085	4608
0None_none_ACOCUNA1_212388.1089	2298
0None_none_ACOCUNA1_212462.1163	2832
0None_none_ACOCUNA1_212689.1390	856
0None_none_ACOCUNA1_213054.1755	638
0None_none_ACOCUNA1_213236.1937	1742
0None_none_ACOCUNA1_213269.1970	1479
0None_none_ACOCUNA1_213595.2296	279
0None_none_ACOCUNA1_213596.2297	1070
0None_none_ACOCUNA1_213912.2613	1069
0None_none_ACOCUNA1_214211.2912	511
0None_none_ACOCUNA1_215225.3926	1932
0None_none_ACOCUNA1_215292.3993	2940
0None_none_ACOCUNA1_215646.4347	2005
0None_none_ACOCUNA1_215690.4391	241
0None_none_ACOCUNA1_215724.4425	2448
0None_none_ACOCUNA1_215840.4541	701
0None_none_ACOCUNA1_216396.5097	839
0None_none_ACOCUNA1_216876.5577	2305
0None_none_ACOCUNA1_216937.5638	618
0None_none_ACOCUNA2_211586.287	1470
0None_none_ACOCUNA2_211767.468	3005
0None_none_ACOCUNA2_212081.782	1585
0None_none_ACOCUNA2_212359.1060	1069
0None_none_ACOCUNA2_212369.1070	214
0None_none_ACOCUNA2_212720.1421	1680
0None_none_ACOCUNA2_212735.1436	1233
0None_none_ACOCUNA2_213008.1709	198
0None_none_ACOCUNA2_213110.1811	451
0None_none_ACOCUNA2_213815.2516	276
0None_none_ACOCUNA2_214243.2944	2300
0None_none_ACOCUNA2_214273.2974	2965
0None_none_ACOCUNA2_214492.3193	2150
0None_none_ACOCUNA2_214518.3219	1782
0None_none_ACOCUNA2_214589.3290	367
0None_none_ACOCUNA2_215328.4029	62
0None_none_ACOCUNA2_215762.4463	2798
0None_none_ACOCUNA2_215998.4699	33
0None_none_ACOCUNA2_216128.4829	544
0None_none_ACOCUNA2_216410.5111	2339
0None_none_ACOCUNA2_216540.5241	1484
0None_none_ACOCUNA2_216640.5341	2098
0None_none_ACOCUNA2_216774.5475	1705
0None_none_ACOCUNA3_211877.578	284
0None_none_ACOCUNA3_211954.655	1196
0None_none_ACOCUNA3_212419.1120	2940
0None_none_ACOCUNA3_212539.1240	2184
0None_none_ACOCUNA3_213041.1742	650
0None_none_ACOCUNA3_213614.2315	827
0None_none_ACOCUNA3_213630.2331	1032
0None_none_ACOCUNA3_213827.2528	1848
0None_none_ACOCUNA3_214541.3242	112
0None_none_ACOCUNA3_214664.3365	855
0None_none_ACOCUNA3_214842.3543	1384
0None_none_ACOCUNA3_215750.4451	595
0None_none_ACOCUNA3_216141.4842	2154
0None_none_ACOCUNA3_216473.5174	395
0None_none_ACOCUNA3_216617.5318	315
0None_none_ACOCUNA3_216747.5448	2843
0None_none_ACOC_211308.9	1786
0None_none_ACOC_211316.17	241
0None_none_ACOC_211335.36	2923
0None_none_ACOC_211355.56	1807
0None_none_ACOC_211362.63	1306
0None_none_ACOC_211392.93	2598
0None_none_ACOC_211413.114	2482
0None_none_ACOC_211423.124	1325
0None_none_ACOC_211480.181	1235
0None_none_ACOC_211481.182	1401
0None_none_ACOC_211483.184	2576
0None_none_ACOC_211503.204	1390
0None_none_ACOC_211505.206	1537
0None_none_ACOC_211529.230	1347
0None_none_ACOC_211560.261	1071
0None_none_ACOC_211593.294	1443
0None_none_ACOC_211619.320	1259
0None_none_ACOC_211632.333	3259
0None_none_ACOC_211662.363	1923
0None_none_ACOC_211684.385	1208
0None_none_ACOC_211697.398	53
0None_none_ACOC_211831.532	2492
0None_none_ACOC_211854.555	1695
0None_none_ACOC_211889.590	1509
0None_none_ACOC_211898.599	1901
0None_none_ACOC_211921.622	2183
0None_none_ACOC_211983.684	1274
0None_none_ACOC_212012.713	2309
0None_none_ACOC_212036.737	923
0None_none_ACOC_212073.774	2223
0None_none_ACOC_212115.816	1175
0None_none_ACOC_212121.822	869
0None_none_ACOC_212141.842	2370
0None_none_ACOC_212188.889	1408
0None_none_ACOC_212331.1032	1802
0None_none_ACOC_212333.1034	1646
0None_none_ACOC_212420.1121	2925
0None_none_ACOC_212437.1138	2163
0None_none_ACOC_212560.1261	2359
0None_none_ACOC_212569.1270	2394
0None_none_ACOC_212586.1287	1923
0None_none_ACOC_212620.1321	1686
0None_none_ACOC_212623.1324	674
0None_none_ACOC_212640.1341	2163
0None_none_ACOC_212641.1342	66
0None_none_ACOC_212684.1385	1782
0None_none_ACOC_212692.1393	2417
0None_none_ACOC_212728.1429	930
0None_none_ACOC_212839.1540	1198
0None_none_ACOC_212954.1655	2104
0None_none_ACOC_213049.1750	71
0None_none_ACOC_213126.1827	1719
0None_none_ACOC_213152.1853	1203
0None_none_ACOC_213155.1856	690
0None_none_ACOC_213272.1973	1082
0None_none_ACOC_213282.1983	1246
0None_none_ACOC_213332.2033	1248
0None_none_ACOC_213374.2075	1926
0None_none_ACOC_213474.2175	168
0None_none_ACOC_213475.2176	2239
0None_none_ACOC_213493.2194	1462
0None_none_ACOC_213500.2201	1195
0None_none_ACOC_213516.2217	2159
0None_none_ACOC_213524.2225	1704
0None_none_ACOC_213551.2252	997
0None_none_ACOC_213564.2265	2670
0None_none_ACOC_213608.2309	1962
0None_none_ACOC_213732.2433	1429
0None_none_ACOC_213757.2458	1263
0None_none_ACOC_213873.2574	1168
0None_none_ACOC_213877.2578	2041
0None_none_ACOC_213878.2579	15
0None_none_ACOC_213949.2650	1510
0None_none_ACOC_213963.2664	78
0None_none_ACOC_214050.2751	1523
0None_none_ACOC_214067.2768	1576
0None_none_ACOC_214080.2781	3711
0None_none_ACOC_214148.2849	1668
0None_none_ACOC_214169.2870	521
0None_none_ACOC_214179.2880	345
0None_none_ACOC_214314.3015	2027
0None_none_ACOC_214381.3082	3208
0None_none_ACOC_214382.3083	2492
0None_none_ACOC_214403.3104	2110
0None_none_ACOC_214491.3192	874
0None_none_ACOC_214576.3277	1248
0None_none_ACOC_214607.3308	2968
0None_none_ACOC_214611.3312	2854
0None_none_ACOC_214634.3335	1353
0None_none_ACOC_214648.3349	1462
0None_none_ACOC_214652.3353	2571
0None_none_ACOC_214681.3382	289
0None_none_ACOC_214713.3414	2224
0None_none_ACOC_214763.3464	601
0None_none_ACOC_214816.3517	177
0None_none_ACOC_214865.3566	1439
0None_none_ACOC_214869.3570	2384
0None_none_ACOC_214891.3592	2177
0None_none_ACOC_214896.3597	804
0None_none_ACOC_214911.3612	2352
0None_none_ACOC_214979.3680	3353
0None_none_ACOC_214993.3694	932
0None_none_ACOC_215015.3716	1035
0None_none_ACOC_215046.3747	2517
0None_none_ACOC_215107.3808	1672
0None_none_ACOC_215109.3810	2118
0None_none_ACOC_215157.3858	1385
0None_none_ACOC_215184.3885	1113
0None_none_ACOC_215326.4027	1446
0None_none_ACOC_215352.4053	1752
0None_none_ACOC_215370.4071	1129
0None_none_ACOC_215389.4090	1926
0None_none_ACOC_215409.4110	1593
0None_none_ACOC_215572.4273	1003
0None_none_ACOC_215579.4280	1711
0None_none_ACOC_215631.4332	1412
0None_none_ACOC_215661.4362	1336
0None_none_ACOC_215712.4413	400
0None_none_ACOC_215739.4440	214
0None_none_ACOC_215742.4443	2577
0None_none_ACOC_215764.4465	1196
0None_none_ACOC_215827.4528	2244
0None_none_ACOC_215865.4566	2090
0None_none_ACOC_215894.4595	328
0None_none_ACOC_215913.4614	1992
0None_none_ACOC_215944.4645	2041
0None_none_ACOC_215955.4656	999
0None_none_ACOC_215982.4683	1759
0None_none_ACOC_215994.4695	1266
0None_none_ACOC_216012.4713	210
0None_none_ACOC_216018.4719	2164
0None_none_ACOC_216026.4727	1319
0None_none_ACOC_216200.4901	767
0None_none_ACOC_216205.4906	411
0None_none_ACOC_216235.4936	1285
0None_none_ACOC_216237.4938	1426
0None_none_ACOC_216254.4955	1596
0None_none_ACOC_216263.4964	613
0None_none_ACOC_216273.4974	1223
0None_none_ACOC_216305.5006	633
0None_none_ACOC_216327.5028	753
0None_none_ACOC_216345.5046	1211
0None_none_ACOC_216356.5057	2030
0None_none_ACOC_216389.5090	2594
0None_none_ACOC_216424.5125	1934
0None_none_ACOC_216457.5158	1258
0None_none_ACOC_216549.5250	2061
0None_none_ACOC_216559.5260	1762
0None_none_ACOC_216566.5267	2735
0None_none_ACOC_216586.5287	164
0None_none_ACOC_216662.5363	1718
0None_none_ACOC_216686.5387	1870
0None_none_ACOC_216711.5412	2515
0None_none_ACOC_216717.5418	3445
0None_none_ACOC_216720.5421	886
0None_none_ACOC_216745.5446	1618
0None_none_ACOC_216777.5478	3491
0None_none_ACOC_216786.5487	2315
0None_none_ACOC_216829.5530	1373
0None_none_ACOC_216833.5534	1223
0None_none_ACOC_216859.5560	2371
0None_none_ACOC_216893.5594	752
0None_none_ACOC_216919.5620	1739
0None_none_DTKPPROT_211394.95	1099
0None_none_DTKPPROT_212082.783	1715
0None_none_DTKPPROT_213000.1701	2876
0None_none_DTKPPROT_213243.1944	2359
0None_none_DTKPPROT_213497.2198	554
0None_none_DTKPPROT_213975.2676	349
0None_none_DTKPPROT_214010.2711	2991
0None_none_DTKPPROT_214113.2814	415
0None_none_DTKPPROT_214202.2903	1463
0None_none_DTKPPROT_214302.3003	1430
0None_none_DTKPPROT_214377.3078	22
0None_none_DTKPPROT_214488.3189	2212
0None_none_DTKPPROT_214772.3473	2420
0None_none_DTKPPROT_215037.3738	1729
0None_none_DTKPPROT_215761.4462	1224
0None_none_DTKPPROT_215985.4686	1724
0None_none_DTKPPROT_215999.4700	1578
0None_none_DTKPPROT_216635.5336	295
0None_none_DTKPPROT_216663.5364	2108
0None_none_DTKPPROT_216884.5585	849
0None_none_DTKPPROT_216921.5622	1564
0None_none_DTKP_211348.49	959
0None_none_DTKP_211353.54	3486
0None_none_DTKP_211361.62	526
0None_none_DTKP_211459.160	1287
0None_none_DTKP_211474.175	499
0None_none_DTKP_211531.232	1606
0None_none_DTKP_211561.262	2561
0None_none_DTKP_211624.325	1058
0None_none_DTKP_211722.423	1726
0None_none_DTKP_211747.448	1432
0None_none_DTKP_211755.456	2312
0None_none_DTKP_211761.462	2483
0None_none_DTKP_211770.471	1868
0None_none_DTKP_211784.485	1055
0None_none_DTKP_211798.499	2055
0None_none_DTKP_211866.567	456
0None_none_DTKP_211874.575	2301
0None_none_DTKP_211885.586	1966
0None_none_DTKP_211899.600	3217
0None_none_DTKP_211908.609	2206
0None_none_DTKP_211909.610	821
0None_none_DTKP_211938.639	523
0None_none_DTKP_211949.650	1231
0None_none_DTKP_211963.664	2506
0None_none_DTKP_212021.722	796
0None_none_DTKP_212022.723	1663
0None_none_DTKP_212053.754	202
0None_none_DTKP_212064.765	1626
0None_none_DTKP_212070.771	1712
0None_none_DTKP_212071.772	1773
0None_none_DTKP_212089.790	48
0None_none_DTKP_212095.796	1889
0None_none_DTKP_212133.834	1
0None_none_DTKP_212237.938	2149
0None_none_DTKP_212273.974	274
0None_none_DTKP_212293.994	2111
0None_none_DTKP_212367.1068	1664
0None_none_DTKP_212368.1069	2274
0None_none_DTKP_212398.1099	3748
0None_none_DTKP_212429.1130	467
0None_none_DTKP_212459.1160	1397
0None_none_DTKP_212497.1198	1511
0None_none_DTKP_212518.1219	577
0None_none_DTKP_212691.1392	189
0None_none_DTKP_212709.1410	826
0None_none_DTKP_212780.1481	1279
0None_none_DTKP_212788.1489	1158
0None_none_DTKP_212908.1609	1759
0None_none_DTKP_212926.1627	911
0None_none_DTKP_212927.1628	3155
0None_none_DTKP_212930.1631	1072
0None_none_DTKP_212995.1696	2250
0None_none_DTKP_213067.1768	452
0None_none_DTKP_213092.1793	2267
0None_none_DTKP_213122.1823	41
0None_none_DTKP_213206.1907	1252
0None_none_DTKP_213305.2006	2235
0None_none_DTKP_213315.2016	520
0None_none_DTKP_213320.2021	584
0None_none_DTKP_213422.2123	2057
0None_none_DTKP_213430.2131	1568
0None_none_DTKP_213460.2161	969
0None_none_DTKP_213509.2210	1809
0None_none_DTKP_213532.2233	264
0None_none_DTKP_213548.2249	1676
0None_none_DTKP_213581.2282	2539
0None_none_DTKP_213585.2286	1164
0None_none_DTKP_213649.2350	869
0None_none_DTKP_213677.2378	1585
0None_none_DTKP_213710.2411	3223
0None_none_DTKP_213727.2428	1532
0None_none_DTKP_213751.2452	160
0None_none_DTKP_213752.2453	1457
0None_none_DTKP_213764.2465	1616
0None_none_DTKP_213765.2466	1488
0None_none_DTKP_213786.2487	838
0None_none_DTKP_213801.2502	93
0None_none_DTKP_213821.2522	1478
0None_none_DTKP_213847.2548	1807
0None_none_DTKP_213914.2615	317
0None_none_DTKP_213979.2680	2118
0None_none_DTKP_213994.2695	1198
0None_none_DTKP_214021.2722	2191
0None_none_DTKP_214038.2739	1803
0None_none_DTKP_214041.2742	2416
0None_none_DTKP_214045.2746	1747
0None_none_DTKP_214099.2800	1757
0None_none_DTKP_214112.2813	1109
0None_none_DTKP_214133.2834	1533
0None_none_DTKP_214134.2835	1185
0None_none_DTKP_214173.2874	1468
0None_none_DTKP_214259.2960	1514
0None_none_DTKP_214280.2981	969
0None_none_DTKP_214282.2983	939
0None_none_DTKP_214311.3012	2036
0None_none_DTKP_214335.3036	1400
0None_none_DTKP_214345.3046	342
0None_none_DTKP_214383.3084	178
0None_none_DTKP_214401.3102	658
0None_none_DTKP_214627.3328	571
0None_none_DTKP_214631.3332	1970
0None_none_DTKP_214636.3337	679
0None_none_DTKP_214647.3348	3264
0None_none_DTKP_214670.3371	1820
0None_none_DTKP_214693.3394	1160
0None_none_DTKP_214716.3417	1891
0None_none_DTKP_214795.3496	1439
0None_none_DTKP_214797.3498	44
0None_none_DTKP_214899.3600	717
0None_none_DTKP_214949.3650	936
0None_none_DTKP_214959.3660	1906
0None_none_DTKP_214984.3685	400
0None_none_DTKP_215147.3848	1293
0None_none_DTKP_215158.3859	2030
0None_none_DTKP_215161.3862	582
0None_none_DTKP_215167.3868	1646
0None_none_DTKP_215186.3887	1501
0None_none_DTKP_215190.3891	1475
0None_none_DTKP_215246.3947	1631
0None_none_DTKP_215251.3952	938
0None_none_DTKP_215365.4066	1651
0None_none_DTKP_215371.4072	892
0None_none_DTKP_215422.4123	585
0None_none_DTKP_215440.4141	1920
0None_none_DTKP_215494.4195	3728
0None_none_DTKP_215497.4198	1989
0None_none_DTKP_215502.4203	255
0None_none_DTKP_215538.4239	1124
0None_none_DTKP_215565.4266	2368
0None_none_DTKP_215603.4304	1629
0None_none_DTKP_215648.4349	1529
0None_none_DTKP_215685.4386	1335
0None_none_DTKP_215705.4406	2209
0None_none_DTKP_215775.4476	2144
0None_none_DTKP_215877.4578	1761
0None_none_DTKP_215942.4643	1467
0None_none_DTKP_215990.4691	2069
0None_none_DTKP_216011.4712	634
0None_none_DTKP_216043.4744	3155
0None_none_DTKP_216054.4755	2111
0None_none_DTKP_216056.4757	666
0None_none_DTKP_216062.4763	2297
0None_none_DTKP_216169.4870	1709
0None_none_DTKP_216183.4884	1184
0None_none_DTKP_216234.4935	232
0None_none_DTKP_216251.4952	3216
0None_none_DTKP_216322.5023	361
0None_none_DTKP_216346.5047	151
0None_none_DTKP_216501.5202	3126
0None_none_DTKP_216583.5284	2349
0None_none_DTKP_216604.5305	1016
0None_none_DTKP_216614.5315	2112
0None_none_DTKP_216683.5384	327
0None_none_DTKP_216695.5396	1126
0None_none_DTKP_216704.5405	2128
0None_none_DTKP_216760.5461	2771
0None_none_DTKP_216863.5564	2063
0None_none_GEEXDTKP_211445.146	1747
0None_none_GEEXDTKP_211623.324	1008
0None_none_GEEXDTKP_211688.389	1974
0None_none_GEEXDTKP_212190.891	2744
0None_none_GEEXDTKP_212297.998	2802
0None_none_GEEXDTKP_212412.1113	695
0None_none_GEEXDTKP_212700.1401	716
0None_none_GEEXDTKP_214003.2704	2343
0None_none_GEEXDTKP_214336.3037	2219
0None_none_GEEXDTKP_214573.3274	246
0None_none_GEEXDTKP_214904.3605	999
0None_none_GEEXDTKP_214946.3647	1045
0None_none_GEEXDTKP_215374.4075	2257
0None_none_GEEXDTKP_215692.4393	138
0None_none_GEEXDTKP_216076.4777	843
0None_none_GEEXDTKP_216147.4848	1273
0None_none_GEEXDTKP_216357.5058	1712
0None_none_GEEXUNA1_211458.159	1507
0None_none_GEEXUNA1_211927.628	274
0None_none_GEEXUNA1_212030.731	2447
0None_none_GEEXUNA1_212514.1215	540
0None_none_GEEXUNA1_213052.1753	393
0None_none_GEEXUNA1_213394.2095	1834
0None_none_GEEXUNA1_215086.3787	2609
0None_none_GEEXUNA1_215111.3812	984
0None_none_GEEXUNA1_215472.4173	327
0None_none_GEEXUNA1_215727.4428	147
0None_none_GEEXUNA1_215973.4674	2152
0None_none_GEEXUNA1_216309.5010	1257
0None_none_GEEXUNA1_216330.5031	1150
0None_none_GEEXUNA1_216479.5180	1684
0None_none_GEEXUNA1_216804.5505	2160
0None_none_GEEXUNA2_211396.97	262
0None_none_GEEXUNA2_212003.704	1434
0None_none_GEEXUNA2_212477.1178	1325
0None_none_GEEXUNA2_212617.1318	2561
0None_none_GEEXUNA2_212678.1379	1775
0None_none_GEEXUNA2_212706.1407	3590
0None_none_GEEXUNA2_212784.1485	2797
0None_none_GEEXUNA2_212904.1605	1644
0None_none_GEEXUNA2_213174.1875	1935
0None_none_GEEXUNA2_213431.2132	3374
0None_none_GEEXUNA2_214338.3039	1913
0None_none_GEEXUNA2_214369.3070	240
0None_none_GEEXUNA2_214749.3450	1567
0None_none_GEEXUNA2_214903.3604	2006
0None_none_GEEXUNA2_215016.3717	2181
0None_none_GEEXUNA2_215339.4040	62
0None_none_GEEXUNA2_215623.4324	2095
0None_none_GEEXUNA2_215757.4458	2397
0None_none_GEEXUNA2_215826.4527	1729
0None_none_GEEXUNA2_215920.4621	1335
0None_none_GEEXUNA2_216002.4703	1470
0None_none_GEEXUNA2_216233.4934	1563
0None_none_GEEXUNA2_216428.5129	447
0None_none_GEEXUNA2_216838.5539	785
0None_none_GEEXUNA3_212530.1231	770
0None_none_GEEXUNA3_213258.1959	199
0None_none_GEEXUNA3_213501.2202	1854
0None_none_GEEXUNA3_214001.2702	633
0None_none_GEEXUNA3_214220.2921	1479
0None_none_GEEXUNA3_214462.3163	1858
0None_none_GEEXUNA3_214615.3316	2396
0None_none_GEEXUNA3_214735.3436	2132
0None_none_GEEXUNA3_214818.3519	1475
0None_none_GEEXUNA3_215669.4370	1143
0None_none_GEEXUNA3_216050.4751	2501
0None_none_GEEXUNA3_216333.5034	1145
0None_none_GEEXUNA3_216492.5193	1562
0None_none_GEEXUNA3_216545.5246	223
0None_none_GEEX_211358.59	2541
0None_none_GEEX_211395.96	1238
0None_none_GEEX_211447.148	1830
0None_none_GEEX_211470.171	3131
0None_none_GEEX_211541.242	199
0None_none_GEEX_211555.256	1210
0None_none_GEEX_211605.306	2641
0None_none_GEEX_211608.309	2034
0None_none_GEEX_211609.310	1883
0None_none_GEEX_211696.397	1710
0None_none_GEEX_211701.402	21
0None_none_GEEX_211730.431	1431
0None_none_GEEX_211802.503	150
0None_none_GEEX_211817.518	18
0None_none_GEEX_211849.550	2359
0None_none_GEEX_211865.566	63
0None_none_GEEX_212014.715	338
0None_none_GEEX_212019.720	2551
0None_none_GEEX_212041.742	1067
0None_none_GEEX_212108.809	1898
0None_none_GEEX_212109.810	2043
0None_none_GEEX_212144.845	289
0None_none_GEEX_212192.893	1295
0None_none_GEEX_212205.906	1572
0None_none_GEEX_212207.908	1459
0None_none_GEEX_212230.931	3117
0None_none_GEEX_212232.933	2680
0None_none_GEEX_212233.934	465
0None_none_GEEX_212265.966	1081
0None_none_GEEX_212269.970	1239
0None_none_GEEX_212272.973	856
0None_none_GEEX_212278.979	307
0None_none_GEEX_212285.986	2365
0None_none_GEEX_212332.1033	951
0None_none_GEEX_212372.1073	1746
0None_none_GEEX_212390.1091	1502
0None_none_GEEX_212410.1111	1401
0None_none_GEEX_212438.1139	837
0None_none_GEEX_212452.1153	2544
0None_none_GEEX_212533.1234	1107
0None_none_GEEX_212537.1238	2060
0None_none_GEEX_212568.1269	1764
0None_none_GEEX_212593.1294	1640
0None_none_GEEX_212629.1330	2343
0None_none_GEEX_212650.1351	1966
0None_none_GEEX_212651.1352	2018
0None_none_GEEX_212695.1396	337
0None_none_GEEX_212699.1400	2697
0None_none_GEEX_212710.1411	1372
0None_none_GEEX_212719.1420	822
0None_none_GEEX_212757.1458	1651
0None_none_GEEX_212795.1496	679
0None_none_GEEX_212831.1532	1904
0None_none_GEEX_212901.1602	3257
0None_none_GEEX_212963.1664	2035
0None_none_GEEX_212969.1670	1820
0None_none_GEEX_213013.1714	1674
0None_none_GEEX_213040.1741	318
0None_none_GEEX_213055.1756	2290
0None_none_GEEX_213075.1776	299
0None_none_GEEX_213090.1791	2273
0None_none_GEEX_213108.1809	1171
0None_none_GEEX_213132.1833	3365
0None_none_GEEX_213133.1834	1065
0None_none_GEEX_213151.1852	1719
0None_none_GEEX_213284.1985	1943
0None_none_GEEX_213295.1996	1559
0None_none_GEEX_213303.2004	1777
0None_none_GEEX_213338.2039	2068
0None_none_GEEX_213354.2055	287
0None_none_GEEX_213397.2098	1429
0None_none_GEEX_213441.2142	1583
0None_none_GEEX_213459.2160	1429
0None_none_GEEX_213529.2230	2363
0None_none_GEEX_213533.2234	1579
0None_none_GEEX_213536.2237	322
0None_none_GEEX_213562.2263	1181
0None_none_GEEX_213634.2335	2672
0None_none_GEEX_213638.2339	1231
0None_none_GEEX_213651.2352	1555
0None_none_GEEX_213718.2419	1115
0None_none_GEEX_213724.2425	1938
0None_none_GEEX_213767.2468	593
0None_none_GEEX_213804.2505	82
0None_none_GEEX_213819.2520	1431
0None_none_GEEX_213831.2532	3139
0None_none_GEEX_213856.2557	1994
0None_none_GEEX_213869.2570	406
0None_none_GEEX_213871.2572	1897
0None_none_GEEX_213889.2590	848
0None_none_GEEX_213903.2604	1780
0None_none_GEEX_213908.2609	1594
0None_none_GEEX_213921.2622	173
0None_none_GEEX_213947.2648	1849
0None_none_GEEX_213971.2672	2894
0None_none_GEEX_213978.2679	760
0None_none_GEEX_214004.2705	562
0None_none_GEEX_214044.2745	2228
0None_none_GEEX_214077.2778	887
0None_none_GEEX_214120.2821	1673
0None_none_GEEX_214122.2823	2766
0None_none_GEEX_214125.2826	1316
0None_none_GEEX_214192.2893	2520
0None_none_GEEX_214242.2943	2203
0None_none_GEEX_214252.2953	2005
0None_none_GEEX_214268.2969	2401
0None_none_GEEX_214285.2986	1360
0None_none_GEEX_214292.2993	2769
0None_none_GEEX_214390.3091	585
0None_none_GEEX_214494.3195	1612
0None_none_GEEX_214512.3213	2094
0None_none_GEEX_214516.3217	1600
0None_none_GEEX_214583.3284	2283
0None_none_GEEX_214593.3294	2235
0None_none_GEEX_214598.3299	905
0None_none_GEEX_214658.3359	972
0None_none_GEEX_214674.3375	2959
0None_none_GEEX_214689.3390	1332
0None_none_GEEX_214706.3407	724
0None_none_GEEX_214777.3478	1806
0None_none_GEEX_214792.3493	2011
0None_none_GEEX_214835.3536	1957
0None_none_GEEX_214934.3635	1425
0None_none_GEEX_214953.3654	1246
0None_none_GEEX_214956.3657	1626
0None_none_GEEX_214980.3681	1559
0None_none_GEEX_215006.3707	92
0None_none_GEEX_215088.3789	109
0None_none_GEEX_215114.3815	1017
0None_none_GEEX_215162.3863	824
0None_none_GEEX_215207.3908	2123
0None_none_GEEX_215220.3921	1781
0None_none_GEEX_215230.3931	2218
0None_none_GEEX_215254.3955	1236
0None_none_GEEX_215261.3962	1951
0None_none_GEEX_215265.3966	213
0None_none_GEEX_215274.3975	277
0None_none_GEEX_215319.4020	1241
0None_none_GEEX_215360.4061	1840
0None_none_GEEX_215364.4065	1337
0None_none_GEEX_215414.4115	738
0None_none_GEEX_215454.4155	1231
0None_none_GEEX_215459.4160	45
0None_none_GEEX_215516.4217	827
0None_none_GEEX_215524.4225	90
0None_none_GEEX_215530.4231	443
0None_none_GEEX_215532.4233	1595
0None_none_GEEX_215535.4236	908
0None_none_GEEX_215542.4243	3164
0None_none_GEEX_215551.4252	1661
0None_none_GEEX_215590.4291	113
0None_none_GEEX_215611.4312	1455
0None_none_GEEX_215650.4351	343
0None_none_GEEX_215702.4403	1897
0None_none_GEEX_215718.4419	2075
0None_none_GEEX_215786.4487	1821
0None_none_GEEX_215822.4523	438
0None_none_GEEX_215846.4547	1461
0None_none_GEEX_215899.4600	365
0None_none_GEEX_215953.4654	1369
0None_none_GEEX_216051.4752	467
0None_none_GEEX_216079.4780	1152
0None_none_GEEX_216100.4801	60
0None_none_GEEX_216259.4960	70
0None_none_GEEX_216272.4973	2238
0None_none_GEEX_216310.5011	2201
0None_none_GEEX_216405.5106	1851
0None_none_GEEX_216409.5110	1572
0None_none_GEEX_216450.5151	1271
0None_none_GEEX_216461.5162	677
0None_none_GEEX_216546.5247	364
0None_none_GEEX_216670.5371	3091
0None_none_GEEX_216746.5447	561
0None_none_GEEX_216840.5541	289
0None_none_GEEX_216882.5583	701
0None_none_GEEX_216890.5591	53
0None_none_GEEX_216928.5629	1823
0None_none_GEEX_216929.5630	1807
0None_none_GEEX_216941.5642	912
0None_none_MEPRDTKP_211397.98	1183
0None_none_MEPRDTKP_211984.685	918
0None_none_MEPRDTKP_212024.725	1623
0None_none_MEPRDTKP_212155.856	1809
0None_none_MEPRDTKP_212281.982	102
0None_none_MEPRDTKP_212499.1200	1065
0None_none_MEPRDTKP_212521.1222	1012
0None_none_MEPRDTKP_213472.2173	770
0None_none_MEPRDTKP_213646.2347	2001
0None_none_MEPRDTKP_213881.2582	1391
0None_none_MEPRDTKP_213885.2586	310
0None_none_MEPRDTKP_214193.2894	1628
0None_none_MEPRDTKP_214459.3160	1350
0None_none_MEPRDTKP_214622.3323	1986
0None_none_MEPRDTKP_214898.3599	715
0None_none_MEPRDTKP_215133.3834	106
0None_none_MEPRDTKP_215206.3907	1633
0None_none_MEPRDTKP_215330.4031	1165
0None_none_MEPRDTKP_215714.4415	1045
0None_none_MEPRDTKP_215974.4675	1097
0None_none_MEPRDTKP_216143.4844	1156
0None_none_MEPRDTKP_216161.4862	278
0None_none_MEPRDTKP_216297.4998	909
0None_none_MEPRDTKP_216471.5172	124
0None_none_MEPRDTKP_216651.5352	1899
0None_none_MEPRDTKP_216770.5471	1046
0None_none_MEPRUNA1_211321.22	1765
0None_none_MEPRUNA1_211659.360	1167
0None_none_MEPRUNA1_211881.582	454
0None_none_MEPRUNA1_212087.788	2167
0None_none_MEPRUNA1_212174.875	1499
0None_none_MEPRUNA1_212955.1656	1696
0None_none_MEPRUNA1_212967.1668	1282
0None_none_MEPRUNA1_213451.2152	99
0None_none_MEPRUNA1_213606.2307	62
0None_none_MEPRUNA1_213679.2380	1892
0None_none_MEPRUNA1_214042.2743	1686
0None_none_MEPRUNA1_214333.3034	852
0None_none_MEPRUNA1_214687.3388	1733
0None_none_MEPRUNA1_214699.3400	2240
0None_none_MEPRUNA1_214787.3488	2025
0None_none_MEPRUNA1_215012.3713	1664
0None_none_MEPRUNA1_215223.3924	824
0None_none_MEPRUNA1_215375.4076	294
0None_none_MEPRUNA1_215515.4216	3008
0None_none_MEPRUNA1_215919.4620	1563
0None_none_MEPRUNA1_216027.4728	422
0None_none_MEPRUNA1_216061.4762	109
0None_none_MEPRUNA1_216078.4779	196
0None_none_MEPRUNA1_216616.5317	1633
0None_none_MEPRUNA1_216618.5319	2252
0None_none_MEPRUNA1_216814.5515	2000
0None_none_MEPRUNA1_216821.5522	1185
0None_none_MEPRUNA2_211349.50	2364
0None_none_MEPRUNA2_211384.85	2709
0None_none_MEPRUNA2_211509.210	1900
0None_none_MEPRUNA2_212450.1151	2385
0None_none_MEPRUNA2_212543.1244	4071
0None_none_MEPRUNA2_212983.1684	1225
0None_none_MEPRUNA2_213022.1723	1559
0None_none_MEPRUNA2_213527.2228	1720
0None_none_MEPRUNA2_213553.2254	1956
0None_none_MEPRUNA2_213658.2359	1910
0None_none_MEPRUNA2_213684.2385	2109
0None_none_MEPRUNA2_214121.2822	132
0None_none_MEPRUNA2_214175.2876	2484
0None_none_MEPRUNA2_214340.3041	1155
0None_none_MEPRUNA2_214406.3107	1264
0None_none_MEPRUNA2_214771.3472	2764
0None_none_MEPRUNA2_214935.3636	1486
0None_none_MEPRUNA2_215362.4063	818
0None_none_MEPRUNA2_215576.4277	2343
0None_none_MEPRUNA2_215797.4498	1194
0None_none_MEPRUNA2_216087.4788	2302
0None_none_MEPRUNA2_216172.4873	558
0None_none_MEPRUNA2_216442.5143	242
0None_none_MEPRUNA2_216467.5168	2756
0None_none_MEPRUNA2_216658.5359	295
0None_none_MEPRUNA2_216678.5379	1497
0None_none_MEPRUNA3_211452.153	2431
0None_none_MEPRUNA3_211656.357	987
0None_none_MEPRUNA3_212407.1108	61
0None_none_MEPRUNA3_212701.1402	1919
0None_none_MEPRUNA3_212752.1453	920
0None_none_MEPRUNA3_212872.1573	1398
0None_none_MEPRUNA3_212971.1672	1297
0None_none_MEPRUNA3_213233.1934	276
0None_none_MEPRUNA3_213280.1981	1588
0None_none_MEPRUNA3_214572.3273	1182
0None_none_MEPRUNA3_215434.4135	67
0None_none_MEPRUNA3_216672.5373	2129
0None_none_MEPRUNA3_216796.5497	643
0None_none_MEPRUNA3_216920.5621	1463
0None_none_MEPR_211338.39	1125
0None_none_MEPR_211347.48	1144
0None_none_MEPR_211410.111	394
0None_none_MEPR_211461.162	921
0None_none_MEPR_211471.172	2223
0None_none_MEPR_211507.208	2192
0None_none_MEPR_211567.268	2907
0None_none_MEPR_211635.336	327
0None_none_MEPR_211641.342	2020
0None_none_MEPR_211671.372	72
0None_none_MEPR_211709.410	3804
0None_none_MEPR_211740.441	1351
0None_none_MEPR_211787.488	2255
0None_none_MEPR_211795.496	488
0None_none_MEPR_211796.497	1866
0None_none_MEPR_211828.529	2192
0None_none_MEPR_211835.536	2758
0None_none_MEPR_211868.569	3310
0None_none_MEPR_211892.593	971
0None_none_MEPR_211907.608	1866
0None_none_MEPR_211915.616	1097
0None_none_MEPR_211947.648	2276
0None_none_MEPR_211959.660	1410
0None_none_MEPR_211964.665	1596
0None_none_MEPR_212018.719	3883
0None_none_MEPR_212086.787	2539
0None_none_MEPR_212092.793	120
0None_none_MEPR_212129.830	370
0None_none_MEPR_212146.847	1188
0None_none_MEPR_212251.952	942
0None_none_MEPR_212277.978	1475
0None_none_MEPR_212290.991	1708
0None_none_MEPR_212391.1092	156
0None_none_MEPR_212395.1096	1188
0None_none_MEPR_212402.1103	619
0None_none_MEPR_212428.1129	708
0None_none_MEPR_212457.1158	943
0None_none_MEPR_212458.1159	1919
0None_none_MEPR_212464.1165	2253
0None_none_MEPR_212469.1170	2386
0None_none_MEPR_212495.1196	1133
0None_none_MEPR_212571.1272	1359
0None_none_MEPR_212588.1289	2551
0None_none_MEPR_212614.1315	1633
0None_none_MEPR_212649.1350	1271
0None_none_MEPR_212708.1409	2042
0None_none_MEPR_212794.1495	234
0None_none_MEPR_212804.1505	1669
0None_none_MEPR_212869.1570	2116
0None_none_MEPR_212895.1596	1338
0None_none_MEPR_212974.1675	227
0None_none_MEPR_212990.1691	1059
0None_none_MEPR_212998.1699	1687
0None_none_MEPR_213023.1724	2446
0None_none_MEPR_213051.1752	157
0None_none_MEPR_213063.1764	1662
0None_none_MEPR_213173.1874	93
0None_none_MEPR_213196.1897	2716
0None_none_MEPR_213293.1994	309
0None_none_MEPR_213298.1999	29
0None_none_MEPR_213366.2067	1728
0None_none_MEPR_213415.2116	2856
0None_none_MEPR_213443.2144	1335
0None_none_MEPR_213575.2276	1960
0None_none_MEPR_213587.2288	1715
0None_none_MEPR_213598.2299	112
0None_none_MEPR_213616.2317	3284
0None_none_MEPR_213657.2358	178
0None_none_MEPR_213689.2390	1888
0None_none_MEPR_213690.2391	1763
0None_none_MEPR_213705.2406	2128
0None_none_MEPR_213855.2556	622
0None_none_MEPR_213897.2598	1930
0None_none_MEPR_213900.2601	105
0None_none_MEPR_213918.2619	664
0None_none_MEPR_213938.2639	2294
0None_none_MEPR_213957.2658	2575
0None_none_MEPR_213998.2699	121
0None_none_MEPR_214096.2797	2606
0None_none_MEPR_214131.2832	1798
0None_none_MEPR_214253.2954	1709
0None_none_MEPR_214290.2991	1220
0None_none_MEPR_214353.3054	2118
0None_none_MEPR_214400.3101	1756
0None_none_MEPR_214495.3196	924
0None_none_MEPR_214507.3208	648
0None_none_MEPR_214508.3209	1823
0None_none_MEPR_214530.3231	1600
0None_none_MEPR_214538.3239	1196
0None_none_MEPR_214551.3252	1305
0None_none_MEPR_214564.3265	930
0None_none_MEPR_214617.3318	1442
0None_none_MEPR_214653.3354	1462
0None_none_MEPR_214700.3401	2199
0None_none_MEPR_214746.3447	2276
0None_none_MEPR_214750.3451	2862
0None_none_MEPR_214756.3457	1252
0None_none_MEPR_214762.3463	2804
0None_none_MEPR_214790.3491	2010
0None_none_MEPR_214807.3508	556
0None_none_MEPR_214845.3546	2168
0None_none_MEPR_214916.3617	3112
0None_none_MEPR_214918.3619	688
0None_none_MEPR_214947.3648	2917
0None_none_MEPR_214964.3665	663
0None_none_MEPR_215031.3732	1211
0None_none_MEPR_215043.3744	2171
0None_none_MEPR_215074.3775	1208
0None_none_MEPR_215098.3799	2820
0None_none_MEPR_215169.3870	769
0None_none_MEPR_215309.4010	1920
0None_none_MEPR_215480.4181	1302
0None_none_MEPR_215506.4207	1662
0None_none_MEPR_215591.4292	1074
0None_none_MEPR_215612.4313	2087
0None_none_MEPR_215633.4334	1701
0None_none_MEPR_215654.4355	338
0None_none_MEPR_215675.4376	1478
0None_none_MEPR_215703.4404	3161
0None_none_MEPR_215734.4435	2367
0None_none_MEPR_215766.4467	1000
0None_none_MEPR_215784.4485	723
0None_none_MEPR_215804.4505	1394
0None_none_MEPR_215907.4608	92
0None_none_MEPR_215909.4610	2252
0None_none_MEPR_215928.4629	83
0None_none_MEPR_215930.4631	2366
0None_none_MEPR_215950.4651	1124
0None_none_MEPR_215980.4681	1448
0None_none_MEPR_216025.4726	1856
0None_none_MEPR_216030.4731	715
0None_none_MEPR_216144.4845	2038
0None_none_MEPR_216188.4889	594
0None_none_MEPR_216248.4949	841
0None_none_MEPR_216286.4987	132
0None_none_MEPR_216307.5008	1245
0None_none_MEPR_216347.5048	529
0None_none_MEPR_216373.5074	1334
0None_none_MEPR_216383.5084	2550
0None_none_MEPR_216402.5103	896
0None_none_MEPR_216452.5153	846
0None_none_MEPR_216470.5171	1796
0None_none_MEPR_216512.5213	2525
0None_none_MEPR_216524.5225	810
0None_none_MEPR_216638.5339	912
0None_none_MEPR_216648.5349	1463
0None_none_MEPR_216656.5357	1620
0None_none_MEPR_216698.5399	2787
0None_none_MEPR_216738.5439	462
0None_none_MEPR_216783.5484	3048
0None_none_MEPR_216837.5538	1856
0None_none_MEPR_216905.5606	2427
0None_none_MEPR_216931.5632	1013
0None_none_MEPR_216932.5633	1263
0None_none_PROT_211363.64	1440
0None_none_PROT_211398.99	3121
0None_none_PROT_211401.102	236
0None_none_PROT_211415.116	1315
0None_none_PROT_211437.138	803
0None_none_PROT_211490.191	1586
0None_none_PROT_211492.193	2097
0None_none_PROT_211544.245	2617
0None_none_PROT_211590.291	361
0None_none_PROT_211611.312	959
0None_none_PROT_211618.319	2607
0None_none_PROT_211679.380	828
0None_none_PROT_211694.395	1405
0None_none_PROT_211711.412	252
0None_none_PROT_211717.418	2916
0None_none_PROT_211768.469	277
0None_none_PROT_211772.473	1483
0None_none_PROT_211845.546	2208
0None_none_PROT_211861.562	1987
0None_none_PROT_211918.619	599
0None_none_PROT_211923.624	1949
0None_none_PROT_211939.640	489
0None_none_PROT_211940.641	1260
0None_none_PROT_211997.698	2531
0None_none_PROT_212010.711	1299
0None_none_PROT_212088.789	1534
0None_none_PROT_212193.894	2284
0None_none_PROT_212198.899	51
0None_none_PROT_212201.902	2208
0None_none_PROT_212202.903	2482
0None_none_PROT_212217.918	1969
0None_none_PROT_212296.997	2756
0None_none_PROT_212305.1006	809
0None_none_PROT_212317.1018	332
0None_none_PROT_212449.1150	1426
0None_none_PROT_212451.1152	642
0None_none_PROT_212478.1179	2139
0None_none_PROT_212480.1181	2324
0None_none_PROT_212660.1361	1488
0None_none_PROT_212731.1432	3266
0None_none_PROT_212742.1443	1476
0None_none_PROT_212760.1461	1125
0None_none_PROT_212826.1527	2029
0None_none_PROT_212876.1577	2063
0None_none_PROT_212877.1578	1861
0None_none_PROT_212933.1634	1718
0None_none_PROT_213010.1711	2226
0None_none_PROT_213056.1757	1452
0None_none_PROT_213061.1762	639
0None_none_PROT_213182.1883	850
0None_none_PROT_213211.1912	2097
0None_none_PROT_213260.1961	2243
0None_none_PROT_213287.1988	2882
0None_none_PROT_213312.2013	1887
0None_none_PROT_213352.2053	756
0None_none_PROT_213434.2135	1214
0None_none_PROT_213454.2155	643
0None_none_PROT_213502.2203	328
0None_none_PROT_213511.2212	831
0None_none_PROT_213537.2238	1904
0None_none_PROT_213542.2243	50
0None_none_PROT_213543.2244	716
0None_none_PROT_213609.2310	1449
0None_none_PROT_213653.2354	2163
0None_none_PROT_213663.2364	1315
0None_none_PROT_213667.2368	2967
0Safe_safe_DTKP_205505.5456	2121
0Safe_safe_DTKP_205506.5457	3199
0Safe_safe_DTKP_205508.5459	2590
0Safe_safe_DTKP_205510.5461	3606
0Safe_safe_DTKP_205511.5462	348
0Safe_safe_DTKP_205512.5463	2004
0Safe_safe_DTKP_205514.5465	1516
0Safe_safe_DTKP_205516.5467	2640
0Safe_safe_DTKP_205518.5469	2547
0Safe_safe_DTKP_205519.5470	2300
0Safe_safe_DTKP_205520.5471	1353
0Safe_safe_DTKP_205521.5472	2154
0Safe_safe_DTKP_205523.5474	2194
0Safe_safe_DTKP_205524.5475	1695
0Safe_safe_DTKP_205525.5476	1852
0Safe_safe_DTKP_205526.5477	2626
0Safe_safe_DTKP_205527.5478	2290
0Safe_safe_DTKP_205529.5480	2158
0Safe_safe_DTKP_205531.5482	1083
0Safe_safe_DTKP_205532.5483	2053
0Safe_safe_DTKP_205533.5484	1942
0Safe_safe_DTKP_205535.5486	3403
0Safe_safe_DTKP_205536.5487	1869
0Safe_safe_DTKP_205537.5488	2333
0Safe_safe_DTKP_205538.5489	2062
0Safe_safe_DTKP_205540.5491	613
0Safe_safe_DTKP_205541.5492	2414
0Safe_safe_DTKP_205542.5493	1814
0Safe_safe_DTKP_205543.5494	3183
0Safe_safe_DTKP_205545.5496	1500
0Safe_safe_DTKP_205546.5497	2834
0Safe_safe_DTKP_205547.5498	2550
0Safe_safe_DTKP_205548.5499	2726
0Safe_safe_DTKP_205549.5500	2774
0Safe_safe_DTKP_205550.5501	2236
0Safe_safe_DTKP_205552.5503	2232
0Safe_safe_DTKP_205555.5506	2337
0Safe_safe_DTKP_205556.5507	2076
0Safe_safe_DTKP_205557.5508	1960
0Safe_safe_DTKP_205558.5509	2315
0Safe_safe_DTKP_205559.5510	1048
0Safe_safe_DTKP_205560.5511	1750
0Safe_safe_DTKP_205563.5514	1576
0Safe_safe_DTKP_205564.5515	1868
0Safe_safe_DTKP_205565.5516	2003
0Safe_safe_DTKP_205566.5517	2161
0Safe_safe_DTKP_205567.5518	1201
0Safe_safe_DTKP_205568.5519	2096
0Safe_safe_DTKP_205569.5520	1588
0Safe_safe_DTKP_205571.5522	1630
0Safe_safe_DTKP_205572.5523	1408
0Safe_safe_DTKP_205573.5524	301
0Safe_safe_DTKP_205574.5525	2413
0Safe_safe_DTKP_205575.5526	1497
0Safe_safe_DTKP_205577.5528	2425
0Safe_safe_DTKP_205578.5529	3232
0Safe_safe_DTKP_205579.5530	2344
0Safe_safe_DTKP_205580.5531	1996
0Safe_safe_DTKP_205581.5532	500
0Safe_safe_DTKP_205582.5533	2902
0Safe_safe_DTKP_205585.5536	1526
0Safe_safe_DTKP_205586.5537	3372
0Safe_safe_DTKP_205587.5538	2273
0Safe_safe_DTKP_205588.5539	1370
0Safe_safe_DTKP_205589.5540	2780
0Safe_safe_DTKP_205590.5541	1880
0Safe_safe_DTKP_205591.5542	3019
0Safe_safe_DTKP_205592.5543	2310
0Safe_safe_DTKP_205593.5544	1856
0Safe_safe_DTKP_205594.5545	1476
0Safe_safe_DTKP_205596.5547	1720
0Safe_safe_DTKP_205598.5549	2545
0Safe_safe_DTKP_205600.5551	1633
0Safe_safe_DTKP_205601.5552	1405
0Safe_safe_DTKP_205603.5554	1642
0Safe_safe_DTKP_205604.5555	2777
0Safe_safe_DTKP_205605.5556	2307
0Safe_safe_DTKP_205606.5557	2022
0Safe_safe_DTKP_205607.5558	2439
0Safe_safe_DTKP_205608.5559	2248
0Safe_safe_DTKP_205610.5561	1902
0Safe_safe_DTKP_205611.5562	1642
0Safe_safe_DTKP_205613.5564	1924
0Safe_safe_DTKP_205614.5565	2694
0Safe_safe_DTKP_205615.5566	1079
0Safe_safe_DTKP_205616.5567	2714
0Safe_safe_DTKP_205617.5568	2378
0Safe_safe_DTKP_205618.5569	2895
0Safe_safe_DTKP_205620.5571	2959
0Safe_safe_DTKP_205621.5572	1933
0Safe_safe_DTKP_205622.5573	2274
0Safe_safe_DTKP_205623.5574	2149
0Safe_safe_DTKP_205624.5575	2236
0Safe_safe_DTKP_205625.5576	1907
0Safe_safe_DTKP_205626.5577	3041
0Safe_safe_DTKP_205627.5578	1351
0Safe_safe_DTKP_205628.5579	2660
0Safe_safe_DTKP_205629.5580	1620
0Safe_safe_DTKP_205630.5581	2999
0Safe_safe_DTKP_205631.5582	1702
0Safe_safe_DTKP_205632.5583	475
0Safe_safe_DTKP_205635.5586	2641
0Safe_safe_DTKP_205636.5587	823
0Safe_safe_DTKP_205637.5588	2125
0Safe_safe_DTKP_205638.5589	2630
0Safe_safe_DTKP_205639.5590	1061
0Safe_safe_DTKP_205641.5592	2837
0Safe_safe_DTKP_205643.5594	3045
0Safe_safe_DTKP_205645.5596	845
0Safe_safe_DTKP_205646.5597	3334
0Safe_safe_DTKP_205648.5599	1177
0Safe_safe_DTKP_205650.5601	1763
0Safe_safe_DTKP_205651.5602	1702
0Safe_safe_DTKP_205652.5603	1688
0Safe_safe_DTKP_205653.5604	970
0Safe_safe_DTKP_205654.5605	1435
0Safe_safe_DTKP_205655.5606	385
0Safe_safe_DTKP_205657.5608	1605
0Safe_safe_DTKP_205659.5610	540
0Safe_safe_DTKP_205660.5611	2116
0Safe_safe_DTKP_205662.5613	1670
0Safe_safe_DTKP_205663.5614	1668
0Safe_safe_DTKP_205664.5615	1058
0Safe_safe_DTKP_205665.5616	2621
0Safe_safe_DTKP_205666.5617	3007
0Safe_safe_DTKP_205667.5618	2172
0Safe_safe_DTKP_205668.5619	3309
0Safe_safe_DTKP_205670.5621	971
0Safe_safe_DTKP_205671.5622	1684
0Safe_safe_DTKP_205672.5623	1376
0Safe_safe_DTKP_205673.5624	1142
0Safe_safe_DTKP_205675.5626	549
0Safe_safe_DTKP_205676.5627	1807
0Safe_safe_DTKP_205678.5629	3670
0Safe_safe_DTKP_205679.5630	2982
0Safe_safe_DTKP_205680.5631	2750
0Safe_safe_DTKP_205682.5633	2400
0Safe_safe_DTKP_205683.5634	1912
0Safe_safe_DTKP_205684.5635	1534
0Safe_safe_DTKP_205686.5637	2634
0Safe_safe_DTKP_205687.5638	1801
0Safe_safe_DTKP_205689.5640	843
0Safe_safe_DTKP_205690.5641	2066
0Safe_safe_DTKP_205691.5642	2060
0Safe_safe_DTKP_205693.5644	2967
0Safe_safe_DTKP_205694.5645	1140
0Safe_safe_DTKP_205695.5646	2494
0Safe_safe_DTKP_205696.5647	2311
0Safe_safe_DTKP_205697.5648	2582
0Safe_safe_DTKP_205698.5649	2883
0Safe_safe_DTKP_205699.5650	1392
0Safe_safe_DTKP_205700.5651	1556
0Safe_safe_DTKP_205701.5652	3220
0Safe_safe_DTKP_205703.5654	2528
0Safe_safe_DTKP_205704.5655	2240
0Safe_safe_DTKP_205705.5656	2028
0Safe_safe_DTKP_205706.5657	2233
0Safe_safe_DTKP_205707.5658	2416
0Safe_safe_DTKP_205710.5661	2206
0Safe_safe_DTKP_205711.5662	2645
0Safe_safe_DTKP_205712.5663	1887
0Safe_safe_DTKP_205713.5664	893
0Safe_safe_DTKP_205714.5665	1995
0Safe_safe_DTKP_205715.5666	1424
0Safe_safe_DTKP_205716.5667	2037
0Safe_safe_DTKP_205717.5668	2607
0Safe_safe_DTKP_205719.5670	1468
0Safe_safe_DTKP_205721.5672	3679
0Safe_safe_DTKP_205722.5673	582
0Safe_safe_DTKP_205723.5674	2338
0Safe_safe_DTKP_205724.5675	411
0Safe_safe_DTKP_205725.5676	3121
0Safe_safe_DTKP_205726.5677	2913
0Safe_safe_DTKP_205727.5678	1071
0Safe_safe_DTKP_205728.5679	2597
0Safe_safe_DTKP_205730.5681	1255
0Safe_safe_DTKP_205731.5682	2277
0Safe_safe_DTKP_205732.5683	3166
0Safe_safe_DTKP_205733.5684	4200
0Safe_safe_DTKP_205734.5685	2688
0Safe_safe_DTKP_205736.5687	1750
0Safe_safe_DTKP_205737.5688	1524
0Safe_safe_DTKP_205738.5689	1317
0Safe_safe_DTKP_205739.5690	3395
0Safe_safe_DTKP_205740.5691	2828
0Safe_safe_DTKP_205742.5693	5116
0Safe_safe_DTKP_205743.5694	2328
0Safe_safe_DTKP_205744.5695	2139
0Safe_safe_DTKP_205746.5697	1975
0Safe_safe_DTKP_205747.5698	3416
0Safe_safe_DTKP_205748.5699	2595
0Safe_safe_DTKP_205750.5701	2393
0Safe_safe_DTKP_205751.5702	2429
0Safe_safe_DTKP_205752.5703	1481
0Safe_safe_DTKP_205753.5704	2671
0Safe_safe_DTKP_205754.5705	1223
0Safe_safe_DTKP_205755.5706	962
0Safe_safe_DTKP_205758.5709	970
0Safe_safe_DTKP_205759.5710	2709
0Safe_safe_DTKP_205760.5711	1630
0Safe_safe_DTKP_205761.5712	1616
0Safe_safe_DTKP_205763.5714	1037
0Safe_safe_DTKP_205764.5715	3228
0Safe_safe_DTKP_205765.5716	2732
0Safe_safe_DTKP_205768.5719	2819
0Safe_safe_DTKP_205769.5720	2852
0Safe_safe_DTKP_205770.5721	2109
0Safe_safe_DTKP_205772.5723	1320
0Safe_safe_DTKP_205773.5724	2517
0Safe_safe_DTKP_205775.5726	1849
0Safe_safe_DTKP_205776.5727	2634
0Safe_safe_DTKP_205777.5728	1943
0Safe_safe_DTKP_205779.5730	1417
0Safe_safe_DTKP_205780.5731	2036
0Safe_safe_DTKP_205781.5732	3041
0Safe_safe_DTKP_205782.5733	2282
0Safe_safe_DTKP_205783.5734	938
0Safe_safe_DTKP_205787.5738	1931
0Safe_safe_DTKP_205788.5739	4282
0Safe_safe_DTKP_205789.5740	3157
0Safe_safe_DTKP_205791.5742	1757
0Safe_safe_DTKP_205792.5743	1700
0Safe_safe_DTKP_205793.5744	2695
0Safe_safe_DTKP_205795.5746	2135
0Safe_safe_DTKP_205797.5748	2233
0Safe_safe_DTKP_205800.5751	3585
0Safe_safe_DTKP_205802.5753	2353
0Safe_safe_DTKP_205803.5754	2052
0Safe_safe_DTKP_205804.5755	3762
0Safe_safe_DTKP_205805.5756	2105
0Safe_safe_DTKP_205806.5757	2595
0Safe_safe_DTKP_205807.5758	1824
0Safe_safe_DTKP_205808.5759	2283
0Safe_safe_DTKP_205809.5760	2117
0Safe_safe_DTKP_205810.5761	2119
0Safe_safe_DTKP_205811.5762	3142
0Safe_safe_DTKP_205813.5764	2402
0Safe_safe_DTKP_205814.5765	214
0Safe_safe_DTKP_205815.5766	1782
0Safe_safe_DTKP_205817.5768	1076
0Safe_safe_DTKP_205821.5772	385
0Safe_safe_DTKP_205824.5775	2088
0Safe_safe_DTKP_205825.5776	2390
0Safe_safe_DTKP_205826.5777	3630
0Safe_safe_DTKP_205827.5778	2551
0Safe_safe_DTKP_205828.5779	2433
0Safe_safe_DTKP_205830.5781	1104
0Safe_safe_DTKP_205831.5782	3216
0Safe_safe_DTKP_205832.5783	2127
0Safe_safe_DTKP_205833.5784	2983
0Safe_safe_DTKP_205834.5785	1612
0Safe_safe_DTKP_205835.5786	2460
0Safe_safe_DTKP_205836.5787	2119
0Safe_safe_DTKP_205837.5788	2029
0Safe_safe_DTKP_205838.5789	2576
0Safe_safe_DTKP_205839.5790	2364
0Safe_safe_DTKP_205840.5791	1047
0Safe_safe_DTKP_205841.5792	1975
0Safe_safe_DTKP_205842.5793	2443
0Safe_safe_DTKP_205843.5794	2181
0Safe_safe_DTKP_205844.5795	2196
0Safe_safe_DTKP_205845.5796	3090
0Safe_safe_DTKP_205846.5797	2988
0Safe_safe_DTKP_205847.5798	1581
0Safe_safe_DTKP_205848.5799	1852
0Safe_safe_DTKP_205849.5800	2799
0Safe_safe_DTKP_205851.5802	3623
0Safe_safe_DTKP_205853.5804	2595
0Safe_safe_DTKP_205855.5806	1936
0Safe_safe_DTKP_205856.5807	2698
0Safe_safe_DTKP_205857.5808	1920
0Safe_safe_DTKP_205858.5809	1394
0Safe_safe_DTKP_205859.5810	2192
BAC16_-100	2068
BAC16_-100022	2202
BAC16_-100041	2336
BAC16_-100048	2547
BAC16_-100051	1671
BAC16_-100052	2713
BAC16_-100094	2294
BAC16_-100099	1716
BAC16_-100103	2708
BAC16_-100119	3374
BAC16_-100151	2071
BAC16_-100157	2356
BAC16_-100174	311
BAC16_-100214	1206
BAC16_-100215	1709
BAC16_-100235	213
BAC16_-100265	1369
BAC16_-100294	1828
BAC16_-10030	2807
BAC16_-100307	370
BAC16_-10031	2093
BAC16_-100325	2505
BAC16_-100337	1005
BAC16_-10034	396
BAC16_-100349	2210
BAC16_-100352	1382
BAC16_-100406	1376
BAC16_-100415	1172
BAC16_-10043	2898
BAC16_-100440	4001
BAC16_-100455	1457
BAC16_-100456	3112
BAC16_-100457	3112
BAC16_-100465	2043
BAC16_-100469	817
BAC16_-100514	2334
BAC16_-100526	2108
BAC16_-100554	1973
BAC16_-100575	2332
BAC16_-100622	2404
BAC16_-100645	1692
BAC16_-100653	2049
BAC16_-100663	3993
BAC16_-100670	640
BAC16_-100673	2510
BAC16_-100694	2119
BAC16_-100719	67
BAC16_-100720	817
BAC16_-100763	131
BAC16_-10077	1838
BAC16_-10078	2693
BAC16_-100786	2781
BAC16_-100789	1534
BAC16_-100820	2859
BAC16_-100827	2768
BAC16_-100851	330
BAC16_-100854	1378
BAC16_-100858	2087
BAC16_-100908	2224
BAC16_-100909	1450
BAC16_-10094	1135
BAC16_-100944	2073
BAC16_-100971	1178
BAC16_-100978	1352
BAC16_-100979	3699
BAC16_-100987	1879
BAC16_-100994	407
BAC16_-101	4392
BAC16_-101002	1735
BAC16_-101047	968
BAC16_-101048	4104
BAC16_-101049	4106
BAC16_-101050	1842
BAC16_-101054	3421
BAC16_-101055	1629
BAC16_-101058	259
BAC16_-101091	2101
BAC16_-101098	2636
BAC16_-101099	7191
BAC16_-10115	1967
BAC16_-101158	1490
BAC16_-101179	3684
BAC16_-101180	5708
BAC16_-101201	1361
BAC16_-10122	2187
BAC16_-101247	776
BAC16_-10125	1658
BAC16_-101256	784
BAC16_-101262	774
BAC16_-101273	1802
BAC16_-101274	2106
BAC16_-101277	1557
BAC16_-101287	1589
BAC16_-101295	994
BAC16_-101296	2825
BAC16_-101299	1409
BAC16_-101318	1510
BAC16_-101336	2365
BAC16_-101405	2275
BAC16_-101406	3671
BAC16_-10141	542
BAC16_-10142	2325
BAC16_-101443	1710
BAC16_-101448	3162
BAC16_-101457	114
BAC16_-101469	1099
BAC16_-101470	3301
BAC16_-101473	194
BAC16_-10149	1269
BAC16_-101494	1241
BAC16_-101499	3160
BAC16_-101504	2805
BAC16_-101522	1009
BAC16_-101525	801
BAC16_-101528	737
BAC16_-101539	2853
BAC16_-101540	4549
BAC16_-101554	1815
BAC16_-101609	3196
BAC16_-101610	5214
BAC16_-101614	3194
BAC16_-101615	1850
BAC16_-101634	1548
BAC16_-101684	3847
BAC16_-10172	1398
BAC16_-101732	479
BAC16_-101752	2304
BAC16_-101765	1321
BAC16_-101766	1671
BAC16_-101777	155
BAC16_-101788	1722
BAC16_-101794	949
BAC16_-101814	865
BAC16_-101828	2965
BAC16_-101829	1544
BAC16_-10185	751
BAC16_-101859	224
BAC16_-101883	1900
BAC16_-101896	2002
BAC16_-101938	1686
BAC16_-10196	393
BAC16_-101961	2360
BAC16_-101975	326
BAC16_-101987	2550
BAC16_-101988	1418
BAC16_-102	2324
BAC16_-102041	1669
BAC16_-102042	2369
BAC16_-10208	1657
BAC16_-102118	2865
BAC16_-102119	2880
BAC16_-102120	1133
BAC16_-102121	1089
BAC16_-102124	1278
BAC16_-102158	41
BAC16_-102163	121
BAC16_-102166	1765
BAC16_-102172	382
BAC16_-102173	1533
BAC16_-102174	1299
BAC16_-102177	1314
BAC16_-102178	1137
BAC16_-102179	1137
BAC16_-10218	1514
BAC16_-102185	217
BAC16_-102200	1874
BAC16_-102235	3438
BAC16_-102288	280
BAC16_-102293	2974
BAC16_-102300	2538
BAC16_-102338	1853
BAC16_-102341	2749
BAC16_-102411	1967
BAC16_-102414	396
BAC16_-102417	1000
BAC16_-102418	1452
BAC16_-102419	1456
BAC16_-102420	1438
BAC16_-102421	1649
BAC16_-102425	1570
BAC16_-102426	1625
BAC16_-102435	517
BAC16_-102436	1986
BAC16_-102447	1265
BAC16_-102453	1234
BAC16_-102475	1135
BAC16_-10250	573
BAC16_-102506	2319
BAC16_-102507	2132
BAC16_-102530	1637
BAC16_-10254	1284
BAC16_-102542	814
BAC16_-102548	1618
BAC16_-102549	2649
BAC16_-102557	1523
BAC16_-102566	2144
BAC16_-102567	4531
BAC16_-102568	59
BAC16_-102587	3002
BAC16_-102588	5825
BAC16_-102589	4304
BAC16_-102590	1980
BAC16_-102591	1271
BAC16_-102594	1630
BAC16_-102601	181
BAC16_-102615	738
BAC16_-102633	2446
BAC16_-102636	807
BAC16_-102637	1611
BAC16_-102643	1035
BAC16_-102659	3605
BAC16_-10266	1381
BAC16_-102666	2053
BAC16_-102685	824
BAC16_-102692	1565
BAC16_-102697	70
BAC16_-102718	315
BAC16_-102724	1863
BAC16_-102728	2049
BAC16_-102733	1136
BAC16_-102744	1808
BAC16_-102751	758
BAC16_-102752	3172
BAC16_-102755	1094
BAC16_-102756	141
BAC16_-102762	830
BAC16_-102763	1086
BAC16_-102768	1088
BAC16_-102804	2296
BAC16_-102805	2898
BAC16_-102808	2541
BAC16_-102809	2366
BAC16_-10281	2559
BAC16_-102815	1736
BAC16_-102825	726
BAC16_-102828	1101
BAC16_-10284	2809
BAC16_-102845	1493
BAC16_-102849	2435
BAC16_-102936	1121
BAC16_-102937	2602
BAC16_-102941	1376
BAC16_-102969	2719
BAC16_-10298	1857
BAC16_-102988	687
BAC16_-102989	1785
BAC16_-102999	1483
BAC16_-103003	1814
BAC16_-10301	1709
BAC16_-103023	288
BAC16_-103039	2812
BAC16_-103053	1102
BAC16_-103057	2312
BAC16_-10308	1261
BAC16_-103084	2321
BAC16_-103087	428
BAC16_-103088	225
BAC16_-103098	243
BAC16_-103105	1339
BAC16_-10311	1691
BAC16_-103114	1012
BAC16_-103115	217
BAC16_-103121	1844
BAC16_-103124	1513
BAC16_-103139	2344
BAC16_-103140	2548
BAC16_-103147	1033
BAC16_-103148	2124
BAC16_-103149	1735
BAC16_-103154	1694
BAC16_-103172	3449
BAC16_-103179	1422
BAC16_-103192	446
BAC16_-103193	1432
BAC16_-103201	2545
BAC16_-103204	811
BAC16_-103212	257
BAC16_-103267	2232
BAC16_-103342	1387
BAC16_-103377	2378
BAC16_-103378	1707
BAC16_-103392	1397
BAC16_-103393	2905
BAC16_-103408	44
BAC16_-103409	1336
BAC16_-103441	98
BAC16_-103450	1509
BAC16_-103456	4807
BAC16_-103473	2631
BAC16_-103474	4729
BAC16_-103495	1580
BAC16_-103498	2816
BAC16_-103505	2711
BAC16_-103581	1471
BAC16_-103601	1038
BAC16_-103607	898
BAC16_-103620	834
BAC16_-103679	1948
BAC16_-10368	761
BAC16_-103689	2289
BAC16_-103702	1456
BAC16_-103722	888
BAC16_-103731	1091
BAC16_-103737	284
BAC16_-10374	172
BAC16_-103746	2003
BAC16_-10375	919
BAC16_-103752	3752
BAC16_-10378	2074
BAC16_-103780	2172
BAC16_-103781	863
BAC16_-103809	1505
BAC16_-103817	2385
BAC16_-103820	1044
BAC16_-103853	1746
BAC16_-103865	1838
BAC16_-103910	168
BAC16_-103952	2164
BAC16_-103953	4481
BAC16_-103954	4480
BAC16_-104011	1953
BAC16_-104020	526
BAC16_-104037	2651
BAC16_-104156	2315
BAC16_-104157	63
BAC16_-104158	216
BAC16_-104190	801
BAC16_-104208	1242
BAC16_-104220	1197
BAC16_-104229	2023
BAC16_-104230	3941
BAC16_-104318	3596
BAC16_-104328	3652
BAC16_-104346	2819
BAC16_-10435	1562
BAC16_-104364	2689
BAC16_-10444	1303
BAC16_-10445	1828
BAC16_-104484	1478
BAC16_-104487	2090
BAC16_-104488	715
BAC16_-104489	2151
BAC16_-104490	2096
BAC16_-104511	2282
BAC16_-104512	3504
BAC16_-104517	458
BAC16_-104518	1799
BAC16_-104553	1050
BAC16_-104556	1895
BAC16_-104557	5858
BAC16_-104591	2243
BAC16_-104592	4365
BAC16_-104613	1632
BAC16_-104629	986
BAC16_-104676	338
BAC16_-104679	1407
BAC16_-104686	1605
BAC16_-104692	2972
BAC16_-104697	64
BAC16_-104698	2450
BAC16_-104745	779
BAC16_-104746	221
BAC16_-104751	2892
BAC16_-104779	3692
BAC16_-104826	3233
BAC16_-104868	528
BAC16_-104871	1622
BAC16_-104878	1371
BAC16_-104899	1959
BAC16_-104900	4436
BAC16_-104901	264
BAC16_-104904	251
BAC16_-10494	1797
BAC16_-104987	1529
BAC16_-105003	2829
BAC16_-105004	1647
BAC16_-105007	1359
BAC16_-105055	2886
BAC16_-105078	2893
BAC16_-105081	391
BAC16_-1051	2687
BAC16_-105114	2566
BAC16_-105126	1482
BAC16_-105135	3483
BAC16_-105164	2817
BAC16_-105165	5334
BAC16_-105169	1837
BAC16_-105172	1681
BAC16_-105173	2839
BAC16_-105207	3770
BAC16_-10521	3189
BAC16_-105222	1293
BAC16_-105234	975
BAC16_-105246	906
BAC16_-10530	760
BAC16_-10531	1820
BAC16_-105361	2092
BAC16_-105377	906
BAC16_-105381	1700
BAC16_-105382	3916
BAC16_-105389	920
BAC16_-105390	1265
BAC16_-105409	1657
BAC16_-105412	1671
BAC16_-105426	891
BAC16_-105433	1
BAC16_-10544	45
BAC16_-105440	1052
BAC16_-105441	2922
BAC16_-105449	1089
BAC16_-105465	1279
BAC16_-105468	2643
BAC16_-10548	1
BAC16_-105481	146
BAC16_-105482	1651
BAC16_-105483	1512
BAC16_-105486	1939
BAC16_-10549	1636
BAC16_-105509	1748
BAC16_-10553	1959
BAC16_-105537	1113
BAC16_-105551	1368
BAC16_-105554	1134
BAC16_-105582	2427
BAC16_-105583	2192
BAC16_-105586	1610
BAC16_-105591	2264
BAC16_-105594	809
BAC16_-105608	731
BAC16_-10561	2562
BAC16_-105612	1947
BAC16_-105633	2479
BAC16_-105640	910
BAC16_-105646	2509
BAC16_-105647	3038
BAC16_-105648	302
BAC16_-105739	1931
BAC16_-105817	30
BAC16_-105818	1988
BAC16_-105821	1304
BAC16_-105834	1485
BAC16_-105850	1392
BAC16_-105874	2083
BAC16_-105887	2249
BAC16_-10589	1105
BAC16_-105929	1832
BAC16_-105930	1100
BAC16_-105933	3391
BAC16_-105934	2536
BAC16_-105935	1606
BAC16_-105938	1813
BAC16_-105947	1234
BAC16_-105948	1510
BAC16_-105953	105
BAC16_-105954	337
BAC16_-105955	232
BAC16_-105969	1232
BAC16_-105979	1731
BAC16_-10601	1102
BAC16_-106020	1637
BAC16_-106021	3342
BAC16_-106022	2833
BAC16_-106026	2304
BAC16_-106032	369
BAC16_-106042	1046
BAC16_-106043	3497
BAC16_-106044	2451
BAC16_-10608	2759
BAC16_-106110	2355
BAC16_-106111	1122
BAC16_-106130	2441
BAC16_-106180	1389
BAC16_-106186	1864
BAC16_-106187	2499
BAC16_-106193	2168
BAC16_-106210	77
BAC16_-10624	844
BAC16_-106267	3357
BAC16_-106268	1305
BAC16_-106274	300
BAC16_-106287	1297
BAC16_-106299	1261
BAC16_-106318	1374
BAC16_-106337	286
BAC16_-106350	2352
BAC16_-106355	431
BAC16_-106361	2577
BAC16_-106362	2055
BAC16_-106410	2010
BAC16_-106411	2049
BAC16_-106416	1593
BAC16_-106417	5099
BAC16_-106431	1695
BAC16_-106442	2623
BAC16_-106443	4489
BAC16_-106448	2608
BAC16_-106466	2117
BAC16_-106467	2352
BAC16_-106482	1716
BAC16_-106489	3023
BAC16_-106490	3138
BAC16_-106491	3141
BAC16_-106492	1727
BAC16_-106504	1769
BAC16_-106505	2341
BAC16_-106510	1062
BAC16_-10652	669
BAC16_-106577	3152
BAC16_-106578	2448
BAC16_-106582	1586
BAC16_-106583	3323
BAC16_-106630	1654
BAC16_-106634	1682
BAC16_-106646	1025
BAC16_-106652	2314
BAC16_-106667	2720
BAC16_-106668	4165
BAC16_-106680	363
BAC16_-106684	151
BAC16_-106691	2024
BAC16_-106717	4378
BAC16_-106718	2507
BAC16_-106733	2496
BAC16_-10678	1640
BAC16_-106809	3
BAC16_-106810	1397
BAC16_-106811	1162
BAC16_-10682	1789
BAC16_-106823	1410
BAC16_-106826	744
BAC16_-10683	708
BAC16_-106850	2144
BAC16_-106868	1615
BAC16_-106869	2359
BAC16_-106870	470
BAC16_-10690	265
BAC16_-106907	2647
BAC16_-106928	3939
BAC16_-106941	1969
BAC16_-106942	5582
BAC16_-106954	2224
BAC16_-106970	3376
BAC16_-106983	1350
BAC16_-107	94
BAC16_-107013	565
BAC16_-107050	1094
BAC16_-107063	1539
BAC16_-107064	2107
BAC16_-107072	2822
BAC16_-107080	64
BAC16_-107089	1094
BAC16_-107096	2078
BAC16_-107119	2181
BAC16_-107120	1725
BAC16_-107130	213
BAC16_-10714	180
BAC16_-107183	1233
BAC16_-107186	507
BAC16_-107223	454
BAC16_-107224	630
BAC16_-107225	75
BAC16_-107231	12
BAC16_-107243	1099
BAC16_-107254	2321
BAC16_-107298	614
BAC16_-107309	1543
BAC16_-107310	1943
BAC16_-107311	1943
BAC16_-107333	2188
BAC16_-107348	557
BAC16_-107351	1083
BAC16_-107362	2066
BAC16_-107373	2065
BAC16_-107374	2649
BAC16_-107375	3036
BAC16_-107376	788
BAC16_-10738	1343
BAC16_-10739	4231
BAC16_-107392	1114
BAC16_-107393	1617
BAC16_-107417	4436
BAC16_-107418	1841
BAC16_-107419	4903
BAC16_-107420	4902
BAC16_-107443	1468
BAC16_-107453	735
BAC16_-107454	1693
BAC16_-107470	1501
BAC16_-107476	1141
BAC16_-107484	1704
BAC16_-107485	3013
BAC16_-107500	1654
BAC16_-107519	2142
BAC16_-107539	1988
BAC16_-107550	2135
BAC16_-107581	1987
BAC16_-107608	1602
BAC16_-107611	848
BAC16_-107625	1118
BAC16_-107653	2221
BAC16_-107654	5702
BAC16_-107657	316
BAC16_-107669	2015
BAC16_-107681	1865
BAC16_-107684	1558
BAC16_-107689	1003
BAC16_-10773	2492
BAC16_-107738	2816
BAC16_-107739	1747
BAC16_-10776	1788
BAC16_-107788	3383
BAC16_-107813	1596
BAC16_-107827	1431
BAC16_-107828	4442
BAC16_-107829	1475
BAC16_-107876	562
BAC16_-107880	1341
BAC16_-107883	2024
BAC16_-107892	145
BAC16_-107893	1061
BAC16_-107898	1327
BAC16_-107915	2060
BAC16_-107920	179
BAC16_-107924	3612
BAC16_-107963	2283
BAC16_-107966	1752
BAC16_-107973	1418
BAC16_-107979	3070
BAC16_-107982	251
BAC16_-107985	992
BAC16_-107986	500
BAC16_-107987	826
BAC16_-107988	334
BAC16_-108003	718
BAC16_-108065	1615
BAC16_-108082	1405
BAC16_-108097	336
BAC16_-108110	1515
BAC16_-108117	2045
BAC16_-108143	1
BAC16_-108144	1005
BAC16_-108166	1093
BAC16_-108167	2209
BAC16_-108174	3105
BAC16_-108177	697
BAC16_-108182	304
BAC16_-108195	453
BAC16_-108196	1588
BAC16_-108197	629
BAC16_-108202	2285
BAC16_-10821	1835
BAC16_-108212	546
BAC16_-108284	1441
BAC16_-108285	2352
BAC16_-108286	7
BAC16_-108287	800
BAC16_-108294	1590
BAC16_-108295	3108
BAC16_-108296	911
BAC16_-108297	1631
BAC16_-108302	42
BAC16_-108309	2155
BAC16_-108328	2628
BAC16_-108333	630
BAC16_-108334	1753
BAC16_-108348	2555
BAC16_-108375	2156
BAC16_-108376	1243
BAC16_-108380	2413
BAC16_-108394	205
BAC16_-108436	2511
BAC16_-108439	1236
BAC16_-108440	5329
BAC16_-108444	1977
BAC16_-108485	2872
BAC16_-108488	1857
BAC16_-108508	1410
BAC16_-108509	2934
BAC16_-108524	272
BAC16_-108558	2115
BAC16_-108561	222
BAC16_-108569	45
BAC16_-108570	1182
BAC16_-108574	1340
BAC16_-108575	1137
BAC16_-108603	1858
BAC16_-108611	1701
BAC16_-108612	4292
BAC16_-108626	575
BAC16_-108627	2273
BAC16_-108679	92
BAC16_-108696	3075
BAC16_-108711	368
BAC16_-108722	2296
BAC16_-108765	1562
BAC16_-108775	866
BAC16_-108776	1644
BAC16_-108785	1394
BAC16_-108797	4971
BAC16_-1088	3849
BAC16_-108810	1323
BAC16_-108811	2756
BAC16_-108812	2290
BAC16_-108813	2416
BAC16_-108827	2498
BAC16_-10884	410
BAC16_-108843	1802
BAC16_-10885	1545
BAC16_-108852	2384
BAC16_-108859	958
BAC16_-10886	300
BAC16_-108860	487
BAC16_-108861	33
BAC16_-108864	1978
BAC16_-108879	122
BAC16_-108894	3160
BAC16_-108895	7161
BAC16_-10893	334
BAC16_-108933	2202
BAC16_-108937	786
BAC16_-108965	1559
BAC16_-108969	1974
BAC16_-108970	498
BAC16_-108971	370
BAC16_-108978	2050
BAC16_-108995	170
BAC16_-109000	1361
BAC16_-109011	1304
BAC16_-109024	2326
BAC16_-109025	4360
BAC16_-109047	2096
BAC16_-109048	1841
BAC16_-109054	3972
BAC16_-109088	1697
BAC16_-109128	317
BAC16_-109161	654
BAC16_-109172	2386
BAC16_-109173	1401
BAC16_-109177	1578
BAC16_-109178	2440
BAC16_-109203	1046
BAC16_-109208	207
BAC16_-109209	138
BAC16_-109219	2365
BAC16_-109220	4756
[truncated: 21,756 more rows]

## Sheet: Low rep2
0None_none_ACOCDTKP_211901.602	2401
0None_none_ACOCDTKP_211910.611	3870
0None_none_ACOCDTKP_212119.820	2618
0None_none_ACOCDTKP_212169.870	1611
0None_none_ACOCDTKP_213001.1702	221
0None_none_ACOCDTKP_213205.1906	3655
0None_none_ACOCDTKP_214020.2721	483
0None_none_ACOCDTKP_214247.2948	1421
0None_none_ACOCDTKP_214493.3194	2611
0None_none_ACOCDTKP_215322.4023	1629
0None_none_ACOCDTKP_215577.4278	432
0None_none_ACOCDTKP_215600.4301	1173
0None_none_ACOCDTKP_215656.4357	1217
0None_none_ACOCDTKP_216067.4768	729
0None_none_ACOCDTKP_216095.4796	2872
0None_none_ACOCDTKP_216181.4882	737
0None_none_ACOCDTKP_216554.5255	3933
0None_none_ACOCUNA1_211442.143	2949
0None_none_ACOCUNA1_211591.292	1411
0None_none_ACOCUNA1_212060.761	550
0None_none_ACOCUNA1_212384.1085	5687
0None_none_ACOCUNA1_212388.1089	3809
0None_none_ACOCUNA1_212462.1163	3603
0None_none_ACOCUNA1_212689.1390	1071
0None_none_ACOCUNA1_213054.1755	453
0None_none_ACOCUNA1_213236.1937	2740
0None_none_ACOCUNA1_213269.1970	2926
0None_none_ACOCUNA1_213595.2296	374
0None_none_ACOCUNA1_213596.2297	1666
0None_none_ACOCUNA1_213912.2613	1722
0None_none_ACOCUNA1_214211.2912	718
0None_none_ACOCUNA1_215225.3926	2253
0None_none_ACOCUNA1_215292.3993	4087
0None_none_ACOCUNA1_215646.4347	2271
0None_none_ACOCUNA1_215690.4391	319
0None_none_ACOCUNA1_215724.4425	2976
0None_none_ACOCUNA1_215840.4541	1150
0None_none_ACOCUNA1_216396.5097	1264
0None_none_ACOCUNA1_216876.5577	2658
0None_none_ACOCUNA1_216937.5638	369
0None_none_ACOCUNA2_211586.287	2142
0None_none_ACOCUNA2_211767.468	4667
0None_none_ACOCUNA2_212081.782	2003
0None_none_ACOCUNA2_212359.1060	1558
0None_none_ACOCUNA2_212369.1070	341
0None_none_ACOCUNA2_212720.1421	2037
0None_none_ACOCUNA2_212735.1436	1162
0None_none_ACOCUNA2_213008.1709	220
0None_none_ACOCUNA2_213110.1811	570
0None_none_ACOCUNA2_213815.2516	469
0None_none_ACOCUNA2_214243.2944	2671
0None_none_ACOCUNA2_214273.2974	3283
0None_none_ACOCUNA2_214492.3193	2538
0None_none_ACOCUNA2_214518.3219	2911
0None_none_ACOCUNA2_214589.3290	689
0None_none_ACOCUNA2_215762.4463	3205
0None_none_ACOCUNA2_215998.4699	100
0None_none_ACOCUNA2_216128.4829	907
0None_none_ACOCUNA2_216410.5111	3589
0None_none_ACOCUNA2_216540.5241	2063
0None_none_ACOCUNA2_216640.5341	2557
0None_none_ACOCUNA2_216774.5475	3163
0None_none_ACOCUNA3_211877.578	485
0None_none_ACOCUNA3_211954.655	1908
0None_none_ACOCUNA3_212419.1120	4114
0None_none_ACOCUNA3_212539.1240	2821
0None_none_ACOCUNA3_213041.1742	801
0None_none_ACOCUNA3_213614.2315	1304
0None_none_ACOCUNA3_213630.2331	1516
0None_none_ACOCUNA3_213827.2528	2036
0None_none_ACOCUNA3_214541.3242	106
0None_none_ACOCUNA3_214664.3365	1311
0None_none_ACOCUNA3_214842.3543	1393
0None_none_ACOCUNA3_215750.4451	1079
0None_none_ACOCUNA3_216141.4842	3352
0None_none_ACOCUNA3_216473.5174	641
0None_none_ACOCUNA3_216617.5318	490
0None_none_ACOCUNA3_216747.5448	3818
0None_none_ACOC_211308.9	2111
0None_none_ACOC_211316.17	437
0None_none_ACOC_211335.36	6009
0None_none_ACOC_211355.56	2099
0None_none_ACOC_211362.63	2125
0None_none_ACOC_211392.93	4738
0None_none_ACOC_211413.114	2167
0None_none_ACOC_211423.124	1379
0None_none_ACOC_211480.181	2278
0None_none_ACOC_211481.182	1585
0None_none_ACOC_211483.184	4129
0None_none_ACOC_211503.204	1931
0None_none_ACOC_211505.206	2698
0None_none_ACOC_211529.230	1551
0None_none_ACOC_211560.261	1623
0None_none_ACOC_211593.294	1817
0None_none_ACOC_211619.320	1422
0None_none_ACOC_211632.333	4144
0None_none_ACOC_211662.363	2041
0None_none_ACOC_211684.385	1745
0None_none_ACOC_211697.398	120
0None_none_ACOC_211831.532	3478
0None_none_ACOC_211854.555	2149
0None_none_ACOC_211889.590	2055
0None_none_ACOC_211898.599	2380
0None_none_ACOC_211921.622	2836
0None_none_ACOC_211983.684	2003
0None_none_ACOC_212012.713	2883
0None_none_ACOC_212036.737	1845
0None_none_ACOC_212073.774	3128
0None_none_ACOC_212115.816	1799
0None_none_ACOC_212121.822	2492
0None_none_ACOC_212141.842	4240
0None_none_ACOC_212188.889	1775
0None_none_ACOC_212331.1032	2946
0None_none_ACOC_212333.1034	2471
0None_none_ACOC_212420.1121	2686
0None_none_ACOC_212437.1138	4081
0None_none_ACOC_212560.1261	3134
0None_none_ACOC_212569.1270	3638
0None_none_ACOC_212586.1287	2600
0None_none_ACOC_212620.1321	1886
0None_none_ACOC_212623.1324	1050
0None_none_ACOC_212640.1341	3091
0None_none_ACOC_212684.1385	2498
0None_none_ACOC_212692.1393	3834
0None_none_ACOC_212728.1429	1851
0None_none_ACOC_212839.1540	1538
0None_none_ACOC_212954.1655	2376
0None_none_ACOC_213049.1750	86
0None_none_ACOC_213126.1827	2592
0None_none_ACOC_213152.1853	1343
0None_none_ACOC_213155.1856	1085
0None_none_ACOC_213272.1973	1567
0None_none_ACOC_213282.1983	1568
0None_none_ACOC_213332.2033	730
0None_none_ACOC_213374.2075	2317
0None_none_ACOC_213474.2175	259
0None_none_ACOC_213475.2176	3689
0None_none_ACOC_213493.2194	3399
0None_none_ACOC_213500.2201	1273
0None_none_ACOC_213516.2217	3496
0None_none_ACOC_213524.2225	2759
0None_none_ACOC_213551.2252	1670
0None_none_ACOC_213564.2265	3630
0None_none_ACOC_213608.2309	3013
0None_none_ACOC_213612.2313	96
0None_none_ACOC_213732.2433	1986
0None_none_ACOC_213757.2458	1819
0None_none_ACOC_213873.2574	1730
0None_none_ACOC_213877.2578	2483
0None_none_ACOC_213949.2650	1837
0None_none_ACOC_213963.2664	36
0None_none_ACOC_214050.2751	2330
0None_none_ACOC_214067.2768	1662
0None_none_ACOC_214080.2781	4715
0None_none_ACOC_214148.2849	2007
0None_none_ACOC_214169.2870	1070
0None_none_ACOC_214179.2880	320
0None_none_ACOC_214314.3015	2916
0None_none_ACOC_214381.3082	4027
0None_none_ACOC_214382.3083	4087
0None_none_ACOC_214403.3104	3639
0None_none_ACOC_214491.3192	1407
0None_none_ACOC_214576.3277	1494
0None_none_ACOC_214607.3308	3673
0None_none_ACOC_214611.3312	3155
0None_none_ACOC_214634.3335	1781
0None_none_ACOC_214648.3349	1550
0None_none_ACOC_214652.3353	3375
0None_none_ACOC_214681.3382	82
0None_none_ACOC_214713.3414	2295
0None_none_ACOC_214763.3464	932
0None_none_ACOC_214816.3517	235
0None_none_ACOC_214865.3566	2003
0None_none_ACOC_214869.3570	2929
0None_none_ACOC_214891.3592	2612
0None_none_ACOC_214896.3597	1038
0None_none_ACOC_214911.3612	3734
0None_none_ACOC_214979.3680	5029
0None_none_ACOC_214993.3694	1309
0None_none_ACOC_215015.3716	1749
0None_none_ACOC_215046.3747	3152
0None_none_ACOC_215107.3808	2834
0None_none_ACOC_215109.3810	4022
0None_none_ACOC_215157.3858	2172
0None_none_ACOC_215184.3885	1187
0None_none_ACOC_215326.4027	1505
0None_none_ACOC_215352.4053	2424
0None_none_ACOC_215370.4071	1700
0None_none_ACOC_215389.4090	2419
0None_none_ACOC_215409.4110	2546
0None_none_ACOC_215572.4273	2060
0None_none_ACOC_215579.4280	2942
0None_none_ACOC_215631.4332	1944
0None_none_ACOC_215661.4362	2024
0None_none_ACOC_215712.4413	839
0None_none_ACOC_215739.4440	288
0None_none_ACOC_215742.4443	4173
0None_none_ACOC_215764.4465	1696
0None_none_ACOC_215827.4528	3089
0None_none_ACOC_215865.4566	3351
0None_none_ACOC_215894.4595	644
0None_none_ACOC_215913.4614	2487
0None_none_ACOC_215944.4645	2599
0None_none_ACOC_215955.4656	1846
0None_none_ACOC_215982.4683	3683
0None_none_ACOC_215994.4695	1945
0None_none_ACOC_216012.4713	362
0None_none_ACOC_216018.4719	3123
0None_none_ACOC_216026.4727	1412
0None_none_ACOC_216200.4901	1019
0None_none_ACOC_216205.4906	516
0None_none_ACOC_216235.4936	1729
0None_none_ACOC_216237.4938	1741
0None_none_ACOC_216254.4955	2096
0None_none_ACOC_216263.4964	500
0None_none_ACOC_216273.4974	1312
0None_none_ACOC_216305.5006	739
0None_none_ACOC_216327.5028	1045
0None_none_ACOC_216345.5046	1948
0None_none_ACOC_216356.5057	2672
0None_none_ACOC_216389.5090	3706
0None_none_ACOC_216424.5125	3000
0None_none_ACOC_216457.5158	2352
0None_none_ACOC_216549.5250	2766
0None_none_ACOC_216559.5260	2787
0None_none_ACOC_216566.5267	3564
0None_none_ACOC_216586.5287	284
0None_none_ACOC_216662.5363	3008
0None_none_ACOC_216686.5387	3089
0None_none_ACOC_216711.5412	2596
0None_none_ACOC_216717.5418	4837
0None_none_ACOC_216720.5421	997
0None_none_ACOC_216745.5446	2060
0None_none_ACOC_216777.5478	4603
0None_none_ACOC_216786.5487	3277
0None_none_ACOC_216829.5530	2504
0None_none_ACOC_216833.5534	1827
0None_none_ACOC_216859.5560	4296
0None_none_ACOC_216893.5594	1219
0None_none_ACOC_216919.5620	1839
0None_none_DTKPPROT_211394.95	993
0None_none_DTKPPROT_212082.783	2492
0None_none_DTKPPROT_213000.1701	4300
0None_none_DTKPPROT_213243.1944	3583
0None_none_DTKPPROT_213497.2198	1202
0None_none_DTKPPROT_213975.2676	358
0None_none_DTKPPROT_214010.2711	3358
0None_none_DTKPPROT_214113.2814	481
0None_none_DTKPPROT_214202.2903	1781
0None_none_DTKPPROT_214302.3003	1940
0None_none_DTKPPROT_214377.3078	1
0None_none_DTKPPROT_214488.3189	3161
0None_none_DTKPPROT_214772.3473	3617
0None_none_DTKPPROT_215037.3738	1751
0None_none_DTKPPROT_215761.4462	2592
0None_none_DTKPPROT_215985.4686	1516
0None_none_DTKPPROT_215999.4700	2073
0None_none_DTKPPROT_216635.5336	227
0None_none_DTKPPROT_216663.5364	2456
0None_none_DTKPPROT_216884.5585	1336
0None_none_DTKPPROT_216921.5622	1839
0None_none_DTKP_211348.49	1089
0None_none_DTKP_211353.54	4190
0None_none_DTKP_211361.62	921
0None_none_DTKP_211459.160	1524
0None_none_DTKP_211474.175	397
0None_none_DTKP_211531.232	2439
0None_none_DTKP_211561.262	3390
0None_none_DTKP_211624.325	1612
0None_none_DTKP_211722.423	2424
0None_none_DTKP_211747.448	1778
0None_none_DTKP_211755.456	3371
0None_none_DTKP_211761.462	3324
0None_none_DTKP_211770.471	2727
0None_none_DTKP_211784.485	1870
0None_none_DTKP_211798.499	2534
0None_none_DTKP_211866.567	793
0None_none_DTKP_211874.575	2963
0None_none_DTKP_211885.586	2841
0None_none_DTKP_211899.600	4186
0None_none_DTKP_211908.609	4223
0None_none_DTKP_211909.610	1129
0None_none_DTKP_211938.639	432
0None_none_DTKP_211949.650	2230
0None_none_DTKP_211963.664	2234
0None_none_DTKP_212021.722	1755
0None_none_DTKP_212022.723	2392
0None_none_DTKP_212053.754	460
0None_none_DTKP_212064.765	2685
0None_none_DTKP_212070.771	2734
0None_none_DTKP_212071.772	2833
0None_none_DTKP_212089.790	99
0None_none_DTKP_212095.796	3120
0None_none_DTKP_212133.834	100
0None_none_DTKP_212237.938	2629
0None_none_DTKP_212273.974	240
0None_none_DTKP_212293.994	2603
0None_none_DTKP_212367.1068	3066
0None_none_DTKP_212368.1069	3260
0None_none_DTKP_212398.1099	4232
0None_none_DTKP_212429.1130	721
0None_none_DTKP_212459.1160	2282
0None_none_DTKP_212497.1198	2335
0None_none_DTKP_212518.1219	462
0None_none_DTKP_212691.1392	266
0None_none_DTKP_212709.1410	863
0None_none_DTKP_212780.1481	1428
0None_none_DTKP_212788.1489	1721
0None_none_DTKP_212908.1609	2863
0None_none_DTKP_212926.1627	1382
0None_none_DTKP_212927.1628	4188
0None_none_DTKP_212930.1631	977
0None_none_DTKP_212995.1696	3194
0None_none_DTKP_213067.1768	658
0None_none_DTKP_213092.1793	3401
0None_none_DTKP_213122.1823	44
0None_none_DTKP_213157.1858	96
0None_none_DTKP_213206.1907	1741
0None_none_DTKP_213305.2006	2699
0None_none_DTKP_213315.2016	809
0None_none_DTKP_213320.2021	965
0None_none_DTKP_213422.2123	2268
0None_none_DTKP_213430.2131	3174
0None_none_DTKP_213460.2161	1362
0None_none_DTKP_213509.2210	3327
0None_none_DTKP_213532.2233	860
0None_none_DTKP_213548.2249	2544
0None_none_DTKP_213581.2282	3255
0None_none_DTKP_213585.2286	1318
0None_none_DTKP_213649.2350	627
0None_none_DTKP_213677.2378	2187
0None_none_DTKP_213710.2411	5056
0None_none_DTKP_213727.2428	2287
0None_none_DTKP_213751.2452	98
0None_none_DTKP_213752.2453	2788
0None_none_DTKP_213764.2465	2462
0None_none_DTKP_213765.2466	1601
0None_none_DTKP_213786.2487	1042
0None_none_DTKP_213801.2502	218
0None_none_DTKP_213821.2522	1521
0None_none_DTKP_213847.2548	3031
0None_none_DTKP_213914.2615	639
0None_none_DTKP_213979.2680	3554
0None_none_DTKP_213994.2695	1697
0None_none_DTKP_214021.2722	1763
0None_none_DTKP_214038.2739	2853
0None_none_DTKP_214041.2742	2895
0None_none_DTKP_214045.2746	2491
0None_none_DTKP_214099.2800	2265
0None_none_DTKP_214112.2813	1404
0None_none_DTKP_214133.2834	1678
0None_none_DTKP_214134.2835	1890
0None_none_DTKP_214173.2874	1757
0None_none_DTKP_214259.2960	2226
0None_none_DTKP_214280.2981	1352
0None_none_DTKP_214282.2983	1253
0None_none_DTKP_214311.3012	3277
0None_none_DTKP_214335.3036	2704
0None_none_DTKP_214345.3046	344
0None_none_DTKP_214383.3084	152
0None_none_DTKP_214401.3102	996
0None_none_DTKP_214627.3328	1221
0None_none_DTKP_214631.3332	3147
0None_none_DTKP_214636.3337	997
0None_none_DTKP_214647.3348	4278
0None_none_DTKP_214670.3371	2424
0None_none_DTKP_214693.3394	1756
0None_none_DTKP_214716.3417	2243
0None_none_DTKP_214795.3496	2138
0None_none_DTKP_214797.3498	169
0None_none_DTKP_214899.3600	1260
0None_none_DTKP_214949.3650	1005
0None_none_DTKP_214959.3660	2831
0None_none_DTKP_214984.3685	789
0None_none_DTKP_215147.3848	2576
0None_none_DTKP_215158.3859	2590
0None_none_DTKP_215161.3862	740
0None_none_DTKP_215167.3868	2717
0None_none_DTKP_215186.3887	1789
0None_none_DTKP_215190.3891	1989
0None_none_DTKP_215246.3947	1952
0None_none_DTKP_215251.3952	2228
0None_none_DTKP_215365.4066	2286
0None_none_DTKP_215371.4072	1337
0None_none_DTKP_215422.4123	355
0None_none_DTKP_215440.4141	2665
0None_none_DTKP_215494.4195	4331
0None_none_DTKP_215497.4198	4077
0None_none_DTKP_215502.4203	144
0None_none_DTKP_215538.4239	1173
0None_none_DTKP_215565.4266	3026
0None_none_DTKP_215603.4304	2210
0None_none_DTKP_215648.4349	1751
0None_none_DTKP_215685.4386	2106
0None_none_DTKP_215705.4406	1734
0None_none_DTKP_215775.4476	2732
0None_none_DTKP_215877.4578	2051
0None_none_DTKP_215942.4643	2447
0None_none_DTKP_215990.4691	2476
0None_none_DTKP_216011.4712	1069
0None_none_DTKP_216043.4744	2713
0None_none_DTKP_216054.4755	2462
0None_none_DTKP_216056.4757	628
0None_none_DTKP_216062.4763	2826
0None_none_DTKP_216169.4870	2624
0None_none_DTKP_216183.4884	2530
0None_none_DTKP_216234.4935	132
0None_none_DTKP_216251.4952	4326
0None_none_DTKP_216322.5023	852
0None_none_DTKP_216346.5047	362
0None_none_DTKP_216459.5160	64
0None_none_DTKP_216501.5202	4607
0None_none_DTKP_216583.5284	3246
0None_none_DTKP_216604.5305	1539
0None_none_DTKP_216614.5315	2609
0None_none_DTKP_216683.5384	703
0None_none_DTKP_216695.5396	1706
0None_none_DTKP_216704.5405	2292
0None_none_DTKP_216760.5461	4153
0None_none_DTKP_216863.5564	2248
0None_none_GEEXDTKP_211445.146	2802
0None_none_GEEXDTKP_211623.324	2103
0None_none_GEEXDTKP_211688.389	3088
0None_none_GEEXDTKP_212190.891	3498
0None_none_GEEXDTKP_212297.998	4363
0None_none_GEEXDTKP_212412.1113	1169
0None_none_GEEXDTKP_212700.1401	1486
0None_none_GEEXDTKP_214003.2704	3072
0None_none_GEEXDTKP_214336.3037	2946
0None_none_GEEXDTKP_214573.3274	50
0None_none_GEEXDTKP_214904.3605	1004
0None_none_GEEXDTKP_214946.3647	2372
0None_none_GEEXDTKP_215374.4075	3056
0None_none_GEEXDTKP_215692.4393	231
0None_none_GEEXDTKP_216076.4777	832
0None_none_GEEXDTKP_216147.4848	2033
0None_none_GEEXDTKP_216357.5058	2669
0None_none_GEEXUNA1_211458.159	1993
0None_none_GEEXUNA1_211927.628	356
0None_none_GEEXUNA1_212030.731	1970
0None_none_GEEXUNA1_212514.1215	472
0None_none_GEEXUNA1_213052.1753	643
0None_none_GEEXUNA1_213394.2095	1862
0None_none_GEEXUNA1_215086.3787	3864
0None_none_GEEXUNA1_215111.3812	1077
0None_none_GEEXUNA1_215472.4173	345
0None_none_GEEXUNA1_215727.4428	410
0None_none_GEEXUNA1_215973.4674	2166
0None_none_GEEXUNA1_216309.5010	2311
0None_none_GEEXUNA1_216330.5031	1877
0None_none_GEEXUNA1_216479.5180	2035
0None_none_GEEXUNA1_216804.5505	3780
0None_none_GEEXUNA2_211396.97	144
0None_none_GEEXUNA2_212003.704	2551
0None_none_GEEXUNA2_212477.1178	1791
0None_none_GEEXUNA2_212617.1318	3957
0None_none_GEEXUNA2_212678.1379	2073
0None_none_GEEXUNA2_212706.1407	4551
0None_none_GEEXUNA2_212784.1485	3714
0None_none_GEEXUNA2_212904.1605	2705
0None_none_GEEXUNA2_213174.1875	2545
0None_none_GEEXUNA2_213431.2132	4825
0None_none_GEEXUNA2_214338.3039	2163
0None_none_GEEXUNA2_214369.3070	151
0None_none_GEEXUNA2_214749.3450	2841
0None_none_GEEXUNA2_214903.3604	2656
0None_none_GEEXUNA2_215016.3717	2932
0None_none_GEEXUNA2_215339.4040	50
0None_none_GEEXUNA2_215623.4324	3265
0None_none_GEEXUNA2_215757.4458	3092
0None_none_GEEXUNA2_215826.4527	2718
0None_none_GEEXUNA2_215920.4621	1141
0None_none_GEEXUNA2_216002.4703	1748
0None_none_GEEXUNA2_216233.4934	2161
0None_none_GEEXUNA2_216428.5129	682
0None_none_GEEXUNA2_216838.5539	491
0None_none_GEEXUNA3_212530.1231	847
0None_none_GEEXUNA3_213258.1959	260
0None_none_GEEXUNA3_213501.2202	2567
0None_none_GEEXUNA3_214001.2702	977
0None_none_GEEXUNA3_214220.2921	1885
0None_none_GEEXUNA3_214462.3163	2675
0None_none_GEEXUNA3_214615.3316	3559
0None_none_GEEXUNA3_214735.3436	3014
0None_none_GEEXUNA3_214818.3519	2434
0None_none_GEEXUNA3_215669.4370	1996
0None_none_GEEXUNA3_216050.4751	3715
0None_none_GEEXUNA3_216333.5034	1786
0None_none_GEEXUNA3_216492.5193	2484
0None_none_GEEXUNA3_216545.5246	426
0None_none_GEEX_211358.59	2821
0None_none_GEEX_211395.96	1406
0None_none_GEEX_211447.148	2844
0None_none_GEEX_211470.171	4302
0None_none_GEEX_211541.242	104
0None_none_GEEX_211555.256	1212
0None_none_GEEX_211605.306	4107
0None_none_GEEX_211608.309	2934
0None_none_GEEX_211609.310	2529
0None_none_GEEX_211696.397	2470
0None_none_GEEX_211701.402	60
0None_none_GEEX_211730.431	2395
0None_none_GEEX_211802.503	357
0None_none_GEEX_211817.518	42
0None_none_GEEX_211849.550	3150
0None_none_GEEX_212014.715	541
0None_none_GEEX_212019.720	4218
0None_none_GEEX_212041.742	1497
0None_none_GEEX_212108.809	2385
0None_none_GEEX_212109.810	2500
0None_none_GEEX_212144.845	148
0None_none_GEEX_212192.893	1700
0None_none_GEEX_212205.906	2810
0None_none_GEEX_212207.908	1878
0None_none_GEEX_212230.931	4337
0None_none_GEEX_212232.933	3597
0None_none_GEEX_212233.934	671
0None_none_GEEX_212265.966	1892
0None_none_GEEX_212269.970	1295
0None_none_GEEX_212272.973	1526
0None_none_GEEX_212278.979	135
0None_none_GEEX_212285.986	3079
0None_none_GEEX_212332.1033	2039
0None_none_GEEX_212372.1073	2968
0None_none_GEEX_212390.1091	2743
0None_none_GEEX_212410.1111	1728
0None_none_GEEX_212438.1139	966
0None_none_GEEX_212452.1153	3609
0None_none_GEEX_212533.1234	2052
0None_none_GEEX_212537.1238	2327
0None_none_GEEX_212568.1269	2683
0None_none_GEEX_212593.1294	2939
0None_none_GEEX_212629.1330	3711
0None_none_GEEX_212650.1351	2767
0None_none_GEEX_212651.1352	3028
0None_none_GEEX_212695.1396	448
0None_none_GEEX_212699.1400	4041
0None_none_GEEX_212710.1411	1506
0None_none_GEEX_212719.1420	1110
0None_none_GEEX_212757.1458	2593
0None_none_GEEX_212795.1496	429
0None_none_GEEX_212831.1532	3387
0None_none_GEEX_212901.1602	4080
0None_none_GEEX_212963.1664	2891
0None_none_GEEX_212969.1670	2505
0None_none_GEEX_213013.1714	2260
0None_none_GEEX_213040.1741	470
0None_none_GEEX_213055.1756	3239
0None_none_GEEX_213075.1776	621
0None_none_GEEX_213090.1791	3641
0None_none_GEEX_213108.1809	1648
0None_none_GEEX_213132.1833	4407
0None_none_GEEX_213133.1834	1452
0None_none_GEEX_213151.1852	3329
0None_none_GEEX_213284.1985	1991
0None_none_GEEX_213295.1996	1821
0None_none_GEEX_213303.2004	2357
0None_none_GEEX_213338.2039	2729
0None_none_GEEX_213354.2055	529
0None_none_GEEX_213397.2098	2269
0None_none_GEEX_213441.2142	2153
0None_none_GEEX_213459.2160	1723
0None_none_GEEX_213529.2230	4961
0None_none_GEEX_213533.2234	2086
0None_none_GEEX_213536.2237	276
0None_none_GEEX_213562.2263	2586
0None_none_GEEX_213634.2335	3993
0None_none_GEEX_213638.2339	1764
0None_none_GEEX_213651.2352	2441
0None_none_GEEX_213718.2419	1649
0None_none_GEEX_213724.2425	2583
0None_none_GEEX_213767.2468	591
0None_none_GEEX_213804.2505	308
0None_none_GEEX_213819.2520	2439
0None_none_GEEX_213831.2532	4232
0None_none_GEEX_213856.2557	3514
0None_none_GEEX_213869.2570	904
0None_none_GEEX_213871.2572	2394
0None_none_GEEX_213889.2590	1476
0None_none_GEEX_213903.2604	2786
0None_none_GEEX_213908.2609	1509
0None_none_GEEX_213921.2622	32
0None_none_GEEX_213947.2648	2152
0None_none_GEEX_213971.2672	3171
0None_none_GEEX_213978.2679	1270
0None_none_GEEX_214004.2705	797
0None_none_GEEX_214044.2745	2272
0None_none_GEEX_214077.2778	964
0None_none_GEEX_214120.2821	1980
0None_none_GEEX_214122.2823	3516
0None_none_GEEX_214125.2826	1985
0None_none_GEEX_214192.2893	3267
0None_none_GEEX_214242.2943	2726
0None_none_GEEX_214252.2953	2396
0None_none_GEEX_214268.2969	3230
0None_none_GEEX_214285.2986	2458
0None_none_GEEX_214292.2993	3629
0None_none_GEEX_214390.3091	609
0None_none_GEEX_214494.3195	1980
0None_none_GEEX_214512.3213	2889
0None_none_GEEX_214516.3217	2248
0None_none_GEEX_214583.3284	2986
0None_none_GEEX_214593.3294	2014
0None_none_GEEX_214598.3299	1874
0None_none_GEEX_214658.3359	1385
0None_none_GEEX_214674.3375	3473
0None_none_GEEX_214689.3390	2173
0None_none_GEEX_214706.3407	1049
0None_none_GEEX_214777.3478	2949
0None_none_GEEX_214792.3493	2419
0None_none_GEEX_214835.3536	3726
0None_none_GEEX_214934.3635	1801
0None_none_GEEX_214953.3654	1997
0None_none_GEEX_214956.3657	1531
0None_none_GEEX_214980.3681	1651
0None_none_GEEX_215006.3707	177
0None_none_GEEX_215088.3789	458
0None_none_GEEX_215114.3815	2504
0None_none_GEEX_215162.3863	1294
0None_none_GEEX_215207.3908	3066
0None_none_GEEX_215220.3921	2234
0None_none_GEEX_215230.3931	3344
0None_none_GEEX_215254.3955	1905
0None_none_GEEX_215261.3962	2707
0None_none_GEEX_215265.3966	243
0None_none_GEEX_215274.3975	210
0None_none_GEEX_215319.4020	1238
0None_none_GEEX_215360.4061	2667
0None_none_GEEX_215364.4065	1552
0None_none_GEEX_215414.4115	805
0None_none_GEEX_215454.4155	1650
0None_none_GEEX_215459.4160	43
0None_none_GEEX_215516.4217	1787
0None_none_GEEX_215524.4225	21
0None_none_GEEX_215530.4231	964
0None_none_GEEX_215532.4233	3298
0None_none_GEEX_215535.4236	1196
0None_none_GEEX_215542.4243	4193
0None_none_GEEX_215551.4252	2533
0None_none_GEEX_215590.4291	203
0None_none_GEEX_215611.4312	2119
0None_none_GEEX_215650.4351	1221
0None_none_GEEX_215702.4403	1825
0None_none_GEEX_215718.4419	2269
0None_none_GEEX_215786.4487	2493
0None_none_GEEX_215822.4523	517
0None_none_GEEX_215846.4547	1987
0None_none_GEEX_215899.4600	560
0None_none_GEEX_215953.4654	2002
0None_none_GEEX_216051.4752	456
0None_none_GEEX_216079.4780	1633
0None_none_GEEX_216100.4801	197
0None_none_GEEX_216256.4957	1
0None_none_GEEX_216259.4960	469
0None_none_GEEX_216272.4973	2510
0None_none_GEEX_216310.5011	3291
0None_none_GEEX_216405.5106	2965
0None_none_GEEX_216409.5110	2392
0None_none_GEEX_216450.5151	1371
0None_none_GEEX_216461.5162	863
0None_none_GEEX_216546.5247	521
0None_none_GEEX_216670.5371	4043
0None_none_GEEX_216746.5447	732
0None_none_GEEX_216840.5541	511
0None_none_GEEX_216882.5583	1227
0None_none_GEEX_216890.5591	376
0None_none_GEEX_216928.5629	3207
0None_none_GEEX_216929.5630	2372
0None_none_GEEX_216941.5642	1416
0None_none_MEPRDTKP_211397.98	1500
0None_none_MEPRDTKP_211984.685	1043
0None_none_MEPRDTKP_212024.725	1548
0None_none_MEPRDTKP_212155.856	2653
0None_none_MEPRDTKP_212281.982	88
0None_none_MEPRDTKP_212499.1200	1515
0None_none_MEPRDTKP_212521.1222	784
0None_none_MEPRDTKP_213472.2173	930
0None_none_MEPRDTKP_213646.2347	3292
0None_none_MEPRDTKP_213881.2582	1835
0None_none_MEPRDTKP_213885.2586	423
0None_none_MEPRDTKP_214193.2894	1901
0None_none_MEPRDTKP_214459.3160	2568
0None_none_MEPRDTKP_214622.3323	3051
0None_none_MEPRDTKP_214898.3599	1135
0None_none_MEPRDTKP_215133.3834	65
0None_none_MEPRDTKP_215206.3907	2438
0None_none_MEPRDTKP_215330.4031	1173
0None_none_MEPRDTKP_215714.4415	1377
0None_none_MEPRDTKP_215974.4675	1993
0None_none_MEPRDTKP_216143.4844	1643
0None_none_MEPRDTKP_216161.4862	561
0None_none_MEPRDTKP_216297.4998	1130
0None_none_MEPRDTKP_216471.5172	392
0None_none_MEPRDTKP_216651.5352	2393
0None_none_MEPRDTKP_216770.5471	1019
0None_none_MEPRUNA1_211321.22	2275
0None_none_MEPRUNA1_211659.360	1648
0None_none_MEPRUNA1_211881.582	401
0None_none_MEPRUNA1_212087.788	2945
0None_none_MEPRUNA1_212174.875	1835
0None_none_MEPRUNA1_212955.1656	2755
0None_none_MEPRUNA1_212967.1668	1176
0None_none_MEPRUNA1_213451.2152	140
0None_none_MEPRUNA1_213606.2307	202
0None_none_MEPRUNA1_213679.2380	3094
0None_none_MEPRUNA1_214042.2743	3843
0None_none_MEPRUNA1_214333.3034	1752
0None_none_MEPRUNA1_214687.3388	2249
0None_none_MEPRUNA1_214699.3400	3031
0None_none_MEPRUNA1_214787.3488	2726
0None_none_MEPRUNA1_215012.3713	1982
0None_none_MEPRUNA1_215223.3924	708
0None_none_MEPRUNA1_215375.4076	484
0None_none_MEPRUNA1_215515.4216	4519
0None_none_MEPRUNA1_215919.4620	2865
0None_none_MEPRUNA1_216027.4728	326
0None_none_MEPRUNA1_216061.4762	99
0None_none_MEPRUNA1_216078.4779	378
0None_none_MEPRUNA1_216616.5317	2042
0None_none_MEPRUNA1_216618.5319	2920
0None_none_MEPRUNA1_216814.5515	2846
0None_none_MEPRUNA1_216821.5522	1130
0None_none_MEPRUNA2_211349.50	3003
0None_none_MEPRUNA2_211384.85	4101
0None_none_MEPRUNA2_211509.210	2446
0None_none_MEPRUNA2_212450.1151	2246
0None_none_MEPRUNA2_212543.1244	5035
0None_none_MEPRUNA2_212983.1684	1817
0None_none_MEPRUNA2_213022.1723	2137
0None_none_MEPRUNA2_213527.2228	2751
0None_none_MEPRUNA2_213553.2254	2411
0None_none_MEPRUNA2_213658.2359	2353
0None_none_MEPRUNA2_213684.2385	3865
0None_none_MEPRUNA2_214121.2822	173
0None_none_MEPRUNA2_214175.2876	4596
0None_none_MEPRUNA2_214340.3041	1317
0None_none_MEPRUNA2_214406.3107	2390
0None_none_MEPRUNA2_214771.3472	4516
0None_none_MEPRUNA2_214935.3636	2611
0None_none_MEPRUNA2_215362.4063	1272
0None_none_MEPRUNA2_215576.4277	3185
0None_none_MEPRUNA2_215797.4498	1819
0None_none_MEPRUNA2_216087.4788	3120
0None_none_MEPRUNA2_216172.4873	794
0None_none_MEPRUNA2_216442.5143	423
0None_none_MEPRUNA2_216467.5168	5450
0None_none_MEPRUNA2_216658.5359	187
0None_none_MEPRUNA2_216678.5379	2372
0None_none_MEPRUNA3_211452.153	3185
0None_none_MEPRUNA3_211656.357	1815
0None_none_MEPRUNA3_212407.1108	164
0None_none_MEPRUNA3_212701.1402	2255
0None_none_MEPRUNA3_212752.1453	1245
0None_none_MEPRUNA3_212872.1573	1797
0None_none_MEPRUNA3_212971.1672	1921
0None_none_MEPRUNA3_213233.1934	277
0None_none_MEPRUNA3_213280.1981	2249
0None_none_MEPRUNA3_214572.3273	2124
0None_none_MEPRUNA3_215434.4135	58
0None_none_MEPRUNA3_216672.5373	2639
0None_none_MEPRUNA3_216796.5497	941
0None_none_MEPRUNA3_216920.5621	2451
0None_none_MEPR_211338.39	1827
0None_none_MEPR_211347.48	1255
0None_none_MEPR_211410.111	484
0None_none_MEPR_211461.162	1462
0None_none_MEPR_211471.172	3291
0None_none_MEPR_211507.208	2377
0None_none_MEPR_211567.268	3890
0None_none_MEPR_211635.336	565
0None_none_MEPR_211641.342	2211
0None_none_MEPR_211671.372	38
0None_none_MEPR_211709.410	4536
0None_none_MEPR_211740.441	1553
0None_none_MEPR_211787.488	2925
0None_none_MEPR_211795.496	403
0None_none_MEPR_211796.497	2342
0None_none_MEPR_211828.529	2689
0None_none_MEPR_211835.536	3086
0None_none_MEPR_211868.569	3290
0None_none_MEPR_211892.593	1614
0None_none_MEPR_211907.608	2980
0None_none_MEPR_211915.616	1335
0None_none_MEPR_211947.648	3546
0None_none_MEPR_211959.660	1780
0None_none_MEPR_211964.665	1821
0None_none_MEPR_212018.719	4559
0None_none_MEPR_212086.787	2592
0None_none_MEPR_212092.793	42
0None_none_MEPR_212129.830	256
0None_none_MEPR_212146.847	1989
0None_none_MEPR_212251.952	1253
0None_none_MEPR_212277.978	2096
0None_none_MEPR_212290.991	1930
0None_none_MEPR_212391.1092	257
0None_none_MEPR_212395.1096	1646
0None_none_MEPR_212402.1103	676
0None_none_MEPR_212428.1129	1455
0None_none_MEPR_212457.1158	1700
0None_none_MEPR_212458.1159	2857
0None_none_MEPR_212464.1165	2847
0None_none_MEPR_212469.1170	3087
0None_none_MEPR_212495.1196	1246
0None_none_MEPR_212571.1272	1936
0None_none_MEPR_212588.1289	3625
0None_none_MEPR_212614.1315	1379
0None_none_MEPR_212649.1350	1763
0None_none_MEPR_212708.1409	2788
0None_none_MEPR_212794.1495	315
0None_none_MEPR_212804.1505	2063
0None_none_MEPR_212869.1570	3429
0None_none_MEPR_212895.1596	2288
0None_none_MEPR_212974.1675	484
0None_none_MEPR_212990.1691	1493
0None_none_MEPR_212998.1699	2493
0None_none_MEPR_213023.1724	3683
0None_none_MEPR_213051.1752	231
0None_none_MEPR_213063.1764	2740
0None_none_MEPR_213173.1874	99
0None_none_MEPR_213196.1897	3652
0None_none_MEPR_213293.1994	649
0None_none_MEPR_213298.1999	127
0None_none_MEPR_213366.2067	1885
0None_none_MEPR_213415.2116	4129
0None_none_MEPR_213443.2144	1466
0None_none_MEPR_213575.2276	2544
0None_none_MEPR_213587.2288	3114
0None_none_MEPR_213598.2299	196
0None_none_MEPR_213616.2317	5475
0None_none_MEPR_213657.2358	261
0None_none_MEPR_213689.2390	2533
0None_none_MEPR_213690.2391	2650
0None_none_MEPR_213705.2406	2499
0None_none_MEPR_213855.2556	415
0None_none_MEPR_213897.2598	2603
0None_none_MEPR_213900.2601	194
0None_none_MEPR_213918.2619	1312
0None_none_MEPR_213938.2639	3264
0None_none_MEPR_213957.2658	3226
0None_none_MEPR_213998.2699	73
0None_none_MEPR_214096.2797	3841
0None_none_MEPR_214131.2832	3116
0None_none_MEPR_214253.2954	1676
0None_none_MEPR_214290.2991	1954
0None_none_MEPR_214353.3054	2469
0None_none_MEPR_214400.3101	2266
0None_none_MEPR_214495.3196	1461
0None_none_MEPR_214507.3208	1015
0None_none_MEPR_214508.3209	2347
0None_none_MEPR_214530.3231	1929
0None_none_MEPR_214538.3239	1638
0None_none_MEPR_214551.3252	1974
0None_none_MEPR_214564.3265	1737
0None_none_MEPR_214617.3318	2840
0None_none_MEPR_214653.3354	1756
0None_none_MEPR_214700.3401	3159
0None_none_MEPR_214746.3447	3190
0None_none_MEPR_214750.3451	4568
0None_none_MEPR_214756.3457	1549
0None_none_MEPR_214762.3463	3490
0None_none_MEPR_214790.3491	2781
0None_none_MEPR_214807.3508	874
0None_none_MEPR_214845.3546	2486
0None_none_MEPR_214916.3617	4435
0None_none_MEPR_214918.3619	1095
0None_none_MEPR_214947.3648	3320
0None_none_MEPR_214964.3665	910
0None_none_MEPR_215031.3732	1912
0None_none_MEPR_215043.3744	2111
0None_none_MEPR_215074.3775	1466
0None_none_MEPR_215098.3799	4666
0None_none_MEPR_215169.3870	796
0None_none_MEPR_215309.4010	2982
0None_none_MEPR_215480.4181	1595
0None_none_MEPR_215506.4207	2277
0None_none_MEPR_215591.4292	1644
0None_none_MEPR_215612.4313	2699
0None_none_MEPR_215633.4334	2492
0None_none_MEPR_215654.4355	450
0None_none_MEPR_215675.4376	1781
0None_none_MEPR_215703.4404	4992
0None_none_MEPR_215734.4435	2730
0None_none_MEPR_215766.4467	1569
0None_none_MEPR_215784.4485	758
0None_none_MEPR_215804.4505	1958
0None_none_MEPR_215907.4608	94
0None_none_MEPR_215909.4610	2449
0None_none_MEPR_215928.4629	226
0None_none_MEPR_215930.4631	2866
0None_none_MEPR_215950.4651	1819
0None_none_MEPR_215980.4681	2365
0None_none_MEPR_216025.4726	2789
0None_none_MEPR_216030.4731	1418
0None_none_MEPR_216144.4845	2048
0None_none_MEPR_216188.4889	663
0None_none_MEPR_216248.4949	1449
0None_none_MEPR_216286.4987	553
0None_none_MEPR_216307.5008	1306
0None_none_MEPR_216347.5048	913
0None_none_MEPR_216373.5074	2055
0None_none_MEPR_216383.5084	3103
0None_none_MEPR_216402.5103	942
0None_none_MEPR_216452.5153	1550
0None_none_MEPR_216470.5171	3037
0None_none_MEPR_216512.5213	2953
0None_none_MEPR_216524.5225	1228
0None_none_MEPR_216638.5339	1692
0None_none_MEPR_216648.5349	3126
0None_none_MEPR_216656.5357	2643
0None_none_MEPR_216698.5399	3595
0None_none_MEPR_216738.5439	253
0None_none_MEPR_216783.5484	4113
0None_none_MEPR_216837.5538	3201
0None_none_MEPR_216905.5606	3336
0None_none_MEPR_216931.5632	1552
0None_none_MEPR_216932.5633	1444
0None_none_PROT_211363.64	2006
0None_none_PROT_211398.99	4264
0None_none_PROT_211401.102	174
0None_none_PROT_211415.116	1607
0None_none_PROT_211437.138	1367
0None_none_PROT_211490.191	1908
0None_none_PROT_211492.193	2754
0None_none_PROT_211544.245	3836
0None_none_PROT_211590.291	668
0None_none_PROT_211611.312	1432
0None_none_PROT_211618.319	4259
0None_none_PROT_211679.380	1349
0None_none_PROT_211694.395	1761
0None_none_PROT_211711.412	231
0None_none_PROT_211717.418	2748
0None_none_PROT_211768.469	403
0None_none_PROT_211772.473	1613
0None_none_PROT_211845.546	2631
0None_none_PROT_211861.562	3260
0None_none_PROT_211918.619	1479
0None_none_PROT_211923.624	2763
0None_none_PROT_211939.640	517
0None_none_PROT_211940.641	1805
0None_none_PROT_211997.698	3699
0None_none_PROT_212010.711	1752
0None_none_PROT_212088.789	2452
0None_none_PROT_212193.894	3332
0None_none_PROT_212198.899	101
0None_none_PROT_212201.902	3443
0None_none_PROT_212202.903	4248
0None_none_PROT_212217.918	2913
0None_none_PROT_212296.997	3686
0None_none_PROT_212305.1006	1096
0None_none_PROT_212317.1018	267
0None_none_PROT_212449.1150	1761
0None_none_PROT_212451.1152	854
0None_none_PROT_212478.1179	2556
0None_none_PROT_212480.1181	2897
0None_none_PROT_212660.1361	3131
0None_none_PROT_212731.1432	6121
0None_none_PROT_212742.1443	2109
0None_none_PROT_212760.1461	1299
0None_none_PROT_212826.1527	2780
0None_none_PROT_212876.1577	3668
0None_none_PROT_212877.1578	2253
0None_none_PROT_212933.1634	1624
0None_none_PROT_213010.1711	2906
0None_none_PROT_213056.1757	2128
0None_none_PROT_213061.1762	719
0None_none_PROT_213182.1883	1471
0None_none_PROT_213211.1912	2674
0None_none_PROT_213260.1961	2645
0None_none_PROT_213287.1988	3610
0None_none_PROT_213312.2013	2064
0None_none_PROT_213352.2053	753
0None_none_PROT_213434.2135	1142
0None_none_PROT_213454.2155	711
0None_none_PROT_213502.2203	231
0None_none_PROT_213511.2212	1241
0None_none_PROT_213537.2238	1998
0None_none_PROT_213542.2243	206
0None_none_PROT_213543.2244	858
0None_none_PROT_213609.2310	1380
0None_none_PROT_213653.2354	3004
0None_none_PROT_213663.2364	1969
0None_none_PROT_213667.2368	4045
0Safe_safe_DTKP_205505.5456	2243
0Safe_safe_DTKP_205506.5457	3693
0Safe_safe_DTKP_205508.5459	4203
0Safe_safe_DTKP_205510.5461	4511
0Safe_safe_DTKP_205511.5462	514
0Safe_safe_DTKP_205512.5463	2763
0Safe_safe_DTKP_205514.5465	1486
0Safe_safe_DTKP_205516.5467	4047
0Safe_safe_DTKP_205518.5469	3769
0Safe_safe_DTKP_205519.5470	3334
0Safe_safe_DTKP_205520.5471	1891
0Safe_safe_DTKP_205521.5472	4110
0Safe_safe_DTKP_205523.5474	4038
0Safe_safe_DTKP_205524.5475	2364
0Safe_safe_DTKP_205525.5476	2892
0Safe_safe_DTKP_205526.5477	4217
0Safe_safe_DTKP_205527.5478	3719
0Safe_safe_DTKP_205529.5480	2858
0Safe_safe_DTKP_205531.5482	1158
0Safe_safe_DTKP_205532.5483	2840
0Safe_safe_DTKP_205533.5484	2377
0Safe_safe_DTKP_205535.5486	4199
0Safe_safe_DTKP_205536.5487	2814
0Safe_safe_DTKP_205537.5488	2253
0Safe_safe_DTKP_205538.5489	2771
0Safe_safe_DTKP_205540.5491	740
0Safe_safe_DTKP_205541.5492	2583
0Safe_safe_DTKP_205542.5493	3328
0Safe_safe_DTKP_205543.5494	3208
0Safe_safe_DTKP_205545.5496	2169
0Safe_safe_DTKP_205546.5497	3299
0Safe_safe_DTKP_205547.5498	3085
0Safe_safe_DTKP_205548.5499	3515
0Safe_safe_DTKP_205549.5500	3775
0Safe_safe_DTKP_205550.5501	2536
0Safe_safe_DTKP_205552.5503	2739
0Safe_safe_DTKP_205555.5506	3452
0Safe_safe_DTKP_205556.5507	3060
0Safe_safe_DTKP_205557.5508	3555
0Safe_safe_DTKP_205558.5509	2644
0Safe_safe_DTKP_205559.5510	1783
0Safe_safe_DTKP_205560.5511	2452
0Safe_safe_DTKP_205563.5514	2112
0Safe_safe_DTKP_205564.5515	2407
0Safe_safe_DTKP_205565.5516	2880
0Safe_safe_DTKP_205566.5517	2893
0Safe_safe_DTKP_205567.5518	1798
0Safe_safe_DTKP_205568.5519	2860
0Safe_safe_DTKP_205569.5520	2358
0Safe_safe_DTKP_205571.5522	1789
0Safe_safe_DTKP_205572.5523	2294
0Safe_safe_DTKP_205573.5524	131
0Safe_safe_DTKP_205574.5525	2907
0Safe_safe_DTKP_205575.5526	2172
0Safe_safe_DTKP_205577.5528	3814
0Safe_safe_DTKP_205578.5529	3515
0Safe_safe_DTKP_205579.5530	2844
0Safe_safe_DTKP_205580.5531	4097
0Safe_safe_DTKP_205581.5532	851
0Safe_safe_DTKP_205582.5533	4492
0Safe_safe_DTKP_205585.5536	1567
0Safe_safe_DTKP_205586.5537	4640
0Safe_safe_DTKP_205587.5538	3708
0Safe_safe_DTKP_205588.5539	2310
0Safe_safe_DTKP_205589.5540	3623
0Safe_safe_DTKP_205590.5541	2595
0Safe_safe_DTKP_205591.5542	2868
0Safe_safe_DTKP_205592.5543	2961
0Safe_safe_DTKP_205593.5544	1731
0Safe_safe_DTKP_205594.5545	2259
0Safe_safe_DTKP_205596.5547	2271
0Safe_safe_DTKP_205598.5549	3727
0Safe_safe_DTKP_205600.5551	2980
0Safe_safe_DTKP_205601.5552	1157
0Safe_safe_DTKP_205603.5554	2153
0Safe_safe_DTKP_205604.5555	3113
0Safe_safe_DTKP_205605.5556	2988
0Safe_safe_DTKP_205606.5557	2420
0Safe_safe_DTKP_205607.5558	3056
0Safe_safe_DTKP_205608.5559	2632
0Safe_safe_DTKP_205610.5561	1869
0Safe_safe_DTKP_205611.5562	1977
0Safe_safe_DTKP_205613.5564	3174
0Safe_safe_DTKP_205614.5565	4146
0Safe_safe_DTKP_205615.5566	1166
0Safe_safe_DTKP_205616.5567	3026
0Safe_safe_DTKP_205617.5568	3514
0Safe_safe_DTKP_205618.5569	3939
0Safe_safe_DTKP_205620.5571	3518
0Safe_safe_DTKP_205621.5572	2574
0Safe_safe_DTKP_205622.5573	2515
0Safe_safe_DTKP_205623.5574	2838
0Safe_safe_DTKP_205624.5575	2122
0Safe_safe_DTKP_205625.5576	3042
0Safe_safe_DTKP_205626.5577	3855
0Safe_safe_DTKP_205627.5578	1605
0Safe_safe_DTKP_205628.5579	4230
0Safe_safe_DTKP_205629.5580	2586
0Safe_safe_DTKP_205630.5581	3902
0Safe_safe_DTKP_205631.5582	2482
0Safe_safe_DTKP_205632.5583	929
0Safe_safe_DTKP_205635.5586	3214
0Safe_safe_DTKP_205636.5587	1562
0Safe_safe_DTKP_205637.5588	3190
0Safe_safe_DTKP_205638.5589	4244
0Safe_safe_DTKP_205639.5590	1661
0Safe_safe_DTKP_205641.5592	3057
0Safe_safe_DTKP_205643.5594	2657
0Safe_safe_DTKP_205645.5596	1095
0Safe_safe_DTKP_205646.5597	4909
0Safe_safe_DTKP_205648.5599	1539
0Safe_safe_DTKP_205650.5601	1973
0Safe_safe_DTKP_205651.5602	3119
0Safe_safe_DTKP_205652.5603	2431
0Safe_safe_DTKP_205653.5604	1260
0Safe_safe_DTKP_205654.5605	2554
0Safe_safe_DTKP_205655.5606	247
0Safe_safe_DTKP_205657.5608	2314
0Safe_safe_DTKP_205659.5610	1353
0Safe_safe_DTKP_205660.5611	3627
0Safe_safe_DTKP_205662.5613	2442
0Safe_safe_DTKP_205663.5614	2444
0Safe_safe_DTKP_205664.5615	1291
0Safe_safe_DTKP_205665.5616	3538
0Safe_safe_DTKP_205666.5617	4294
0Safe_safe_DTKP_205667.5618	3138
0Safe_safe_DTKP_205668.5619	5276
0Safe_safe_DTKP_205670.5621	2042
0Safe_safe_DTKP_205671.5622	2383
0Safe_safe_DTKP_205672.5623	2203
0Safe_safe_DTKP_205673.5624	1261
0Safe_safe_DTKP_205675.5626	698
0Safe_safe_DTKP_205676.5627	2428
0Safe_safe_DTKP_205678.5629	4197
0Safe_safe_DTKP_205679.5630	5310
0Safe_safe_DTKP_205680.5631	2826
0Safe_safe_DTKP_205682.5633	3672
0Safe_safe_DTKP_205683.5634	3604
0Safe_safe_DTKP_205684.5635	2280
0Safe_safe_DTKP_205686.5637	3062
0Safe_safe_DTKP_205687.5638	2101
0Safe_safe_DTKP_205689.5640	872
0Safe_safe_DTKP_205690.5641	3040
0Safe_safe_DTKP_205691.5642	2822
0Safe_safe_DTKP_205693.5644	2886
0Safe_safe_DTKP_205694.5645	1473
0Safe_safe_DTKP_205695.5646	3597
0Safe_safe_DTKP_205696.5647	4262
0Safe_safe_DTKP_205697.5648	2629
0Safe_safe_DTKP_205698.5649	3402
0Safe_safe_DTKP_205699.5650	1412
0Safe_safe_DTKP_205700.5651	2333
0Safe_safe_DTKP_205701.5652	3697
0Safe_safe_DTKP_205703.5654	3624
0Safe_safe_DTKP_205704.5655	3001
0Safe_safe_DTKP_205705.5656	2361
0Safe_safe_DTKP_205706.5657	3092
0Safe_safe_DTKP_205707.5658	3699
0Safe_safe_DTKP_205710.5661	3580
0Safe_safe_DTKP_205711.5662	3060
0Safe_safe_DTKP_205712.5663	1960
0Safe_safe_DTKP_205713.5664	1504
0Safe_safe_DTKP_205714.5665	2878
0Safe_safe_DTKP_205715.5666	1047
0Safe_safe_DTKP_205716.5667	1996
0Safe_safe_DTKP_205717.5668	4226
0Safe_safe_DTKP_205719.5670	2109
0Safe_safe_DTKP_205721.5672	4310
0Safe_safe_DTKP_205722.5673	711
0Safe_safe_DTKP_205723.5674	3711
0Safe_safe_DTKP_205724.5675	513
0Safe_safe_DTKP_205725.5676	3805
0Safe_safe_DTKP_205726.5677	3856
0Safe_safe_DTKP_205727.5678	1835
0Safe_safe_DTKP_205728.5679	3590
0Safe_safe_DTKP_205730.5681	2603
0Safe_safe_DTKP_205731.5682	3952
0Safe_safe_DTKP_205732.5683	5497
0Safe_safe_DTKP_205733.5684	4079
0Safe_safe_DTKP_205734.5685	3673
0Safe_safe_DTKP_205736.5687	2897
0Safe_safe_DTKP_205737.5688	2701
0Safe_safe_DTKP_205738.5689	2038
0Safe_safe_DTKP_205739.5690	4042
0Safe_safe_DTKP_205740.5691	3932
0Safe_safe_DTKP_205742.5693	6183
0Safe_safe_DTKP_205743.5694	2480
0Safe_safe_DTKP_205744.5695	2429
0Safe_safe_DTKP_205746.5697	3336
0Safe_safe_DTKP_205747.5698	4186
0Safe_safe_DTKP_205748.5699	3495
0Safe_safe_DTKP_205750.5701	2784
0Safe_safe_DTKP_205751.5702	2568
0Safe_safe_DTKP_205752.5703	1891
0Safe_safe_DTKP_205753.5704	2773
0Safe_safe_DTKP_205754.5705	1364
0Safe_safe_DTKP_205755.5706	1485
0Safe_safe_DTKP_205758.5709	936
0Safe_safe_DTKP_205759.5710	3268
0Safe_safe_DTKP_205760.5711	2287
0Safe_safe_DTKP_205761.5712	2388
0Safe_safe_DTKP_205763.5714	1910
0Safe_safe_DTKP_205764.5715	3467
0Safe_safe_DTKP_205765.5716	2958
0Safe_safe_DTKP_205768.5719	4157
0Safe_safe_DTKP_205769.5720	3428
0Safe_safe_DTKP_205770.5721	2616
0Safe_safe_DTKP_205772.5723	2333
0Safe_safe_DTKP_205773.5724	3125
0Safe_safe_DTKP_205775.5726	2556
0Safe_safe_DTKP_205776.5727	4460
0Safe_safe_DTKP_205777.5728	2969
0Safe_safe_DTKP_205779.5730	2548
0Safe_safe_DTKP_205780.5731	2676
0Safe_safe_DTKP_205781.5732	4662
0Safe_safe_DTKP_205782.5733	3412
0Safe_safe_DTKP_205783.5734	2054
0Safe_safe_DTKP_205787.5738	3143
0Safe_safe_DTKP_205788.5739	5645
0Safe_safe_DTKP_205789.5740	4570
0Safe_safe_DTKP_205791.5742	1905
0Safe_safe_DTKP_205792.5743	2884
0Safe_safe_DTKP_205793.5744	3596
0Safe_safe_DTKP_205795.5746	3072
0Safe_safe_DTKP_205797.5748	3179
0Safe_safe_DTKP_205800.5751	4311
0Safe_safe_DTKP_205802.5753	3561
0Safe_safe_DTKP_205803.5754	3178
0Safe_safe_DTKP_205804.5755	4548
0Safe_safe_DTKP_205805.5756	3123
0Safe_safe_DTKP_205806.5757	4260
0Safe_safe_DTKP_205807.5758	2251
0Safe_safe_DTKP_205808.5759	1947
0Safe_safe_DTKP_205809.5760	2219
0Safe_safe_DTKP_205810.5761	2695
0Safe_safe_DTKP_205811.5762	3261
0Safe_safe_DTKP_205813.5764	2835
0Safe_safe_DTKP_205814.5765	243
0Safe_safe_DTKP_205815.5766	2653
0Safe_safe_DTKP_205817.5768	1598
0Safe_safe_DTKP_205821.5772	636
0Safe_safe_DTKP_205824.5775	2788
0Safe_safe_DTKP_205825.5776	3187
0Safe_safe_DTKP_205826.5777	4887
0Safe_safe_DTKP_205827.5778	3377
0Safe_safe_DTKP_205828.5779	3467
0Safe_safe_DTKP_205830.5781	1810
0Safe_safe_DTKP_205831.5782	5384
0Safe_safe_DTKP_205832.5783	2651
0Safe_safe_DTKP_205833.5784	2788
0Safe_safe_DTKP_205834.5785	1616
0Safe_safe_DTKP_205835.5786	3537
0Safe_safe_DTKP_205836.5787	2902
0Safe_safe_DTKP_205837.5788	1894
0Safe_safe_DTKP_205838.5789	3960
0Safe_safe_DTKP_205839.5790	2565
0Safe_safe_DTKP_205840.5791	1199
0Safe_safe_DTKP_205841.5792	2885
0Safe_safe_DTKP_205842.5793	4024
0Safe_safe_DTKP_205843.5794	3682
0Safe_safe_DTKP_205844.5795	2400
0Safe_safe_DTKP_205845.5796	3312
0Safe_safe_DTKP_205846.5797	3757
0Safe_safe_DTKP_205847.5798	2556
0Safe_safe_DTKP_205848.5799	2777
0Safe_safe_DTKP_205849.5800	4239
0Safe_safe_DTKP_205851.5802	5979
0Safe_safe_DTKP_205853.5804	2492
0Safe_safe_DTKP_205855.5806	2361
0Safe_safe_DTKP_205856.5807	4135
0Safe_safe_DTKP_205857.5808	2485
0Safe_safe_DTKP_205858.5809	2156
0Safe_safe_DTKP_205859.5810	2559
BAC16_-100	3178
BAC16_-100022	3538
BAC16_-100041	2540
BAC16_-100048	2393
BAC16_-100051	2139
BAC16_-100052	4075
BAC16_-100094	2601
BAC16_-100099	2007
BAC16_-100103	3439
BAC16_-100119	4685
BAC16_-100151	3685
BAC16_-100157	1626
BAC16_-100174	215
BAC16_-100214	1596
BAC16_-100215	2263
BAC16_-100235	56
BAC16_-100265	1512
BAC16_-100294	2583
BAC16_-10030	3116
BAC16_-100307	432
BAC16_-10031	2858
BAC16_-100325	2761
BAC16_-100337	1333
BAC16_-10034	447
BAC16_-100349	2706
BAC16_-100352	1706
BAC16_-100406	1554
BAC16_-100415	999
BAC16_-10043	3832
BAC16_-100440	4637
BAC16_-100455	2115
BAC16_-100456	5500
BAC16_-100457	5500
BAC16_-100465	1984
BAC16_-100469	1817
BAC16_-100514	2440
BAC16_-100526	3335
BAC16_-100554	2731
BAC16_-100575	3901
BAC16_-100622	3239
BAC16_-100645	1853
BAC16_-100653	2509
BAC16_-100663	5283
BAC16_-100670	1169
BAC16_-100673	3748
BAC16_-100694	3415
BAC16_-100719	80
BAC16_-100720	1412
BAC16_-100763	143
BAC16_-10077	2797
BAC16_-10078	3909
BAC16_-100786	3222
BAC16_-100789	2045
BAC16_-100820	3548
BAC16_-100827	4062
BAC16_-100851	222
BAC16_-100854	1971
BAC16_-100858	2851
BAC16_-100908	2587
BAC16_-100909	1883
BAC16_-10094	1346
BAC16_-100944	3747
BAC16_-100971	1599
BAC16_-100978	1368
BAC16_-100979	4539
BAC16_-100987	1947
BAC16_-100994	331
BAC16_-101	6304
BAC16_-101002	2932
BAC16_-101047	1309
BAC16_-101048	5845
BAC16_-101049	5845
BAC16_-101050	3255
BAC16_-101054	5018
BAC16_-101055	2529
BAC16_-101058	478
BAC16_-101091	2529
BAC16_-101098	2680
BAC16_-101099	10002
BAC16_-10115	2076
BAC16_-101158	2232
BAC16_-101179	5109
BAC16_-101180	7824
BAC16_-101201	1888
BAC16_-10122	3221
BAC16_-101247	1091
BAC16_-10125	2152
BAC16_-101256	983
BAC16_-101262	605
BAC16_-101273	2308
BAC16_-101274	3969
BAC16_-101277	2887
BAC16_-101287	2548
BAC16_-101295	1876
BAC16_-101296	4048
BAC16_-101299	2361
BAC16_-101318	1574
BAC16_-101336	3570
BAC16_-101405	2432
BAC16_-101406	3836
BAC16_-10141	1106
BAC16_-10142	3571
BAC16_-101443	1281
BAC16_-101448	4139
BAC16_-101457	98
BAC16_-101469	1368
BAC16_-101470	4665
BAC16_-101473	249
BAC16_-10149	2447
BAC16_-101494	1465
BAC16_-101499	5190
BAC16_-101504	3733
BAC16_-101522	1640
BAC16_-101525	944
BAC16_-101528	1303
BAC16_-101539	3945
BAC16_-101540	7014
BAC16_-101554	2200
BAC16_-101609	5411
BAC16_-101610	7984
BAC16_-101614	3803
BAC16_-101615	1922
BAC16_-101634	2383
BAC16_-101684	4665
BAC16_-10172	1955
BAC16_-101732	601
BAC16_-101752	3725
BAC16_-101765	1247
BAC16_-101766	2856
BAC16_-101777	203
BAC16_-101788	3239
BAC16_-101794	2064
BAC16_-101814	1539
BAC16_-101828	4535
BAC16_-101829	2102
BAC16_-10185	797
BAC16_-101859	133
BAC16_-101883	3272
BAC16_-101896	2830
BAC16_-101938	2084
BAC16_-10196	787
BAC16_-101961	2120
BAC16_-101975	551
BAC16_-101987	3344
BAC16_-101988	2192
BAC16_-102	3126
BAC16_-102041	1700
BAC16_-102042	4226
BAC16_-10208	1941
BAC16_-102118	3250
BAC16_-102119	3666
BAC16_-102120	1629
BAC16_-102121	1380
BAC16_-102124	1693
BAC16_-102158	1
BAC16_-102163	88
BAC16_-102166	2192
BAC16_-102172	728
BAC16_-102173	3203
BAC16_-102174	1853
BAC16_-102177	1457
BAC16_-102178	1751
BAC16_-102179	1751
BAC16_-10218	2662
BAC16_-102185	246
BAC16_-102200	3231
BAC16_-102235	4596
BAC16_-102288	265
BAC16_-102293	4331
BAC16_-102300	3298
BAC16_-102338	2843
BAC16_-102341	3483
BAC16_-102411	3191
BAC16_-102414	526
BAC16_-102417	2571
BAC16_-102418	2458
BAC16_-102419	2464
BAC16_-102420	2488
BAC16_-102421	1526
BAC16_-102425	2451
BAC16_-102426	1821
BAC16_-102435	625
BAC16_-102436	2440
BAC16_-102447	2211
BAC16_-102453	1492
BAC16_-102475	1832
BAC16_-10250	529
BAC16_-102506	2713
BAC16_-102507	2805
BAC16_-102530	1680
BAC16_-10254	1596
BAC16_-102542	1362
BAC16_-102548	2231
BAC16_-102549	4130
BAC16_-102557	2238
BAC16_-102566	2971
BAC16_-102567	6074
BAC16_-102568	182
BAC16_-102587	3198
BAC16_-102588	7288
BAC16_-102589	6400
BAC16_-102590	3054
BAC16_-102591	1595
BAC16_-102594	2106
BAC16_-102601	214
BAC16_-102615	1753
BAC16_-102633	3558
BAC16_-102636	888
BAC16_-102637	1946
BAC16_-102643	2123
BAC16_-102659	3886
BAC16_-10266	1505
BAC16_-102666	3457
BAC16_-102685	1209
BAC16_-102692	2195
BAC16_-102697	93
BAC16_-102718	571
BAC16_-102724	2328
BAC16_-102728	2899
BAC16_-102733	2206
BAC16_-102744	1992
BAC16_-102751	1097
BAC16_-102752	3405
BAC16_-102755	1487
BAC16_-102756	298
BAC16_-102762	1428
BAC16_-102763	1445
BAC16_-102768	1602
BAC16_-102804	2884
BAC16_-102805	3522
BAC16_-102808	3895
BAC16_-102809	3479
BAC16_-10281	2961
BAC16_-102815	2028
BAC16_-102825	1104
BAC16_-102828	1603
BAC16_-10284	3599
BAC16_-102845	2472
BAC16_-102849	3318
BAC16_-102936	983
BAC16_-102937	4163
BAC16_-102941	1640
BAC16_-102969	3924
BAC16_-10298	2850
BAC16_-102988	1245
BAC16_-102989	2717
BAC16_-102999	2305
BAC16_-103003	2813
BAC16_-10301	2209
BAC16_-103023	278
BAC16_-103039	4815
BAC16_-103053	1585
BAC16_-103057	3777
BAC16_-10308	2288
BAC16_-103084	4052
BAC16_-103087	573
BAC16_-103088	335
BAC16_-103098	673
BAC16_-103105	1340
BAC16_-10311	2136
BAC16_-103114	1471
BAC16_-103115	343
BAC16_-103121	2716
BAC16_-103124	2229
BAC16_-103139	2845
BAC16_-103140	3551
BAC16_-103147	1327
BAC16_-103148	2923
BAC16_-103149	2519
BAC16_-103154	2598
BAC16_-103172	4221
BAC16_-103179	2025
BAC16_-103192	521
BAC16_-103193	2530
BAC16_-103201	3218
BAC16_-103204	831
BAC16_-103212	216
BAC16_-103267	2705
BAC16_-103342	1897
BAC16_-103377	3313
BAC16_-103378	3163
BAC16_-103392	2006
BAC16_-103393	4500
BAC16_-103408	71
BAC16_-103409	2181
BAC16_-103441	27
BAC16_-103450	1962
BAC16_-103456	7903
BAC16_-103473	3902
BAC16_-103474	6960
BAC16_-103495	1848
BAC16_-103498	3891
BAC16_-103505	3605
BAC16_-103581	2455
BAC16_-103601	1242
BAC16_-103607	1093
BAC16_-103620	1153
BAC16_-103679	3191
BAC16_-10368	1022
BAC16_-103689	2884
BAC16_-103702	1594
BAC16_-103722	1160
BAC16_-103731	1336
BAC16_-103737	332
BAC16_-10374	195
BAC16_-103746	3190
BAC16_-10375	1620
BAC16_-103752	6535
BAC16_-10378	2939
BAC16_-103780	3294
BAC16_-103781	1508
BAC16_-103809	2740
BAC16_-103817	4618
BAC16_-103820	1513
BAC16_-103853	2403
BAC16_-103865	3607
BAC16_-103910	102
BAC16_-103952	2378
BAC16_-103953	6924
BAC16_-103954	6922
BAC16_-104011	2162
BAC16_-104020	499
BAC16_-104037	4027
BAC16_-104156	3563
BAC16_-104157	119
BAC16_-104158	332
BAC16_-104190	1012
BAC16_-104208	1939
BAC16_-104220	2549
BAC16_-104229	2956
BAC16_-104230	5558
BAC16_-104318	5365
BAC16_-104328	3873
BAC16_-104346	2891
BAC16_-10435	1815
BAC16_-104364	2768
BAC16_-10444	1860
BAC16_-10445	2723
BAC16_-104484	1572
BAC16_-104487	2889
BAC16_-104488	1189
BAC16_-104489	3014
BAC16_-104490	2424
BAC16_-104511	2838
BAC16_-104512	4207
BAC16_-104517	688
BAC16_-104518	2241
BAC16_-104553	1559
BAC16_-104556	2228
BAC16_-104557	7334
BAC16_-104591	3904
BAC16_-104592	6822
BAC16_-104613	1630
BAC16_-104629	1209
BAC16_-104676	783
BAC16_-104679	1967
BAC16_-104686	2089
BAC16_-104692	3857
BAC16_-104697	1
BAC16_-104698	3034
BAC16_-104745	1142
BAC16_-104746	646
BAC16_-104751	4623
BAC16_-104779	4708
BAC16_-104826	4885
BAC16_-104868	801
BAC16_-104871	2156
BAC16_-104878	2518
BAC16_-104899	2644
BAC16_-104900	5703
BAC16_-104901	297
BAC16_-104904	483
BAC16_-10494	2227
BAC16_-104987	2025
BAC16_-105003	4098
BAC16_-105004	2541
BAC16_-105007	1991
BAC16_-105055	4039
BAC16_-105078	3530
BAC16_-105081	598
BAC16_-1051	2969
BAC16_-105114	2367
BAC16_-105126	2711
BAC16_-105135	5234
BAC16_-105164	3492
BAC16_-105165	7539
BAC16_-105169	2344
BAC16_-105172	2576
BAC16_-105173	3723
BAC16_-105207	5962
BAC16_-10521	3563
BAC16_-105222	1990
BAC16_-105234	1272
BAC16_-105246	848
BAC16_-10530	950
BAC16_-10531	2540
BAC16_-105361	2621
BAC16_-105377	1433
BAC16_-105381	2037
BAC16_-105382	4629
BAC16_-105389	1574
BAC16_-105390	1719
BAC16_-105409	1569
BAC16_-105412	2828
BAC16_-105426	1255
BAC16_-10544	86
BAC16_-105440	1663
BAC16_-105441	4172
BAC16_-105449	1184
BAC16_-105465	1511
BAC16_-105468	3684
BAC16_-10548	2
BAC16_-105481	175
BAC16_-105482	2658
BAC16_-105483	1972
BAC16_-105486	2602
BAC16_-10549	2593
BAC16_-105509	3068
BAC16_-10553	1980
BAC16_-105537	1667
BAC16_-105551	1561
BAC16_-105554	2223
BAC16_-105582	3055
BAC16_-105583	1712
BAC16_-105586	1744
BAC16_-105591	3110
BAC16_-105594	700
BAC16_-105608	794
BAC16_-10561	3472
BAC16_-105612	3257
BAC16_-105633	4189
BAC16_-105640	720
BAC16_-105646	3730
BAC16_-105647	3962
BAC16_-105648	108
BAC16_-105739	3155
BAC16_-105817	50
BAC16_-105818	2130
BAC16_-105821	1527
BAC16_-105834	2548
BAC16_-105850	1674
BAC16_-105874	3722
BAC16_-105887	2555
BAC16_-10589	1660
BAC16_-105929	2727
BAC16_-105930	2040
BAC16_-105933	3218
BAC16_-105934	3337
BAC16_-105935	2385
BAC16_-105938	3251
BAC16_-105947	2611
BAC16_-105948	2069
BAC16_-105953	377
BAC16_-105954	669
BAC16_-105955	292
BAC16_-105969	1390
BAC16_-105979	3197
BAC16_-10601	1681
BAC16_-106020	1901
BAC16_-106021	5785
BAC16_-106022	3288
BAC16_-106026	2613
BAC16_-106032	581
BAC16_-106042	1919
BAC16_-106043	4938
BAC16_-106044	3019
BAC16_-10608	3712
BAC16_-106110	3572
BAC16_-106111	2243
BAC16_-106130	3752
BAC16_-106180	1863
BAC16_-106186	2918
BAC16_-106187	4041
BAC16_-106193	3125
BAC16_-106210	248
BAC16_-10624	1151
BAC16_-106267	3929
BAC16_-106268	1936
BAC16_-106274	526
BAC16_-106287	2446
BAC16_-106299	3345
BAC16_-106318	2279
BAC16_-106337	234
BAC16_-106350	2545
BAC16_-106355	1096
BAC16_-106361	3462
BAC16_-106362	2605
BAC16_-106410	3237
BAC16_-106411	3853
BAC16_-106416	1898
BAC16_-106417	5453
BAC16_-106431	2731
BAC16_-106442	3941
BAC16_-106443	7069
BAC16_-106448	2508
BAC16_-106466	2959
BAC16_-106467	3568
BAC16_-106482	2583
BAC16_-106489	4491
BAC16_-106490	4897
BAC16_-106491	4898
BAC16_-106492	2079
BAC16_-106504	2557
BAC16_-106505	3252
BAC16_-106510	1867
BAC16_-10652	917
BAC16_-106577	4642
BAC16_-106578	3260
BAC16_-106582	1922
BAC16_-106583	4240
BAC16_-106630	1698
BAC16_-106634	2348
BAC16_-106646	1401
BAC16_-106652	3149
BAC16_-106667	3070
BAC16_-106668	5589
BAC16_-106680	250
BAC16_-106684	260
BAC16_-106691	4053
BAC16_-106717	5419
BAC16_-106718	2842
BAC16_-106733	3299
BAC16_-10678	1939
BAC16_-106809	93
BAC16_-106810	1843
BAC16_-106811	1412
BAC16_-10682	2103
BAC16_-106823	2107
BAC16_-106826	1020
BAC16_-10683	902
BAC16_-106850	3114
BAC16_-106868	2294
BAC16_-106869	2552
BAC16_-106870	710
BAC16_-10690	536
BAC16_-106907	4673
BAC16_-106928	4763
BAC16_-106941	2922
BAC16_-106942	7558
BAC16_-106954	3175
BAC16_-106970	4520
BAC16_-106983	1375
BAC16_-107	63
BAC16_-107013	445
BAC16_-107050	1467
BAC16_-107063	2692
BAC16_-107064	3532
BAC16_-107072	3054
BAC16_-107080	180
BAC16_-107089	1864
BAC16_-107096	2888
BAC16_-107119	2347
BAC16_-107120	2771
BAC16_-107130	451
BAC16_-10714	359
BAC16_-107183	1585
BAC16_-107186	546
BAC16_-107223	327
BAC16_-107224	503
BAC16_-107225	39
BAC16_-107243	1574
BAC16_-107254	3538
BAC16_-107298	1172
BAC16_-107309	2696
BAC16_-107310	3747
BAC16_-107311	3746
BAC16_-107333	3186
BAC16_-107348	597
BAC16_-107351	1392
BAC16_-107362	2489
BAC16_-107373	2117
BAC16_-107374	3638
BAC16_-107375	4091
BAC16_-107376	839
BAC16_-10738	2151
BAC16_-10739	6507
BAC16_-107392	1938
BAC16_-107393	1708
BAC16_-107417	5293
BAC16_-107418	2202
BAC16_-107419	6550
BAC16_-107420	6548
BAC16_-107443	1655
BAC16_-107453	987
BAC16_-107454	2631
BAC16_-107470	1973
BAC16_-107476	1986
BAC16_-107484	2630
BAC16_-107485	4082
BAC16_-107500	2050
BAC16_-107519	2807
BAC16_-107539	3212
BAC16_-107550	2317
BAC16_-107581	2799
BAC16_-107608	1451
BAC16_-107611	1458
BAC16_-107625	1606
BAC16_-107653	3004
BAC16_-107654	6653
BAC16_-107657	741
BAC16_-107669	3764
BAC16_-107681	2528
BAC16_-107684	1970
BAC16_-107689	1183
BAC16_-10773	2270
BAC16_-107738	4098
BAC16_-107739	2349
BAC16_-10776	2633
BAC16_-107788	4136
BAC16_-107813	2646
BAC16_-107827	1942
BAC16_-107828	6022
BAC16_-107829	2699
BAC16_-107876	729
BAC16_-107880	2064
BAC16_-107883	2713
BAC16_-107892	4
BAC16_-107893	1998
BAC16_-107898	1948
BAC16_-107915	2897
BAC16_-107920	577
BAC16_-107924	4758
BAC16_-107963	3233
BAC16_-107966	2565
BAC16_-107973	2058
BAC16_-107979	3800
BAC16_-107982	387
BAC16_-107985	1769
BAC16_-107986	731
BAC16_-107987	1315
BAC16_-107988	662
BAC16_-108003	733
BAC16_-108065	2441
BAC16_-108082	2043
BAC16_-108097	851
BAC16_-108110	2117
BAC16_-108117	2653
BAC16_-108143	69
BAC16_-108144	1384
BAC16_-108166	1803
BAC16_-108167	3351
BAC16_-108174	3495
BAC16_-108177	1484
BAC16_-108182	798
BAC16_-108195	522
BAC16_-108196	1994
BAC16_-108197	1595
BAC16_-108202	2738
BAC16_-10821	2667
BAC16_-108212	981
BAC16_-108284	1944
BAC16_-108285	3065
BAC16_-108286	99
BAC16_-108287	1218
BAC16_-108294	1923
BAC16_-108295	3476
BAC16_-108296	1126
BAC16_-108297	2307
BAC16_-108302	93
BAC16_-108309	3037
BAC16_-108328	2849
BAC16_-108333	650
BAC16_-108334	2019
BAC16_-108348	3341
BAC16_-108375	2674
BAC16_-108376	1788
BAC16_-108380	3592
BAC16_-108394	614
BAC16_-108436	2822
BAC16_-108439	2078
BAC16_-108440	6523
BAC16_-108444	2130
BAC16_-108485	4905
BAC16_-108488	2679
BAC16_-108508	1374
BAC16_-108509	2930
BAC16_-108524	41
BAC16_-108558	2690
BAC16_-108561	495
BAC16_-108569	17
BAC16_-108570	1924
BAC16_-108574	2395
BAC16_-108575	1574
BAC16_-108603	2321
BAC16_-108611	2520
BAC16_-108612	6011
BAC16_-108626	1039
BAC16_-108627	3082
BAC16_-108679	100
BAC16_-108696	3590
BAC16_-108711	413
BAC16_-108722	3791
BAC16_-108765	2519
BAC16_-108775	1375
BAC16_-108776	1837
BAC16_-108785	2577
BAC16_-108797	7966
BAC16_-1088	4675
BAC16_-108810	2122
BAC16_-108811	2931
BAC16_-108812	2763
BAC16_-108813	3334
BAC16_-108827	3523
BAC16_-10884	624
BAC16_-108843	2415
BAC16_-10885	2483
BAC16_-108852	2865
BAC16_-108859	806
BAC16_-10886	430
BAC16_-108860	623
BAC16_-108861	1
BAC16_-108864	2276
BAC16_-108879	61
BAC16_-108894	4026
BAC16_-108895	9061
BAC16_-10893	220
BAC16_-108933	3054
BAC16_-108937	893
BAC16_-108965	2723
BAC16_-108969	2793
BAC16_-108970	851
BAC16_-108971	776
BAC16_-108978	2014
BAC16_-108995	650
BAC16_-109000	1785
BAC16_-109011	1796
BAC16_-109024	2625
BAC16_-109025	5347
BAC16_-109047	2829
BAC16_-109048	2739
BAC16_-109054	4836
BAC16_-109088	3297
BAC16_-109128	112
BAC16_-109161	1205
BAC16_-109172	2682
BAC16_-109173	1642
BAC16_-109177	1625
BAC16_-109178	2568
BAC16_-109203	1379
BAC16_-109208	313
BAC16_-109209	167
BAC16_-109219	3005
BAC16_-109220	6050
BAC16_-109236	900
BAC16_-109267	417
[truncated: 21,739 more rows]

## Sheet: High rep2
0None_none_ACOCDTKP_211901.602	1235
0None_none_ACOCDTKP_211910.611	2216
0None_none_ACOCDTKP_212119.820	1571
0None_none_ACOCDTKP_212169.870	1136
0None_none_ACOCDTKP_213001.1702	147
0None_none_ACOCDTKP_213205.1906	2168
0None_none_ACOCDTKP_214020.2721	608
0None_none_ACOCDTKP_214247.2948	1411
0None_none_ACOCDTKP_214493.3194	1361
0None_none_ACOCDTKP_215322.4023	1100
0None_none_ACOCDTKP_215577.4278	273
0None_none_ACOCDTKP_215600.4301	1338
0None_none_ACOCDTKP_215656.4357	925
0None_none_ACOCDTKP_216067.4768	1077
0None_none_ACOCDTKP_216095.4796	1603
0None_none_ACOCDTKP_216181.4882	497
0None_none_ACOCDTKP_216554.5255	3111
0None_none_ACOCUNA1_211442.143	2744
0None_none_ACOCUNA1_211591.292	1113
0None_none_ACOCUNA1_212060.761	658
0None_none_ACOCUNA1_212384.1085	3691
0None_none_ACOCUNA1_212388.1089	2089
0None_none_ACOCUNA1_212462.1163	2651
0None_none_ACOCUNA1_212689.1390	968
0None_none_ACOCUNA1_213054.1755	518
0None_none_ACOCUNA1_213236.1937	2143
0None_none_ACOCUNA1_213269.1970	1967
0None_none_ACOCUNA1_213595.2296	278
0None_none_ACOCUNA1_213596.2297	1296
0None_none_ACOCUNA1_213912.2613	1965
0None_none_ACOCUNA1_214211.2912	228
0None_none_ACOCUNA1_215225.3926	1586
0None_none_ACOCUNA1_215292.3993	3002
0None_none_ACOCUNA1_215646.4347	1754
0None_none_ACOCUNA1_215690.4391	293
0None_none_ACOCUNA1_215724.4425	2048
0None_none_ACOCUNA1_215840.4541	841
0None_none_ACOCUNA1_216396.5097	955
0None_none_ACOCUNA1_216876.5577	1642
0None_none_ACOCUNA1_216937.5638	323
0None_none_ACOCUNA2_211586.287	1639
0None_none_ACOCUNA2_211767.468	2956
0None_none_ACOCUNA2_212081.782	1895
0None_none_ACOCUNA2_212359.1060	1354
0None_none_ACOCUNA2_212369.1070	438
0None_none_ACOCUNA2_212720.1421	1469
0None_none_ACOCUNA2_212735.1436	1206
0None_none_ACOCUNA2_213008.1709	154
0None_none_ACOCUNA2_213110.1811	280
0None_none_ACOCUNA2_213815.2516	443
0None_none_ACOCUNA2_214243.2944	2358
0None_none_ACOCUNA2_214273.2974	3242
0None_none_ACOCUNA2_214492.3193	2124
0None_none_ACOCUNA2_214518.3219	2114
0None_none_ACOCUNA2_214589.3290	298
0None_none_ACOCUNA2_215328.4029	37
0None_none_ACOCUNA2_215762.4463	2545
0None_none_ACOCUNA2_215998.4699	370
0None_none_ACOCUNA2_216128.4829	379
0None_none_ACOCUNA2_216410.5111	1882
0None_none_ACOCUNA2_216540.5241	1662
0None_none_ACOCUNA2_216640.5341	1800
0None_none_ACOCUNA2_216774.5475	2066
0None_none_ACOCUNA3_211877.578	257
0None_none_ACOCUNA3_211954.655	1061
0None_none_ACOCUNA3_212419.1120	2979
0None_none_ACOCUNA3_212539.1240	1481
0None_none_ACOCUNA3_213041.1742	685
0None_none_ACOCUNA3_213614.2315	825
0None_none_ACOCUNA3_213630.2331	717
0None_none_ACOCUNA3_213827.2528	1567
0None_none_ACOCUNA3_214541.3242	170
0None_none_ACOCUNA3_214664.3365	827
0None_none_ACOCUNA3_214842.3543	1423
0None_none_ACOCUNA3_215750.4451	562
0None_none_ACOCUNA3_216141.4842	2546
0None_none_ACOCUNA3_216473.5174	371
0None_none_ACOCUNA3_216617.5318	307
0None_none_ACOCUNA3_216747.5448	2821
0None_none_ACOC_211308.9	2025
0None_none_ACOC_211316.17	421
0None_none_ACOC_211335.36	3211
0None_none_ACOC_211355.56	1728
0None_none_ACOC_211362.63	1032
0None_none_ACOC_211392.93	3111
0None_none_ACOC_211413.114	1918
0None_none_ACOC_211423.124	1134
0None_none_ACOC_211480.181	1132
0None_none_ACOC_211481.182	1470
0None_none_ACOC_211483.184	3652
0None_none_ACOC_211503.204	1833
0None_none_ACOC_211505.206	1455
0None_none_ACOC_211529.230	846
0None_none_ACOC_211560.261	961
0None_none_ACOC_211593.294	1488
0None_none_ACOC_211619.320	1340
0None_none_ACOC_211632.333	3005
0None_none_ACOC_211662.363	1754
0None_none_ACOC_211684.385	1427
0None_none_ACOC_211831.532	1845
0None_none_ACOC_211854.555	1903
0None_none_ACOC_211889.590	1605
0None_none_ACOC_211898.599	2119
0None_none_ACOC_211921.622	2069
0None_none_ACOC_211983.684	1693
0None_none_ACOC_212012.713	1910
0None_none_ACOC_212036.737	1138
0None_none_ACOC_212073.774	1968
0None_none_ACOC_212115.816	1007
0None_none_ACOC_212121.822	1276
0None_none_ACOC_212141.842	2614
0None_none_ACOC_212188.889	1399
0None_none_ACOC_212331.1032	1855
0None_none_ACOC_212333.1034	1565
0None_none_ACOC_212420.1121	2102
0None_none_ACOC_212437.1138	2793
0None_none_ACOC_212560.1261	2559
0None_none_ACOC_212569.1270	2696
0None_none_ACOC_212586.1287	1788
0None_none_ACOC_212620.1321	1422
0None_none_ACOC_212623.1324	955
0None_none_ACOC_212640.1341	2067
0None_none_ACOC_212641.1342	12
0None_none_ACOC_212684.1385	1479
0None_none_ACOC_212692.1393	2502
0None_none_ACOC_212728.1429	1110
0None_none_ACOC_212839.1540	1067
0None_none_ACOC_212954.1655	2103
0None_none_ACOC_213049.1750	95
0None_none_ACOC_213126.1827	2084
0None_none_ACOC_213152.1853	936
0None_none_ACOC_213155.1856	620
0None_none_ACOC_213272.1973	746
0None_none_ACOC_213282.1983	1716
0None_none_ACOC_213332.2033	1895
0None_none_ACOC_213374.2075	2029
0None_none_ACOC_213474.2175	290
0None_none_ACOC_213475.2176	2681
0None_none_ACOC_213493.2194	2225
0None_none_ACOC_213500.2201	853
0None_none_ACOC_213516.2217	2110
0None_none_ACOC_213524.2225	1944
0None_none_ACOC_213551.2252	1387
0None_none_ACOC_213564.2265	2376
0None_none_ACOC_213608.2309	1760
0None_none_ACOC_213612.2313	35
0None_none_ACOC_213732.2433	1129
0None_none_ACOC_213757.2458	1436
0None_none_ACOC_213873.2574	1738
0None_none_ACOC_213877.2578	2359
0None_none_ACOC_213878.2579	10
0None_none_ACOC_213949.2650	1271
0None_none_ACOC_213963.2664	114
0None_none_ACOC_214050.2751	1638
0None_none_ACOC_214067.2768	946
0None_none_ACOC_214080.2781	3332
0None_none_ACOC_214148.2849	1330
0None_none_ACOC_214169.2870	942
0None_none_ACOC_214179.2880	338
0None_none_ACOC_214314.3015	1826
0None_none_ACOC_214381.3082	3232
0None_none_ACOC_214382.3083	2915
0None_none_ACOC_214403.3104	2208
0None_none_ACOC_214491.3192	1226
0None_none_ACOC_214576.3277	1213
0None_none_ACOC_214607.3308	2383
0None_none_ACOC_214611.3312	2996
0None_none_ACOC_214634.3335	1321
0None_none_ACOC_214648.3349	1368
0None_none_ACOC_214652.3353	2477
0None_none_ACOC_214681.3382	277
0None_none_ACOC_214713.3414	1604
0None_none_ACOC_214763.3464	862
0None_none_ACOC_214764.3465	24
0None_none_ACOC_214816.3517	62
0None_none_ACOC_214865.3566	1714
0None_none_ACOC_214869.3570	2060
0None_none_ACOC_214891.3592	1791
0None_none_ACOC_214896.3597	687
0None_none_ACOC_214911.3612	3082
0None_none_ACOC_214979.3680	3207
0None_none_ACOC_214993.3694	1125
0None_none_ACOC_215015.3716	1336
0None_none_ACOC_215046.3747	2332
0None_none_ACOC_215107.3808	1862
0None_none_ACOC_215109.3810	2453
0None_none_ACOC_215157.3858	1318
0None_none_ACOC_215184.3885	1205
0None_none_ACOC_215326.4027	1091
0None_none_ACOC_215352.4053	1752
0None_none_ACOC_215370.4071	1177
0None_none_ACOC_215389.4090	1734
0None_none_ACOC_215409.4110	1712
0None_none_ACOC_215572.4273	1372
0None_none_ACOC_215579.4280	1982
0None_none_ACOC_215631.4332	1376
0None_none_ACOC_215661.4362	1634
0None_none_ACOC_215712.4413	389
0None_none_ACOC_215739.4440	151
0None_none_ACOC_215742.4443	2311
0None_none_ACOC_215746.4447	1
0None_none_ACOC_215764.4465	1410
0None_none_ACOC_215827.4528	2028
0None_none_ACOC_215865.4566	2454
0None_none_ACOC_215894.4595	402
0None_none_ACOC_215913.4614	1804
0None_none_ACOC_215944.4645	1949
0None_none_ACOC_215955.4656	763
0None_none_ACOC_215982.4683	2306
0None_none_ACOC_215994.4695	1134
0None_none_ACOC_216012.4713	165
0None_none_ACOC_216018.4719	2604
0None_none_ACOC_216026.4727	1712
0None_none_ACOC_216200.4901	803
0None_none_ACOC_216205.4906	513
0None_none_ACOC_216235.4936	1035
0None_none_ACOC_216237.4938	1778
0None_none_ACOC_216254.4955	1873
0None_none_ACOC_216263.4964	811
0None_none_ACOC_216273.4974	1119
0None_none_ACOC_216305.5006	314
0None_none_ACOC_216327.5028	673
0None_none_ACOC_216345.5046	1056
0None_none_ACOC_216356.5057	2042
0None_none_ACOC_216389.5090	2796
0None_none_ACOC_216424.5125	2046
0None_none_ACOC_216457.5158	1696
0None_none_ACOC_216549.5250	2129
0None_none_ACOC_216559.5260	2094
0None_none_ACOC_216566.5267	3164
0None_none_ACOC_216586.5287	69
0None_none_ACOC_216662.5363	1758
0None_none_ACOC_216686.5387	2234
0None_none_ACOC_216711.5412	2346
0None_none_ACOC_216717.5418	3500
0None_none_ACOC_216720.5421	680
0None_none_ACOC_216745.5446	1482
0None_none_ACOC_216777.5478	4193
0None_none_ACOC_216786.5487	2592
0None_none_ACOC_216829.5530	2378
0None_none_ACOC_216833.5534	1104
0None_none_ACOC_216859.5560	1911
0None_none_ACOC_216893.5594	715
0None_none_ACOC_216919.5620	1851
0None_none_DTKPPROT_211394.95	988
0None_none_DTKPPROT_212082.783	2368
0None_none_DTKPPROT_213000.1701	2724
0None_none_DTKPPROT_213243.1944	2572
0None_none_DTKPPROT_213497.2198	484
0None_none_DTKPPROT_213975.2676	229
0None_none_DTKPPROT_214010.2711	2254
0None_none_DTKPPROT_214113.2814	248
0None_none_DTKPPROT_214202.2903	1405
0None_none_DTKPPROT_214302.3003	1398
0None_none_DTKPPROT_214377.3078	12
0None_none_DTKPPROT_214488.3189	2596
0None_none_DTKPPROT_214772.3473	2824
0None_none_DTKPPROT_215037.3738	1664
0None_none_DTKPPROT_215761.4462	1535
0None_none_DTKPPROT_215985.4686	1447
0None_none_DTKPPROT_215999.4700	2309
0None_none_DTKPPROT_216635.5336	416
0None_none_DTKPPROT_216663.5364	2221
0None_none_DTKPPROT_216884.5585	1503
0None_none_DTKPPROT_216921.5622	1246
0None_none_DTKP_211348.49	892
0None_none_DTKP_211353.54	3956
0None_none_DTKP_211361.62	763
0None_none_DTKP_211459.160	1336
0None_none_DTKP_211474.175	263
0None_none_DTKP_211531.232	1687
0None_none_DTKP_211561.262	2328
0None_none_DTKP_211624.325	886
0None_none_DTKP_211722.423	1478
0None_none_DTKP_211747.448	1309
0None_none_DTKP_211755.456	2184
0None_none_DTKP_211761.462	2954
0None_none_DTKP_211770.471	1908
0None_none_DTKP_211784.485	1258
0None_none_DTKP_211798.499	2136
0None_none_DTKP_211866.567	717
0None_none_DTKP_211874.575	2244
0None_none_DTKP_211885.586	1411
0None_none_DTKP_211899.600	2854
0None_none_DTKP_211908.609	2974
0None_none_DTKP_211909.610	451
0None_none_DTKP_211938.639	499
0None_none_DTKP_211949.650	1304
0None_none_DTKP_211963.664	1947
0None_none_DTKP_212021.722	1178
0None_none_DTKP_212022.723	1821
0None_none_DTKP_212053.754	292
0None_none_DTKP_212064.765	1965
0None_none_DTKP_212070.771	2146
0None_none_DTKP_212071.772	1713
0None_none_DTKP_212095.796	1734
0None_none_DTKP_212133.834	17
0None_none_DTKP_212237.938	2192
0None_none_DTKP_212273.974	252
0None_none_DTKP_212293.994	2064
0None_none_DTKP_212367.1068	1950
0None_none_DTKP_212368.1069	2502
0None_none_DTKP_212398.1099	3150
0None_none_DTKP_212429.1130	893
0None_none_DTKP_212459.1160	1691
0None_none_DTKP_212497.1198	2067
0None_none_DTKP_212518.1219	500
0None_none_DTKP_212691.1392	211
0None_none_DTKP_212709.1410	761
0None_none_DTKP_212780.1481	1172
0None_none_DTKP_212788.1489	1581
0None_none_DTKP_212908.1609	1977
0None_none_DTKP_212926.1627	1009
0None_none_DTKP_212927.1628	3247
0None_none_DTKP_212930.1631	978
0None_none_DTKP_212995.1696	2235
0None_none_DTKP_213067.1768	592
0None_none_DTKP_213092.1793	1650
0None_none_DTKP_213122.1823	25
0None_none_DTKP_213157.1858	65
0None_none_DTKP_213206.1907	808
0None_none_DTKP_213305.2006	2403
0None_none_DTKP_213315.2016	750
0None_none_DTKP_213320.2021	702
0None_none_DTKP_213422.2123	1209
0None_none_DTKP_213430.2131	1543
0None_none_DTKP_213460.2161	988
0None_none_DTKP_213509.2210	1925
0None_none_DTKP_213532.2233	319
0None_none_DTKP_213548.2249	1500
0None_none_DTKP_213581.2282	2376
0None_none_DTKP_213585.2286	1261
0None_none_DTKP_213649.2350	843
0None_none_DTKP_213677.2378	1706
0None_none_DTKP_213710.2411	3268
0None_none_DTKP_213727.2428	1979
0None_none_DTKP_213751.2452	105
0None_none_DTKP_213752.2453	1539
0None_none_DTKP_213764.2465	2231
0None_none_DTKP_213765.2466	1800
0None_none_DTKP_213786.2487	905
0None_none_DTKP_213801.2502	58
0None_none_DTKP_213821.2522	1340
0None_none_DTKP_213847.2548	1616
0None_none_DTKP_213914.2615	362
0None_none_DTKP_213979.2680	2656
0None_none_DTKP_213994.2695	828
0None_none_DTKP_214021.2722	1623
0None_none_DTKP_214038.2739	2039
0None_none_DTKP_214041.2742	2193
0None_none_DTKP_214045.2746	1995
0None_none_DTKP_214099.2800	1963
0None_none_DTKP_214112.2813	781
0None_none_DTKP_214133.2834	1217
0None_none_DTKP_214134.2835	1339
0None_none_DTKP_214173.2874	1005
0None_none_DTKP_214259.2960	1433
0None_none_DTKP_214280.2981	754
0None_none_DTKP_214282.2983	1058
0None_none_DTKP_214304.3005	19
0None_none_DTKP_214311.3012	2014
0None_none_DTKP_214335.3036	2198
0None_none_DTKP_214345.3046	62
0None_none_DTKP_214383.3084	155
0None_none_DTKP_214401.3102	628
0None_none_DTKP_214627.3328	706
0None_none_DTKP_214631.3332	2300
0None_none_DTKP_214636.3337	608
0None_none_DTKP_214647.3348	3173
0None_none_DTKP_214670.3371	1799
0None_none_DTKP_214693.3394	1355
0None_none_DTKP_214716.3417	2114
0None_none_DTKP_214795.3496	1522
0None_none_DTKP_214797.3498	76
0None_none_DTKP_214899.3600	601
0None_none_DTKP_214949.3650	850
0None_none_DTKP_214959.3660	1878
0None_none_DTKP_214984.3685	1067
0None_none_DTKP_215147.3848	1831
0None_none_DTKP_215158.3859	2578
0None_none_DTKP_215161.3862	256
0None_none_DTKP_215167.3868	1834
0None_none_DTKP_215186.3887	1435
0None_none_DTKP_215190.3891	1605
0None_none_DTKP_215246.3947	1640
0None_none_DTKP_215251.3952	1302
0None_none_DTKP_215365.4066	1384
0None_none_DTKP_215371.4072	1393
0None_none_DTKP_215422.4123	234
0None_none_DTKP_215440.4141	1794
0None_none_DTKP_215494.4195	3373
0None_none_DTKP_215497.4198	2342
0None_none_DTKP_215502.4203	197
0None_none_DTKP_215538.4239	1522
0None_none_DTKP_215565.4266	2281
0None_none_DTKP_215603.4304	2233
0None_none_DTKP_215648.4349	1180
0None_none_DTKP_215685.4386	1160
0None_none_DTKP_215705.4406	1716
0None_none_DTKP_215775.4476	1837
0None_none_DTKP_215877.4578	1979
0None_none_DTKP_215942.4643	2297
0None_none_DTKP_215990.4691	2376
0None_none_DTKP_216011.4712	705
0None_none_DTKP_216043.4744	2735
0None_none_DTKP_216054.4755	1213
0None_none_DTKP_216056.4757	566
0None_none_DTKP_216062.4763	2474
0None_none_DTKP_216169.4870	1690
0None_none_DTKP_216183.4884	1666
0None_none_DTKP_216234.4935	223
0None_none_DTKP_216251.4952	3102
0None_none_DTKP_216322.5023	525
0None_none_DTKP_216346.5047	377
0None_none_DTKP_216459.5160	14
0None_none_DTKP_216501.5202	3211
0None_none_DTKP_216583.5284	2988
0None_none_DTKP_216604.5305	1152
0None_none_DTKP_216614.5315	3058
0None_none_DTKP_216683.5384	333
0None_none_DTKP_216695.5396	870
0None_none_DTKP_216704.5405	1173
0None_none_DTKP_216760.5461	2617
0None_none_DTKP_216863.5564	2364
0None_none_GEEXDTKP_211445.146	1485
0None_none_GEEXDTKP_211623.324	1473
0None_none_GEEXDTKP_211688.389	2067
0None_none_GEEXDTKP_212190.891	3734
0None_none_GEEXDTKP_212297.998	2552
0None_none_GEEXDTKP_212412.1113	609
0None_none_GEEXDTKP_212700.1401	1066
0None_none_GEEXDTKP_214003.2704	2018
0None_none_GEEXDTKP_214336.3037	2622
0None_none_GEEXDTKP_214573.3274	204
0None_none_GEEXDTKP_214904.3605	845
0None_none_GEEXDTKP_214946.3647	1333
0None_none_GEEXDTKP_215374.4075	1516
0None_none_GEEXDTKP_215692.4393	194
0None_none_GEEXDTKP_216076.4777	602
0None_none_GEEXDTKP_216147.4848	1742
0None_none_GEEXDTKP_216357.5058	1326
0None_none_GEEXUNA1_211458.159	1472
0None_none_GEEXUNA1_211927.628	254
0None_none_GEEXUNA1_212030.731	2317
0None_none_GEEXUNA1_212514.1215	477
0None_none_GEEXUNA1_213052.1753	338
0None_none_GEEXUNA1_213394.2095	1663
0None_none_GEEXUNA1_215086.3787	2334
0None_none_GEEXUNA1_215111.3812	806
0None_none_GEEXUNA1_215472.4173	372
0None_none_GEEXUNA1_215727.4428	58
0None_none_GEEXUNA1_215973.4674	2136
0None_none_GEEXUNA1_216309.5010	1932
0None_none_GEEXUNA1_216330.5031	1389
0None_none_GEEXUNA1_216479.5180	1840
0None_none_GEEXUNA1_216804.5505	2374
0None_none_GEEXUNA2_211396.97	367
0None_none_GEEXUNA2_212003.704	1436
0None_none_GEEXUNA2_212477.1178	1556
0None_none_GEEXUNA2_212617.1318	2599
0None_none_GEEXUNA2_212678.1379	1816
0None_none_GEEXUNA2_212706.1407	3333
0None_none_GEEXUNA2_212784.1485	3149
0None_none_GEEXUNA2_212904.1605	2017
0None_none_GEEXUNA2_213174.1875	2192
0None_none_GEEXUNA2_213431.2132	3586
0None_none_GEEXUNA2_214338.3039	2096
0None_none_GEEXUNA2_214369.3070	133
0None_none_GEEXUNA2_214749.3450	1523
0None_none_GEEXUNA2_214903.3604	1864
0None_none_GEEXUNA2_215016.3717	2581
0None_none_GEEXUNA2_215339.4040	103
0None_none_GEEXUNA2_215623.4324	2341
0None_none_GEEXUNA2_215757.4458	2297
0None_none_GEEXUNA2_215826.4527	1899
0None_none_GEEXUNA2_215920.4621	1085
0None_none_GEEXUNA2_216002.4703	1423
0None_none_GEEXUNA2_216233.4934	1862
0None_none_GEEXUNA2_216428.5129	506
0None_none_GEEXUNA2_216838.5539	405
0None_none_GEEXUNA3_212530.1231	717
0None_none_GEEXUNA3_213258.1959	178
0None_none_GEEXUNA3_213501.2202	2011
0None_none_GEEXUNA3_214001.2702	625
0None_none_GEEXUNA3_214220.2921	1848
0None_none_GEEXUNA3_214462.3163	2477
0None_none_GEEXUNA3_214615.3316	2262
0None_none_GEEXUNA3_214735.3436	2118
0None_none_GEEXUNA3_214818.3519	1496
0None_none_GEEXUNA3_215669.4370	1150
0None_none_GEEXUNA3_216050.4751	2413
0None_none_GEEXUNA3_216333.5034	1036
0None_none_GEEXUNA3_216492.5193	1797
0None_none_GEEXUNA3_216545.5246	653
0None_none_GEEX_211358.59	2273
0None_none_GEEX_211395.96	1381
0None_none_GEEX_211447.148	1955
0None_none_GEEX_211470.171	2992
0None_none_GEEX_211541.242	123
0None_none_GEEX_211555.256	1064
0None_none_GEEX_211605.306	2290
0None_none_GEEX_211608.309	1749
0None_none_GEEX_211609.310	2046
0None_none_GEEX_211696.397	1821
0None_none_GEEX_211701.402	128
0None_none_GEEX_211730.431	1819
0None_none_GEEX_211802.503	153
0None_none_GEEX_211817.518	24
0None_none_GEEX_211849.550	2698
0None_none_GEEX_211865.566	140
0None_none_GEEX_212014.715	332
0None_none_GEEX_212019.720	1864
0None_none_GEEX_212041.742	908
0None_none_GEEX_212108.809	1762
0None_none_GEEX_212109.810	1771
0None_none_GEEX_212144.845	367
0None_none_GEEX_212192.893	1348
0None_none_GEEX_212205.906	2029
0None_none_GEEX_212207.908	1373
0None_none_GEEX_212230.931	3027
0None_none_GEEX_212232.933	2838
0None_none_GEEX_212233.934	735
0None_none_GEEX_212265.966	1452
0None_none_GEEX_212269.970	1023
0None_none_GEEX_212272.973	468
0None_none_GEEX_212278.979	264
0None_none_GEEX_212285.986	1920
0None_none_GEEX_212332.1033	993
0None_none_GEEX_212372.1073	1396
0None_none_GEEX_212390.1091	1833
0None_none_GEEX_212410.1111	1177
0None_none_GEEX_212438.1139	1135
0None_none_GEEX_212452.1153	2194
0None_none_GEEX_212533.1234	1704
0None_none_GEEX_212537.1238	1753
0None_none_GEEX_212568.1269	1614
0None_none_GEEX_212593.1294	2119
0None_none_GEEX_212629.1330	2968
0None_none_GEEX_212650.1351	2133
0None_none_GEEX_212651.1352	1675
0None_none_GEEX_212695.1396	138
0None_none_GEEX_212699.1400	3192
0None_none_GEEX_212710.1411	1451
0None_none_GEEX_212719.1420	924
0None_none_GEEX_212757.1458	2282
0None_none_GEEX_212795.1496	418
0None_none_GEEX_212831.1532	2211
0None_none_GEEX_212901.1602	3497
0None_none_GEEX_212963.1664	2181
0None_none_GEEX_212969.1670	2632
0None_none_GEEX_213013.1714	1560
0None_none_GEEX_213040.1741	415
0None_none_GEEX_213055.1756	2760
0None_none_GEEX_213075.1776	174
0None_none_GEEX_213090.1791	2345
0None_none_GEEX_213108.1809	779
0None_none_GEEX_213132.1833	3567
0None_none_GEEX_213133.1834	1116
0None_none_GEEX_213151.1852	2217
0None_none_GEEX_213284.1985	1941
0None_none_GEEX_213295.1996	1452
0None_none_GEEX_213303.2004	1419
0None_none_GEEX_213338.2039	2324
0None_none_GEEX_213354.2055	383
0None_none_GEEX_213397.2098	1071
0None_none_GEEX_213441.2142	1437
0None_none_GEEX_213459.2160	1666
0None_none_GEEX_213529.2230	2594
0None_none_GEEX_213533.2234	1657
0None_none_GEEX_213536.2237	258
0None_none_GEEX_213562.2263	1809
0None_none_GEEX_213634.2335	2159
0None_none_GEEX_213638.2339	1475
0None_none_GEEX_213651.2352	1987
0None_none_GEEX_213718.2419	1167
0None_none_GEEX_213724.2425	1844
0None_none_GEEX_213767.2468	291
0None_none_GEEX_213804.2505	87
0None_none_GEEX_213819.2520	1921
0None_none_GEEX_213831.2532	3276
0None_none_GEEX_213856.2557	2724
0None_none_GEEX_213869.2570	438
0None_none_GEEX_213871.2572	1447
0None_none_GEEX_213889.2590	940
0None_none_GEEX_213903.2604	2347
0None_none_GEEX_213908.2609	1595
0None_none_GEEX_213921.2622	111
0None_none_GEEX_213947.2648	1458
0None_none_GEEX_213971.2672	2312
0None_none_GEEX_213978.2679	897
0None_none_GEEX_214004.2705	679
0None_none_GEEX_214044.2745	2924
0None_none_GEEX_214077.2778	732
0None_none_GEEX_214120.2821	1607
0None_none_GEEX_214122.2823	2242
0None_none_GEEX_214125.2826	1394
0None_none_GEEX_214192.2893	1904
0None_none_GEEX_214242.2943	2415
0None_none_GEEX_214252.2953	1953
0None_none_GEEX_214268.2969	2274
0None_none_GEEX_214285.2986	1599
0None_none_GEEX_214292.2993	2836
0None_none_GEEX_214390.3091	632
0None_none_GEEX_214494.3195	1359
0None_none_GEEX_214512.3213	1962
0None_none_GEEX_214516.3217	1594
0None_none_GEEX_214583.3284	2139
0None_none_GEEX_214593.3294	2607
0None_none_GEEX_214598.3299	953
0None_none_GEEX_214658.3359	1198
0None_none_GEEX_214674.3375	3774
0None_none_GEEX_214689.3390	1289
0None_none_GEEX_214706.3407	444
0None_none_GEEX_214777.3478	1438
0None_none_GEEX_214792.3493	2181
0None_none_GEEX_214835.3536	2202
0None_none_GEEX_214934.3635	1297
0None_none_GEEX_214953.3654	1811
0None_none_GEEX_214956.3657	1542
0None_none_GEEX_214980.3681	1719
0None_none_GEEX_215006.3707	62
0None_none_GEEX_215088.3789	242
0None_none_GEEX_215114.3815	1247
0None_none_GEEX_215162.3863	721
0None_none_GEEX_215207.3908	2102
0None_none_GEEX_215220.3921	1851
0None_none_GEEX_215230.3931	2256
0None_none_GEEX_215254.3955	1552
0None_none_GEEX_215261.3962	2188
0None_none_GEEX_215265.3966	116
0None_none_GEEX_215274.3975	471
0None_none_GEEX_215319.4020	775
0None_none_GEEX_215360.4061	2052
0None_none_GEEX_215364.4065	1592
0None_none_GEEX_215414.4115	610
0None_none_GEEX_215454.4155	1401
0None_none_GEEX_215459.4160	39
0None_none_GEEX_215516.4217	747
0None_none_GEEX_215524.4225	49
0None_none_GEEX_215530.4231	559
0None_none_GEEX_215532.4233	2022
0None_none_GEEX_215535.4236	648
0None_none_GEEX_215542.4243	2841
0None_none_GEEX_215551.4252	1635
0None_none_GEEX_215590.4291	369
0None_none_GEEX_215611.4312	1712
0None_none_GEEX_215650.4351	509
0None_none_GEEX_215702.4403	1960
0None_none_GEEX_215718.4419	1981
0None_none_GEEX_215786.4487	1738
0None_none_GEEX_215822.4523	272
0None_none_GEEX_215846.4547	870
0None_none_GEEX_215899.4600	433
0None_none_GEEX_215953.4654	1170
0None_none_GEEX_216051.4752	522
0None_none_GEEX_216079.4780	954
0None_none_GEEX_216100.4801	25
0None_none_GEEX_216256.4957	1
0None_none_GEEX_216259.4960	119
0None_none_GEEX_216272.4973	2170
0None_none_GEEX_216310.5011	2246
0None_none_GEEX_216405.5106	2558
0None_none_GEEX_216409.5110	1308
0None_none_GEEX_216450.5151	1071
0None_none_GEEX_216461.5162	702
0None_none_GEEX_216546.5247	482
0None_none_GEEX_216670.5371	3195
0None_none_GEEX_216746.5447	449
0None_none_GEEX_216840.5541	280
0None_none_GEEX_216882.5583	591
0None_none_GEEX_216890.5591	255
0None_none_GEEX_216928.5629	1870
0None_none_GEEX_216929.5630	2262
0None_none_GEEX_216941.5642	635
0None_none_MEPRDTKP_211397.98	1137
0None_none_MEPRDTKP_211984.685	544
0None_none_MEPRDTKP_212024.725	1259
0None_none_MEPRDTKP_212155.856	1768
0None_none_MEPRDTKP_212281.982	144
0None_none_MEPRDTKP_212499.1200	1736
0None_none_MEPRDTKP_212521.1222	718
0None_none_MEPRDTKP_213472.2173	776
0None_none_MEPRDTKP_213646.2347	2437
0None_none_MEPRDTKP_213881.2582	914
0None_none_MEPRDTKP_213885.2586	257
0None_none_MEPRDTKP_214193.2894	1697
0None_none_MEPRDTKP_214459.3160	1895
0None_none_MEPRDTKP_214622.3323	1844
0None_none_MEPRDTKP_214898.3599	744
0None_none_MEPRDTKP_215133.3834	45
0None_none_MEPRDTKP_215206.3907	1591
0None_none_MEPRDTKP_215330.4031	1057
0None_none_MEPRDTKP_215714.4415	1164
0None_none_MEPRDTKP_215974.4675	1491
0None_none_MEPRDTKP_216143.4844	1073
0None_none_MEPRDTKP_216161.4862	385
0None_none_MEPRDTKP_216297.4998	815
0None_none_MEPRDTKP_216471.5172	158
0None_none_MEPRDTKP_216651.5352	2205
0None_none_MEPRDTKP_216770.5471	859
0None_none_MEPRUNA1_211321.22	1488
0None_none_MEPRUNA1_211659.360	1383
0None_none_MEPRUNA1_211881.582	506
0None_none_MEPRUNA1_212087.788	2221
0None_none_MEPRUNA1_212174.875	1573
0None_none_MEPRUNA1_212955.1656	2018
0None_none_MEPRUNA1_212967.1668	872
0None_none_MEPRUNA1_213451.2152	72
0None_none_MEPRUNA1_213606.2307	169
0None_none_MEPRUNA1_213679.2380	2220
0None_none_MEPRUNA1_214042.2743	2149
0None_none_MEPRUNA1_214333.3034	1070
0None_none_MEPRUNA1_214687.3388	1824
0None_none_MEPRUNA1_214699.3400	2333
0None_none_MEPRUNA1_214787.3488	1277
0None_none_MEPRUNA1_215012.3713	1752
0None_none_MEPRUNA1_215223.3924	1124
0None_none_MEPRUNA1_215375.4076	202
0None_none_MEPRUNA1_215515.4216	2746
0None_none_MEPRUNA1_215919.4620	1766
0None_none_MEPRUNA1_216027.4728	414
0None_none_MEPRUNA1_216061.4762	72
0None_none_MEPRUNA1_216078.4779	84
0None_none_MEPRUNA1_216616.5317	1473
0None_none_MEPRUNA1_216618.5319	1830
0None_none_MEPRUNA1_216814.5515	2519
0None_none_MEPRUNA1_216821.5522	1536
0None_none_MEPRUNA2_211349.50	2690
0None_none_MEPRUNA2_211384.85	2964
0None_none_MEPRUNA2_211509.210	2106
0None_none_MEPRUNA2_212450.1151	2353
0None_none_MEPRUNA2_212543.1244	4025
0None_none_MEPRUNA2_212983.1684	1528
0None_none_MEPRUNA2_213022.1723	1857
0None_none_MEPRUNA2_213527.2228	1972
0None_none_MEPRUNA2_213553.2254	2312
0None_none_MEPRUNA2_213658.2359	1931
0None_none_MEPRUNA2_213684.2385	2915
0None_none_MEPRUNA2_214121.2822	357
0None_none_MEPRUNA2_214175.2876	2643
0None_none_MEPRUNA2_214340.3041	1166
0None_none_MEPRUNA2_214406.3107	1588
0None_none_MEPRUNA2_214771.3472	3171
0None_none_MEPRUNA2_214935.3636	1683
0None_none_MEPRUNA2_215362.4063	653
0None_none_MEPRUNA2_215576.4277	2416
0None_none_MEPRUNA2_215797.4498	1604
0None_none_MEPRUNA2_216087.4788	2166
0None_none_MEPRUNA2_216172.4873	503
0None_none_MEPRUNA2_216442.5143	150
0None_none_MEPRUNA2_216467.5168	2708
0None_none_MEPRUNA2_216658.5359	260
0None_none_MEPRUNA2_216678.5379	1790
0None_none_MEPRUNA3_211452.153	2598
0None_none_MEPRUNA3_211656.357	1176
0None_none_MEPRUNA3_212407.1108	127
0None_none_MEPRUNA3_212701.1402	1762
0None_none_MEPRUNA3_212752.1453	967
0None_none_MEPRUNA3_212872.1573	1862
0None_none_MEPRUNA3_212971.1672	1152
0None_none_MEPRUNA3_213233.1934	255
0None_none_MEPRUNA3_213280.1981	1306
0None_none_MEPRUNA3_214572.3273	1039
0None_none_MEPRUNA3_215434.4135	8
0None_none_MEPRUNA3_216672.5373	2504
0None_none_MEPRUNA3_216796.5497	825
0None_none_MEPRUNA3_216920.5621	1179
0None_none_MEPR_211338.39	752
0None_none_MEPR_211347.48	1245
0None_none_MEPR_211410.111	411
0None_none_MEPR_211461.162	1555
0None_none_MEPR_211471.172	2317
0None_none_MEPR_211507.208	1925
0None_none_MEPR_211567.268	3108
0None_none_MEPR_211635.336	333
0None_none_MEPR_211641.342	2374
0None_none_MEPR_211709.410	4194
0None_none_MEPR_211740.441	1626
0None_none_MEPR_211787.488	2400
0None_none_MEPR_211795.496	927
0None_none_MEPR_211796.497	1840
0None_none_MEPR_211828.529	2824
0None_none_MEPR_211835.536	2000
0None_none_MEPR_211868.569	3018
0None_none_MEPR_211892.593	1251
0None_none_MEPR_211907.608	2547
0None_none_MEPR_211915.616	1522
0None_none_MEPR_211947.648	2185
0None_none_MEPR_211959.660	1481
0None_none_MEPR_211964.665	1662
0None_none_MEPR_212018.719	3855
0None_none_MEPR_212086.787	2622
0None_none_MEPR_212092.793	74
0None_none_MEPR_212129.830	105
0None_none_MEPR_212146.847	1400
0None_none_MEPR_212251.952	1031
0None_none_MEPR_212277.978	1692
0None_none_MEPR_212290.991	1628
0None_none_MEPR_212391.1092	195
0None_none_MEPR_212395.1096	1398
0None_none_MEPR_212402.1103	161
0None_none_MEPR_212428.1129	753
0None_none_MEPR_212457.1158	1303
0None_none_MEPR_212458.1159	2758
0None_none_MEPR_212464.1165	1936
0None_none_MEPR_212469.1170	2596
0None_none_MEPR_212495.1196	859
0None_none_MEPR_212571.1272	1205
0None_none_MEPR_212588.1289	2198
0None_none_MEPR_212614.1315	1152
0None_none_MEPR_212649.1350	1690
0None_none_MEPR_212708.1409	2097
0None_none_MEPR_212794.1495	110
0None_none_MEPR_212804.1505	1735
0None_none_MEPR_212869.1570	2428
0None_none_MEPR_212895.1596	1305
0None_none_MEPR_212974.1675	284
0None_none_MEPR_212990.1691	1234
0None_none_MEPR_212998.1699	1851
0None_none_MEPR_213023.1724	2366
0None_none_MEPR_213051.1752	377
0None_none_MEPR_213063.1764	1864
0None_none_MEPR_213173.1874	7
0None_none_MEPR_213196.1897	2776
0None_none_MEPR_213293.1994	303
0None_none_MEPR_213298.1999	90
0None_none_MEPR_213366.2067	2427
0None_none_MEPR_213415.2116	3315
0None_none_MEPR_213443.2144	1533
0None_none_MEPR_213575.2276	1769
0None_none_MEPR_213587.2288	1781
0None_none_MEPR_213598.2299	157
0None_none_MEPR_213616.2317	2988
0None_none_MEPR_213657.2358	227
0None_none_MEPR_213689.2390	1784
0None_none_MEPR_213690.2391	993
0None_none_MEPR_213705.2406	1910
0None_none_MEPR_213855.2556	292
0None_none_MEPR_213897.2598	2170
0None_none_MEPR_213900.2601	263
0None_none_MEPR_213918.2619	586
0None_none_MEPR_213938.2639	2207
0None_none_MEPR_213957.2658	1830
0None_none_MEPR_213998.2699	56
0None_none_MEPR_214096.2797	2337
0None_none_MEPR_214131.2832	2136
0None_none_MEPR_214253.2954	1541
0None_none_MEPR_214290.2991	1337
0None_none_MEPR_214353.3054	2125
0None_none_MEPR_214400.3101	1982
0None_none_MEPR_214495.3196	1611
0None_none_MEPR_214507.3208	639
0None_none_MEPR_214508.3209	1823
0None_none_MEPR_214530.3231	1340
0None_none_MEPR_214538.3239	1140
0None_none_MEPR_214551.3252	1489
0None_none_MEPR_214564.3265	1012
0None_none_MEPR_214617.3318	1563
0None_none_MEPR_214653.3354	1623
0None_none_MEPR_214700.3401	2271
0None_none_MEPR_214746.3447	2284
0None_none_MEPR_214750.3451	3286
0None_none_MEPR_214756.3457	1233
0None_none_MEPR_214762.3463	2851
0None_none_MEPR_214790.3491	1447
0None_none_MEPR_214807.3508	719
0None_none_MEPR_214845.3546	1726
0None_none_MEPR_214916.3617	2974
0None_none_MEPR_214918.3619	746
0None_none_MEPR_214947.3648	2749
0None_none_MEPR_214964.3665	653
0None_none_MEPR_215031.3732	1146
0None_none_MEPR_215043.3744	2190
0None_none_MEPR_215074.3775	972
0None_none_MEPR_215098.3799	2721
0None_none_MEPR_215169.3870	736
0None_none_MEPR_215309.4010	2541
0None_none_MEPR_215480.4181	1693
0None_none_MEPR_215506.4207	1538
0None_none_MEPR_215591.4292	1344
0None_none_MEPR_215612.4313	1914
0None_none_MEPR_215633.4334	1494
0None_none_MEPR_215654.4355	338
0None_none_MEPR_215675.4376	1315
0None_none_MEPR_215703.4404	3276
0None_none_MEPR_215734.4435	2374
0None_none_MEPR_215766.4467	1234
0None_none_MEPR_215784.4485	799
0None_none_MEPR_215804.4505	1572
0None_none_MEPR_215907.4608	186
0None_none_MEPR_215909.4610	1764
0None_none_MEPR_215928.4629	51
0None_none_MEPR_215930.4631	2525
0None_none_MEPR_215950.4651	1074
0None_none_MEPR_215980.4681	1481
0None_none_MEPR_216025.4726	1960
0None_none_MEPR_216030.4731	755
0None_none_MEPR_216144.4845	2045
0None_none_MEPR_216188.4889	355
0None_none_MEPR_216248.4949	781
0None_none_MEPR_216286.4987	294
0None_none_MEPR_216307.5008	1045
0None_none_MEPR_216347.5048	769
0None_none_MEPR_216373.5074	1191
0None_none_MEPR_216383.5084	2763
0None_none_MEPR_216402.5103	745
0None_none_MEPR_216452.5153	1125
0None_none_MEPR_216470.5171	2746
0None_none_MEPR_216512.5213	2075
0None_none_MEPR_216524.5225	741
0None_none_MEPR_216638.5339	1082
0None_none_MEPR_216648.5349	1938
0None_none_MEPR_216656.5357	2136
0None_none_MEPR_216698.5399	2687
0None_none_MEPR_216738.5439	274
0None_none_MEPR_216783.5484	3590
0None_none_MEPR_216837.5538	2252
0None_none_MEPR_216905.5606	2356
0None_none_MEPR_216931.5632	1004
0None_none_MEPR_216932.5633	1018
0None_none_PROT_211363.64	1420
0None_none_PROT_211398.99	2645
0None_none_PROT_211401.102	151
0None_none_PROT_211415.116	966
0None_none_PROT_211437.138	807
0None_none_PROT_211490.191	1252
0None_none_PROT_211492.193	1833
0None_none_PROT_211544.245	2315
0None_none_PROT_211590.291	260
0None_none_PROT_211611.312	1238
0None_none_PROT_211618.319	2812
0None_none_PROT_211679.380	1148
0None_none_PROT_211694.395	1288
0None_none_PROT_211711.412	123
0None_none_PROT_211717.418	2399
0None_none_PROT_211768.469	300
0None_none_PROT_211772.473	1163
0None_none_PROT_211845.546	2494
0None_none_PROT_211861.562	1935
0None_none_PROT_211918.619	976
0None_none_PROT_211923.624	1826
0None_none_PROT_211939.640	559
0None_none_PROT_211940.641	1427
0None_none_PROT_211997.698	3267
0None_none_PROT_212010.711	986
0None_none_PROT_212088.789	1826
0None_none_PROT_212193.894	2387
0None_none_PROT_212198.899	81
0None_none_PROT_212201.902	2064
0None_none_PROT_212202.903	2903
0None_none_PROT_212217.918	1537
0None_none_PROT_212296.997	2199
0None_none_PROT_212305.1006	925
0None_none_PROT_212317.1018	436
0None_none_PROT_212449.1150	1740
0None_none_PROT_212451.1152	589
0None_none_PROT_212478.1179	1796
0None_none_PROT_212480.1181	2118
0None_none_PROT_212660.1361	1227
0None_none_PROT_212731.1432	2937
0None_none_PROT_212742.1443	1979
0None_none_PROT_212760.1461	826
0None_none_PROT_212826.1527	2189
0None_none_PROT_212876.1577	2501
0None_none_PROT_212877.1578	2192
0None_none_PROT_212933.1634	1890
0None_none_PROT_213010.1711	1756
0None_none_PROT_213056.1757	1299
0None_none_PROT_213061.1762	598
0None_none_PROT_213182.1883	719
0None_none_PROT_213211.1912	2412
0None_none_PROT_213260.1961	2132
0None_none_PROT_213287.1988	2616
0None_none_PROT_213312.2013	1478
0None_none_PROT_213352.2053	483
0None_none_PROT_213434.2135	1130
0None_none_PROT_213454.2155	309
0None_none_PROT_213502.2203	308
0None_none_PROT_213511.2212	1202
0None_none_PROT_213537.2238	1371
0None_none_PROT_213542.2243	95
0None_none_PROT_213543.2244	574
0None_none_PROT_213609.2310	1737
0None_none_PROT_213653.2354	1706
0None_none_PROT_213663.2364	1132
0None_none_PROT_213667.2368	3045
0Safe_safe_DTKP_205505.5456	2166
0Safe_safe_DTKP_205506.5457	2844
0Safe_safe_DTKP_205508.5459	2720
0Safe_safe_DTKP_205510.5461	3918
0Safe_safe_DTKP_205511.5462	621
0Safe_safe_DTKP_205512.5463	2280
0Safe_safe_DTKP_205514.5465	1052
0Safe_safe_DTKP_205516.5467	2532
0Safe_safe_DTKP_205518.5469	3178
0Safe_safe_DTKP_205519.5470	1888
0Safe_safe_DTKP_205520.5471	1758
0Safe_safe_DTKP_205521.5472	2695
0Safe_safe_DTKP_205523.5474	2713
0Safe_safe_DTKP_205524.5475	1808
0Safe_safe_DTKP_205525.5476	2107
0Safe_safe_DTKP_205526.5477	2767
0Safe_safe_DTKP_205527.5478	2951
0Safe_safe_DTKP_205529.5480	2077
0Safe_safe_DTKP_205531.5482	1046
0Safe_safe_DTKP_205532.5483	2019
0Safe_safe_DTKP_205533.5484	2788
0Safe_safe_DTKP_205535.5486	3286
0Safe_safe_DTKP_205536.5487	1740
0Safe_safe_DTKP_205537.5488	2177
0Safe_safe_DTKP_205538.5489	2259
0Safe_safe_DTKP_205540.5491	711
0Safe_safe_DTKP_205541.5492	2517
0Safe_safe_DTKP_205542.5493	2281
0Safe_safe_DTKP_205543.5494	2848
0Safe_safe_DTKP_205545.5496	1719
0Safe_safe_DTKP_205546.5497	2453
0Safe_safe_DTKP_205547.5498	2649
0Safe_safe_DTKP_205548.5499	2878
0Safe_safe_DTKP_205549.5500	2504
0Safe_safe_DTKP_205550.5501	1939
0Safe_safe_DTKP_205552.5503	2835
0Safe_safe_DTKP_205555.5506	2513
0Safe_safe_DTKP_205556.5507	2415
0Safe_safe_DTKP_205557.5508	2248
0Safe_safe_DTKP_205558.5509	2031
0Safe_safe_DTKP_205559.5510	1085
0Safe_safe_DTKP_205560.5511	2121
0Safe_safe_DTKP_205563.5514	1166
0Safe_safe_DTKP_205564.5515	1865
0Safe_safe_DTKP_205565.5516	1464
0Safe_safe_DTKP_205566.5517	2541
0Safe_safe_DTKP_205567.5518	1118
0Safe_safe_DTKP_205568.5519	2127
0Safe_safe_DTKP_205569.5520	1566
0Safe_safe_DTKP_205571.5522	847
0Safe_safe_DTKP_205572.5523	1403
0Safe_safe_DTKP_205573.5524	314
0Safe_safe_DTKP_205574.5525	2625
0Safe_safe_DTKP_205575.5526	1535
0Safe_safe_DTKP_205577.5528	2237
0Safe_safe_DTKP_205578.5529	3399
0Safe_safe_DTKP_205579.5530	2646
0Safe_safe_DTKP_205580.5531	2632
0Safe_safe_DTKP_205581.5532	501
0Safe_safe_DTKP_205582.5533	3084
0Safe_safe_DTKP_205585.5536	1291
0Safe_safe_DTKP_205586.5537	3177
0Safe_safe_DTKP_205587.5538	1855
0Safe_safe_DTKP_205588.5539	1839
0Safe_safe_DTKP_205589.5540	2349
0Safe_safe_DTKP_205590.5541	1348
0Safe_safe_DTKP_205591.5542	2496
0Safe_safe_DTKP_205592.5543	2699
0Safe_safe_DTKP_205593.5544	1900
0Safe_safe_DTKP_205594.5545	1698
0Safe_safe_DTKP_205596.5547	2027
0Safe_safe_DTKP_205598.5549	2329
0Safe_safe_DTKP_205600.5551	1605
0Safe_safe_DTKP_205601.5552	1024
0Safe_safe_DTKP_205603.5554	1825
0Safe_safe_DTKP_205604.5555	2566
0Safe_safe_DTKP_205605.5556	2666
0Safe_safe_DTKP_205606.5557	1818
0Safe_safe_DTKP_205607.5558	2370
0Safe_safe_DTKP_205608.5559	1990
0Safe_safe_DTKP_205610.5561	1488
0Safe_safe_DTKP_205611.5562	1560
0Safe_safe_DTKP_205613.5564	2217
0Safe_safe_DTKP_205614.5565	2273
0Safe_safe_DTKP_205615.5566	1301
0Safe_safe_DTKP_205616.5567	2658
0Safe_safe_DTKP_205617.5568	3048
0Safe_safe_DTKP_205618.5569	2635
0Safe_safe_DTKP_205620.5571	2460
0Safe_safe_DTKP_205621.5572	2104
0Safe_safe_DTKP_205622.5573	2368
0Safe_safe_DTKP_205623.5574	2010
0Safe_safe_DTKP_205624.5575	1890
0Safe_safe_DTKP_205625.5576	2569
0Safe_safe_DTKP_205626.5577	3985
0Safe_safe_DTKP_205627.5578	1237
0Safe_safe_DTKP_205628.5579	3083
0Safe_safe_DTKP_205629.5580	1832
0Safe_safe_DTKP_205630.5581	2096
0Safe_safe_DTKP_205631.5582	1569
0Safe_safe_DTKP_205632.5583	587
0Safe_safe_DTKP_205635.5586	2631
0Safe_safe_DTKP_205636.5587	710
0Safe_safe_DTKP_205637.5588	2006
0Safe_safe_DTKP_205638.5589	3577
0Safe_safe_DTKP_205639.5590	835
0Safe_safe_DTKP_205641.5592	1910
0Safe_safe_DTKP_205643.5594	2670
0Safe_safe_DTKP_205645.5596	936
0Safe_safe_DTKP_205646.5597	2877
0Safe_safe_DTKP_205648.5599	1282
0Safe_safe_DTKP_205650.5601	1958
0Safe_safe_DTKP_205651.5602	1897
0Safe_safe_DTKP_205652.5603	1613
0Safe_safe_DTKP_205653.5604	1613
0Safe_safe_DTKP_205654.5605	1823
0Safe_safe_DTKP_205655.5606	134
0Safe_safe_DTKP_205657.5608	2220
0Safe_safe_DTKP_205659.5610	957
0Safe_safe_DTKP_205660.5611	2251
0Safe_safe_DTKP_205662.5613	1553
0Safe_safe_DTKP_205663.5614	1373
0Safe_safe_DTKP_205664.5615	1471
0Safe_safe_DTKP_205665.5616	3092
0Safe_safe_DTKP_205666.5617	2893
0Safe_safe_DTKP_205667.5618	2023
0Safe_safe_DTKP_205668.5619	3461
0Safe_safe_DTKP_205670.5621	1459
0Safe_safe_DTKP_205671.5622	1895
0Safe_safe_DTKP_205672.5623	1515
0Safe_safe_DTKP_205673.5624	1517
0Safe_safe_DTKP_205675.5626	942
0Safe_safe_DTKP_205676.5627	1920
0Safe_safe_DTKP_205678.5629	3264
0Safe_safe_DTKP_205679.5630	3401
0Safe_safe_DTKP_205680.5631	2694
0Safe_safe_DTKP_205682.5633	2764
0Safe_safe_DTKP_205683.5634	2689
0Safe_safe_DTKP_205684.5635	1298
0Safe_safe_DTKP_205686.5637	2669
0Safe_safe_DTKP_205687.5638	1999
0Safe_safe_DTKP_205689.5640	947
0Safe_safe_DTKP_205690.5641	2165
0Safe_safe_DTKP_205691.5642	1847
0Safe_safe_DTKP_205693.5644	2708
0Safe_safe_DTKP_205694.5645	896
0Safe_safe_DTKP_205695.5646	1930
0Safe_safe_DTKP_205696.5647	2506
0Safe_safe_DTKP_205697.5648	2208
0Safe_safe_DTKP_205698.5649	2390
0Safe_safe_DTKP_205699.5650	1352
0Safe_safe_DTKP_205700.5651	1645
0Safe_safe_DTKP_205701.5652	2918
0Safe_safe_DTKP_205703.5654	2913
0Safe_safe_DTKP_205704.5655	2429
0Safe_safe_DTKP_205705.5656	2544
0Safe_safe_DTKP_205706.5657	2315
0Safe_safe_DTKP_205707.5658	2922
0Safe_safe_DTKP_205710.5661	2060
0Safe_safe_DTKP_205711.5662	2912
0Safe_safe_DTKP_205712.5663	1695
0Safe_safe_DTKP_205713.5664	1062
0Safe_safe_DTKP_205714.5665	2399
0Safe_safe_DTKP_205715.5666	1280
0Safe_safe_DTKP_205716.5667	2388
0Safe_safe_DTKP_205717.5668	3089
0Safe_safe_DTKP_205719.5670	1424
0Safe_safe_DTKP_205721.5672	3691
0Safe_safe_DTKP_205722.5673	408
0Safe_safe_DTKP_205723.5674	2558
0Safe_safe_DTKP_205724.5675	524
0Safe_safe_DTKP_205725.5676	3410
0Safe_safe_DTKP_205726.5677	3017
0Safe_safe_DTKP_205727.5678	1127
0Safe_safe_DTKP_205728.5679	2557
0Safe_safe_DTKP_205730.5681	1640
0Safe_safe_DTKP_205731.5682	2389
0Safe_safe_DTKP_205732.5683	3237
0Safe_safe_DTKP_205733.5684	3579
0Safe_safe_DTKP_205734.5685	2156
0Safe_safe_DTKP_205736.5687	1988
0Safe_safe_DTKP_205737.5688	1665
0Safe_safe_DTKP_205738.5689	1352
0Safe_safe_DTKP_205739.5690	4234
0Safe_safe_DTKP_205740.5691	2696
0Safe_safe_DTKP_205742.5693	4930
0Safe_safe_DTKP_205743.5694	1659
0Safe_safe_DTKP_205744.5695	1642
0Safe_safe_DTKP_205746.5697	1743
0Safe_safe_DTKP_205747.5698	3013
0Safe_safe_DTKP_205748.5699	3122
0Safe_safe_DTKP_205750.5701	2172
0Safe_safe_DTKP_205751.5702	2280
0Safe_safe_DTKP_205752.5703	1231
0Safe_safe_DTKP_205753.5704	2691
0Safe_safe_DTKP_205754.5705	1382
0Safe_safe_DTKP_205755.5706	1128
0Safe_safe_DTKP_205758.5709	992
0Safe_safe_DTKP_205759.5710	2239
0Safe_safe_DTKP_205760.5711	1942
0Safe_safe_DTKP_205761.5712	1822
0Safe_safe_DTKP_205763.5714	1181
0Safe_safe_DTKP_205764.5715	2849
0Safe_safe_DTKP_205765.5716	2574
0Safe_safe_DTKP_205768.5719	2010
0Safe_safe_DTKP_205769.5720	2923
0Safe_safe_DTKP_205770.5721	2281
0Safe_safe_DTKP_205772.5723	1498
0Safe_safe_DTKP_205773.5724	2559
0Safe_safe_DTKP_205775.5726	1764
0Safe_safe_DTKP_205776.5727	3017
0Safe_safe_DTKP_205777.5728	2411
0Safe_safe_DTKP_205779.5730	1946
0Safe_safe_DTKP_205780.5731	1977
0Safe_safe_DTKP_205781.5732	2954
0Safe_safe_DTKP_205782.5733	2439
0Safe_safe_DTKP_205783.5734	1097
0Safe_safe_DTKP_205787.5738	2463
0Safe_safe_DTKP_205788.5739	4657
0Safe_safe_DTKP_205789.5740	3235
0Safe_safe_DTKP_205791.5742	1376
0Safe_safe_DTKP_205792.5743	1931
0Safe_safe_DTKP_205793.5744	2305
0Safe_safe_DTKP_205795.5746	2474
0Safe_safe_DTKP_205797.5748	1719
0Safe_safe_DTKP_205800.5751	3166
0Safe_safe_DTKP_205802.5753	2526
0Safe_safe_DTKP_205803.5754	2541
0Safe_safe_DTKP_205804.5755	2986
0Safe_safe_DTKP_205805.5756	2395
0Safe_safe_DTKP_205806.5757	2783
0Safe_safe_DTKP_205807.5758	1757
0Safe_safe_DTKP_205808.5759	1919
0Safe_safe_DTKP_205809.5760	1867
0Safe_safe_DTKP_205810.5761	2405
0Safe_safe_DTKP_205811.5762	2864
0Safe_safe_DTKP_205813.5764	2596
0Safe_safe_DTKP_205814.5765	269
0Safe_safe_DTKP_205815.5766	1802
0Safe_safe_DTKP_205817.5768	990
0Safe_safe_DTKP_205821.5772	166
0Safe_safe_DTKP_205824.5775	2232
0Safe_safe_DTKP_205825.5776	2551
0Safe_safe_DTKP_205826.5777	3733
0Safe_safe_DTKP_205827.5778	2579
0Safe_safe_DTKP_205828.5779	2483
0Safe_safe_DTKP_205830.5781	1556
0Safe_safe_DTKP_205831.5782	4146
0Safe_safe_DTKP_205832.5783	2067
0Safe_safe_DTKP_205833.5784	2565
0Safe_safe_DTKP_205834.5785	1872
0Safe_safe_DTKP_205835.5786	2181
0Safe_safe_DTKP_205836.5787	2381
0Safe_safe_DTKP_205837.5788	1694
0Safe_safe_DTKP_205838.5789	2525
0Safe_safe_DTKP_205839.5790	1663
0Safe_safe_DTKP_205840.5791	945
0Safe_safe_DTKP_205841.5792	2345
0Safe_safe_DTKP_205842.5793	2764
0Safe_safe_DTKP_205843.5794	2654
0Safe_safe_DTKP_205844.5795	2087
0Safe_safe_DTKP_205845.5796	2338
0Safe_safe_DTKP_205846.5797	2500
0Safe_safe_DTKP_205847.5798	1917
0Safe_safe_DTKP_205848.5799	1925
0Safe_safe_DTKP_205849.5800	3141
0Safe_safe_DTKP_205851.5802	3608
0Safe_safe_DTKP_205853.5804	2216
0Safe_safe_DTKP_205855.5806	1888
0Safe_safe_DTKP_205856.5807	2727
0Safe_safe_DTKP_205857.5808	2392
0Safe_safe_DTKP_205858.5809	1025
0Safe_safe_DTKP_205859.5810	2037
BAC16_-100	1801
BAC16_-100022	2179
BAC16_-100041	2268
BAC16_-100048	2534
BAC16_-100051	1078
BAC16_-100052	2552
BAC16_-100094	1786
BAC16_-100099	2442
BAC16_-100103	2271
BAC16_-100119	3169
BAC16_-100151	2478
BAC16_-100157	1909
BAC16_-100174	413
BAC16_-100214	1777
BAC16_-100215	1616
BAC16_-100235	216
BAC16_-100265	1449
BAC16_-100294	2036
BAC16_-10030	2671
BAC16_-100307	393
BAC16_-10031	2159
BAC16_-100325	2073
BAC16_-100337	572
BAC16_-10034	379
BAC16_-100349	2415
BAC16_-100352	1575
BAC16_-100406	1619
BAC16_-100415	1252
BAC16_-10043	2585
BAC16_-100440	4098
BAC16_-100455	1099
BAC16_-100456	3170
BAC16_-100457	3169
BAC16_-100465	1424
BAC16_-100469	1129
BAC16_-100514	2396
BAC16_-100526	2240
BAC16_-100554	1711
BAC16_-100575	2890
BAC16_-100622	2506
BAC16_-100645	1502
BAC16_-100653	2127
BAC16_-100663	2730
BAC16_-100670	720
BAC16_-100673	2701
BAC16_-100694	2215
BAC16_-100719	56
BAC16_-100720	1027
BAC16_-100763	155
BAC16_-10077	1956
BAC16_-10078	2697
BAC16_-100786	2396
BAC16_-100789	1366
BAC16_-100820	2522
BAC16_-100827	2484
BAC16_-100851	488
BAC16_-100854	1708
BAC16_-100858	2218
BAC16_-100908	1803
BAC16_-100909	1250
BAC16_-10094	744
BAC16_-100944	3111
BAC16_-100971	1105
BAC16_-100978	998
BAC16_-100979	3439
BAC16_-100987	1614
BAC16_-100994	463
BAC16_-101	4438
BAC16_-101002	2162
BAC16_-101047	1186
BAC16_-101048	4460
BAC16_-101049	4462
BAC16_-101050	2519
BAC16_-101054	3629
BAC16_-101055	1704
BAC16_-101058	412
BAC16_-101091	1625
BAC16_-101098	2039
BAC16_-101099	6645
BAC16_-10115	2098
BAC16_-101158	1540
BAC16_-101179	4025
BAC16_-101180	6054
BAC16_-101201	1663
BAC16_-10122	2348
BAC16_-101247	881
BAC16_-10125	1670
BAC16_-101256	1077
BAC16_-101262	660
BAC16_-101273	1645
BAC16_-101274	2118
BAC16_-101277	1484
BAC16_-101287	1183
BAC16_-101295	1238
BAC16_-101296	2567
BAC16_-101299	1527
BAC16_-101318	1522
BAC16_-101336	1792
BAC16_-101405	1615
BAC16_-101406	2625
BAC16_-10141	979
BAC16_-10142	2433
BAC16_-101443	1430
BAC16_-101448	2982
BAC16_-101457	70
BAC16_-101469	1102
BAC16_-101470	3566
BAC16_-101473	173
BAC16_-10149	2010
BAC16_-101494	1230
BAC16_-101499	3470
BAC16_-101504	2303
BAC16_-101522	978
BAC16_-101525	484
BAC16_-101528	437
BAC16_-101539	2639
BAC16_-101540	4923
BAC16_-101554	2017
BAC16_-101609	3195
BAC16_-101610	5128
BAC16_-101614	3242
BAC16_-101615	2251
BAC16_-101634	1634
BAC16_-101684	3958
BAC16_-10172	1373
BAC16_-101732	262
BAC16_-101752	2087
BAC16_-101765	921
BAC16_-101766	1370
BAC16_-101777	85
BAC16_-101788	1490
BAC16_-101794	1120
BAC16_-101814	1142
BAC16_-101828	3210
BAC16_-101829	1712
BAC16_-10185	738
BAC16_-101859	57
BAC16_-101883	2431
BAC16_-101896	1973
BAC16_-101938	2191
BAC16_-10196	657
BAC16_-101961	1750
BAC16_-101975	310
BAC16_-101987	2162
BAC16_-101988	1247
BAC16_-102	2637
BAC16_-102041	1940
BAC16_-102042	3049
BAC16_-10208	1220
BAC16_-102118	2946
BAC16_-102119	2242
BAC16_-102120	1193
BAC16_-102121	1382
BAC16_-102124	1216
BAC16_-102158	90
BAC16_-102163	20
BAC16_-102166	2076
BAC16_-102172	368
BAC16_-102173	2034
BAC16_-102174	1214
BAC16_-102177	1419
BAC16_-102178	1269
BAC16_-102179	1269
BAC16_-10218	1493
BAC16_-102185	165
BAC16_-102200	1413
BAC16_-102235	3082
BAC16_-102288	142
BAC16_-102293	3149
BAC16_-102300	1901
BAC16_-102338	1937
BAC16_-102341	2361
BAC16_-102411	1804
BAC16_-102414	424
BAC16_-102417	1499
BAC16_-102418	1683
BAC16_-102419	1684
BAC16_-102420	1569
BAC16_-102421	1249
BAC16_-102425	1391
BAC16_-102426	1865
BAC16_-102435	364
BAC16_-102436	1953
BAC16_-102447	1162
BAC16_-102453	1401
BAC16_-102475	1029
BAC16_-10250	411
BAC16_-102506	1702
BAC16_-102507	1993
BAC16_-102530	1662
BAC16_-10254	1280
BAC16_-102542	916
BAC16_-102548	1334
BAC16_-102549	2644
BAC16_-102557	1293
BAC16_-102566	2017
BAC16_-102567	4054
BAC16_-102568	57
BAC16_-102587	2266
BAC16_-102588	5204
BAC16_-102589	4157
BAC16_-102590	1680
BAC16_-102591	1327
BAC16_-102594	1355
BAC16_-102601	135
BAC16_-102615	1061
BAC16_-102633	2716
BAC16_-102636	703
BAC16_-102637	1369
BAC16_-102643	1201
BAC16_-102659	3176
BAC16_-10266	940
BAC16_-102666	2886
BAC16_-102685	903
BAC16_-102692	1662
BAC16_-102697	88
BAC16_-102718	289
BAC16_-102724	2396
BAC16_-102728	2329
BAC16_-102733	1651
BAC16_-102744	1473
BAC16_-102751	715
BAC16_-102752	3050
BAC16_-102755	1164
BAC16_-102756	196
BAC16_-102762	1011
BAC16_-102763	1202
BAC16_-102768	936
BAC16_-102804	2074
BAC16_-102805	2362
BAC16_-102808	2757
BAC16_-102809	2739
BAC16_-10281	2494
BAC16_-102815	1536
BAC16_-102825	471
BAC16_-102828	1107
BAC16_-10284	2728
BAC16_-102845	1413
BAC16_-102849	2491
BAC16_-102936	952
BAC16_-102937	2253
BAC16_-102941	1247
BAC16_-102969	2843
BAC16_-10298	2290
BAC16_-102988	640
BAC16_-102989	2121
BAC16_-102999	1695
BAC16_-103003	1819
BAC16_-10301	1817
BAC16_-103023	129
BAC16_-103039	2882
BAC16_-103053	1064
BAC16_-103057	2238
BAC16_-10308	1353
BAC16_-103084	2926
BAC16_-103087	173
BAC16_-103088	180
BAC16_-103098	366
BAC16_-103105	1234
BAC16_-10311	1470
BAC16_-103114	821
BAC16_-103115	164
BAC16_-103121	1625
BAC16_-103124	1330
BAC16_-103139	2055
BAC16_-103140	2253
BAC16_-103147	1088
BAC16_-103148	1969
BAC16_-103149	1154
BAC16_-103154	2126
BAC16_-103172	3145
BAC16_-103179	1232
BAC16_-103192	327
BAC16_-103193	1712
BAC16_-103201	2311
BAC16_-103204	904
BAC16_-103212	320
BAC16_-103267	2273
BAC16_-103342	1575
BAC16_-103377	2528
BAC16_-103378	1543
BAC16_-103392	1287
BAC16_-103393	3100
BAC16_-103408	118
BAC16_-103409	1076
BAC16_-103441	168
BAC16_-103450	1491
BAC16_-103456	4267
BAC16_-103473	2093
BAC16_-103474	3801
BAC16_-103495	1393
BAC16_-103498	2839
BAC16_-103505	2658
BAC16_-103581	1844
BAC16_-103601	1197
BAC16_-103607	512
BAC16_-103620	851
BAC16_-103679	2667
BAC16_-10368	1119
BAC16_-103689	2494
BAC16_-103702	1806
BAC16_-103722	1098
BAC16_-103731	1147
BAC16_-103737	510
BAC16_-10374	338
BAC16_-103746	2287
BAC16_-10375	1252
BAC16_-103752	3970
BAC16_-10378	2163
BAC16_-103780	1757
BAC16_-103781	1153
BAC16_-103809	1888
BAC16_-103817	2984
BAC16_-103820	1231
BAC16_-103853	1407
BAC16_-103865	2178
BAC16_-103910	127
BAC16_-103952	1925
BAC16_-103953	4599
BAC16_-103954	4597
BAC16_-104011	1308
BAC16_-104020	558
BAC16_-104037	2266
BAC16_-104156	1827
BAC16_-104157	131
BAC16_-104158	313
BAC16_-104190	503
BAC16_-104208	1359
BAC16_-104220	1743
BAC16_-104229	2311
BAC16_-104230	4204
BAC16_-104318	2879
BAC16_-104328	3241
BAC16_-104346	2509
BAC16_-10435	1473
BAC16_-104364	1892
BAC16_-10444	1579
BAC16_-10445	2403
BAC16_-104484	1053
BAC16_-104487	1856
BAC16_-104488	1065
BAC16_-104489	2059
BAC16_-104490	2184
BAC16_-104511	2399
BAC16_-104512	4222
BAC16_-104517	187
BAC16_-104518	1248
BAC16_-104553	1167
BAC16_-104556	1621
BAC16_-104557	5641
BAC16_-104591	2280
BAC16_-104592	4467
BAC16_-104613	1256
BAC16_-104629	1194
BAC16_-104676	649
BAC16_-104679	1414
BAC16_-104686	1827
BAC16_-104692	3349
BAC16_-104697	54
BAC16_-104698	2396
BAC16_-104745	908
BAC16_-104746	360
BAC16_-104751	3069
BAC16_-104779	3210
BAC16_-104826	3288
BAC16_-104868	849
BAC16_-104871	1529
BAC16_-104878	1739
BAC16_-104899	1627
BAC16_-104900	3714
BAC16_-104901	271
BAC16_-104904	325
BAC16_-10494	1784
BAC16_-104987	1118
BAC16_-105003	2645
BAC16_-105004	1641
BAC16_-105007	1662
BAC16_-105055	2618
BAC16_-105078	2683
BAC16_-105081	483
BAC16_-1051	2313
BAC16_-105114	1821
BAC16_-105126	1429
BAC16_-105135	3529
BAC16_-105164	2686
BAC16_-105165	5052
BAC16_-105169	1718
BAC16_-105172	2208
BAC16_-105173	3324
BAC16_-105207	4214
BAC16_-10521	3012
BAC16_-105222	1588
BAC16_-105234	1165
BAC16_-105246	1045
BAC16_-10530	967
BAC16_-10531	1767
BAC16_-105361	2185
BAC16_-105377	858
BAC16_-105381	1527
BAC16_-105382	3496
BAC16_-105389	1098
BAC16_-105390	1349
BAC16_-105409	1226
BAC16_-105412	1663
BAC16_-105426	671
BAC16_-105440	1121
BAC16_-105441	2557
BAC16_-105449	1299
BAC16_-105465	1073
BAC16_-105468	2481
BAC16_-10548	2
BAC16_-105481	52
BAC16_-105482	1755
BAC16_-105483	1769
BAC16_-105486	1832
BAC16_-10549	1602
BAC16_-105509	1601
BAC16_-10553	1512
BAC16_-105537	1424
BAC16_-105551	1247
BAC16_-105554	1568
BAC16_-105582	3044
BAC16_-105583	1538
BAC16_-105586	1883
BAC16_-105591	2490
BAC16_-105594	830
BAC16_-105608	681
BAC16_-10561	2380
BAC16_-105612	2005
BAC16_-105633	3120
BAC16_-105640	767
BAC16_-105646	2096
BAC16_-105647	2877
BAC16_-105648	90
BAC16_-105739	2085
BAC16_-105818	1465
BAC16_-105821	1725
BAC16_-105834	1681
BAC16_-105850	1175
BAC16_-105874	2535
BAC16_-105887	1777
BAC16_-10589	1537
BAC16_-105929	2707
BAC16_-105930	1392
BAC16_-105933	2527
BAC16_-105934	2302
BAC16_-105935	2093
BAC16_-105938	2315
BAC16_-105947	1280
BAC16_-105948	1670
BAC16_-105953	229
BAC16_-105954	323
BAC16_-105955	94
BAC16_-105969	1490
BAC16_-105979	1533
BAC16_-10601	1216
BAC16_-106020	1807
BAC16_-106021	3101
BAC16_-106022	2680
BAC16_-106026	2345
BAC16_-106032	551
BAC16_-106042	1278
BAC16_-106043	3025
BAC16_-106044	1747
BAC16_-10608	2563
BAC16_-106110	1800
BAC16_-106111	1333
BAC16_-106130	2522
BAC16_-106180	1677
BAC16_-106186	1651
BAC16_-106187	2917
BAC16_-106193	2313
BAC16_-106210	132
BAC16_-10624	1005
BAC16_-106267	3768
BAC16_-106268	1636
BAC16_-106274	344
BAC16_-106287	1763
BAC16_-106299	1322
BAC16_-106318	1639
BAC16_-106337	281
BAC16_-106350	1674
BAC16_-106355	662
BAC16_-106361	2289
BAC16_-106362	1995
BAC16_-106410	2566
BAC16_-106411	2235
BAC16_-106416	1852
BAC16_-106417	4998
BAC16_-106431	1848
BAC16_-106442	3332
BAC16_-106443	5134
BAC16_-106448	2333
BAC16_-106466	1543
BAC16_-106467	2660
BAC16_-106482	1523
BAC16_-106489	3059
BAC16_-106490	3167
BAC16_-106491	3177
BAC16_-106492	1709
BAC16_-106504	1841
BAC16_-106505	2447
BAC16_-106510	1102
BAC16_-10652	462
BAC16_-106577	2993
BAC16_-106578	2449
BAC16_-106582	1541
BAC16_-106583	3277
BAC16_-106630	1501
BAC16_-106634	1834
BAC16_-106646	965
BAC16_-106652	2426
BAC16_-106667	2385
BAC16_-106668	3714
BAC16_-106680	275
BAC16_-106684	218
BAC16_-106691	2008
BAC16_-106717	4674
BAC16_-106718	2286
BAC16_-106733	2176
BAC16_-10678	1866
BAC16_-106809	65
BAC16_-106810	1057
BAC16_-106811	1398
BAC16_-10682	1340
BAC16_-106823	1450
BAC16_-106826	736
BAC16_-10683	641
BAC16_-106850	2213
BAC16_-106868	1949
BAC16_-106869	2285
BAC16_-106870	474
BAC16_-10690	550
BAC16_-106907	3005
BAC16_-106928	2955
BAC16_-106941	2015
BAC16_-106942	4948
BAC16_-106954	2360
BAC16_-106970	3745
BAC16_-106983	1285
BAC16_-107	173
BAC16_-107013	308
BAC16_-107050	1108
BAC16_-107063	1759
BAC16_-107064	2053
BAC16_-107072	2569
BAC16_-107080	92
BAC16_-107089	1068
BAC16_-107096	2292
BAC16_-107119	2129
BAC16_-107120	2034
BAC16_-107130	152
BAC16_-10714	380
BAC16_-107183	1451
BAC16_-107186	380
BAC16_-107223	405
BAC16_-107224	465
BAC16_-107225	97
BAC16_-107243	985
BAC16_-107254	2349
BAC16_-107298	950
BAC16_-107309	1407
BAC16_-107310	2042
BAC16_-107311	2042
BAC16_-107333	2568
BAC16_-107348	573
BAC16_-107351	748
BAC16_-107362	2052
BAC16_-107373	2350
BAC16_-107374	3548
BAC16_-107375	3142
BAC16_-107376	572
BAC16_-10738	1399
BAC16_-10739	4543
BAC16_-107392	983
BAC16_-107393	1368
BAC16_-107417	3611
BAC16_-107418	1891
BAC16_-107419	5288
BAC16_-107420	5288
BAC16_-107443	1768
BAC16_-107453	552
BAC16_-107454	1622
BAC16_-107470	1146
BAC16_-107476	1647
BAC16_-107484	1828
BAC16_-107485	3207
BAC16_-107500	1981
BAC16_-107519	1459
BAC16_-107539	1805
BAC16_-107550	1994
BAC16_-107581	2158
BAC16_-107608	1642
BAC16_-107611	782
BAC16_-107625	1274
BAC16_-107653	1728
BAC16_-107654	5297
BAC16_-107657	587
BAC16_-107669	2360
BAC16_-107681	1533
BAC16_-107684	1668
BAC16_-107689	939
BAC16_-10773	2101
BAC16_-107738	2740
BAC16_-107739	2410
BAC16_-10776	1659
BAC16_-107788	2989
BAC16_-107813	1838
BAC16_-107827	1065
BAC16_-107828	4084
BAC16_-107829	1846
BAC16_-107876	742
BAC16_-107880	1583
BAC16_-107883	1702
BAC16_-107892	31
BAC16_-107893	994
BAC16_-107898	1028
BAC16_-107915	1955
BAC16_-107920	228
BAC16_-107924	2629
BAC16_-107963	2301
BAC16_-107966	1824
BAC16_-107973	970
BAC16_-107979	3220
BAC16_-107982	203
BAC16_-107985	1072
BAC16_-107986	731
BAC16_-107987	1093
BAC16_-107988	417
BAC16_-108003	669
BAC16_-108065	1242
BAC16_-108082	1297
BAC16_-108097	584
BAC16_-108110	1180
BAC16_-108117	2021
BAC16_-108144	1055
BAC16_-108166	1502
BAC16_-108167	2529
BAC16_-108174	2789
BAC16_-108177	794
BAC16_-108182	606
BAC16_-108195	555
BAC16_-108196	1725
BAC16_-108197	723
BAC16_-108202	1880
BAC16_-10821	1725
BAC16_-108212	465
BAC16_-108284	1032
BAC16_-108285	2147
BAC16_-108286	132
BAC16_-108287	1225
BAC16_-108294	1681
BAC16_-108295	3177
BAC16_-108296	946
BAC16_-108297	1450
BAC16_-108302	68
BAC16_-108309	2575
BAC16_-108328	2345
BAC16_-108333	1060
BAC16_-108334	1292
BAC16_-108348	2889
BAC16_-108375	2331
BAC16_-108376	1240
BAC16_-108380	2962
BAC16_-108394	340
BAC16_-108436	2379
BAC16_-108439	1701
BAC16_-108440	5054
BAC16_-108444	1744
BAC16_-108485	2934
BAC16_-108488	1883
BAC16_-108508	1090
BAC16_-108509	2687
BAC16_-108524	129
BAC16_-108558	1818
BAC16_-108561	455
BAC16_-108569	15
BAC16_-108570	1182
BAC16_-108574	1441
BAC16_-108575	1403
BAC16_-108603	2050
BAC16_-108611	2012
BAC16_-108612	4033
BAC16_-108626	590
BAC16_-108627	2740
BAC16_-108679	37
BAC16_-108696	2766
BAC16_-108711	191
BAC16_-108722	2403
BAC16_-108765	1153
BAC16_-108775	1111
BAC16_-108776	1781
BAC16_-108785	1937
BAC16_-108797	5148
BAC16_-1088	3901
BAC16_-108810	1753
BAC16_-108811	2507
BAC16_-108812	2226
BAC16_-108813	2497
BAC16_-108827	2675
BAC16_-10884	457
BAC16_-108843	1606
BAC16_-10885	2017
BAC16_-108852	1998
BAC16_-108859	572
BAC16_-10886	493
BAC16_-108860	520
BAC16_-108861	18
BAC16_-108864	1707
BAC16_-108879	185
BAC16_-108894	3296
BAC16_-108895	7308
BAC16_-10893	285
BAC16_-108933	2175
BAC16_-108937	597
BAC16_-108965	1698
BAC16_-108969	2217
BAC16_-108970	466
BAC16_-108971	485
BAC16_-108978	1303
BAC16_-108995	232
BAC16_-109000	1617
BAC16_-109011	1191
BAC16_-109024	1797
BAC16_-109025	3524
BAC16_-109047	1800
BAC16_-109048	1787
BAC16_-109054	4004
BAC16_-109088	1870
BAC16_-109128	148
BAC16_-109161	600
BAC16_-109172	2387
BAC16_-109173	1358
BAC16_-109177	1278
BAC16_-109178	2026
BAC16_-109203	1097
BAC16_-109208	157
BAC16_-109209	137
BAC16_-109219	1943
BAC16_-109220	4248
BAC16_-109236	582
[truncated: 21,770 more rows]

## Sheet: High rep1
0None_none_ACOCDTKP_211901.602	1364
0None_none_ACOCDTKP_211910.611	3862
0None_none_ACOCDTKP_212119.820	2303
0None_none_ACOCDTKP_212169.870	1356
0None_none_ACOCDTKP_213001.1702	238
0None_none_ACOCDTKP_213205.1906	3276
0None_none_ACOCDTKP_214020.2721	675
0None_none_ACOCDTKP_214247.2948	824
0None_none_ACOCDTKP_214493.3194	2256
0None_none_ACOCDTKP_215322.4023	1177
0None_none_ACOCDTKP_215577.4278	403
0None_none_ACOCDTKP_215600.4301	1254
0None_none_ACOCDTKP_215656.4357	1418
0None_none_ACOCDTKP_216067.4768	1767
0None_none_ACOCDTKP_216095.4796	1537
0None_none_ACOCDTKP_216181.4882	585
0None_none_ACOCDTKP_216554.5255	3685
0None_none_ACOCUNA1_211442.143	2528
0None_none_ACOCUNA1_211591.292	1574
0None_none_ACOCUNA1_212060.761	674
0None_none_ACOCUNA1_212384.1085	5722
0None_none_ACOCUNA1_212388.1089	2819
0None_none_ACOCUNA1_212462.1163	4106
0None_none_ACOCUNA1_212689.1390	963
0None_none_ACOCUNA1_213054.1755	836
0None_none_ACOCUNA1_213236.1937	2885
0None_none_ACOCUNA1_213269.1970	2898
0None_none_ACOCUNA1_213595.2296	328
0None_none_ACOCUNA1_213596.2297	1711
0None_none_ACOCUNA1_213912.2613	2215
0None_none_ACOCUNA1_214211.2912	803
0None_none_ACOCUNA1_215225.3926	1959
0None_none_ACOCUNA1_215292.3993	4255
0None_none_ACOCUNA1_215646.4347	2491
0None_none_ACOCUNA1_215690.4391	295
0None_none_ACOCUNA1_215724.4425	2742
0None_none_ACOCUNA1_215840.4541	873
0None_none_ACOCUNA1_216396.5097	1501
0None_none_ACOCUNA1_216876.5577	2801
0None_none_ACOCUNA1_216937.5638	791
0None_none_ACOCUNA2_211586.287	2292
0None_none_ACOCUNA2_211767.468	4396
0None_none_ACOCUNA2_212081.782	2871
0None_none_ACOCUNA2_212359.1060	1844
0None_none_ACOCUNA2_212369.1070	328
0None_none_ACOCUNA2_212720.1421	2228
0None_none_ACOCUNA2_212735.1436	1685
0None_none_ACOCUNA2_213008.1709	291
0None_none_ACOCUNA2_213110.1811	896
0None_none_ACOCUNA2_213815.2516	534
0None_none_ACOCUNA2_214243.2944	2977
0None_none_ACOCUNA2_214273.2974	3323
0None_none_ACOCUNA2_214492.3193	2309
0None_none_ACOCUNA2_214518.3219	3048
0None_none_ACOCUNA2_214589.3290	537
0None_none_ACOCUNA2_215328.4029	1
0None_none_ACOCUNA2_215762.4463	3680
0None_none_ACOCUNA2_215998.4699	267
0None_none_ACOCUNA2_216128.4829	399
0None_none_ACOCUNA2_216410.5111	3259
0None_none_ACOCUNA2_216540.5241	2575
0None_none_ACOCUNA2_216640.5341	1999
0None_none_ACOCUNA2_216774.5475	2601
0None_none_ACOCUNA3_211877.578	713
0None_none_ACOCUNA3_211954.655	1731
0None_none_ACOCUNA3_212419.1120	2657
0None_none_ACOCUNA3_212539.1240	1902
0None_none_ACOCUNA3_213041.1742	806
0None_none_ACOCUNA3_213614.2315	1342
0None_none_ACOCUNA3_213630.2331	1206
0None_none_ACOCUNA3_213827.2528	2754
0None_none_ACOCUNA3_214541.3242	248
0None_none_ACOCUNA3_214664.3365	1447
0None_none_ACOCUNA3_214842.3543	1533
0None_none_ACOCUNA3_215750.4451	1413
0None_none_ACOCUNA3_216141.4842	3162
0None_none_ACOCUNA3_216473.5174	508
0None_none_ACOCUNA3_216617.5318	619
0None_none_ACOCUNA3_216747.5448	3458
0None_none_ACOC_211308.9	1927
0None_none_ACOC_211316.17	729
0None_none_ACOC_211335.36	4689
0None_none_ACOC_211355.56	2128
0None_none_ACOC_211362.63	1946
0None_none_ACOC_211392.93	3181
0None_none_ACOC_211413.114	3195
0None_none_ACOC_211423.124	1354
0None_none_ACOC_211480.181	1665
0None_none_ACOC_211481.182	1784
0None_none_ACOC_211483.184	4441
0None_none_ACOC_211503.204	2136
0None_none_ACOC_211505.206	2046
0None_none_ACOC_211529.230	1444
0None_none_ACOC_211560.261	1756
0None_none_ACOC_211593.294	2114
0None_none_ACOC_211619.320	1919
0None_none_ACOC_211632.333	3893
0None_none_ACOC_211662.363	2234
0None_none_ACOC_211684.385	2154
0None_none_ACOC_211697.398	64
0None_none_ACOC_211831.532	2837
0None_none_ACOC_211854.555	2386
0None_none_ACOC_211889.590	1539
0None_none_ACOC_211898.599	2817
0None_none_ACOC_211921.622	2750
0None_none_ACOC_211983.684	1601
0None_none_ACOC_212012.713	3233
0None_none_ACOC_212036.737	1620
0None_none_ACOC_212073.774	2985
0None_none_ACOC_212115.816	1612
0None_none_ACOC_212121.822	1764
0None_none_ACOC_212141.842	3354
0None_none_ACOC_212188.889	2539
0None_none_ACOC_212331.1032	2873
0None_none_ACOC_212333.1034	2966
0None_none_ACOC_212420.1121	3025
0None_none_ACOC_212437.1138	4440
0None_none_ACOC_212560.1261	2289
0None_none_ACOC_212569.1270	3820
0None_none_ACOC_212586.1287	2860
0None_none_ACOC_212620.1321	1854
0None_none_ACOC_212623.1324	988
0None_none_ACOC_212640.1341	2773
0None_none_ACOC_212641.1342	24
0None_none_ACOC_212684.1385	1445
0None_none_ACOC_212692.1393	3721
0None_none_ACOC_212728.1429	1631
0None_none_ACOC_212839.1540	1786
0None_none_ACOC_212954.1655	2427
0None_none_ACOC_213049.1750	117
0None_none_ACOC_213126.1827	2498
0None_none_ACOC_213152.1853	1262
0None_none_ACOC_213155.1856	565
0None_none_ACOC_213272.1973	2010
0None_none_ACOC_213282.1983	1383
0None_none_ACOC_213332.2033	2162
0None_none_ACOC_213374.2075	2752
0None_none_ACOC_213474.2175	503
0None_none_ACOC_213475.2176	2972
0None_none_ACOC_213493.2194	2571
0None_none_ACOC_213500.2201	1506
0None_none_ACOC_213516.2217	3704
0None_none_ACOC_213524.2225	2851
0None_none_ACOC_213551.2252	1717
0None_none_ACOC_213564.2265	4084
0None_none_ACOC_213608.2309	2280
0None_none_ACOC_213612.2313	90
0None_none_ACOC_213732.2433	1504
0None_none_ACOC_213757.2458	2302
0None_none_ACOC_213873.2574	2188
0None_none_ACOC_213877.2578	2944
0None_none_ACOC_213878.2579	47
0None_none_ACOC_213949.2650	1945
0None_none_ACOC_213963.2664	201
0None_none_ACOC_214050.2751	2379
0None_none_ACOC_214067.2768	1588
0None_none_ACOC_214080.2781	4443
0None_none_ACOC_214148.2849	2035
0None_none_ACOC_214169.2870	1345
0None_none_ACOC_214179.2880	493
0None_none_ACOC_214314.3015	3197
0None_none_ACOC_214381.3082	3964
0None_none_ACOC_214382.3083	4395
0None_none_ACOC_214403.3104	2872
0None_none_ACOC_214491.3192	1413
0None_none_ACOC_214576.3277	1942
0None_none_ACOC_214607.3308	2815
0None_none_ACOC_214611.3312	3955
0None_none_ACOC_214634.3335	1808
0None_none_ACOC_214648.3349	1707
0None_none_ACOC_214652.3353	3128
0None_none_ACOC_214681.3382	309
0None_none_ACOC_214713.3414	2007
0None_none_ACOC_214763.3464	858
0None_none_ACOC_214764.3465	22
0None_none_ACOC_214816.3517	70
0None_none_ACOC_214865.3566	1355
0None_none_ACOC_214869.3570	2537
0None_none_ACOC_214891.3592	2419
0None_none_ACOC_214896.3597	1185
0None_none_ACOC_214911.3612	3323
0None_none_ACOC_214979.3680	4308
0None_none_ACOC_214993.3694	1234
0None_none_ACOC_215015.3716	1859
0None_none_ACOC_215046.3747	3025
0None_none_ACOC_215107.3808	2452
0None_none_ACOC_215109.3810	3630
0None_none_ACOC_215157.3858	1924
0None_none_ACOC_215184.3885	1790
0None_none_ACOC_215326.4027	1442
0None_none_ACOC_215352.4053	2220
0None_none_ACOC_215370.4071	1658
0None_none_ACOC_215389.4090	2089
0None_none_ACOC_215409.4110	2114
0None_none_ACOC_215572.4273	1818
0None_none_ACOC_215579.4280	2612
0None_none_ACOC_215631.4332	2766
0None_none_ACOC_215661.4362	2384
0None_none_ACOC_215712.4413	390
0None_none_ACOC_215739.4440	249
0None_none_ACOC_215742.4443	3715
0None_none_ACOC_215764.4465	1463
0None_none_ACOC_215827.4528	3212
0None_none_ACOC_215865.4566	3787
0None_none_ACOC_215894.4595	409
0None_none_ACOC_215913.4614	2408
0None_none_ACOC_215944.4645	3271
0None_none_ACOC_215955.4656	1539
0None_none_ACOC_215982.4683	2753
0None_none_ACOC_215994.4695	1294
0None_none_ACOC_216012.4713	477
0None_none_ACOC_216018.4719	3610
0None_none_ACOC_216026.4727	2982
0None_none_ACOC_216200.4901	1074
0None_none_ACOC_216205.4906	897
0None_none_ACOC_216235.4936	1670
0None_none_ACOC_216237.4938	2299
0None_none_ACOC_216254.4955	2757
0None_none_ACOC_216263.4964	801
0None_none_ACOC_216273.4974	2270
0None_none_ACOC_216305.5006	409
0None_none_ACOC_216327.5028	479
0None_none_ACOC_216345.5046	1700
0None_none_ACOC_216356.5057	2129
0None_none_ACOC_216389.5090	2820
0None_none_ACOC_216424.5125	2367
0None_none_ACOC_216457.5158	1516
0None_none_ACOC_216549.5250	2814
0None_none_ACOC_216559.5260	2399
0None_none_ACOC_216566.5267	3135
0None_none_ACOC_216586.5287	206
0None_none_ACOC_216662.5363	2931
0None_none_ACOC_216686.5387	2808
0None_none_ACOC_216711.5412	3025
0None_none_ACOC_216717.5418	4928
0None_none_ACOC_216720.5421	974
0None_none_ACOC_216745.5446	2402
0None_none_ACOC_216777.5478	5246
0None_none_ACOC_216786.5487	3656
0None_none_ACOC_216829.5530	2389
0None_none_ACOC_216833.5534	2324
0None_none_ACOC_216859.5560	3332
0None_none_ACOC_216893.5594	898
0None_none_ACOC_216919.5620	3220
0None_none_DTKPPROT_211394.95	1324
0None_none_DTKPPROT_212082.783	3401
0None_none_DTKPPROT_213000.1701	4041
0None_none_DTKPPROT_213243.1944	4021
0None_none_DTKPPROT_213497.2198	630
0None_none_DTKPPROT_213975.2676	556
0None_none_DTKPPROT_214010.2711	3691
0None_none_DTKPPROT_214113.2814	365
0None_none_DTKPPROT_214202.2903	1831
0None_none_DTKPPROT_214302.3003	1980
0None_none_DTKPPROT_214377.3078	149
0None_none_DTKPPROT_214488.3189	3855
0None_none_DTKPPROT_214772.3473	3071
0None_none_DTKPPROT_215037.3738	2412
0None_none_DTKPPROT_215761.4462	1877
0None_none_DTKPPROT_215985.4686	1961
0None_none_DTKPPROT_215999.4700	3324
0None_none_DTKPPROT_216635.5336	281
0None_none_DTKPPROT_216663.5364	3223
0None_none_DTKPPROT_216884.5585	1799
0None_none_DTKPPROT_216921.5622	2084
0None_none_DTKP_211348.49	1236
0None_none_DTKP_211353.54	4483
0None_none_DTKP_211361.62	772
0None_none_DTKP_211459.160	1262
0None_none_DTKP_211474.175	486
0None_none_DTKP_211531.232	2339
0None_none_DTKP_211561.262	3290
0None_none_DTKP_211624.325	1018
0None_none_DTKP_211722.423	2262
0None_none_DTKP_211747.448	2525
0None_none_DTKP_211755.456	3852
0None_none_DTKP_211761.462	4202
0None_none_DTKP_211770.471	2124
0None_none_DTKP_211784.485	1457
0None_none_DTKP_211798.499	3773
0None_none_DTKP_211866.567	814
0None_none_DTKP_211874.575	2844
0None_none_DTKP_211885.586	2990
0None_none_DTKP_211899.600	3550
0None_none_DTKP_211908.609	4006
0None_none_DTKP_211909.610	704
0None_none_DTKP_211938.639	722
0None_none_DTKP_211949.650	2424
0None_none_DTKP_211963.664	2488
0None_none_DTKP_212021.722	1726
0None_none_DTKP_212022.723	2622
0None_none_DTKP_212053.754	500
0None_none_DTKP_212064.765	3192
0None_none_DTKP_212070.771	3532
0None_none_DTKP_212071.772	2985
0None_none_DTKP_212095.796	3216
0None_none_DTKP_212237.938	3369
0None_none_DTKP_212273.974	306
0None_none_DTKP_212293.994	2355
0None_none_DTKP_212367.1068	2317
0None_none_DTKP_212368.1069	2359
0None_none_DTKP_212398.1099	4117
0None_none_DTKP_212429.1130	492
0None_none_DTKP_212459.1160	1875
0None_none_DTKP_212497.1198	1849
0None_none_DTKP_212518.1219	500
0None_none_DTKP_212691.1392	257
0None_none_DTKP_212709.1410	1172
0None_none_DTKP_212780.1481	1360
0None_none_DTKP_212788.1489	1813
0None_none_DTKP_212908.1609	2374
0None_none_DTKP_212926.1627	953
0None_none_DTKP_212927.1628	4296
0None_none_DTKP_212930.1631	1653
0None_none_DTKP_212995.1696	2875
0None_none_DTKP_213067.1768	823
0None_none_DTKP_213092.1793	3616
0None_none_DTKP_213122.1823	22
0None_none_DTKP_213157.1858	32
0None_none_DTKP_213206.1907	1281
0None_none_DTKP_213305.2006	2517
0None_none_DTKP_213315.2016	736
0None_none_DTKP_213320.2021	708
0None_none_DTKP_213422.2123	1647
0None_none_DTKP_213430.2131	2727
0None_none_DTKP_213460.2161	1204
0None_none_DTKP_213509.2210	2707
0None_none_DTKP_213532.2233	657
0None_none_DTKP_213548.2249	1473
0None_none_DTKP_213581.2282	3627
0None_none_DTKP_213585.2286	1442
0None_none_DTKP_213649.2350	967
0None_none_DTKP_213677.2378	2092
0None_none_DTKP_213710.2411	5101
0None_none_DTKP_213727.2428	2514
0None_none_DTKP_213751.2452	237
0None_none_DTKP_213752.2453	1998
0None_none_DTKP_213764.2465	3132
0None_none_DTKP_213765.2466	1976
0None_none_DTKP_213786.2487	658
0None_none_DTKP_213801.2502	299
0None_none_DTKP_213821.2522	1549
0None_none_DTKP_213847.2548	2099
0None_none_DTKP_213914.2615	407
0None_none_DTKP_213979.2680	2717
0None_none_DTKP_213994.2695	1585
0None_none_DTKP_214021.2722	2116
0None_none_DTKP_214038.2739	2259
0None_none_DTKP_214041.2742	2257
0None_none_DTKP_214045.2746	2639
0None_none_DTKP_214099.2800	2471
0None_none_DTKP_214112.2813	1478
0None_none_DTKP_214133.2834	1561
0None_none_DTKP_214134.2835	1866
0None_none_DTKP_214173.2874	2442
0None_none_DTKP_214259.2960	2081
0None_none_DTKP_214280.2981	1019
0None_none_DTKP_214282.2983	1467
0None_none_DTKP_214311.3012	3907
0None_none_DTKP_214335.3036	2172
0None_none_DTKP_214345.3046	189
0None_none_DTKP_214383.3084	188
0None_none_DTKP_214401.3102	824
0None_none_DTKP_214627.3328	1128
0None_none_DTKP_214631.3332	2974
0None_none_DTKP_214636.3337	859
0None_none_DTKP_214647.3348	4504
0None_none_DTKP_214670.3371	2242
0None_none_DTKP_214693.3394	1176
0None_none_DTKP_214716.3417	2443
0None_none_DTKP_214795.3496	2101
0None_none_DTKP_214797.3498	120
0None_none_DTKP_214899.3600	1103
0None_none_DTKP_214949.3650	1215
0None_none_DTKP_214959.3660	3351
0None_none_DTKP_214984.3685	1346
0None_none_DTKP_215147.3848	1779
0None_none_DTKP_215158.3859	3393
0None_none_DTKP_215161.3862	595
0None_none_DTKP_215167.3868	1981
0None_none_DTKP_215186.3887	2271
0None_none_DTKP_215190.3891	2919
0None_none_DTKP_215246.3947	2483
0None_none_DTKP_215251.3952	2158
0None_none_DTKP_215365.4066	2245
0None_none_DTKP_215371.4072	2037
0None_none_DTKP_215422.4123	440
0None_none_DTKP_215440.4141	2128
0None_none_DTKP_215494.4195	4330
0None_none_DTKP_215497.4198	3596
0None_none_DTKP_215502.4203	126
0None_none_DTKP_215538.4239	1532
0None_none_DTKP_215565.4266	3201
0None_none_DTKP_215603.4304	2680
0None_none_DTKP_215648.4349	1777
0None_none_DTKP_215685.4386	1908
0None_none_DTKP_215705.4406	2060
0None_none_DTKP_215775.4476	2091
0None_none_DTKP_215877.4578	2743
0None_none_DTKP_215942.4643	2336
0None_none_DTKP_215990.4691	2857
0None_none_DTKP_216011.4712	518
0None_none_DTKP_216043.4744	4011
0None_none_DTKP_216054.4755	2724
0None_none_DTKP_216056.4757	551
0None_none_DTKP_216062.4763	2724
0None_none_DTKP_216169.4870	2709
0None_none_DTKP_216183.4884	2294
0None_none_DTKP_216234.4935	158
0None_none_DTKP_216251.4952	2974
0None_none_DTKP_216322.5023	732
0None_none_DTKP_216346.5047	370
0None_none_DTKP_216459.5160	120
0None_none_DTKP_216501.5202	4847
0None_none_DTKP_216583.5284	3190
0None_none_DTKP_216604.5305	1354
0None_none_DTKP_216614.5315	2494
0None_none_DTKP_216683.5384	339
0None_none_DTKP_216695.5396	1717
0None_none_DTKP_216704.5405	1725
0None_none_DTKP_216760.5461	4872
0None_none_DTKP_216863.5564	3181
0None_none_GEEXDTKP_211445.146	2001
0None_none_GEEXDTKP_211623.324	1769
0None_none_GEEXDTKP_211688.389	2631
0None_none_GEEXDTKP_212190.891	4139
0None_none_GEEXDTKP_212297.998	3655
0None_none_GEEXDTKP_212412.1113	782
0None_none_GEEXDTKP_212700.1401	940
0None_none_GEEXDTKP_214003.2704	2971
0None_none_GEEXDTKP_214336.3037	3171
0None_none_GEEXDTKP_214573.3274	282
0None_none_GEEXDTKP_214904.3605	1525
0None_none_GEEXDTKP_214946.3647	1947
0None_none_GEEXDTKP_215374.4075	2794
0None_none_GEEXDTKP_215692.4393	164
0None_none_GEEXDTKP_216076.4777	909
0None_none_GEEXDTKP_216147.4848	2432
0None_none_GEEXDTKP_216357.5058	1705
0None_none_GEEXUNA1_211458.159	1671
0None_none_GEEXUNA1_211927.628	469
0None_none_GEEXUNA1_212030.731	3009
0None_none_GEEXUNA1_212514.1215	529
0None_none_GEEXUNA1_213052.1753	294
0None_none_GEEXUNA1_213394.2095	2105
0None_none_GEEXUNA1_215086.3787	3807
0None_none_GEEXUNA1_215111.3812	942
0None_none_GEEXUNA1_215472.4173	287
0None_none_GEEXUNA1_215727.4428	107
0None_none_GEEXUNA1_215973.4674	3431
0None_none_GEEXUNA1_216309.5010	2377
0None_none_GEEXUNA1_216330.5031	1745
0None_none_GEEXUNA1_216479.5180	2183
0None_none_GEEXUNA1_216804.5505	3098
0None_none_GEEXUNA2_211396.97	330
0None_none_GEEXUNA2_212003.704	2774
0None_none_GEEXUNA2_212477.1178	2381
0None_none_GEEXUNA2_212617.1318	3524
0None_none_GEEXUNA2_212678.1379	2778
0None_none_GEEXUNA2_212706.1407	4865
0None_none_GEEXUNA2_212784.1485	3755
0None_none_GEEXUNA2_212904.1605	2282
0None_none_GEEXUNA2_213174.1875	2743
0None_none_GEEXUNA2_213431.2132	5290
0None_none_GEEXUNA2_214338.3039	3102
0None_none_GEEXUNA2_214369.3070	67
0None_none_GEEXUNA2_214749.3450	2397
0None_none_GEEXUNA2_214903.3604	1958
0None_none_GEEXUNA2_215016.3717	2852
0None_none_GEEXUNA2_215339.4040	110
0None_none_GEEXUNA2_215623.4324	2755
0None_none_GEEXUNA2_215757.4458	3376
0None_none_GEEXUNA2_215826.4527	2419
0None_none_GEEXUNA2_215920.4621	1195
0None_none_GEEXUNA2_216002.4703	2010
0None_none_GEEXUNA2_216233.4934	2300
0None_none_GEEXUNA2_216428.5129	708
0None_none_GEEXUNA2_216838.5539	674
0None_none_GEEXUNA3_212530.1231	745
0None_none_GEEXUNA3_213258.1959	165
0None_none_GEEXUNA3_213501.2202	2699
0None_none_GEEXUNA3_214001.2702	732
0None_none_GEEXUNA3_214220.2921	2613
0None_none_GEEXUNA3_214462.3163	2444
0None_none_GEEXUNA3_214615.3316	3042
0None_none_GEEXUNA3_214735.3436	2531
0None_none_GEEXUNA3_214818.3519	1814
0None_none_GEEXUNA3_215669.4370	1914
0None_none_GEEXUNA3_216050.4751	3631
0None_none_GEEXUNA3_216333.5034	1739
0None_none_GEEXUNA3_216492.5193	3152
0None_none_GEEXUNA3_216545.5246	605
0None_none_GEEX_211358.59	3407
0None_none_GEEX_211395.96	1978
0None_none_GEEX_211447.148	2452
0None_none_GEEX_211470.171	4834
0None_none_GEEX_211541.242	102
0None_none_GEEX_211555.256	1337
0None_none_GEEX_211605.306	3217
0None_none_GEEX_211608.309	3109
0None_none_GEEX_211609.310	2628
0None_none_GEEX_211696.397	2532
0None_none_GEEX_211701.402	23
0None_none_GEEX_211730.431	2085
0None_none_GEEX_211802.503	462
0None_none_GEEX_211849.550	3267
0None_none_GEEX_211865.566	49
0None_none_GEEX_212014.715	653
0None_none_GEEX_212019.720	3434
0None_none_GEEX_212041.742	2515
0None_none_GEEX_212108.809	2404
0None_none_GEEX_212109.810	1804
0None_none_GEEX_212144.845	420
0None_none_GEEX_212192.893	1282
0None_none_GEEX_212205.906	2793
0None_none_GEEX_212207.908	2096
0None_none_GEEX_212230.931	3888
0None_none_GEEX_212232.933	3815
0None_none_GEEX_212233.934	839
0None_none_GEEX_212265.966	1958
0None_none_GEEX_212269.970	1771
0None_none_GEEX_212272.973	1074
0None_none_GEEX_212278.979	416
0None_none_GEEX_212285.986	2425
0None_none_GEEX_212332.1033	1416
0None_none_GEEX_212372.1073	2536
0None_none_GEEX_212390.1091	2131
0None_none_GEEX_212410.1111	1729
0None_none_GEEX_212438.1139	1313
0None_none_GEEX_212452.1153	3861
0None_none_GEEX_212533.1234	1934
0None_none_GEEX_212537.1238	2135
0None_none_GEEX_212568.1269	2432
0None_none_GEEX_212593.1294	2231
0None_none_GEEX_212629.1330	3376
0None_none_GEEX_212650.1351	2678
0None_none_GEEX_212651.1352	1774
0None_none_GEEX_212695.1396	552
0None_none_GEEX_212699.1400	3974
0None_none_GEEX_212710.1411	1424
0None_none_GEEX_212719.1420	928
0None_none_GEEX_212757.1458	2379
0None_none_GEEX_212795.1496	907
0None_none_GEEX_212831.1532	3568
0None_none_GEEX_212901.1602	4288
0None_none_GEEX_212963.1664	2821
0None_none_GEEX_212969.1670	3640
0None_none_GEEX_213013.1714	2710
0None_none_GEEX_213040.1741	625
0None_none_GEEX_213055.1756	3412
0None_none_GEEX_213075.1776	364
0None_none_GEEX_213090.1791	3400
0None_none_GEEX_213108.1809	1358
0None_none_GEEX_213132.1833	4869
0None_none_GEEX_213133.1834	1925
0None_none_GEEX_213151.1852	3245
0None_none_GEEX_213284.1985	2921
0None_none_GEEX_213295.1996	1747
0None_none_GEEX_213303.2004	2297
0None_none_GEEX_213338.2039	2900
0None_none_GEEX_213354.2055	330
0None_none_GEEX_213397.2098	2114
0None_none_GEEX_213441.2142	1680
0None_none_GEEX_213459.2160	2067
0None_none_GEEX_213529.2230	3670
0None_none_GEEX_213533.2234	1984
0None_none_GEEX_213536.2237	525
0None_none_GEEX_213562.2263	2190
0None_none_GEEX_213634.2335	2782
0None_none_GEEX_213638.2339	1981
0None_none_GEEX_213651.2352	3341
0None_none_GEEX_213718.2419	1519
0None_none_GEEX_213724.2425	2196
0None_none_GEEX_213767.2468	511
0None_none_GEEX_213804.2505	83
0None_none_GEEX_213819.2520	2090
0None_none_GEEX_213831.2532	4875
0None_none_GEEX_213856.2557	3151
0None_none_GEEX_213869.2570	824
0None_none_GEEX_213871.2572	2139
0None_none_GEEX_213889.2590	1204
0None_none_GEEX_213903.2604	2304
0None_none_GEEX_213908.2609	2157
0None_none_GEEX_213921.2622	32
0None_none_GEEX_213947.2648	1946
0None_none_GEEX_213971.2672	3900
0None_none_GEEX_213978.2679	906
0None_none_GEEX_214004.2705	1141
0None_none_GEEX_214044.2745	2575
0None_none_GEEX_214077.2778	1032
0None_none_GEEX_214120.2821	2560
0None_none_GEEX_214122.2823	3762
0None_none_GEEX_214125.2826	1306
0None_none_GEEX_214192.2893	2222
0None_none_GEEX_214242.2943	3632
0None_none_GEEX_214252.2953	3395
0None_none_GEEX_214268.2969	3134
0None_none_GEEX_214285.2986	1740
0None_none_GEEX_214292.2993	3684
0None_none_GEEX_214390.3091	1379
0None_none_GEEX_214494.3195	2270
0None_none_GEEX_214512.3213	2156
0None_none_GEEX_214516.3217	2214
0None_none_GEEX_214583.3284	2629
0None_none_GEEX_214593.3294	3717
0None_none_GEEX_214598.3299	1838
0None_none_GEEX_214658.3359	1874
0None_none_GEEX_214674.3375	3786
0None_none_GEEX_214689.3390	1370
0None_none_GEEX_214706.3407	513
0None_none_GEEX_214777.3478	3113
0None_none_GEEX_214792.3493	2467
0None_none_GEEX_214835.3536	2835
0None_none_GEEX_214934.3635	1824
0None_none_GEEX_214953.3654	2525
0None_none_GEEX_214956.3657	1492
0None_none_GEEX_214980.3681	1966
0None_none_GEEX_215006.3707	33
0None_none_GEEX_215088.3789	360
0None_none_GEEX_215114.3815	1673
0None_none_GEEX_215162.3863	1220
0None_none_GEEX_215207.3908	3350
0None_none_GEEX_215220.3921	2588
0None_none_GEEX_215230.3931	3394
0None_none_GEEX_215254.3955	1649
0None_none_GEEX_215261.3962	2926
0None_none_GEEX_215265.3966	451
0None_none_GEEX_215274.3975	775
0None_none_GEEX_215319.4020	1187
0None_none_GEEX_215360.4061	2604
0None_none_GEEX_215364.4065	2386
0None_none_GEEX_215414.4115	1100
0None_none_GEEX_215454.4155	1878
0None_none_GEEX_215459.4160	1
0None_none_GEEX_215516.4217	1116
0None_none_GEEX_215524.4225	88
0None_none_GEEX_215530.4231	1201
0None_none_GEEX_215532.4233	2421
0None_none_GEEX_215535.4236	1140
0None_none_GEEX_215542.4243	3409
0None_none_GEEX_215551.4252	2562
0None_none_GEEX_215590.4291	280
0None_none_GEEX_215611.4312	2309
0None_none_GEEX_215650.4351	674
0None_none_GEEX_215702.4403	2608
0None_none_GEEX_215718.4419	2692
0None_none_GEEX_215786.4487	3298
0None_none_GEEX_215822.4523	408
0None_none_GEEX_215846.4547	2160
0None_none_GEEX_215899.4600	437
0None_none_GEEX_215953.4654	1014
0None_none_GEEX_216051.4752	466
0None_none_GEEX_216079.4780	1345
0None_none_GEEX_216100.4801	130
0None_none_GEEX_216259.4960	57
0None_none_GEEX_216272.4973	3603
0None_none_GEEX_216310.5011	2945
0None_none_GEEX_216405.5106	3311
0None_none_GEEX_216409.5110	1910
0None_none_GEEX_216450.5151	1671
0None_none_GEEX_216461.5162	787
0None_none_GEEX_216546.5247	689
0None_none_GEEX_216670.5371	3990
0None_none_GEEX_216746.5447	566
0None_none_GEEX_216840.5541	503
0None_none_GEEX_216882.5583	776
0None_none_GEEX_216890.5591	417
0None_none_GEEX_216928.5629	2015
0None_none_GEEX_216929.5630	2782
0None_none_GEEX_216941.5642	1573
0None_none_MEPRDTKP_211397.98	1630
0None_none_MEPRDTKP_211984.685	536
0None_none_MEPRDTKP_212024.725	2115
0None_none_MEPRDTKP_212155.856	2698
0None_none_MEPRDTKP_212281.982	304
0None_none_MEPRDTKP_212499.1200	1683
0None_none_MEPRDTKP_212521.1222	816
0None_none_MEPRDTKP_213472.2173	1465
0None_none_MEPRDTKP_213646.2347	2649
0None_none_MEPRDTKP_213881.2582	2306
0None_none_MEPRDTKP_213885.2586	204
0None_none_MEPRDTKP_214193.2894	2537
0None_none_MEPRDTKP_214459.3160	1860
0None_none_MEPRDTKP_214622.3323	3125
0None_none_MEPRDTKP_214898.3599	917
0None_none_MEPRDTKP_215133.3834	204
0None_none_MEPRDTKP_215206.3907	2140
0None_none_MEPRDTKP_215330.4031	1393
0None_none_MEPRDTKP_215714.4415	1149
0None_none_MEPRDTKP_215974.4675	2109
0None_none_MEPRDTKP_216143.4844	1717
0None_none_MEPRDTKP_216161.4862	306
0None_none_MEPRDTKP_216297.4998	1040
0None_none_MEPRDTKP_216471.5172	193
0None_none_MEPRDTKP_216651.5352	2571
0None_none_MEPRDTKP_216770.5471	1337
0None_none_MEPRUNA1_211321.22	1677
0None_none_MEPRUNA1_211659.360	1900
0None_none_MEPRUNA1_211881.582	925
0None_none_MEPRUNA1_212087.788	3234
0None_none_MEPRUNA1_212174.875	2362
0None_none_MEPRUNA1_212955.1656	2070
0None_none_MEPRUNA1_212967.1668	1429
0None_none_MEPRUNA1_213451.2152	253
0None_none_MEPRUNA1_213606.2307	241
0None_none_MEPRUNA1_213679.2380	2917
0None_none_MEPRUNA1_214042.2743	2838
0None_none_MEPRUNA1_214333.3034	1508
0None_none_MEPRUNA1_214687.3388	3492
0None_none_MEPRUNA1_214699.3400	3159
0None_none_MEPRUNA1_214787.3488	2147
0None_none_MEPRUNA1_215012.3713	2092
0None_none_MEPRUNA1_215223.3924	1192
0None_none_MEPRUNA1_215375.4076	513
0None_none_MEPRUNA1_215515.4216	3840
0None_none_MEPRUNA1_215919.4620	2304
0None_none_MEPRUNA1_216027.4728	749
0None_none_MEPRUNA1_216061.4762	161
0None_none_MEPRUNA1_216078.4779	278
0None_none_MEPRUNA1_216616.5317	1974
0None_none_MEPRUNA1_216618.5319	2757
0None_none_MEPRUNA1_216814.5515	3797
0None_none_MEPRUNA1_216821.5522	1985
0None_none_MEPRUNA2_211349.50	3905
0None_none_MEPRUNA2_211384.85	4189
0None_none_MEPRUNA2_211509.210	3015
0None_none_MEPRUNA2_212450.1151	2688
0None_none_MEPRUNA2_212543.1244	5533
0None_none_MEPRUNA2_212983.1684	1928
0None_none_MEPRUNA2_213022.1723	2481
0None_none_MEPRUNA2_213527.2228	1497
0None_none_MEPRUNA2_213553.2254	2856
0None_none_MEPRUNA2_213658.2359	2638
0None_none_MEPRUNA2_213684.2385	3889
0None_none_MEPRUNA2_214121.2822	252
0None_none_MEPRUNA2_214175.2876	3736
0None_none_MEPRUNA2_214340.3041	1863
0None_none_MEPRUNA2_214406.3107	2239
0None_none_MEPRUNA2_214771.3472	3930
0None_none_MEPRUNA2_214935.3636	2209
0None_none_MEPRUNA2_215362.4063	903
0None_none_MEPRUNA2_215576.4277	3346
0None_none_MEPRUNA2_215797.4498	1656
0None_none_MEPRUNA2_216087.4788	2709
0None_none_MEPRUNA2_216172.4873	604
0None_none_MEPRUNA2_216442.5143	360
0None_none_MEPRUNA2_216467.5168	3502
0None_none_MEPRUNA2_216658.5359	328
0None_none_MEPRUNA2_216678.5379	2511
0None_none_MEPRUNA3_211452.153	3782
0None_none_MEPRUNA3_211656.357	1526
0None_none_MEPRUNA3_212407.1108	59
0None_none_MEPRUNA3_212701.1402	2585
0None_none_MEPRUNA3_212752.1453	1338
0None_none_MEPRUNA3_212872.1573	1723
0None_none_MEPRUNA3_212971.1672	2173
0None_none_MEPRUNA3_213233.1934	219
0None_none_MEPRUNA3_213280.1981	1889
0None_none_MEPRUNA3_214572.3273	1391
0None_none_MEPRUNA3_216672.5373	3274
0None_none_MEPRUNA3_216796.5497	792
0None_none_MEPRUNA3_216920.5621	1917
0None_none_MEPR_211338.39	1008
0None_none_MEPR_211347.48	1655
0None_none_MEPR_211410.111	516
0None_none_MEPR_211461.162	1742
0None_none_MEPR_211471.172	2657
0None_none_MEPR_211507.208	1852
0None_none_MEPR_211567.268	4179
0None_none_MEPR_211635.336	647
0None_none_MEPR_211641.342	3203
0None_none_MEPR_211671.372	141
0None_none_MEPR_211709.410	5732
0None_none_MEPR_211740.441	1540
0None_none_MEPR_211787.488	3172
0None_none_MEPR_211795.496	799
0None_none_MEPR_211796.497	3072
0None_none_MEPR_211828.529	3054
0None_none_MEPR_211835.536	2273
0None_none_MEPR_211868.569	3285
0None_none_MEPR_211892.593	1915
0None_none_MEPR_211907.608	3940
0None_none_MEPR_211915.616	1390
0None_none_MEPR_211947.648	2893
0None_none_MEPR_211959.660	1982
0None_none_MEPR_211964.665	2316
0None_none_MEPR_212018.719	5148
0None_none_MEPR_212086.787	3511
0None_none_MEPR_212092.793	114
0None_none_MEPR_212129.830	319
0None_none_MEPR_212146.847	1666
0None_none_MEPR_212251.952	1341
0None_none_MEPR_212277.978	2933
0None_none_MEPR_212290.991	2034
0None_none_MEPR_212391.1092	278
0None_none_MEPR_212395.1096	1413
0None_none_MEPR_212402.1103	797
0None_none_MEPR_212428.1129	1464
0None_none_MEPR_212457.1158	1834
0None_none_MEPR_212458.1159	3513
0None_none_MEPR_212464.1165	2551
0None_none_MEPR_212469.1170	3197
0None_none_MEPR_212495.1196	1824
0None_none_MEPR_212571.1272	1174
0None_none_MEPR_212588.1289	2971
0None_none_MEPR_212614.1315	1623
0None_none_MEPR_212649.1350	2314
0None_none_MEPR_212708.1409	2620
0None_none_MEPR_212794.1495	345
0None_none_MEPR_212804.1505	2384
0None_none_MEPR_212869.1570	3377
0None_none_MEPR_212895.1596	2097
0None_none_MEPR_212974.1675	206
0None_none_MEPR_212990.1691	1328
0None_none_MEPR_212998.1699	1919
0None_none_MEPR_213023.1724	3184
0None_none_MEPR_213051.1752	191
0None_none_MEPR_213063.1764	2466
0None_none_MEPR_213173.1874	39
0None_none_MEPR_213196.1897	3931
0None_none_MEPR_213293.1994	480
0None_none_MEPR_213298.1999	78
0None_none_MEPR_213366.2067	2487
0None_none_MEPR_213415.2116	5359
0None_none_MEPR_213443.2144	1885
0None_none_MEPR_213575.2276	3000
0None_none_MEPR_213587.2288	2266
0None_none_MEPR_213598.2299	29
0None_none_MEPR_213616.2317	5192
0None_none_MEPR_213657.2358	131
0None_none_MEPR_213689.2390	2167
0None_none_MEPR_213690.2391	1981
0None_none_MEPR_213705.2406	2824
0None_none_MEPR_213855.2556	355
0None_none_MEPR_213897.2598	4644
0None_none_MEPR_213900.2601	301
0None_none_MEPR_213918.2619	941
0None_none_MEPR_213938.2639	2630
0None_none_MEPR_213957.2658	3050
0None_none_MEPR_213998.2699	61
0None_none_MEPR_214096.2797	3232
0None_none_MEPR_214131.2832	3229
0None_none_MEPR_214253.2954	1390
0None_none_MEPR_214290.2991	1719
0None_none_MEPR_214353.3054	2767
0None_none_MEPR_214400.3101	2248
0None_none_MEPR_214495.3196	1530
0None_none_MEPR_214507.3208	926
0None_none_MEPR_214508.3209	2657
0None_none_MEPR_214530.3231	1765
0None_none_MEPR_214538.3239	1241
0None_none_MEPR_214551.3252	2042
0None_none_MEPR_214564.3265	1288
0None_none_MEPR_214617.3318	3013
0None_none_MEPR_214653.3354	2479
0None_none_MEPR_214700.3401	3056
0None_none_MEPR_214746.3447	2971
0None_none_MEPR_214750.3451	5094
0None_none_MEPR_214756.3457	1163
0None_none_MEPR_214762.3463	3640
0None_none_MEPR_214790.3491	2634
0None_none_MEPR_214807.3508	1268
0None_none_MEPR_214845.3546	2476
0None_none_MEPR_214916.3617	5047
0None_none_MEPR_214918.3619	1089
0None_none_MEPR_214947.3648	3448
0None_none_MEPR_214964.3665	1042
0None_none_MEPR_215031.3732	1561
0None_none_MEPR_215043.3744	3127
0None_none_MEPR_215074.3775	1661
0None_none_MEPR_215098.3799	3907
0None_none_MEPR_215169.3870	1513
0None_none_MEPR_215309.4010	3316
0None_none_MEPR_215480.4181	1611
0None_none_MEPR_215506.4207	2163
0None_none_MEPR_215591.4292	2081
0None_none_MEPR_215612.4313	2298
0None_none_MEPR_215633.4334	1746
0None_none_MEPR_215654.4355	616
0None_none_MEPR_215675.4376	1771
0None_none_MEPR_215703.4404	4168
0None_none_MEPR_215734.4435	2692
0None_none_MEPR_215766.4467	1453
0None_none_MEPR_215784.4485	1651
0None_none_MEPR_215804.4505	1682
0None_none_MEPR_215907.4608	123
0None_none_MEPR_215909.4610	2667
0None_none_MEPR_215928.4629	144
0None_none_MEPR_215930.4631	2453
0None_none_MEPR_215950.4651	1515
0None_none_MEPR_215980.4681	2002
0None_none_MEPR_216025.4726	2942
0None_none_MEPR_216030.4731	1058
0None_none_MEPR_216144.4845	2894
0None_none_MEPR_216188.4889	767
0None_none_MEPR_216248.4949	1360
0None_none_MEPR_216286.4987	236
0None_none_MEPR_216307.5008	1230
0None_none_MEPR_216347.5048	669
0None_none_MEPR_216373.5074	2006
0None_none_MEPR_216383.5084	3643
0None_none_MEPR_216402.5103	892
0None_none_MEPR_216452.5153	1615
0None_none_MEPR_216470.5171	3740
0None_none_MEPR_216512.5213	3264
0None_none_MEPR_216524.5225	903
0None_none_MEPR_216638.5339	1468
0None_none_MEPR_216648.5349	2005
0None_none_MEPR_216656.5357	2202
0None_none_MEPR_216698.5399	4186
0None_none_MEPR_216738.5439	881
0None_none_MEPR_216783.5484	4313
0None_none_MEPR_216837.5538	3130
0None_none_MEPR_216905.5606	2876
0None_none_MEPR_216931.5632	1400
0None_none_MEPR_216932.5633	1401
0None_none_PROT_211363.64	1791
0None_none_PROT_211398.99	3592
0None_none_PROT_211401.102	289
0None_none_PROT_211415.116	1643
0None_none_PROT_211437.138	792
0None_none_PROT_211490.191	1379
0None_none_PROT_211492.193	2251
0None_none_PROT_211544.245	3100
0None_none_PROT_211590.291	461
0None_none_PROT_211611.312	1117
0None_none_PROT_211618.319	3802
0None_none_PROT_211679.380	1332
0None_none_PROT_211694.395	1782
0None_none_PROT_211711.412	142
0None_none_PROT_211717.418	3197
0None_none_PROT_211768.469	375
0None_none_PROT_211772.473	1798
0None_none_PROT_211845.546	3351
0None_none_PROT_211861.562	2635
0None_none_PROT_211918.619	774
0None_none_PROT_211923.624	3565
0None_none_PROT_211939.640	497
0None_none_PROT_211940.641	2641
0None_none_PROT_211997.698	4197
0None_none_PROT_212010.711	1537
0None_none_PROT_212088.789	2638
0None_none_PROT_212193.894	3315
0None_none_PROT_212198.899	18
0None_none_PROT_212201.902	2624
0None_none_PROT_212202.903	3720
0None_none_PROT_212217.918	1732
0None_none_PROT_212296.997	3488
0None_none_PROT_212305.1006	1154
0None_none_PROT_212317.1018	755
0None_none_PROT_212449.1150	1877
0None_none_PROT_212451.1152	888
0None_none_PROT_212478.1179	2753
0None_none_PROT_212480.1181	3010
0None_none_PROT_212660.1361	2105
0None_none_PROT_212731.1432	4953
0None_none_PROT_212742.1443	2536
0None_none_PROT_212760.1461	1113
0None_none_PROT_212826.1527	2594
0None_none_PROT_212876.1577	2928
0None_none_PROT_212877.1578	2767
0None_none_PROT_212933.1634	2115
0None_none_PROT_213010.1711	2691
0None_none_PROT_213056.1757	1877
0None_none_PROT_213061.1762	904
0None_none_PROT_213182.1883	1603
0None_none_PROT_213211.1912	2580
0None_none_PROT_213260.1961	2463
0None_none_PROT_213287.1988	3835
0None_none_PROT_213312.2013	2024
0None_none_PROT_213352.2053	909
0None_none_PROT_213434.2135	1526
0None_none_PROT_213454.2155	489
0None_none_PROT_213502.2203	323
0None_none_PROT_213511.2212	1884
0None_none_PROT_213537.2238	1989
0None_none_PROT_213542.2243	193
0None_none_PROT_213543.2244	837
0None_none_PROT_213609.2310	2002
0None_none_PROT_213653.2354	2985
0None_none_PROT_213663.2364	1518
0None_none_PROT_213667.2368	4351
0Safe_safe_DTKP_205505.5456	2374
0Safe_safe_DTKP_205506.5457	4215
0Safe_safe_DTKP_205508.5459	3390
0Safe_safe_DTKP_205510.5461	4779
0Safe_safe_DTKP_205511.5462	506
0Safe_safe_DTKP_205512.5463	2856
0Safe_safe_DTKP_205514.5465	2241
0Safe_safe_DTKP_205516.5467	2911
0Safe_safe_DTKP_205518.5469	3639
0Safe_safe_DTKP_205519.5470	3529
0Safe_safe_DTKP_205520.5471	1924
0Safe_safe_DTKP_205521.5472	3062
0Safe_safe_DTKP_205523.5474	3566
0Safe_safe_DTKP_205524.5475	2579
0Safe_safe_DTKP_205525.5476	2536
0Safe_safe_DTKP_205526.5477	4076
0Safe_safe_DTKP_205527.5478	3984
0Safe_safe_DTKP_205529.5480	3128
0Safe_safe_DTKP_205531.5482	1408
0Safe_safe_DTKP_205532.5483	2675
0Safe_safe_DTKP_205533.5484	2837
0Safe_safe_DTKP_205535.5486	5356
0Safe_safe_DTKP_205536.5487	1900
0Safe_safe_DTKP_205537.5488	2482
0Safe_safe_DTKP_205538.5489	3072
0Safe_safe_DTKP_205540.5491	722
0Safe_safe_DTKP_205541.5492	3292
0Safe_safe_DTKP_205542.5493	2429
0Safe_safe_DTKP_205543.5494	3902
0Safe_safe_DTKP_205545.5496	3128
0Safe_safe_DTKP_205546.5497	3260
0Safe_safe_DTKP_205547.5498	3580
0Safe_safe_DTKP_205548.5499	3844
0Safe_safe_DTKP_205549.5500	3400
0Safe_safe_DTKP_205550.5501	2679
0Safe_safe_DTKP_205552.5503	3707
0Safe_safe_DTKP_205555.5506	3321
0Safe_safe_DTKP_205556.5507	3195
0Safe_safe_DTKP_205557.5508	3273
0Safe_safe_DTKP_205558.5509	3093
0Safe_safe_DTKP_205559.5510	2093
0Safe_safe_DTKP_205560.5511	2790
0Safe_safe_DTKP_205563.5514	1761
0Safe_safe_DTKP_205564.5515	3229
0Safe_safe_DTKP_205565.5516	1933
0Safe_safe_DTKP_205566.5517	2862
0Safe_safe_DTKP_205567.5518	1803
0Safe_safe_DTKP_205568.5519	3877
0Safe_safe_DTKP_205569.5520	2505
0Safe_safe_DTKP_205571.5522	1355
0Safe_safe_DTKP_205572.5523	1867
0Safe_safe_DTKP_205573.5524	469
0Safe_safe_DTKP_205574.5525	3717
0Safe_safe_DTKP_205575.5526	1890
0Safe_safe_DTKP_205577.5528	3382
0Safe_safe_DTKP_205578.5529	3875
0Safe_safe_DTKP_205579.5530	3704
0Safe_safe_DTKP_205580.5531	3143
0Safe_safe_DTKP_205581.5532	636
0Safe_safe_DTKP_205582.5533	4466
0Safe_safe_DTKP_205585.5536	2112
0Safe_safe_DTKP_205586.5537	4859
0Safe_safe_DTKP_205587.5538	2995
0Safe_safe_DTKP_205588.5539	2330
0Safe_safe_DTKP_205589.5540	3604
0Safe_safe_DTKP_205590.5541	2214
0Safe_safe_DTKP_205591.5542	3907
0Safe_safe_DTKP_205592.5543	2939
0Safe_safe_DTKP_205593.5544	2633
0Safe_safe_DTKP_205594.5545	2152
0Safe_safe_DTKP_205596.5547	2241
0Safe_safe_DTKP_205598.5549	2765
0Safe_safe_DTKP_205600.5551	2162
0Safe_safe_DTKP_205601.5552	1323
0Safe_safe_DTKP_205603.5554	1710
0Safe_safe_DTKP_205604.5555	3896
0Safe_safe_DTKP_205605.5556	3398
0Safe_safe_DTKP_205606.5557	2459
0Safe_safe_DTKP_205607.5558	3375
0Safe_safe_DTKP_205608.5559	2120
0Safe_safe_DTKP_205610.5561	2441
0Safe_safe_DTKP_205611.5562	2345
0Safe_safe_DTKP_205613.5564	2171
0Safe_safe_DTKP_205614.5565	3364
0Safe_safe_DTKP_205615.5566	1702
0Safe_safe_DTKP_205616.5567	3321
0Safe_safe_DTKP_205617.5568	3479
0Safe_safe_DTKP_205618.5569	3249
0Safe_safe_DTKP_205620.5571	4137
0Safe_safe_DTKP_205621.5572	2362
0Safe_safe_DTKP_205622.5573	3149
0Safe_safe_DTKP_205623.5574	2446
0Safe_safe_DTKP_205624.5575	2387
0Safe_safe_DTKP_205625.5576	3594
0Safe_safe_DTKP_205626.5577	5057
0Safe_safe_DTKP_205627.5578	1408
0Safe_safe_DTKP_205628.5579	2960
0Safe_safe_DTKP_205629.5580	2274
0Safe_safe_DTKP_205630.5581	3441
0Safe_safe_DTKP_205631.5582	2509
0Safe_safe_DTKP_205632.5583	692
0Safe_safe_DTKP_205635.5586	3524
0Safe_safe_DTKP_205636.5587	1165
0Safe_safe_DTKP_205637.5588	3128
0Safe_safe_DTKP_205638.5589	4341
0Safe_safe_DTKP_205639.5590	1690
0Safe_safe_DTKP_205641.5592	2417
0Safe_safe_DTKP_205643.5594	3565
0Safe_safe_DTKP_205645.5596	1811
0Safe_safe_DTKP_205646.5597	4149
0Safe_safe_DTKP_205648.5599	1751
0Safe_safe_DTKP_205650.5601	2703
0Safe_safe_DTKP_205651.5602	2399
0Safe_safe_DTKP_205652.5603	3356
0Safe_safe_DTKP_205653.5604	2358
0Safe_safe_DTKP_205654.5605	2209
0Safe_safe_DTKP_205655.5606	291
0Safe_safe_DTKP_205657.5608	2743
0Safe_safe_DTKP_205659.5610	1478
0Safe_safe_DTKP_205660.5611	2984
0Safe_safe_DTKP_205662.5613	2203
0Safe_safe_DTKP_205663.5614	2549
0Safe_safe_DTKP_205664.5615	1566
0Safe_safe_DTKP_205665.5616	3576
0Safe_safe_DTKP_205666.5617	4092
0Safe_safe_DTKP_205667.5618	2837
0Safe_safe_DTKP_205668.5619	4676
0Safe_safe_DTKP_205670.5621	1931
0Safe_safe_DTKP_205671.5622	2309
0Safe_safe_DTKP_205672.5623	2374
0Safe_safe_DTKP_205673.5624	2460
0Safe_safe_DTKP_205675.5626	1215
0Safe_safe_DTKP_205676.5627	2363
0Safe_safe_DTKP_205678.5629	3752
0Safe_safe_DTKP_205679.5630	4606
0Safe_safe_DTKP_205680.5631	3895
0Safe_safe_DTKP_205682.5633	2839
0Safe_safe_DTKP_205683.5634	2617
0Safe_safe_DTKP_205684.5635	1959
0Safe_safe_DTKP_205686.5637	3494
0Safe_safe_DTKP_205687.5638	2672
0Safe_safe_DTKP_205689.5640	1242
0Safe_safe_DTKP_205690.5641	1949
0Safe_safe_DTKP_205691.5642	2773
0Safe_safe_DTKP_205693.5644	4033
0Safe_safe_DTKP_205694.5645	1412
0Safe_safe_DTKP_205695.5646	2890
0Safe_safe_DTKP_205696.5647	3877
0Safe_safe_DTKP_205697.5648	2486
0Safe_safe_DTKP_205698.5649	3434
0Safe_safe_DTKP_205699.5650	1958
0Safe_safe_DTKP_205700.5651	2335
0Safe_safe_DTKP_205701.5652	4062
0Safe_safe_DTKP_205703.5654	2725
0Safe_safe_DTKP_205704.5655	3140
0Safe_safe_DTKP_205705.5656	2590
0Safe_safe_DTKP_205706.5657	2473
0Safe_safe_DTKP_205707.5658	3944
0Safe_safe_DTKP_205710.5661	2998
0Safe_safe_DTKP_205711.5662	4205
0Safe_safe_DTKP_205712.5663	2363
0Safe_safe_DTKP_205713.5664	1152
0Safe_safe_DTKP_205714.5665	2745
0Safe_safe_DTKP_205715.5666	1405
0Safe_safe_DTKP_205716.5667	2887
0Safe_safe_DTKP_205717.5668	3228
0Safe_safe_DTKP_205719.5670	1593
0Safe_safe_DTKP_205721.5672	4562
0Safe_safe_DTKP_205722.5673	664
0Safe_safe_DTKP_205723.5674	3994
0Safe_safe_DTKP_205724.5675	950
0Safe_safe_DTKP_205725.5676	3745
0Safe_safe_DTKP_205726.5677	4470
0Safe_safe_DTKP_205727.5678	1716
0Safe_safe_DTKP_205728.5679	3610
0Safe_safe_DTKP_205730.5681	1881
0Safe_safe_DTKP_205731.5682	2642
0Safe_safe_DTKP_205732.5683	4498
0Safe_safe_DTKP_205733.5684	4577
0Safe_safe_DTKP_205734.5685	3208
0Safe_safe_DTKP_205736.5687	2611
0Safe_safe_DTKP_205737.5688	2280
0Safe_safe_DTKP_205738.5689	1359
0Safe_safe_DTKP_205739.5690	4917
0Safe_safe_DTKP_205740.5691	3050
0Safe_safe_DTKP_205742.5693	5719
0Safe_safe_DTKP_205743.5694	2482
0Safe_safe_DTKP_205744.5695	2021
0Safe_safe_DTKP_205746.5697	3033
0Safe_safe_DTKP_205747.5698	3477
0Safe_safe_DTKP_205748.5699	3331
0Safe_safe_DTKP_205750.5701	3088
0Safe_safe_DTKP_205751.5702	2907
0Safe_safe_DTKP_205752.5703	1494
0Safe_safe_DTKP_205753.5704	4076
0Safe_safe_DTKP_205754.5705	1601
0Safe_safe_DTKP_205755.5706	1450
0Safe_safe_DTKP_205758.5709	1648
0Safe_safe_DTKP_205759.5710	2512
0Safe_safe_DTKP_205760.5711	2332
0Safe_safe_DTKP_205761.5712	2257
0Safe_safe_DTKP_205763.5714	1520
0Safe_safe_DTKP_205764.5715	3655
0Safe_safe_DTKP_205765.5716	3098
0Safe_safe_DTKP_205768.5719	3680
0Safe_safe_DTKP_205769.5720	4047
0Safe_safe_DTKP_205770.5721	2969
0Safe_safe_DTKP_205772.5723	1524
0Safe_safe_DTKP_205773.5724	3123
0Safe_safe_DTKP_205775.5726	2367
0Safe_safe_DTKP_205776.5727	4045
0Safe_safe_DTKP_205777.5728	3062
0Safe_safe_DTKP_205779.5730	2408
0Safe_safe_DTKP_205780.5731	3584
0Safe_safe_DTKP_205781.5732	4300
0Safe_safe_DTKP_205782.5733	3284
0Safe_safe_DTKP_205783.5734	1116
0Safe_safe_DTKP_205787.5738	3247
0Safe_safe_DTKP_205788.5739	6118
0Safe_safe_DTKP_205789.5740	3238
0Safe_safe_DTKP_205791.5742	2310
0Safe_safe_DTKP_205792.5743	2208
0Safe_safe_DTKP_205793.5744	3113
0Safe_safe_DTKP_205795.5746	2698
0Safe_safe_DTKP_205797.5748	2346
0Safe_safe_DTKP_205800.5751	5038
0Safe_safe_DTKP_205802.5753	2996
0Safe_safe_DTKP_205803.5754	3416
0Safe_safe_DTKP_205804.5755	5348
0Safe_safe_DTKP_205805.5756	2908
0Safe_safe_DTKP_205806.5757	3806
0Safe_safe_DTKP_205807.5758	2040
0Safe_safe_DTKP_205808.5759	1893
0Safe_safe_DTKP_205809.5760	2544
0Safe_safe_DTKP_205810.5761	2643
0Safe_safe_DTKP_205811.5762	3980
0Safe_safe_DTKP_205813.5764	3615
0Safe_safe_DTKP_205814.5765	363
0Safe_safe_DTKP_205815.5766	2364
0Safe_safe_DTKP_205817.5768	1207
0Safe_safe_DTKP_205821.5772	413
0Safe_safe_DTKP_205824.5775	2825
0Safe_safe_DTKP_205825.5776	3296
0Safe_safe_DTKP_205826.5777	4872
0Safe_safe_DTKP_205827.5778	2995
0Safe_safe_DTKP_205828.5779	3481
0Safe_safe_DTKP_205830.5781	1996
0Safe_safe_DTKP_205831.5782	4715
0Safe_safe_DTKP_205832.5783	2138
0Safe_safe_DTKP_205833.5784	3330
0Safe_safe_DTKP_205834.5785	1488
0Safe_safe_DTKP_205835.5786	3399
0Safe_safe_DTKP_205836.5787	2935
0Safe_safe_DTKP_205837.5788	2281
0Safe_safe_DTKP_205838.5789	3469
0Safe_safe_DTKP_205839.5790	2622
0Safe_safe_DTKP_205840.5791	1878
0Safe_safe_DTKP_205841.5792	3298
0Safe_safe_DTKP_205842.5793	3051
0Safe_safe_DTKP_205843.5794	3481
0Safe_safe_DTKP_205844.5795	2744
0Safe_safe_DTKP_205845.5796	3627
0Safe_safe_DTKP_205846.5797	4078
0Safe_safe_DTKP_205847.5798	2054
0Safe_safe_DTKP_205848.5799	2837
0Safe_safe_DTKP_205849.5800	4122
0Safe_safe_DTKP_205851.5802	4659
0Safe_safe_DTKP_205853.5804	3347
0Safe_safe_DTKP_205855.5806	2406
0Safe_safe_DTKP_205856.5807	3769
0Safe_safe_DTKP_205857.5808	2689
0Safe_safe_DTKP_205858.5809	1587
0Safe_safe_DTKP_205859.5810	2100
BAC16_-100	2814
BAC16_-100022	3114
BAC16_-100041	2569
BAC16_-100048	3515
BAC16_-100051	1909
BAC16_-100052	3590
BAC16_-100094	2164
BAC16_-100099	2288
BAC16_-100103	3363
BAC16_-100119	4127
BAC16_-100151	3343
BAC16_-100157	2829
BAC16_-100174	292
BAC16_-100214	2671
BAC16_-100215	2602
BAC16_-100235	272
BAC16_-100265	1564
BAC16_-100294	2212
BAC16_-10030	4072
BAC16_-100307	371
BAC16_-10031	2658
BAC16_-100325	2374
BAC16_-100337	1511
BAC16_-10034	541
BAC16_-100349	2480
BAC16_-100352	1496
BAC16_-100406	2141
BAC16_-100415	1296
BAC16_-10043	4046
BAC16_-100440	4669
BAC16_-100455	1857
BAC16_-100456	4765
BAC16_-100457	4765
BAC16_-100465	2312
BAC16_-100469	1439
BAC16_-100514	3085
BAC16_-100526	3509
BAC16_-100554	2664
BAC16_-100575	3752
BAC16_-100622	3292
BAC16_-100645	1950
BAC16_-100653	3352
BAC16_-100663	4764
BAC16_-100670	673
BAC16_-100673	3839
BAC16_-100694	3217
BAC16_-100719	319
BAC16_-100720	1781
BAC16_-100763	182
BAC16_-10077	2882
BAC16_-10078	3389
BAC16_-100786	2965
BAC16_-100789	1916
BAC16_-100820	3779
BAC16_-100827	3642
BAC16_-100851	526
BAC16_-100854	1930
BAC16_-100858	2614
BAC16_-100908	2032
BAC16_-100909	1923
BAC16_-10094	1540
BAC16_-100944	3460
BAC16_-100971	1731
BAC16_-100978	836
BAC16_-100979	3845
BAC16_-100987	2365
BAC16_-100994	502
BAC16_-101	6200
BAC16_-101002	2697
BAC16_-101047	1663
BAC16_-101048	6877
BAC16_-101049	6877
BAC16_-101050	3536
BAC16_-101054	4745
BAC16_-101055	3119
BAC16_-101058	602
BAC16_-101091	2877
BAC16_-101098	2503
BAC16_-101099	8950
BAC16_-10115	2618
BAC16_-101158	1920
BAC16_-101179	4570
BAC16_-101180	7577
BAC16_-101201	2283
BAC16_-10122	2969
BAC16_-101247	1051
BAC16_-10125	1721
BAC16_-101256	1352
BAC16_-101262	816
BAC16_-101273	2057
BAC16_-101274	3125
BAC16_-101277	1982
BAC16_-101287	1954
BAC16_-101295	1414
BAC16_-101296	3639
BAC16_-101299	1948
BAC16_-101318	1380
BAC16_-101336	2766
BAC16_-101405	2788
BAC16_-101406	3542
BAC16_-10141	1214
BAC16_-10142	3249
BAC16_-101443	2054
BAC16_-101448	3705
BAC16_-101469	1899
BAC16_-101470	4877
BAC16_-101473	141
BAC16_-10149	2004
BAC16_-101494	1908
BAC16_-101499	5302
BAC16_-101504	3139
BAC16_-101522	1273
BAC16_-101525	859
BAC16_-101528	1127
BAC16_-101539	4242
BAC16_-101540	7675
BAC16_-101554	2535
BAC16_-101609	4429
BAC16_-101610	6854
BAC16_-101614	4022
BAC16_-101615	2334
BAC16_-101634	2322
BAC16_-101684	4524
BAC16_-10172	1448
BAC16_-101732	349
BAC16_-101752	2844
BAC16_-101765	931
BAC16_-101766	2274
BAC16_-101777	43
BAC16_-101788	2368
BAC16_-101794	1435
BAC16_-101814	972
BAC16_-101828	4173
BAC16_-101829	2147
BAC16_-10185	1186
BAC16_-101859	113
BAC16_-101883	3041
BAC16_-101896	3094
BAC16_-101938	2909
BAC16_-10196	1569
BAC16_-101961	2201
BAC16_-101975	143
BAC16_-101987	2929
BAC16_-101988	2159
BAC16_-102	3386
BAC16_-102041	2313
BAC16_-102042	4107
BAC16_-10208	1461
BAC16_-102118	3634
BAC16_-102119	3121
BAC16_-102120	1237
BAC16_-102121	1395
BAC16_-102124	2152
BAC16_-102158	279
BAC16_-102163	57
BAC16_-102166	2439
BAC16_-102172	474
BAC16_-102173	1681
BAC16_-102174	1738
BAC16_-102177	2103
BAC16_-102178	1789
BAC16_-102179	1788
BAC16_-10218	2009
BAC16_-102185	401
BAC16_-102200	2356
BAC16_-102235	3900
BAC16_-102288	225
BAC16_-102293	4216
BAC16_-102300	3208
BAC16_-102338	2563
BAC16_-102341	3431
BAC16_-102411	3156
BAC16_-102414	635
BAC16_-102417	2001
BAC16_-102418	2450
BAC16_-102419	2454
BAC16_-102420	1668
BAC16_-102421	1704
BAC16_-102425	1900
BAC16_-102426	1543
BAC16_-102435	766
BAC16_-102436	2847
BAC16_-102447	1667
BAC16_-102453	1449
BAC16_-102475	2030
BAC16_-10250	970
BAC16_-102506	2614
BAC16_-102507	2091
BAC16_-102530	2295
BAC16_-10254	1477
BAC16_-102542	963
BAC16_-102548	1825
BAC16_-102549	4094
BAC16_-102557	2091
BAC16_-102566	2661
BAC16_-102567	5730
BAC16_-102568	28
BAC16_-102587	3823
BAC16_-102588	7443
BAC16_-102589	5643
BAC16_-102590	2886
BAC16_-102591	1474
BAC16_-102594	2008
BAC16_-102601	308
BAC16_-102615	1819
BAC16_-102633	2957
BAC16_-102636	1224
BAC16_-102637	2161
BAC16_-102643	1567
BAC16_-102659	3803
BAC16_-10266	1745
BAC16_-102666	3724
BAC16_-102685	1354
BAC16_-102692	2752
BAC16_-102697	141
BAC16_-102718	440
BAC16_-102724	2709
BAC16_-102728	3466
BAC16_-102733	1839
BAC16_-102744	2260
BAC16_-102751	862
BAC16_-102752	3978
BAC16_-102755	1475
BAC16_-102756	227
BAC16_-102762	1428
BAC16_-102763	1005
BAC16_-102768	1569
BAC16_-102804	2970
BAC16_-102805	3593
BAC16_-102808	2951
BAC16_-102809	3159
BAC16_-10281	3728
BAC16_-102815	1911
BAC16_-102825	847
BAC16_-102828	1976
BAC16_-10284	3132
BAC16_-102845	1649
BAC16_-102849	3150
BAC16_-102936	1406
BAC16_-102937	3360
BAC16_-102941	2199
BAC16_-102969	4780
BAC16_-10298	2967
BAC16_-102988	731
BAC16_-102989	2594
BAC16_-102999	2191
BAC16_-103003	2370
BAC16_-10301	2496
BAC16_-103023	247
BAC16_-103039	4437
BAC16_-103053	1897
BAC16_-103057	3221
BAC16_-10308	1816
BAC16_-103084	3625
BAC16_-103087	559
BAC16_-103088	313
BAC16_-103098	1019
BAC16_-103105	1516
BAC16_-10311	2078
BAC16_-103114	1237
BAC16_-103115	427
BAC16_-103121	2390
BAC16_-103124	1469
BAC16_-103139	2363
BAC16_-103140	3886
BAC16_-103147	1608
BAC16_-103148	3114
BAC16_-103149	2151
BAC16_-103154	2373
BAC16_-103172	4248
BAC16_-103179	1738
BAC16_-103192	507
BAC16_-103193	2518
BAC16_-103201	3165
BAC16_-103204	1187
BAC16_-103212	303
BAC16_-103267	3282
BAC16_-103342	2299
BAC16_-103377	2979
BAC16_-103378	2093
BAC16_-103392	1670
BAC16_-103393	3957
BAC16_-103408	249
BAC16_-103409	1925
BAC16_-103441	230
BAC16_-103450	2265
BAC16_-103456	6898
BAC16_-103473	3058
BAC16_-103474	5673
BAC16_-103495	2352
BAC16_-103498	4041
BAC16_-103505	3468
BAC16_-103581	2084
BAC16_-103601	1145
BAC16_-103607	1181
BAC16_-103620	1190
BAC16_-103679	3483
BAC16_-10368	1967
BAC16_-103689	2848
BAC16_-103702	2209
BAC16_-103722	1438
BAC16_-103731	1224
BAC16_-103737	395
BAC16_-10374	328
BAC16_-103746	3424
BAC16_-10375	1907
BAC16_-103752	5510
BAC16_-10378	2481
BAC16_-103780	2161
BAC16_-103781	1767
BAC16_-103809	2367
BAC16_-103817	4345
BAC16_-103820	1503
BAC16_-103853	2142
BAC16_-103865	2356
BAC16_-103910	112
BAC16_-103952	2902
BAC16_-103953	6292
BAC16_-103954	6290
BAC16_-104011	1929
BAC16_-104020	634
BAC16_-104037	3338
BAC16_-104156	2642
BAC16_-104157	52
BAC16_-104158	281
BAC16_-104190	781
BAC16_-104208	1452
BAC16_-104220	2915
BAC16_-104229	3833
BAC16_-104230	6416
BAC16_-104318	4283
BAC16_-104328	4418
BAC16_-104346	3137
BAC16_-10435	1800
BAC16_-104364	3351
BAC16_-10444	1898
BAC16_-10445	3016
BAC16_-104484	2380
BAC16_-104487	2371
BAC16_-104488	1561
BAC16_-104489	2638
BAC16_-104490	3014
BAC16_-104511	3198
BAC16_-104512	5277
BAC16_-104517	700
BAC16_-104518	2557
BAC16_-104553	899
BAC16_-104556	2252
BAC16_-104557	6714
BAC16_-104591	2814
BAC16_-104592	6103
BAC16_-104613	1672
BAC16_-104629	1674
BAC16_-104676	1414
BAC16_-104679	1377
BAC16_-104686	2757
BAC16_-104692	4205
BAC16_-104697	184
BAC16_-104698	2889
BAC16_-104745	809
BAC16_-104746	620
BAC16_-104751	4178
BAC16_-104779	3942
BAC16_-104826	4545
BAC16_-104868	798
BAC16_-104871	2542
BAC16_-104878	2662
BAC16_-104899	2719
BAC16_-104900	6162
BAC16_-104901	597
BAC16_-104904	351
BAC16_-10494	1899
BAC16_-104987	1740
BAC16_-105003	3693
BAC16_-105004	2197
BAC16_-105007	1541
BAC16_-105055	4137
BAC16_-105078	3531
BAC16_-105081	803
BAC16_-1051	3164
BAC16_-105114	2781
BAC16_-105126	2061
BAC16_-105135	4258
BAC16_-105164	3608
BAC16_-105165	7527
BAC16_-105169	2417
BAC16_-105172	3700
BAC16_-105173	5138
BAC16_-105207	6214
BAC16_-10521	4672
BAC16_-105222	1333
BAC16_-105234	1717
BAC16_-105246	1273
BAC16_-10530	1268
BAC16_-10531	2488
BAC16_-105361	3328
BAC16_-105377	1055
BAC16_-105381	1468
BAC16_-105382	3842
BAC16_-105389	1613
BAC16_-105390	1670
BAC16_-105409	1752
BAC16_-105412	1913
BAC16_-105426	1042
BAC16_-105433	1
BAC16_-10544	59
BAC16_-105440	1163
BAC16_-105441	3497
BAC16_-105449	1821
BAC16_-105465	1462
BAC16_-105468	4360
BAC16_-10548	1
BAC16_-105481	90
BAC16_-105482	2226
BAC16_-105483	2423
BAC16_-105486	2272
BAC16_-10549	2009
BAC16_-105509	1987
BAC16_-10553	2709
BAC16_-105537	1249
BAC16_-105551	1844
BAC16_-105554	1409
BAC16_-105582	3295
BAC16_-105583	1760
BAC16_-105586	1914
BAC16_-105591	2655
BAC16_-105594	1029
BAC16_-105608	847
BAC16_-10561	4276
BAC16_-105612	2745
BAC16_-105633	4219
BAC16_-105640	1298
BAC16_-105646	3998
BAC16_-105647	4081
BAC16_-105648	110
BAC16_-105739	2375
BAC16_-105818	2388
BAC16_-105821	1797
BAC16_-105834	1952
BAC16_-105850	1556
BAC16_-105874	4448
BAC16_-105887	2881
BAC16_-10589	1846
BAC16_-105929	2654
BAC16_-105930	1566
BAC16_-105933	4032
BAC16_-105934	3454
BAC16_-105935	2888
BAC16_-105938	3412
BAC16_-105947	2328
BAC16_-105948	1990
BAC16_-105953	157
BAC16_-105954	345
BAC16_-105955	188
BAC16_-105969	1535
BAC16_-105979	2146
BAC16_-10601	1361
BAC16_-106020	2497
BAC16_-106021	4516
BAC16_-106022	3261
BAC16_-106026	3031
BAC16_-106032	741
BAC16_-106042	1363
BAC16_-106043	4729
BAC16_-106044	3367
BAC16_-10608	3750
BAC16_-106110	2177
BAC16_-106111	2059
BAC16_-106130	3521
BAC16_-106180	1850
BAC16_-106186	2309
BAC16_-106187	3629
BAC16_-106193	2669
BAC16_-106210	53
BAC16_-10624	1452
BAC16_-106267	4290
BAC16_-106268	1799
BAC16_-106274	447
BAC16_-106287	2471
BAC16_-106299	2257
BAC16_-106318	1945
BAC16_-106337	562
BAC16_-106350	2217
BAC16_-106355	644
BAC16_-106361	3032
BAC16_-106362	3254
BAC16_-106410	3325
BAC16_-106411	3220
BAC16_-106416	2520
BAC16_-106417	5725
BAC16_-106431	2177
BAC16_-106442	4310
BAC16_-106443	5061
BAC16_-106448	3221
BAC16_-106466	2965
BAC16_-106467	2777
BAC16_-106482	2108
BAC16_-106489	3866
BAC16_-106490	4577
BAC16_-106491	4581
BAC16_-106492	1955
BAC16_-106504	1868
BAC16_-106505	3209
BAC16_-106510	1325
BAC16_-10652	1010
BAC16_-106577	3767
BAC16_-106578	4726
BAC16_-106582	1900
BAC16_-106583	4754
BAC16_-106630	1993
BAC16_-106634	2412
BAC16_-106646	1152
BAC16_-106652	2255
BAC16_-106667	3600
BAC16_-106668	5676
BAC16_-106680	244
BAC16_-106684	395
BAC16_-106691	3226
BAC16_-106717	6202
BAC16_-106718	2854
BAC16_-106733	3818
BAC16_-10678	2229
BAC16_-106809	287
BAC16_-106810	1320
BAC16_-106811	1508
BAC16_-10682	2236
BAC16_-106823	1873
BAC16_-106826	1193
BAC16_-10683	871
BAC16_-106850	3004
BAC16_-106868	2466
BAC16_-106869	2816
BAC16_-106870	597
BAC16_-10690	603
BAC16_-106907	4414
BAC16_-106928	4526
BAC16_-106941	2962
BAC16_-106942	7552
BAC16_-106954	3482
BAC16_-106970	5081
BAC16_-106983	2784
BAC16_-107	190
BAC16_-107013	475
BAC16_-107050	1945
BAC16_-107063	2256
BAC16_-107064	3430
BAC16_-107072	3256
BAC16_-107080	5
BAC16_-107089	1231
BAC16_-107096	2587
BAC16_-107119	3076
BAC16_-107120	3062
BAC16_-107130	225
BAC16_-10714	375
BAC16_-107183	2146
BAC16_-107186	544
BAC16_-107223	335
BAC16_-107224	714
BAC16_-107225	1
BAC16_-107231	15
BAC16_-107243	1801
BAC16_-107254	3001
BAC16_-107298	1220
BAC16_-107309	1919
BAC16_-107310	2991
BAC16_-107311	2991
BAC16_-107333	3431
BAC16_-107348	932
BAC16_-107351	971
BAC16_-107362	3075
BAC16_-107373	2805
BAC16_-107374	4520
BAC16_-107375	4358
BAC16_-107376	882
BAC16_-10738	1700
BAC16_-10739	6195
BAC16_-107392	1249
BAC16_-107393	2043
BAC16_-107417	5573
BAC16_-107418	2608
BAC16_-107419	6343
BAC16_-107420	6363
BAC16_-107443	2091
BAC16_-107453	953
BAC16_-107454	1932
BAC16_-107470	1532
BAC16_-107476	1706
BAC16_-107484	2596
BAC16_-107485	4790
BAC16_-107500	2207
BAC16_-107519	2575
BAC16_-107539	2946
BAC16_-107550	2955
BAC16_-107581	2979
BAC16_-107608	1690
BAC16_-107611	854
BAC16_-107625	1346
BAC16_-107653	3225
BAC16_-107654	7564
BAC16_-107657	463
BAC16_-107669	3682
BAC16_-107681	2566
BAC16_-107684	2092
BAC16_-107689	1086
BAC16_-10773	2884
BAC16_-107738	3597
BAC16_-107739	2825
BAC16_-10776	2150
BAC16_-107788	4491
BAC16_-107813	2671
BAC16_-107827	1817
BAC16_-107828	5943
BAC16_-107829	2917
BAC16_-107876	944
BAC16_-107880	1728
BAC16_-107883	2792
BAC16_-107892	111
BAC16_-107893	1433
BAC16_-107898	1926
BAC16_-107915	2652
BAC16_-107920	462
BAC16_-107924	4697
BAC16_-107963	3026
BAC16_-107966	2223
BAC16_-107973	1573
BAC16_-107979	4991
BAC16_-107982	345
BAC16_-107985	1911
BAC16_-107986	662
BAC16_-107987	1301
BAC16_-107988	708
BAC16_-108003	1067
BAC16_-108065	2019
BAC16_-108082	1528
BAC16_-108097	930
BAC16_-108110	1676
BAC16_-108117	2541
BAC16_-108143	1
BAC16_-108144	1138
BAC16_-108166	1753
BAC16_-108167	3897
BAC16_-108174	3139
BAC16_-108177	1212
BAC16_-108182	441
BAC16_-108195	792
BAC16_-108196	2248
BAC16_-108197	1340
BAC16_-108202	2527
BAC16_-10821	2381
BAC16_-108212	935
BAC16_-108284	1757
BAC16_-108285	3264
BAC16_-108286	99
BAC16_-108287	1511
BAC16_-108294	2266
BAC16_-108295	4421
BAC16_-108296	1102
BAC16_-108297	2026
BAC16_-108302	39
BAC16_-108309	3518
BAC16_-108328	3337
BAC16_-108333	1291
BAC16_-108334	2095
BAC16_-108348	2883
BAC16_-108375	3034
BAC16_-108376	1500
BAC16_-108380	3832
BAC16_-108394	607
BAC16_-108436	3191
BAC16_-108439	1829
BAC16_-108440	7748
BAC16_-108444	2190
BAC16_-108485	3293
BAC16_-108488	2236
BAC16_-108508	1291
BAC16_-108509	3621
BAC16_-108524	135
BAC16_-108558	1988
BAC16_-108561	572
BAC16_-108569	1
BAC16_-108570	1566
BAC16_-108574	1798
BAC16_-108575	1794
BAC16_-108603	2158
BAC16_-108611	2757
BAC16_-108612	5904
BAC16_-108626	1266
BAC16_-108627	4333
BAC16_-108679	181
BAC16_-108696	3207
BAC16_-108711	473
BAC16_-108722	3227
BAC16_-108765	1987
BAC16_-108775	1285
BAC16_-108776	2454
BAC16_-108785	2277
BAC16_-108797	5817
BAC16_-1088	4736
BAC16_-108810	2096
BAC16_-108811	3181
BAC16_-108812	2720
BAC16_-108813	4119
BAC16_-108827	3872
BAC16_-10884	562
BAC16_-108843	2754
BAC16_-10885	2315
BAC16_-108852	3748
BAC16_-108859	1490
BAC16_-10886	712
BAC16_-108860	527
BAC16_-108861	56
BAC16_-108864	2513
BAC16_-108879	149
BAC16_-108894	4433
BAC16_-108895	9575
BAC16_-10893	319
BAC16_-108933	3071
BAC16_-108937	639
BAC16_-108965	1778
BAC16_-108969	2629
BAC16_-108970	290
BAC16_-108971	706
BAC16_-108978	2361
BAC16_-108995	282
BAC16_-109000	2277
BAC16_-109011	2025
BAC16_-109024	3123
BAC16_-109025	5795
BAC16_-109047	2355
BAC16_-109048	2565
BAC16_-109054	4616
BAC16_-109088	2348
BAC16_-109128	286
BAC16_-109161	686
BAC16_-109172	3126
BAC16_-109173	2045
BAC16_-109177	1513
BAC16_-109178	2461
BAC16_-109203	1301
BAC16_-109208	253
BAC16_-109209	177
BAC16_-109219	3039
BAC16_-109220	6397
BAC16_-109236	702
BAC16_-109267	456
[truncated: 21,763 more rows]
