# Supplementary material for: Enhancers and genome conformation provide complex transcriptional control of a herpesviral gene
Source: Mol Syst Biol. 2024 Nov 19;21(1):2. doi: 10.1038/s44320-024-00075-0 (PMC11696879; doi:10.1038/s44320-024-00075-0)
Supplement: Supplementary file 3 — Dataset EV2 [file 44320_2024_75_MOESM3_ESM.xlsx]

## Sheet: Dataset EV2
	Dataset EV2. CRISPRi screen results. Processed values for CRISPRi screen.

## Sheet: CRISPRi results
Coordinate	Guide enrichment	Number of guides	Median enrichment	Signed log p-value
25	-0.518989	47	-0.0841134	-1.25996
32	-0.328301	47	-0.0841134	-1.25996
43	-0.168549	47	-0.0841134	-1.25996
46	-0.185975	48	-0.0779965	-1.0901
58	0.0285139	52	-0.0660881	-0.877215
59	0.104298	52	-0.0660881	-0.877215
70	-0.0617653	52	-0.0660881	-0.877215
80	-0.357107	54	-0.0739081	-1.16669
83	0.248809	54	-0.0739081	-1.16669
96	0.156899	54	-0.0739081	-1.16669
97	0.0551847	54	-0.0739081	-1.16669
115	-0.150097	55	-0.0733372	-1.18107
126	-0.385619	56	-0.074229	-1.25363
129	-0.277485	56	-0.074229	-1.25363
142	-0.894747	57	-0.070508	-1.13049
163	0.192142	57	-0.070508	-1.13049
182	0.0133253	58	-0.0719062	-1.21742
187	-0.110043	58	-0.0719062	-1.21742
193	0.204118	58	-0.0719062	-1.21742
194	0.148252	58	-0.0719062	-1.21742
212	-0.0537681	58	-0.0719062	-1.21742
225	-0.129079	59	-0.0713163	-1.22768
230	-0.107423	59	-0.0713163	-1.22768
248	0.0976715	60	-0.0729873	-1.32972
255	-0.0932742	60	-0.0729873	-1.32972
266	0.349178	60	-0.0729873	-1.32972
283	-0.219911	60	-0.0729873	-1.32972
315	-0.221714	62	-0.0777544	-1.58492
316	-0.169548	62	-0.0777544	-1.58492
330	-0.486075	64	-0.0725465	-1.39957
331	0.103945	64	-0.0725465	-1.39957
340	-0.0629624	64	-0.0725465	-1.39957
341	-0.25109	64	-0.0725465	-1.39957
359	0.0600932	66	-0.0753363	-1.5926
364	-0.0357876	66	-0.0753363	-1.5926
368	0.230653	66	-0.0753363	-1.5926
383	-0.2388	66	-0.0753363	-1.5926
389	-0.568816	67	-0.0755941	-1.64379
400	0.566527	69	-0.0675629	-1.33981
402	-0.254582	69	-0.0675629	-1.33981
416	0.0020961	71	-0.0658852	-1.3129
427	-0.302333	72	-0.067528	-1.41484
460	0.0661083	74	-0.0679985	-1.49232
465	0.0418208	75	-0.0670621	-1.47179
479	-0.161307	75	-0.0670621	-1.47179
497	0.0202382	75	-0.0670621	-1.47179
516	0.151943	75	-0.0670621	-1.47179
543	0.209496	73	-0.0572927	-1.15192
552	-0.18258	72	-0.0591217	-1.12792
555	0.356696	72	-0.0591217	-1.12792
556	-0.0620415	73	-0.0558853	-1.01285
557	0.195178	73	-0.0558853	-1.01285
577	-0.265447	70	-0.0592953	-1.10883
578	-0.289009	70	-0.0592953	-1.10883
601	-0.0425114	67	-0.0659209	-1.37669
615	-0.123276	67	-0.0659209	-1.37669
636	0.137867	66	-0.0581065	-1.11035
673	-0.151603	68	-0.0490682	-1.11605
717	-0.0370982	69	-0.0607936	-1.52026
747	-0.171581	69	-0.0585016	-1.36738
802	-0.160923	68	-0.048926	-1.08868
814	-0.28061	69	-0.0521416	-1.22175
816	0.0314771	69	-0.0545492	-1.26674
823	0.146317	68	-0.0528581	-1.17371
849	-0.109345	67	-0.0520842	-1.23437
850	-0.219872	67	-0.0520842	-1.23437
887	-0.0926062	66	-0.0509492	-1.24658
890	0.110506	66	-0.0399021	-0.957841
891	0.292454	67	-0.038948	-0.926546
912	0.0265894	69	-0.034769	-0.785561
913	-0.0425962	69	-0.034769	-0.785561
921	-0.184171	68	-0.0353111	-0.797452
942	-0.1721	69	-0.0375669	-0.892561
947	0.00223036	71	-0.0363273	-0.866982
961	0.00223036	72	-0.0383881	-0.957897
1051	-0.428916	75	-0.0382741	-1.03714
1055	0.177136	74	-0.0363241	-0.949312
1093	-0.162242	71	-0.0383124	-0.99189
1116	-0.0889867	71	-0.0373235	-0.940427
1124	-0.142542	71	-0.0373235	-0.940427
1136	0.213252	72	-0.0349638	-0.850751
1147	-0.0783594	71	-0.037398	-0.942712
1156	-0.289232	71	-0.037398	-0.942712
1169	-0.0498737	72	-0.0371068	-0.943085
1175	-0.467512	71	-0.0354942	-0.871388
1176	0.0848919	71	-0.0354942	-0.871388
1188	-0.252907	72	-0.0341822	-0.823337
1208	1.39663e-05	74	-0.029387	-0.66359
1209	-0.0389268	74	-0.029387	-0.66359
1215	0.0182014	74	-0.029387	-0.66359
1217	-0.404478	74	-0.029387	-0.66359
1242	0.326127	74	-0.0287442	-0.636567
1257	-0.0389613	76	-0.028691	-0.654735
1268	0.43374	76	-0.028691	-0.654735
1287	0.448526	79	-0.0322509	-0.786781
1313	-0.270803	81	-0.0300274	-0.726904
1314	-0.387839	81	-0.0300274	-0.726904
1332	-0.284134	78	-0.0298642	-0.729185
1335	-0.0732487	78	-0.0298642	-0.729185
1336	-0.23409	78	-0.0298642	-0.729185
1355	0.400768	77	-0.0225794	-0.493926
1360	-0.230303	77	-0.0225794	-0.493926
1385	-0.0273139	82	-0.0185832	-0.369147
1389	0.160294	81	-0.0176693	-0.339003
1390	0.0240199	81	-0.0176693	-0.339003
1395	0.212939	79	-0.0232174	-0.485516
1396	-0.18012	79	-0.0232174	-0.485516
1404	0.509286	81	-0.0246707	-0.517551
1409	-0.0197054	81	-0.0246707	-0.517551
1422	-0.242461	82	-0.0292154	-0.629071
1425	-0.250833	82	-0.0292154	-0.629071
1445	-0.212726	82	-0.0331415	-0.68247
1446	0.225606	82	-0.0331415	-0.68247
1447	0.0290745	82	-0.0331415	-0.68247
1448	-0.147672	81	-0.0335782	-0.69148
1476	0.0202379	83	-0.0338497	-0.711938
1487	-0.0440092	84	-0.0337606	-0.718523
1491	-0.138898	86	-0.0292484	-0.565442
1521	0.111826	88	-0.0287727	-0.556348
1530	0.399436	88	-0.0287727	-0.556348
1538	0.226881	88	-0.0287727	-0.556348
1542	-0.155035	90	-0.026176	-0.473017
1543	-0.264866	90	-0.026176	-0.473017
1564	-0.105662	91	-0.0285431	-0.551777
1567	0.00883758	91	-0.0285431	-0.551777
1597	0.0688367	91	-0.0307406	-0.595093
1602	-0.164414	93	-0.0309457	-0.617016
1624	0.13258	96	-0.0287505	-0.449528
1668	-0.0164318	94	-0.0224657	-0.290826
1683	0.0589639	91	-0.0184537	-0.227277
1696	0.0840514	93	-0.0101241	-0.0496009
1703	0.202435	93	-0.0101241	-0.0496009
1720	0.0104656	90	-0.00751909	-0.0228727
1744	-0.0942018	91	-0.0113987	-0.0831153
1748	-0.0264229	91	-0.0113987	-0.0831153
1752	-0.104402	92	-0.0114694	-0.0872875
1769	-0.237957	91	-0.0181754	-0.199509
1774	0.0615975	91	-0.0181754	-0.199509
1779	-0.190942	91	-0.0181754	-0.199509
1794	0.237182	91	-0.0230717	-0.280986
1795	-0.0965441	92	-0.0227033	-0.272995
1800	-0.185963	92	-0.0227033	-0.272995
1848	0.261577	93	0.00259414	0.179694
1863	0.0999404	92	-0.00186716	0.108418
1877	-0.114475	92	-0.00186716	0.108418
1878	0.0822521	92	-0.00186716	0.108418
1879	0.0511851	92	-0.00186716	0.108418
1880	0.0958881	92	-0.00186716	0.108418
1897	-0.290107	89	-0.00861935	0.0413924
1898	0.125957	89	-0.00861935	0.0413924
1911	-0.111871	90	-0.0142451	0.00906145
1912	0.00834045	90	-0.0142451	0.00906145
1915	-0.409484	90	-0.0142451	0.00906145
1921	-0.0845047	91	-0.0150436	0.0268378
1925	-0.494035	90	-0.0125168	0.0164866
1951	0.0761676	87	-0.0139889	0.00829191
1959	-0.0104252	87	-0.0139889	0.00829191
1966	-0.153203	88	-0.0125725	0.0350448
1981	-0.0263656	89	-0.0126006	0.0325484
1987	0.17097	89	-0.0126006	0.0325484
1988	0.149553	88	-0.0122437	0.042431
1995	0.0513665	87	-0.0107879	0.0738048
1999	-0.0680001	87	-0.0107879	0.0738048
2038	0.0264049	88	-0.0228019	0.0632856
2041	0.149755	87	-0.0256719	0.113967
2050	0.116709	86	-0.0152815	0.0347183
2060	-0.178745	87	-0.00577967	0.105387
2061	-0.431327	88	-0.0111264	0.0385588
2084	-0.362211	86	-0.0102593	0.0599146
2098	-0.075642	87	-0.0135869	0.00549338
2101	-0.00491383	88	-0.011307	0.0319906
2109	-0.655699	87	-0.00954712	0.0677888
2113	0.213396	87	-0.00954712	0.0677888
2115	0.199524	87	-0.00954712	0.0677888
2120	0.271694	87	-0.00954712	0.0677888
2141	0.384658	88	-0.00897478	0.075092
2162	-0.0332743	92	-0.00299887	0.125645
2189	0.23399	94	-0.00283642	0.0545459
2190	0.0779488	94	-0.00283642	0.0545459
2194	0.172901	94	-0.00283642	0.0545459
2216	-0.160369	93	-0.00606815	-0.00649746
2225	0.0257286	92	-0.00624786	-0.0104731
2229	-0.0601694	93	-0.00893159	-0.0572029
2249	-0.0178956	93	-0.00140876	0.0650292
2258	-0.203999	93	-0.000578878	0.0828876
2293	0.0029599	91	0.00194249	0.129007
2294	0.0108181	91	0.00194249	0.129007
2300	-0.19784	90	0.000711839	0.111079
2301	0.102067	90	0.00454579	0.199767
2317	0.387377	91	0.00353538	0.174489
2326	0.155813	91	0.00353538	0.174489
2341	0.267993	94	0.0133458	0.32796
2342	0.364439	94	0.0133458	0.32796
2362	-0.242569	96	0.0159438	0.4049
2385	-0.606838	92	0.01488	0.345861
2388	0.201314	92	0.01488	0.345861
2400	0.0548682	91	0.0178234	0.418925
2401	-0.271134	91	0.0178234	0.418925
2405	0.190909	92	0.020648	0.501667
2417	-0.0869118	89	0.0271082	0.665679
2429	-0.357067	87	0.0343812	0.847445
2435	-0.0900087	87	0.0343812	0.847445
2463	0.110658	87	0.0342119	0.840369
2466	0.127542	88	0.0341374	0.851461
2471	-0.12238	87	0.0362907	0.932412
2512	-0.608023	87	0.0279864	0.625187
2516	0.0602872	87	0.0279864	0.625187
2527	-0.009026	88	0.0257615	0.553717
2543	0.499341	89	0.0193268	0.344571
2552	0.811379	91	0.0101694	0.138736
2560	-0.476292	92	0.012992	0.19982
2588	-0.0678531	92	0.0112367	0.188028
2596	-0.16307	92	0.0112367	0.188028
2600	0.187045	91	0.0121915	0.210412
2629	0.00319545	91	0.00946799	0.0859482
2638	0.170203	91	0.00946799	0.0859482
2647	0.66933	90	0.0052992	-0.0259394
2655	-0.368153	92	0.00878465	0.100405
2659	-0.0237423	94	0.00926958	0.119344
2660	0.23645	94	0.00926958	0.119344
2666	0.752702	93	0.00972705	0.128587
2671	-0.390745	93	0.00972705	0.128587
2674	-0.0658281	94	0.0118118	0.177161
2687	-0.244324	95	0.0146766	0.242166
2706	-0.0112279	95	0.007169	0.0928823
2726	-0.255834	97	0.0133246	0.242227
2735	0.213923	98	0.0175592	0.365242
2736	0.365076	98	0.0175592	0.365242
2756	-0.0272231	103	0.0156639	0.302069
2785	-0.136699	107	0.0152688	0.315381
2797	0.0279367	108	0.00928357	0.154889
2800	0.159092	111	0.00950672	0.181393
2801	-0.0874016	110	0.0113917	0.230055
2827	0.694536	113	0.00350004	0.0621746
2836	0.0399677	116	0.00439738	0.0909177
2839	0.198286	116	0.00439738	0.0909177
2850	0.166773	114	-0.00107312	0.0035881
2851	0.0444812	114	-0.00107312	0.0035881
2855	0.326421	114	-0.00107312	0.0035881
2863	0.053143	116	0.00565397	0.0773612
2896	0.0888236	119	0.013566	0.196882
2904	0.277679	119	0.0122244	0.154043
2936	0.120057	116	0.0165678	0.252569
2940	-0.0690487	116	0.0165678	0.252569
2964	0.0276593	119	0.010726	0.171855
3005	0.00148692	118	0.0124746	0.214092
3006	-0.28141	119	0.0118406	0.19846
3007	-0.217897	119	0.0118406	0.19846
3008	-0.0765427	120	0.0123768	0.219452
3011	0.129411	120	0.0123768	0.219452
3026	-0.167802	121	0.0170713	0.277557
3028	-0.138651	120	0.0172888	0.280834
3038	-0.136912	120	0.0172888	0.280834
3039	-0.0952074	120	0.0172888	0.280834
3049	-0.175377	119	0.0132379	0.208364
3050	-0.386384	120	0.0147886	0.254496
3051	-0.116195	120	0.0147886	0.254496
3054	0.269844	120	0.00525355	0.123276
3069	-0.273252	119	0.00930015	0.188445
3077	-0.585921	119	0.00930015	0.188445
3082	-0.274593	119	0.00930015	0.188445
3107	-0.24063	120	0.0083624	0.220322
3111	-0.0903576	122	0.00513267	0.135264
3116	-0.29878	122	0.00513267	0.135264
3117	0.144182	122	0.00513267	0.135264
3118	0.261753	122	0.00513267	0.135264
3148	0.14186	125	-0.00142106	0.0513937
3153	0.189399	125	-0.00142106	0.0513937
3156	0.0302319	124	0.00153646	0.103982
3157	0.0329216	124	0.00153646	0.103982
3173	0.205696	123	-0.00273605	0.0652658
3185	0.283964	123	-0.00299067	0.0584315
3191	0.057546	123	-0.00156968	0.0873055
3200	-0.369359	124	-0.00364553	0.0436126
3201	0.0834324	124	-0.00364553	0.0436126
3214	0.127858	125	5.17622e-05	0.0718969
3218	0.280768	127	0.0026139	0.136131
3221	0.0441361	127	0.0026139	0.136131
3222	0.0240282	127	0.0026139	0.136131
3228	0.145228	126	0.00466507	0.186223
3229	0.222916	126	0.00466507	0.186223
3236	-0.080147	130	-0.00148052	0.0526242
3248	-0.116573	130	-0.0030956	0.0332693
3249	-0.116573	130	-0.0030956	0.0332693
3250	0.0317144	130	-0.0030956	0.0332693
3251	0.338569	131	-0.00869728	0.0173044
3255	-0.182302	131	-0.00869728	0.0173044
3256	-0.0881883	131	-0.00869728	0.0173044
3259	-0.06059	130	-0.00855477	0.012453
3260	-0.243073	130	-0.00855477	0.012453
3270	0.113598	132	-0.00751483	0.00685422
3278	0.0946282	133	-0.00409882	0.056022
3294	-0.260196	134	-0.00362085	0.0712559
3295	-0.178578	134	-0.00362085	0.0712559
3296	-0.178578	134	-0.00362085	0.0712559
3297	0.213319	134	-0.00362085	0.0712559
3298	0.213319	133	-0.00385812	0.0643886
3299	-0.374017	133	-0.00385812	0.0643886
3311	0.174759	134	-0.00285898	0.0878573
3312	-0.215218	134	-0.00285898	0.0878573
3314	-0.0610104	134	-0.00285898	0.0878573
3315	-0.0448579	134	-0.00285898	0.0878573
3318	-0.213917	134	-0.00285898	0.0878573
3326	0.14792	134	-0.00285898	0.0878573
3329	-0.0589598	134	-0.00737856	0.0517085
3333	0.106234	136	-0.00761872	0.0464674
3334	0.0673165	136	-0.00761872	0.0464674
3358	0.613799	133	-0.0163298	0.131367
3360	-0.0341208	134	-0.0154286	0.106342
3361	-0.0440505	134	-0.0154286	0.106342
3371	0.302822	134	-0.0173593	-0.159585
3386	-0.149141	137	-0.0171327	0.151451
3393	0.0299498	137	-0.0171327	0.151451
3394	0.0299498	137	-0.0171327	0.151451
3395	0.339391	137	-0.0171327	0.151451
3398	-0.249563	137	-0.0196811	-0.224563
3401	-0.126358	137	-0.0196811	-0.224563
3434	0.124091	139	-0.0221904	-0.2884
3457	0.0856101	140	-0.0284002	-0.457749
3458	-0.065099	140	-0.0284002	-0.457749
3461	0.0576194	140	-0.0284002	-0.457749
3462	-0.612951	140	-0.0284002	-0.457749
3473	0.200773	142	-0.0295933	-0.489202
3505	-0.0629655	153	-0.0228793	-0.299731
3507	0.0761851	151	-0.0213285	-0.249395
3512	-0.0764658	148	-0.0206458	-0.222754
3513	-0.115597	148	-0.0206458	-0.222754
3518	0.224735	151	-0.0171542	0.141284
3549	0.199319	150	-0.014903	0.0612846
3552	-0.332827	147	-0.0105952	0.0278248
3585	0.15961	148	-0.00694097	0.0667504
3586	0.201335	149	-0.00783364	0.0432383
3595	0.0221874	150	-0.00754583	0.0506171
3605	-0.530241	150	-0.00754583	0.0506171
3609	-0.188389	149	-0.0059815	0.0876827
3610	-0.188913	149	-0.0059815	0.0876827
3621	0.0308803	145	-0.00626235	0.0801516
3622	-0.0833079	145	-0.00626235	0.0801516
3631	0.0310293	147	-0.00514765	0.106251
3632	-0.0661754	147	-0.00514765	0.106251
3644	0.143777	147	-0.00514765	0.106251
3647	-0.0172923	147	-0.00514765	0.106251
3662	0.25921	147	-0.0114974	0.0495958
3663	-0.153576	147	-0.0114974	0.0495958
3671	-0.0580233	148	-0.0121576	0.0681562
3684	-0.0971467	148	-0.014504	0.12898
3687	-0.0695416	147	-0.0165344	0.177872
3695	-0.258976	148	-0.0183573	-0.242681
3709	-0.160057	146	-0.0166504	-0.207102
3710	0.607346	146	-0.0166504	-0.207102
3715	0.231532	146	-0.0171128	-0.222071
3716	0.0939627	146	-0.0171128	-0.222071
3730	0.00634477	142	-0.0209207	-0.338556
3731	-0.247019	142	-0.0209207	-0.338556
3732	-0.329386	142	-0.0209207	-0.338556
3733	0.00185805	142	-0.0209207	-0.338556
3734	0.00185805	142	-0.0209207	-0.338556
3743	0.155115	143	-0.0213992	-0.351063
3750	-0.736915	142	-0.0194212	-0.273431
3766	0.177667	137	-0.0177407	0.193887
3767	-0.0575042	137	-0.0177407	0.193887
3770	0.446814	138	-0.0152193	0.138304
3780	-0.223674	136	-0.0169742	-0.19077
3793	0.146925	137	-0.0155579	0.152505
3803	0.0549341	131	-0.0119596	0.0665552
3804	-0.0651525	131	-0.0119596	0.0665552
3808	0.211935	131	-0.0119596	0.0665552
3828	0.0889122	129	-0.0090226	0.010053
3829	0.0889122	130	-0.00690662	0.0286123
3830	-0.13633	130	-0.00377492	0.0872104
3846	-0.340306	129	-0.00483037	0.0588872
3857	-0.0194846	130	-0.00851684	0.00883542
3858	0.104435	130	-0.00851684	0.00883542
3869	-0.205573	131	-0.0110666	0.00348991
3877	0.195531	130	-0.0134812	0.038328
3878	-0.275228	130	-0.0134812	0.038328
3884	0.0586632	131	-0.01564	0.0825475
3896	-0.260301	130	-0.0164958	0.107
3912	0.145093	128	-0.0138166	0.0421016
3916	0.0310747	131	-0.0132581	0.0356804
3917	-0.28665	132	-0.0155684	0.0809271
3942	-0.497312	134	-0.013829	0.0593315
3953	-0.040989	138	-0.0155623	0.108174
3955	-0.302252	139	-0.0176968	0.157732
3965	-0.341228	136	-0.0143582	0.127424
3966	0.0979013	136	-0.0143582	0.127424
3971	0.0447694	136	-0.0143582	0.127424
3981	-0.167324	135	-0.0159517	0.167804
3982	0.150043	135	-0.0159517	0.167804
3983	0.148731	135	-0.0159517	0.167804
3984	-0.235784	135	-0.0159517	0.167804
3988	-0.301438	135	-0.0159517	0.167804
3989	0.242618	135	-0.0159517	0.167804
3990	0.263776	136	-0.0167957	0.195254
3995	-0.0466709	139	-0.0179591	0.236485
3999	0.304499	139	-0.0179591	0.236485
4000	0.0332474	139	-0.0179591	0.236485
4004	0.310013	139	-0.0179591	0.236485
4013	0.374192	137	-0.0178057	0.228878
4016	0.0232831	136	-0.0170867	0.202939
4017	0.0678155	136	-0.0170867	0.202939
4028	0.00580044	137	-0.0194351	0.266683
4031	0.140334	138	-0.0185038	0.2355
4041	-0.329872	138	-0.0185038	0.2355
4053	0.0134173	137	-0.0162825	0.180923
4070	-0.00740814	139	-0.0147888	0.138912
4071	-0.217915	140	-0.0137419	0.109564
4079	0.0115311	140	-0.0137419	0.109564
4084	-0.133312	140	-0.0137419	0.109564
4085	-0.139949	140	-0.0137419	0.109564
4086	0.035338	139	-0.014989	0.142407
4123	-0.026175	136	-0.0135272	0.125592
4124	0.17751	136	-0.0135272	0.125592
4147	-0.160988	136	-0.0111244	0.0943752
4154	-0.0352809	135	-0.0110788	0.0910234
4155	-0.205393	135	-0.0110788	0.0910234
4158	-0.137341	135	-0.0110788	0.0910234
4168	-0.109204	135	-0.0126508	0.127904
4181	-0.141566	138	-0.0119289	0.111516
4193	-0.115853	136	-0.0108786	0.0807281
4194	-0.112931	136	-0.0108786	0.0807281
4211	0.0603438	135	-0.012497	0.0658513
4223	0.244801	133	-0.0151322	0.129087
4239	-0.223984	132	-0.014203	0.111041
4241	0.0544974	133	-0.0138041	0.100965
4244	0.0691238	134	-0.0197695	0.230453
4261	0.123472	136	-0.00892014	0.040139
4269	0.330207	134	-0.00995001	0.06153
4286	0.177052	134	-0.012766	0.0912367
4308	0.00153366	132	-0.0134518	0.107417
4313	-0.168156	132	-0.014078	0.117841
4314	0.0490501	132	-0.014078	0.117841
4320	0.308039	132	-0.014078	0.117841
4328	0.266054	134	-0.0200356	0.220787
4329	0.348161	133	-0.0208548	0.246878
4340	0.0411731	135	-0.0195083	0.223338
4347	-0.484072	134	-0.0171142	0.166742
4361	0.00258366	134	-0.0212012	0.287121
4364	-0.0435421	136	-0.0171888	0.18078
4365	0.224774	136	-0.0171888	0.18078
4367	0.00927315	136	-0.0171888	0.18078
4381	-0.296291	136	-0.0140639	0.100979
4385	0.00662448	135	-0.0146026	0.115629
4389	-0.24393	135	-0.0146026	0.115629
4390	0.391845	135	-0.0146026	0.115629
4412	0.359821	138	-0.00873583	0.00235102
4413	-0.345587	137	-0.00985867	0.0273509
4415	0.0174884	138	-0.00624112	0.0194554
4416	-0.318219	138	-0.00624112	0.0194554
4422	0.215823	136	-0.00445367	0.0529653
4427	-0.236401	136	-0.00445367	0.0529653
4436	0.346608	137	-0.00730733	0.00695765
4445	-0.204685	136	-0.00370436	0.0555695
4446	-0.0161318	136	-0.00370436	0.0555695
4447	0.0707695	136	-0.00370436	0.0555695
4448	-0.144456	136	-0.00370436	0.0555695
4453	-0.312268	136	-0.00370436	0.0555695
4455	-0.0276707	135	-0.00342818	0.0634605
4489	-0.130732	126	0.00352204	0.199901
4490	-0.17883	125	0.00160928	0.152054
4491	0.0195436	124	-0.000504971	0.103673
4494	-0.0528182	125	0.000171311	0.123527
4505	-0.00631352	123	-0.00488705	0.0263701
4517	-0.265643	121	-0.00825275	0.0259804
4520	0.151563	120	-0.00888665	0.040584
4530	0.109074	121	-0.0130296	-0.118676
4552	0.189314	123	-0.0138309	-0.128624
4568	0.149591	124	-0.0138664	-0.133376
4569	0.0254746	124	-0.0138664	-0.133376
4570	0.131781	124	-0.0138664	-0.133376
4588	-0.313768	120	-0.0103349	0.0455706
4609	-0.259609	120	-0.0103349	0.0455706
4616	-0.00121985	120	-0.0103349	0.0455706
4621	0.081915	121	-0.013481	-0.0985392
4635	0.329772	122	-0.0206381	-0.230988
4636	-0.332497	122	-0.0206381	-0.230988
4639	0.438135	123	-0.021023	-0.245942
4665	-0.104479	121	-0.0156004	0.106787
4666	-0.00210756	121	-0.0156004	0.106787
4670	0.222719	120	-0.0148204	0.0848187
4671	0.0621503	120	-0.0148204	0.0848187
4679	-0.0663326	120	-0.0148204	0.0848187
4680	-0.214892	121	-0.0164989	0.126007
4704	-0.136118	120	-0.0148646	0.073739
4707	0.116835	120	-0.0148646	0.073739
4726	-0.0132685	122	-0.0165819	0.1472
4727	-0.138922	123	-0.0171793	-0.166373
4730	-0.308502	125	-0.0146753	0.104612
4736	0.0321334	125	-0.0146753	0.104612
4739	0.0388524	125	-0.0146753	0.104612
4742	-0.165415	123	-0.013536	0.0785037
4743	-0.492634	123	-0.013536	0.0785037
4744	0.206442	123	-0.013536	0.0785037
4754	0.202179	123	-0.014479	-0.104283
4759	0.290437	124	-0.0144852	-0.107192
4774	-0.338854	123	-0.0183961	-0.197638
4780	0.184654	124	-0.0175267	-0.172143
4800	0.0717161	128	-0.0202631	-0.254974
4811	0.129274	127	-0.0204347	-0.257563
4820	-0.192334	129	-0.0183569	-0.208001
4826	-0.634148	129	-0.0202561	-0.249438
4829	-0.188981	128	-0.0224929	-0.309899
4832	0.26229	127	-0.0254115	-0.383847
4833	0.218714	127	-0.0254115	-0.383847
4836	-0.19937	127	-0.0254115	-0.383847
4853	-0.229342	127	-0.0257805	-0.440606
4854	-0.23336	127	-0.0257805	-0.440606
4862	0.255702	127	-0.0229916	-0.365851
4863	0.247583	127	-0.0229916	-0.365851
4878	0.0998079	126	-0.0240033	-0.38888
4879	-0.163508	126	-0.0240033	-0.38888
4880	0.203414	126	-0.0240033	-0.38888
4892	-0.0907138	122	-0.0236284	-0.349232
4893	0.298794	122	-0.0236284	-0.349232
4894	0.298794	122	-0.0236284	-0.349232
4907	-0.00136417	126	-0.0246723	-0.382648
4913	0.489363	125	-0.0277482	-0.464202
4932	-0.395405	123	-0.0277116	-0.433187
4991	0.0840302	124	-0.018943	-0.152483
4995	-0.0580072	122	-0.0189808	-0.148986
5004	0.0365741	124	-0.0194745	-0.166778
5020	-0.110459	123	-0.0175464	-0.120688
5024	-0.393925	123	-0.0185741	-0.146678
5036	0.119255	122	-0.0196203	-0.175892
5038	-0.411058	123	-0.0198495	-0.185815
5043	0.0826904	125	-0.0196963	-0.184962
5044	-0.105043	125	-0.0196963	-0.184962
5057	-0.214134	125	-0.0217343	-0.243973
5058	0.209324	125	-0.0217343	-0.243973
5072	-0.109478	124	-0.0230897	-0.283009
5081	0.137002	127	-0.0161945	-0.203476
5117	-0.391009	131	-0.0275598	-0.3185
5126	-0.224674	131	-0.0280656	-0.337807
5133	0.0442456	131	-0.0280656	-0.337807
5134	-0.554886	131	-0.0280656	-0.337807
5138	-0.067976	130	-0.0274115	-0.307176
5152	0.322221	130	-0.0339957	-0.464829
5156	-0.163046	130	-0.0339957	-0.464829
5179	-0.217929	128	-0.0329242	-0.412381
5192	0.0827042	129	-0.0298784	-0.311447
5193	-0.240438	129	-0.0298784	-0.311447
5207	0.429361	129	-0.0271403	-0.228151
5211	-0.224791	128	-0.0282651	-0.261261
5222	-0.0199922	128	-0.0282651	-0.261261
5223	-0.11867	129	-0.0296249	-0.308926
5226	-0.0900603	130	-0.0294197	-0.30744
5227	0.0762024	129	-0.0295449	-0.305883
5228	0.202432	128	-0.0286904	-0.272311
5253	-0.0468658	123	-0.0285316	-0.249115
5256	-0.0152478	122	-0.0304227	-0.300076
5261	-0.0128781	121	-0.0330744	-0.370022
5274	0.0894179	121	-0.0330744	-0.370022
5285	-0.0394562	121	-0.029089	-0.25802
5289	-0.337865	122	-0.0296542	-0.282518
5292	0.0205835	122	-0.0296542	-0.282518
5293	-0.170921	122	-0.0296542	-0.282518
5294	0.284345	122	-0.0296542	-0.282518
5311	-0.221858	123	-0.0370469	-0.464567
5314	0.18723	122	-0.0384102	-0.513147
5315	0.237849	123	-0.0392583	-0.556144
5318	-0.0951557	126	-0.0428666	-0.701241
5323	0.0630349	126	-0.0411159	-0.621766
5339	-0.205658	125	-0.0408902	-0.681614
5345	-0.284106	125	-0.0408902	-0.681614
5359	0.356768	126	-0.0332221	-0.421636
5366	0.0869648	125	-0.0359675	-0.50303
5374	-0.000939996	127	-0.0340127	-0.473188
5396	-0.0872121	122	-0.0412622	-0.700688
5397	0.0743212	122	-0.0412622	-0.700688
5402	-0.28657	122	-0.0412622	-0.700688
5405	0.0734194	122	-0.0412622	-0.700688
5414	-0.465222	120	-0.0460165	-0.822496
5418	0.121661	120	-0.0460165	-0.822496
5421	-0.263332	121	-0.047053	-0.884631
5432	-0.00834922	124	-0.0477452	-0.867301
5440	-0.0313193	124	-0.0435373	-0.708196
5443	0.0707177	125	-0.046354	-0.806935
5444	-0.0437911	125	-0.046354	-0.806935
5448	-0.0744021	125	-0.046354	-0.806935
5460	0.116089	128	-0.04762	-0.888999
5463	-0.0285245	128	-0.04762	-0.888999
5476	0.0732944	130	-0.0458631	-0.826261
5477	0.254434	130	-0.0458631	-0.826261
5490	0.134051	132	-0.045194	-0.817183
5498	-0.134909	130	-0.0460894	-0.843068
5499	0.0357221	130	-0.0460894	-0.843068
5518	-0.0153244	131	-0.0433407	-0.736613
5522	0.0251641	131	-0.0409386	-0.629964
5537	-0.0478109	136	-0.033157	-0.401827
5538	-0.110394	136	-0.033157	-0.401827
5539	0.0898447	135	-0.0303578	-0.329292
5550	-0.0654259	134	-0.0290594	-0.28257
5562	0.0837425	133	-0.0308595	-0.334164
5567	0.0767638	133	-0.0308595	-0.334164
5578	0.00368297	135	-0.031847	-0.355923
5579	0.812428	135	-0.031847	-0.355923
5580	-0.00968843	135	-0.031847	-0.355923
5587	-0.429396	134	-0.0331071	-0.39881
5588	-0.584656	134	-0.0331071	-0.39881
5589	-0.98712	134	-0.0331071	-0.39881
5590	-0.304551	134	-0.0331071	-0.39881
5591	-0.0554305	134	-0.0331071	-0.39881
5603	0.0131688	134	-0.0331071	-0.39881
5607	0.219757	134	-0.0331071	-0.39881
5624	0.0156504	134	-0.0351667	-0.406638
5636	0.110373	138	-0.0315188	-0.341896
5643	-0.417803	138	-0.0304785	-0.302156
5660	0.116402	137	-0.0332386	-0.375893
5673	0.267012	140	-0.0370909	-0.495058
5680	-0.103818	140	-0.0346431	-0.398358
5687	0.0430167	141	-0.0351329	-0.425633
5688	0.139566	141	-0.0351329	-0.425633
5693	0.217104	140	-0.0359746	-0.45571
5722	-0.203686	139	-0.0331135	-0.337434
5723	-0.00294536	138	-0.0332086	-0.333083
5730	-0.526143	134	-0.0347216	-0.358998
5775	0.132316	137	-0.0370449	-0.454048
5782	0.195713	138	-0.0383995	-0.512223
5786	-0.0980331	137	-0.0383918	-0.502207
5800	-0.432938	135	-0.0403337	-0.568188
5804	-0.434309	136	-0.040531	-0.585846
5814	-0.14273	135	-0.0391879	-0.524483
5815	0.00479059	134	-0.0408775	-0.585445
5816	-0.37786	133	-0.0429732	-0.660461
5817	-0.199344	133	-0.0429732	-0.660461
5818	0.0282527	133	-0.0429732	-0.660461
5825	-0.211636	133	-0.0452174	-0.766619
5826	-0.293494	133	-0.0452174	-0.766619
5827	-0.026052	133	-0.0452174	-0.766619
5830	0.0590139	134	-0.0469645	-0.849545
5848	0.391001	138	-0.0439323	-0.628924
5851	0.0634753	138	-0.0439323	-0.628924
5852	0.00810957	138	-0.0439323	-0.628924
5865	0.193335	138	-0.0451362	-0.655388
5869	-0.210775	137	-0.0461004	-0.694689
5873	0.387105	139	-0.0401311	-0.591034
5888	-0.0677919	144	-0.0411891	-0.759579
5919	-0.171428	143	-0.0329896	-0.503635
5921	0.231509	143	-0.0329896	-0.503635
5924	0.0674381	143	-0.0316649	-0.458542
5929	-0.525944	143	-0.0316649	-0.458542
5937	0.126378	143	-0.0301904	-0.403764
5941	-0.39563	142	-0.0301824	-0.396836
5951	-0.148665	139	-0.0304923	-0.393174
5954	-0.254864	139	-0.0304923	-0.393174
5956	0.102429	140	-0.032112	-0.454546
5970	-0.0372483	141	-0.029433	-0.396903
5971	0.170402	141	-0.029433	-0.396903
5979	-0.215913	140	-0.0330823	-0.531962
5980	0.212514	140	-0.0330823	-0.531962
6011	0.0585512	142	-0.0372132	-0.725953
6012	0.292012	142	-0.0372132	-0.725953
6018	0.204218	142	-0.0372132	-0.725953
6023	0.332512	143	-0.0370099	-0.724272
6024	0.0534947	143	-0.0370099	-0.724272
6025	-0.187116	144	-0.0441093	-0.829122
6030	-0.0501122	146	-0.0424917	-0.786952
6031	0.152277	146	-0.0424917	-0.786952
6032	0.152277	146	-0.0424917	-0.786952
6035	0.125599	147	-0.0424053	-0.794128
6049	0.181991	147	-0.0448052	-0.922033
6061	-0.215172	146	-0.044664	-0.903227
6072	-0.349182	144	-0.0463989	-0.987178
6073	0.0590679	145	-0.0476732	-1.06468
6074	-0.0143948	146	-0.0502893	-1.17445
6114	-0.667001	141	-0.0448883	-1.00301
6125	-0.0786265	143	-0.0474058	-1.13223
6128	0.129319	143	-0.0474058	-1.13223
6129	0.0181422	143	-0.0474058	-1.13223
6130	-0.0204692	143	-0.0474058	-1.13223
6131	-0.38078	143	-0.0474058	-1.13223
6132	-0.0476237	143	-0.0474058	-1.13223
6133	0.00746849	143	-0.0474058	-1.13223
6137	0.0755894	142	-0.0485169	-1.19364
6153	-0.188475	142	-0.0469523	-1.1548
6165	-0.480793	144	-0.0469086	-1.17828
6166	-0.11015	144	-0.0469086	-1.17828
6167	-0.0481006	144	-0.0469086	-1.17828
6176	0.124764	144	-0.0513839	-1.40333
6185	-0.103711	144	-0.0518684	-1.43227
6212	0.026887	145	-0.0574558	-1.8053
6219	0.370912	145	-0.0574558	-1.8053
6237	-0.236191	145	-0.0515076	-1.49037
6238	0.154961	145	-0.0515076	-1.49037
6243	0.186523	146	-0.0482875	-1.35126
6247	-0.0681432	147	-0.0482427	-1.36292
6260	-0.262252	147	-0.0482427	-1.36292
6273	-0.18962	152	-0.0468142	-1.32129
6274	0.00668271	152	-0.0468142	-1.32129
6279	-0.223977	151	-0.0480005	-1.39396
6290	-0.279459	149	-0.0493004	-1.45089
6299	-0.109765	150	-0.0484487	-1.39985
6302	-0.0671743	149	-0.0458683	-1.2827
6320	-0.195503	145	-0.0379393	-0.882015
6321	-0.135097	145	-0.0379393	-0.882015
6327	-0.279323	144	-0.0334134	-0.668772
6333	-0.079908	143	-0.0325304	-0.625379
6334	0.351441	143	-0.0325304	-0.625379
6339	0.433976	143	-0.0325304	-0.625379
6340	-0.690045	143	-0.0325304	-0.625379
6341	-0.690045	144	-0.0337007	-0.684262
6347	0.415403	144	-0.0337007	-0.684262
6360	0.19063	144	-0.0370443	-0.859013
6371	0.751284	142	-0.0374432	-0.86561
6372	-0.013749	142	-0.0374432	-0.86561
6377	-0.138868	141	-0.0404542	-0.976334
6380	-0.216355	141	-0.0404542	-0.976334
6381	0.539716	141	-0.0404542	-0.976334
6382	-0.201058	141	-0.0404542	-0.976334
6383	-0.201058	141	-0.0404542	-0.976334
6384	-0.13633	141	-0.0404542	-0.976334
6391	0.266138	141	-0.0387707	-0.884645
6395	-0.044768	141	-0.0387707	-0.884645
6397	-0.183821	141	-0.0387707	-0.884645
6402	0.31936	141	-0.0387707	-0.884645
6407	0.287219	144	-0.0417958	-1.04726
6422	-0.0739022	143	-0.043863	-1.1496
6429	0.202508	142	-0.0446469	-1.19056
6455	-0.25725	141	-0.0392412	-0.973925
6456	-0.167772	141	-0.0392412	-0.973925
6468	0.186682	143	-0.0387472	-0.962088
6469	0.41428	143	-0.0387472	-0.962088
6478	-0.153747	142	-0.0389145	-0.958229
6483	-0.0456477	140	-0.0394461	-0.968482
6489	-0.0139473	140	-0.0394461	-0.968482
6491	-0.301822	140	-0.0394461	-0.968482
6497	-0.173257	140	-0.0394461	-0.968482
6500	-0.0832073	140	-0.0394461	-0.968482
6518	0.00257104	138	-0.0425581	-1.11132
6519	0.283583	137	-0.0443594	-1.20207
6520	-0.284463	137	-0.0443594	-1.20207
6524	-1.05931	136	-0.0471305	-1.32791
6525	-0.161526	135	-0.0478759	-1.36815
6526	0.309469	134	-0.0468368	-1.29269
6534	-0.0297865	131	-0.0498517	-1.44781
6535	-0.16369	131	-0.0498517	-1.44781
6539	-0.052583	130	-0.0512013	-1.52779
6540	-0.204876	131	-0.0487398	-1.39998
6572	-0.231165	138	-0.0460808	-1.30675
6573	-0.429626	137	-0.0438684	-1.19578
6578	0.288952	135	-0.0448492	-1.23636
6585	-0.418995	135	-0.0448492	-1.23636
6605	0.0418682	140	-0.0550321	-1.74095
6606	0.0165241	140	-0.0550321	-1.74095
6612	-0.237174	140	-0.0550321	-1.74095
6618	0.123971	140	-0.0529133	-1.72473
6621	-0.351415	142	-0.0501148	-1.55477
6624	-0.206673	143	-0.0489682	-1.48266
6642	-0.195631	138	-0.05249	-1.58163
6654	-0.0317133	137	-0.0514974	-1.5013
6655	0.128777	138	-0.0522716	-1.56859
6660	-0.0682724	140	-0.0503862	-1.46874
6667	-0.377429	139	-0.048694	-1.40611
6684	-0.173599	138	-0.0506593	-1.52903
6691	0.0234471	140	-0.0516668	-1.62561
6692	-0.0990145	141	-0.0513954	-1.62173
6693	-0.353623	141	-0.0513954	-1.62173
6708	-0.0331627	143	-0.0525004	-1.71595
6720	0.154833	142	-0.0535979	-1.7583
6721	-0.229413	142	-0.0535979	-1.7583
6722	0.204307	143	-0.0521591	-1.66609
6742	0.418614	144	-0.0485004	-1.50075
6745	-0.0416912	143	-0.0501439	-1.59897
6763	-0.0035465	145	-0.0493779	-1.48916
6764	0.0495957	145	-0.0493779	-1.48916
6765	0.112029	145	-0.0493779	-1.48916
6766	-0.0393604	146	-0.0487369	-1.45475
6769	-0.142805	149	-0.0464961	-1.33282
6790	0.0784458	148	-0.0454787	-1.22719
6807	0.0325426	147	-0.0444622	-1.16821
6819	0.179439	149	-0.0422678	-1.04796
6823	0.184539	148	-0.0424052	-1.025
6828	0.192645	148	-0.0409595	-0.958643
6840	-0.201055	148	-0.0340404	-0.851825
6849	-0.258894	149	-0.0245953	-0.611228
6850	-0.19716	150	-0.0236426	-0.567651
6852	0.437154	152	-0.0229007	-0.539694
6887	0.169578	145	-0.0279476	-0.531614
6903	-0.310901	142	-0.0318045	-0.658952
6904	-0.244775	142	-0.0318045	-0.658952
6906	0.003758	142	-0.0318045	-0.658952
6907	-0.193741	142	-0.0318045	-0.658952
6929	0.0948436	143	-0.0339115	-0.754489
6937	0.0757759	143	-0.0369184	-0.899342
6938	-0.203508	143	-0.0369184	-0.899342
6952	-0.358994	144	-0.036572	-0.886154
6959	0.116877	144	-0.0343027	-0.779709
6960	0.14681	144	-0.0343027	-0.779709
6966	-0.169098	145	-0.0341638	-0.780833
6972	0.14815	144	-0.0368523	-0.872536
7039	0.271256	137	-0.0170758	-0.309284
7044	-0.335653	135	-0.0154216	-0.251934
7045	-0.121408	135	-0.0154216	-0.251934
7056	0.0232531	136	-0.0136697	-0.203734
7059	-0.229251	136	-0.0136697	-0.203734
7060	-0.162913	136	-0.0136697	-0.203734
7066	0.275719	138	-0.014889	-0.223263
7067	0.104717	138	-0.014889	-0.223263
7068	0.286347	139	-0.0137343	-0.187891
7071	0.151769	139	-0.0137343	-0.187891
7087	-0.395363	138	-0.0093744	-0.106803
7088	-0.364481	138	-0.0093744	-0.106803
7097	-0.020866	138	-0.0093744	-0.106803
7098	-0.449275	138	-0.0093744	-0.106803
7099	-0.419864	139	-0.00898448	-0.0958152
7117	-0.370375	137	-0.00748237	-0.0620978
7118	0.0857071	137	-0.00748237	-0.0620978
7119	0.205852	136	-0.00844895	-0.0877497
7122	0.113852	135	-0.00590846	-0.0405726
7124	-0.598313	135	-0.00590846	-0.0405726
7130	0.212886	136	-0.00674948	-0.0620004
7135	-0.152717	138	-0.00631517	-0.0505682
7154	-0.158343	140	-0.00512348	-0.0292813
7155	-0.00387776	139	-0.00493218	-0.0239447
7159	0.163303	138	-0.00590109	-0.0483617
7164	-0.305348	137	-0.00544583	-0.0371091
7168	-0.145854	137	-0.00415136	-0.0233008
7188	-0.196933	138	-0.00299064	-0.00219122
7189	-0.0999983	138	-0.00299064	-0.00219122
7190	-0.0491493	139	-0.00190465	-0.0274632
7191	-0.0133978	139	-0.00190465	-0.0274632
7195	-0.26152	137	0.0024439	0.119186
7203	0.000708361	137	0.0024439	0.119186
7215	0.294459	137	0.00142821	0.0934794
7221	0.152146	138	-0.000478489	-0.0457265
7222	-0.00772585	137	0.00119256	0.083294
7223	0.412738	136	-0.000300922	-0.0487723
7233	-0.0115457	136	-0.000300922	-0.0487723
7251	-0.0688427	134	-0.00311827	-0.00885304
7252	-0.457417	134	-0.00311827	-0.00885304
7253	0.104507	134	-0.00311827	-0.00885304
7254	0.102143	134	-0.00311827	-0.00885304
7265	0.0442105	132	-0.00351438	-0.00101929
7266	0.0215937	131	-0.00439639	-0.0222614
7267	0.0215937	130	-0.00412744	-0.0152491
7268	0.144485	130	-0.00412744	-0.0152491
7273	-0.337477	130	-0.00357772	-0.00333911
7279	0.127628	130	-0.00357772	-0.00333911
7297	-0.0837688	131	-0.00583038	-0.0402073
7298	-0.17772	131	-0.00583038	-0.0402073
7317	0.14802	132	-0.00395583	-0.00110093
7318	0.0900144	132	-0.00395583	-0.00110093
7319	-0.308665	132	-0.00395583	-0.00110093
7326	-0.0653612	131	-0.00605368	-0.0427103
7331	0.135116	130	-0.00758213	-0.0774199
7338	0.912473	132	-0.00859178	-0.105514
7339	0.681953	132	-0.00859178	-0.105514
7340	0.314031	133	-0.00822798	-0.0953569
7341	0.068242	132	-0.00676716	-0.0600391
7343	0.0918012	133	-0.0093131	-0.109227
7344	-0.0654793	133	-0.0093131	-0.109227
7349	0.118309	136	-0.00901559	-0.109041
7350	0.141632	135	-0.00716464	-0.0664968
7351	-0.0761535	134	-0.00574677	-0.0334821
7383	0.16415	142	0.0024679	0.106017
7386	-0.16144	142	0.0024679	0.106017
7390	-0.106927	141	0.00128272	0.074695
7408	-0.0234862	139	0.00663863	0.204576
7413	-0.00114133	139	0.00663863	0.204576
7428	-0.0951522	141	0.0078474	0.248522
7431	-0.227485	141	0.00622301	0.193614
7438	0.0129594	140	0.0057262	0.175087
7453	-0.0111896	138	0.00988529	0.281598
7454	-0.0870478	138	0.00988529	0.281598
7462	-0.0141601	136	0.00809179	0.216113
7470	0.247978	137	0.0091087	0.250203
7474	-0.0823838	137	0.00902011	0.248166
7485	0.467194	139	0.0135539	0.374124
7486	0.120319	139	0.0135539	0.374124
7488	0.102286	139	0.0135539	0.374124
7509	-0.116004	147	0.0125897	0.337105
7516	0.47254	147	0.0125897	0.337105
7530	0.128621	148	0.0127562	0.347208
7547	0.222845	147	0.0149343	0.425059
7560	-0.372215	146	0.0199001	0.561576
7564	0.176609	145	0.0211609	0.613822
7567	0.145617	144	0.0193931	0.543537
7572	-0.281003	141	0.0159559	0.399659
7573	-0.0400514	141	0.0159559	0.399659
7582	0.145617	142	0.0140149	0.337649
7598	0.0448251	146	0.0196902	0.614316
7599	0.0449754	146	0.0223461	0.686758
7624	-0.154639	143	0.0238978	0.664623
7625	-0.172322	142	0.0282795	0.77027
7632	0.0885408	141	0.0269703	0.705999
7633	-0.0421042	141	0.0269703	0.705999
7641	-0.125284	140	0.0282538	0.761859
7642	-0.157543	140	0.0282538	0.761859
7645	0.241402	140	0.0282538	0.761859
7665	-0.200087	139	0.0300552	0.828873
7668	0.0190376	141	0.0313802	0.92262
7680	-0.0366087	140	0.0326461	0.984206
7689	0.147963	139	0.0342978	1.06686
7693	0.17037	138	0.0342384	1.05458
7713	-0.172312	138	0.0323512	0.970075
7716	0.0050472	137	0.030438	0.879
7720	-0.111911	137	0.030438	0.879
7771	-0.0713424	132	0.0297573	0.768331
7779	-0.338695	131	0.0325606	0.870441
7786	0.118465	131	0.0333977	0.898612
7800	0.205167	131	0.0381827	1.13953
7801	0.0689853	131	0.0381827	1.13953
7821	0.0931155	132	0.0393259	1.19827
7834	-0.0240328	131	0.0389858	1.16121
7835	-0.124405	131	0.0389858	1.16121
7839	0.0397942	130	0.0322667	1.03464
7841	-0.345376	128	0.0249898	0.820868
7845	-0.372387	127	0.0216775	0.659809
7846	0.399031	127	0.0216775	0.659809
7848	-0.0141225	127	0.0216775	0.659809
7852	-0.301076	125	0.0212463	0.630787
7855	0.0800134	126	0.0179844	0.53563
7856	0.163359	126	0.0179844	0.53563
7857	0.65763	126	0.0179844	0.53563
7858	0.305996	126	0.0179844	0.53563
7869	0.0986917	126	0.0179844	0.53563
7874	0.251433	128	0.0156351	0.454222
7880	0.37491	128	0.0156351	0.454222
7881	-0.0732941	128	0.0156351	0.454222
7895	-0.226246	126	0.0186832	0.56068
7903	0.222494	126	0.0186832	0.56068
7918	0.0357119	125	0.0155799	0.481326
7920	0.148001	125	0.0155799	0.481326
7930	-0.134196	126	0.0137096	0.417301
7965	-0.0318916	123	0.0150538	0.47389
7966	0.0102018	123	0.0150538	0.47389
7972	0.136013	122	0.0131446	0.409321
7978	0.297814	122	0.015686	0.499248
7984	0.35043	124	0.0112243	0.368957
7989	0.0578196	122	0.00552698	0.221425
7990	-0.166143	122	0.00552698	0.221425
7995	-0.43599	122	0.00552698	0.221425
7996	-0.0222204	122	0.00552698	0.221425
8003	-0.0771547	122	0.00552698	0.221425
8004	-0.170933	122	0.00552698	0.221425
8005	0.338415	122	0.00552698	0.221425
8006	0.442894	122	0.00552698	0.221425
8025	0.0372366	125	0.000780264	0.135415
8043	0.0506619	126	-0.00292237	-0.0491145
8044	0.0709513	127	-0.00432289	-0.0182128
8053	0.504075	129	-0.00702251	-0.0380494
8081	-0.259665	128	-0.00127443	-0.0334744
8082	0.241914	128	-0.00127443	-0.0334744
8083	-0.00288442	127	-0.00243106	-0.00708651
8085	0.214535	127	-0.00243106	-0.00708651
8086	-0.00228699	127	-0.00243106	-0.00708651
8087	0.162206	127	-0.00243106	-0.00708651
8088	-0.665745	127	-0.00243106	-0.00708651
8094	0.156204	128	5.57601e-05	-0.0510645
8098	-0.0615073	129	3.24755e-05	-0.0507438
8111	-0.0686133	129	0.000630477	-0.0655504
8114	-0.161365	129	0.000630477	-0.0655504
8160	-0.0190205	128	0.00768094	0.265562
8161	0.0863521	128	0.00768094	0.265562
8162	-0.149455	128	0.00768094	0.265562
8165	0.0992847	129	0.00799062	0.279582
8166	0.147652	129	0.00912065	0.314642
8190	-0.124023	128	0.0148088	0.378173
8191	-0.0810213	128	0.0148088	0.378173
8211	-0.336568	135	0.00868636	-0.140731
8212	-0.184667	136	0.00831824	-0.131412
8224	0.0208469	134	0.0113283	0.218797
8225	0.257058	134	0.0113283	0.218797
8252	-0.0574412	137	0.00843485	-0.142351
8253	-0.127387	137	0.00843485	-0.142351
8258	0.0758733	139	0.0063189	-0.0878352
8261	0.127322	139	0.0063189	-0.0878352
8265	-0.0804361	139	0.0063189	-0.0878352
8280	0.237294	138	0.00914771	-0.146687
8286	0.313922	139	0.00879696	-0.137478
8287	0.0514226	138	0.00800227	-0.111812
8306	0.114474	144	-0.00186305	-0.0837818
8307	0.114474	144	-0.00186305	-0.0837818
8308	-0.149962	144	-0.00186305	-0.0837818
8313	0.0394623	146	-0.0040251	-0.136705
8330	-0.0141155	151	-0.006074	-0.177414
8342	-0.256502	150	-0.007728	-0.233777
8343	-0.094586	150	-0.007728	-0.233777
8349	0.0865337	147	-0.00797089	-0.23546
8354	-0.389747	147	-0.00705292	-0.217075
8372	-0.235326	143	-0.0169065	-0.478314
8373	-0.029419	143	-0.0169065	-0.478314
8383	0.248574	141	-0.0221976	-0.6632
8416	-0.431218	144	-0.0196832	-0.543845
8426	-0.216849	144	-0.0222345	-0.657255
8427	-0.0983831	144	-0.0222345	-0.657255
8445	-0.290123	145	-0.0237193	-0.728589
8454	0.0874068	146	-0.024768	-0.78392
8477	0.227669	146	-0.023762	-0.773613
8478	-0.373259	146	-0.023762	-0.773613
8483	-0.148616	145	-0.0259798	-0.866979
8484	-0.0277288	145	-0.0259798	-0.866979
8511	-0.00835514	138	-0.030242	-1.00583
8512	-0.106855	138	-0.030242	-1.00583
8516	0.00530644	139	-0.0311322	-1.06117
8520	0.0479609	139	-0.0311322	-1.06117
8521	-0.158281	139	-0.0311322	-1.06117
8528	-0.0606065	139	-0.0332104	-1.17547
8529	-0.276524	139	-0.0332104	-1.17547
8543	-0.180788	140	-0.0337377	-1.21634
8545	-0.166567	139	-0.0326741	-1.17901
8549	-0.154247	139	-0.0326741	-1.17901
8550	0.186762	139	-0.0326741	-1.17901
8556	-0.152826	141	-0.0370104	-1.36473
8557	-0.0477185	141	-0.0370104	-1.36473
8558	0.480283	141	-0.0370104	-1.36473
8575	0.0919956	141	-0.0370104	-1.36473
8592	0.315882	137	-0.0357225	-1.44098
8597	-0.00294795	136	-0.0371337	-1.52901
8598	0.0341849	136	-0.0371337	-1.52901
8601	0.132758	135	-0.0369531	-1.50921
8614	0.0596982	138	-0.039326	-1.62575
8618	0.188835	138	-0.0352115	-1.41067
8641	0.176242	140	-0.037301	-1.47414
8649	0.0186658	141	-0.0351485	-1.35533
8650	0.163548	141	-0.0351485	-1.35533
8659	-0.0271105	141	-0.0351485	-1.35533
8662	0.0476294	140	-0.0349266	-1.33275
8665	-0.0543124	140	-0.0335631	-1.24242
8680	0.795629	141	-0.0362514	-1.43605
8685	0.0537206	141	-0.0362514	-1.43605
8691	-0.361704	140	-0.0356245	-1.38561
8692	-0.470236	139	-0.0352979	-1.35573
8695	-0.0279628	139	-0.0352979	-1.35573
8704	-0.0549452	139	-0.0352979	-1.35573
8705	-0.297824	139	-0.0352979	-1.35573
8706	-0.297824	139	-0.0352979	-1.35573
8707	0.921751	139	-0.0352979	-1.35573
8710	0.0362529	139	-0.0352979	-1.35573
8711	-0.0413788	139	-0.0352979	-1.35573
8722	0.107532	137	-0.0320085	-1.17543
8726	-0.195363	136	-0.0316828	-1.1779
8738	-0.179317	138	-0.0278501	-1.0447
8743	0.0122672	141	-0.0360688	-1.37606
8755	-0.138624	140	-0.031854	-1.17244
8756	-0.138624	140	-0.031854	-1.17244
8773	-0.0259793	138	-0.0307367	-1.13847
8785	-0.0396064	139	-0.030399	-1.11763
8791	-0.320524	139	-0.0375575	-1.41045
8792	-0.320524	139	-0.0375575	-1.41045
8793	-0.120902	139	-0.0375575	-1.41045
8794	-0.340168	139	-0.0375575	-1.41045
8799	0.0653493	140	-0.0346081	-1.27745
8800	-0.0383159	140	-0.0346081	-1.27745
8801	-0.00722715	141	-0.0341362	-1.25147
8802	-0.0161279	141	-0.0341362	-1.25147
8809	-0.253094	141	-0.0377197	-1.47225
8812	-0.0662914	141	-0.0377197	-1.47225
8821	-0.13205	142	-0.0377239	-1.47868
8822	0.0551056	142	-0.0377239	-1.47868
8823	0.0850432	142	-0.0377239	-1.47868
8824	-0.345085	142	-0.0377239	-1.47868
8825	0.133711	143	-0.039433	-1.5841
8827	-0.0331182	143	-0.039433	-1.5841
8830	-0.280145	143	-0.039433	-1.5841
8832	-0.199186	142	-0.0396113	-1.58644
8840	-0.216716	143	-0.0375426	-1.46712
8853	-0.166134	142	-0.0339131	-1.24048
8854	-0.0751564	142	-0.0339131	-1.24048
8873	-0.159194	142	-0.0253457	-0.863151
8894	-0.320695	141	-0.0268374	-0.922815
8895	0.156391	141	-0.0268374	-0.922815
8896	0.156391	141	-0.0268374	-0.922815
8902	0.0312559	143	-0.0254509	-0.848975
8907	0.268395	143	-0.0254509	-0.848975
8917	0.0312559	144	-0.024931	-0.863135
8924	-0.21493	144	-0.024931	-0.863135
8939	-0.189889	145	-0.0180247	-0.581991
8940	-0.181835	145	-0.0180247	-0.581991
8947	-0.176828	144	-0.0161351	-0.511963
8960	-0.100821	144	-0.0137693	-0.459965
8963	0.366138	144	-0.0137693	-0.459965
8971	-0.00412726	148	-0.00513826	-0.27379
9003	-0.0799108	147	-0.00339775	-0.230937
9007	-0.00929919	147	-0.00339775	-0.230937
9012	-0.153982	148	-0.00257427	-0.216882
9021	-0.251622	145	-0.00225797	-0.212017
9040	-0.107044	143	-0.000165982	-0.158351
9043	0.303201	144	9.56297e-05	-0.148208
9051	0.0130006	142	0.00018632	-0.137985
9052	-0.181136	142	0.00018632	-0.137985
9053	-0.00455835	143	2.79957e-06	-0.143045
9076	-0.0675095	143	-0.00147616	-0.14845
9079	-0.297021	143	-0.00147616	-0.14845
9085	0.377091	143	-0.00147616	-0.14845
9101	-0.415472	141	-0.00400843	-0.213899
9102	-0.110377	141	-0.00773411	-0.31297
9108	0.0549201	142	-0.00751934	-0.302924
9109	-0.036004	142	-0.00751934	-0.302924
9114	0.406441	143	-0.00426089	-0.233699
9127	0.0963835	143	-0.00450679	-0.250998
9131	-0.459336	144	-0.00541157	-0.280969
9145	0.266207	144	-0.00577595	-0.289722
9160	0.133541	143	-0.00645806	-0.310211
9163	0.0414404	143	-0.00498264	-0.269979
9173	-0.000937067	144	-0.000844434	-0.172492
9174	-0.111086	145	-0.00146228	-0.190576
9175	-0.0536583	145	-0.00146228	-0.190576
9223	0.35421	139	-0.0102252	-0.275311
9233	-0.0101867	139	-0.00532471	-0.167394
9236	0.475741	140	-0.00533689	-0.167378
9238	-0.572827	140	-0.00533689	-0.167378
9239	-0.389086	139	-0.00408523	-0.132586
9240	-0.280485	139	-0.00408523	-0.132586
9247	0.441314	139	-0.00194838	-0.0882127
9261	0.340661	138	-0.0014007	-0.0728811
9277	0.0355934	138	0.00152388	-0.0213683
9281	0.217906	138	0.00152388	-0.0213683
9285	-0.594691	138	0.00152388	-0.0213683
9289	-0.0350018	137	0.0018241	-0.0145614
9296	0.375365	133	0.0101656	-0.145856
9300	0.0319281	133	0.00711137	-0.0790401
9303	-0.261446	131	0.010328	-0.144352
9304	-0.219191	131	0.010328	-0.144352
9308	0.0543469	131	0.010328	-0.144352
9315	0.0803673	131	0.0101768	-0.135968
9316	-0.0792198	131	0.0101768	-0.135968
9324	-0.282123	128	0.010352	-0.129736
9337	0.256205	128	0.0120901	-0.167607
9340	0.083117	128	0.0120901	-0.167607
9349	0.205268	128	0.0140825	-0.224351
9363	0.152074	128	0.0122996	-0.218458
9370	0.439419	128	0.0122996	-0.218458
9384	0.0341769	129	0.0143082	-0.285504
9400	0.11921	129	0.0123463	-0.216284
9401	0.0253813	129	0.0123463	-0.216284
9409	-0.290675	128	0.00994394	-0.150148
9412	-0.0911319	128	0.00994394	-0.150148
9430	0.333428	130	0.0138532	-0.246075
9431	0.333428	130	0.0138532	-0.246075
9432	-0.00560286	130	0.0138532	-0.246075
9451	0.42808	130	0.0222343	-0.51439
9466	0.485762	135	0.0186763	-0.447335
9467	0.382661	135	0.0186763	-0.447335
9468	-0.16505	136	0.0168535	-0.38642
9469	0.518948	137	0.0134957	-0.310568
9473	-0.0960218	138	0.0114556	-0.291192
9485	0.097697	140	0.00862853	-0.20553
9494	-0.0626158	143	0.0112281	-0.272742
9508	-0.232476	141	0.01202	-0.296388
9509	0.342598	141	0.01202	-0.296388
9527	-0.191742	148	0.0130623	-0.350023
9541	0.0375062	148	0.0122593	-0.325967
9546	-0.2947	147	0.0102802	-0.267713
9547	-0.00745404	147	0.0102802	-0.267713
9552	-0.0260571	147	0.0100208	-0.25636
9553	-0.0467344	146	0.0113301	-0.298695
9554	0.160184	145	0.0114397	-0.300595
9568	-0.0799532	145	0.0114397	-0.300595
9569	0.126747	145	0.0114397	-0.300595
9589	-0.00697987	146	0.00858534	-0.283518
9601	-0.392563	147	0.00773218	-0.254617
9604	0.0227627	145	0.0114654	-0.351434
9610	0.45844	143	0.0114935	-0.346497
9622	0.25579	144	0.00477942	-0.175986
9625	-0.0424194	146	0.000892827	-0.0954252
9630	-0.134795	145	0.000234271	-0.0750825
9633	0.123771	144	0.00342573	-0.128322
9649	0.011176	146	0.0039597	-0.134422
9653	0.0521618	146	0.0039597	-0.134422
9661	0.258615	147	0.00513206	-0.168986
9665	0.45902	146	0.00488337	-0.158848
9670	0.0775862	146	0.00488337	-0.158848
9673	-0.0904318	146	0.00488337	-0.158848
9688	-0.163799	144	0.00488291	-0.158689
9689	-0.229078	145	0.0059495	-0.191979
9700	0.0657293	147	0.00456974	-0.159493
9703	-0.425529	147	0.00456974	-0.159493
9715	0.00146394	149	0.00445611	-0.158434
9718	-0.095054	149	0.00445611	-0.158434
9729	0.485808	150	-0.000735759	-0.0691879
9733	-0.00702941	152	0.00270289	-0.119808
9745	0.30929	147	0.00807947	-0.230035
9754	-0.199721	147	0.00792303	-0.22891
9769	0.377614	149	0.00687899	0.222763
9799	-0.340858	147	0.0076672	-0.182409
9802	0.34549	146	0.00750103	-0.174648
9808	-0.153995	145	0.0112759	0.288361
9811	-0.185206	144	0.0109768	-0.27326
9830	-0.318567	142	0.0142461	0.371764
9831	0.230815	142	0.0142461	0.371764
9833	-0.296207	142	0.0142461	0.371764
9834	-0.0548012	142	0.0142461	0.371764
9835	-0.0625863	142	0.0142461	0.371764
9848	0.0383137	145	0.00937566	-0.212239
9857	-0.482801	144	0.00801529	-0.171859
9860	0.0132977	144	0.00801529	-0.171859
9871	0.132625	142	0.00396274	-0.0861584
9876	-0.0204121	143	0.00206066	-0.0453954
9891	-0.25143	145	0.0002287	-0.00807858
9892	-0.0663454	146	0.00246423	-0.0496223
9898	0.0567809	146	0.00246423	-0.0496223
9908	-0.0202023	144	0.00149435	-0.0220005
9913	0.247015	142	0.00420418	-0.0789528
9914	-0.084939	142	0.00420418	-0.0789528
9923	-0.105878	142	0.00420418	-0.0789528
9924	0.288219	143	0.00479917	-0.098144
9938	0.25677	142	0.00137605	-0.042486
9939	0.328654	142	0.00137605	-0.042486
9940	-0.0444374	142	0.00137605	-0.042486
9951	-0.287731	143	0.000475083	-0.0214332
9954	0.109429	143	-0.00301642	-0.0343573
9955	-0.0708123	143	-0.00301642	-0.0343573
9956	-0.0487997	143	-0.00301642	-0.0343573
9957	0.160146	143	-0.00301642	-0.0343573
9958	0.00166978	143	-0.00301642	-0.0343573
9961	0.0322597	143	-0.00301642	-0.0343573
9967	-0.229223	142	-0.00645852	-0.0851367
9968	-0.443164	141	-0.00921824	-0.137782
9969	-0.510833	140	-0.00810515	-0.107035
9970	0.238673	139	-0.0118969	-0.166326
9976	-0.183751	140	-0.0128124	-0.182119
9979	-0.189132	140	-0.0128124	-0.182119
9985	-0.116858	141	-0.0127861	-0.182697
9989	0.153505	140	-0.0135753	-0.208903
9993	0.360976	141	-0.00976779	-0.145956
10009	-0.0494206	139	-0.00778537	-0.0944776
10015	0.0148968	139	-0.0102152	-0.143749
10016	-0.0256608	139	-0.0102152	-0.143749
10019	-0.226827	139	-0.0102152	-0.143749
10022	-0.0866306	139	-0.0102152	-0.143749
10023	0.0250501	139	-0.0102152	-0.143749
10024	0.172909	139	-0.0102152	-0.143749
10025	0.112343	139	-0.0102152	-0.143749
10026	-0.103875	139	-0.0102152	-0.143749
10033	-0.225876	139	-0.00853211	-0.0972517
10049	-0.0251214	139	-0.00815404	-0.0479845
10075	0.00861483	137	-0.00678225	-0.0118486
10080	0.409635	137	-0.00678225	-0.0118486
10081	-0.0935465	137	-0.00678225	-0.0118486
10085	-0.717438	137	-0.00678225	-0.0118486
10096	-0.116829	137	-0.0075546	-0.0300703
10116	-0.356509	135	-0.00955569	-0.0675128
10117	-0.192376	135	-0.00955569	-0.0675128
10122	-0.432927	135	-0.00955569	-0.0675128
10123	-0.124958	134	-0.0115359	-0.110729
10135	0.279543	131	-0.0113921	-0.104595
10140	-0.265187	131	-0.0113921	-0.104595
10141	0.336662	131	-0.0113921	-0.104595
10155	0.142631	131	-0.0119089	-0.119725
10157	0.167205	131	-0.0119089	-0.119725
10187	-0.175514	129	-0.0169356	-0.225498
10188	0.159537	129	-0.0169356	-0.225498
10189	-0.247355	128	-0.0157882	-0.189766
10192	0.0564301	129	-0.0187175	-0.221656
10205	-0.283475	127	-0.0161791	-0.177383
10207	0.275684	127	-0.0161791	-0.177383
10221	0.0623941	126	-0.0156929	-0.161741
10228	-0.482509	127	-0.013412	-0.110993
10231	0.53074	126	-0.0173741	-0.173707
10232	-0.009537	126	-0.0173741	-0.173707
10249	0.418317	127	-0.0193522	-0.21489
10255	0.108805	126	-0.0179207	-0.172455
10261	0.0111319	127	-0.0181039	-0.181152
10267	0.0810083	128	-0.0178016	-0.173788
10280	0.542511	131	-0.0213964	-0.254544
10288	-0.0284126	133	-0.0246432	-0.333897
10298	-0.412819	135	-0.020292	-0.24758
10307	0.059217	134	-0.0219389	-0.295909
10315	0.161309	132	-0.0197016	-0.219538
10339	-0.195594	130	-0.0139721	-0.0884829
10343	0.188612	130	-0.0139721	-0.0884829
10344	-0.0916839	130	-0.0139721	-0.0884829
10345	-0.124665	131	-0.0133234	-0.0723085
10346	-0.100819	131	-0.0133234	-0.0723085
10375	-0.268035	129	-0.013084	-0.105067
10379	-0.244139	130	-0.0183565	-0.212957
10387	-0.00627473	132	-0.0185295	-0.225221
10388	0.0230771	132	-0.0185295	-0.225221
10391	0.326616	132	-0.0185295	-0.225221
10423	0.0892875	127	-0.0172872	-0.173406
10426	0.0671676	125	-0.0190225	-0.206285
10430	0.103203	125	-0.0190225	-0.206285
10441	-0.127462	122	-0.0239246	-0.322122
10453	-0.0712045	123	-0.0155649	-0.162843
10474	-0.282202	117	-0.00703797	-0.0348456
10475	0.0461203	117	-0.00703797	-0.0348456
10480	-0.00911024	115	-0.0039179	0.0285971
10489	0.523278	115	-0.00481743	0.013237
10511	0.00485822	118	-0.0203241	-0.238245
10528	0.042201	115	-0.0133989	-0.150608
10540	0.215695	116	-0.00788933	-0.0595552
10543	-0.594107	116	-0.00788933	-0.0595552
10544	0.166316	116	-0.00788933	-0.0595552
10561	0.101103	118	-0.00473727	0.00879008
10562	0.178199	118	-0.00473727	0.00879008
10573	0.0591281	119	-0.00439152	0.000733289
10588	-0.112792	117	-0.00584528	0.0603446
10600	-0.1664	117	-0.00390026	0.0145476
10645	-0.103573	114	0.00377798	0.119937
10652	0.0992071	115	0.00512246	0.155486
10659	-0.221612	113	0.0024712	0.0860925
10660	0.301779	114	0.00214416	0.0784643
10690	-0.567501	112	0.00313514	0.0946521
10691	-0.0552372	112	0.00313514	0.0946521
10708	-0.0161404	114	0.00727323	0.169712
10726	0.273978	115	0.00894149	0.205965
10732	-0.069882	113	0.00867292	0.206649
10746	0.0152342	112	0.00883551	0.209482
10747	0.088314	112	0.00883551	0.209482
10756	-0.041189	111	0.00356114	0.100257
10765	0.0205892	111	0.00327374	-0.091066
10768	0.239704	110	0.00256706	-0.0713099
10774	0.0885038	113	-0.00244006	-0.00863964
10775	-0.309664	113	-0.00244006	-0.00863964
10778	-0.165254	113	-0.00244006	-0.00863964
10781	-0.0444197	112	-0.0073057	-0.064425
10784	-0.430192	113	-0.00862634	-0.0955444
10792	0.0305535	112	-0.00844967	-0.0896251
10795	0.50757	112	-0.00844967	-0.0896251
10804	-0.195765	111	-0.0048067	-0.0345425
10816	0.333638	111	-0.0137366	-0.204305
10829	0.0883434	111	-0.0137366	-0.204305
10837	-0.139095	112	-0.0124643	-0.168224
10844	0.0710063	112	-0.0138972	-0.196098
10852	-0.0458569	109	-0.0113699	-0.123695
10874	-0.195169	110	-0.0124102	-0.151953
10877	-0.404409	111	-0.0123457	-0.132821
10878	-0.314519	111	-0.0123457	-0.132821
10879	-0.0361454	112	-0.0149542	-0.190115
10880	-0.0233932	111	-0.0128894	-0.139865
10922	0.13129	113	-0.0134121	-0.145725
10946	0.635509	114	-0.0202107	-0.347188
10951	0.0810811	114	-0.0202107	-0.347188
10957	0.169613	114	-0.0206194	-0.362791
10963	-0.137592	115	-0.0175273	-0.287001
10964	0.0170795	115	-0.0175273	-0.287001
10971	0.281287	115	-0.0175273	-0.287001
10988	-0.220303	117	-0.0118525	-0.161709
10989	-0.241706	117	-0.0118525	-0.161709
10990	-0.402579	117	-0.0155284	-0.204814
10995	-0.539048	117	-0.0155284	-0.204814
10996	0.233365	117	-0.0155284	-0.204814
11009	0.0154331	120	-0.0288679	-0.416562
11010	-0.444642	121	-0.0213657	-0.326166
11012	0.0184427	120	-0.0215842	-0.330974
11013	-0.0766179	120	-0.0215842	-0.330974
11025	0.703142	121	-0.0219853	-0.347926
11026	-0.197757	121	-0.0219853	-0.347926
11027	0.29236	122	-0.0233144	-0.396285
11028	-0.0680627	122	-0.0233144	-0.396285
11029	0.467901	121	-0.0238559	-0.414436
11050	0.365115	128	-0.0171651	-0.400664
11051	0.214101	128	-0.0171651	-0.400664
11054	-0.248172	128	-0.0171651	-0.400664
11069	0.0364063	128	-0.0229577	-0.623106
11074	-0.161352	129	-0.0326254	-0.747663
11086	-0.39269	130	-0.0306704	-0.670434
11089	0.110739	129	-0.0300338	-0.63471
11116	0.116005	131	-0.0250014	-0.501289
11121	0.272662	131	-0.0250014	-0.501289
11138	-0.113676	133	-0.0262592	-0.533141
11140	-0.143722	133	-0.0262592	-0.533141
11150	0.158393	133	-0.0238578	-0.440725
11159	-0.034812	133	-0.02794	-0.563096
11178	-0.15663	134	-0.0305013	-0.663294
11197	0.389698	134	-0.0256189	-0.535916
11203	-0.0724206	135	-0.023925	-0.474326
11204	0.163082	135	-0.023925	-0.474326
11205	-0.139301	135	-0.023925	-0.474326
11206	0.185593	135	-0.023925	-0.474326
11217	-0.00675536	135	-0.0244314	-0.494088
11225	0.268273	137	-0.0248882	-0.515432
11248	-0.0671676	137	-0.0289057	-0.681787
11256	-0.0207704	137	-0.0289057	-0.681787
11268	-0.310097	136	-0.0303564	-0.744351
11269	-0.310321	135	-0.0323568	-0.827327
11272	0.062314	136	-0.0325742	-0.844824
11283	-0.156538	132	-0.0302975	-0.734494
11307	-0.445358	129	-0.0308012	-0.720236
11308	-0.325329	129	-0.0308012	-0.720236
11336	0.128756	134	-0.0315473	-0.778481
11340	-0.261195	134	-0.0309086	-0.747646
11341	0.0937246	134	-0.0309086	-0.747646
11364	-0.1258	140	-0.0342189	-0.917504
11375	-0.375292	141	-0.0345788	-0.909945
11376	0.102009	141	-0.0345788	-0.909945
11378	-0.304494	140	-0.0319372	-0.811365
11390	-0.073141	139	-0.0281302	-0.675801
11391	0.0483053	139	-0.0281302	-0.675801
11397	-0.0767639	139	-0.0281302	-0.675801
11412	0.26942	142	-0.0237758	-0.550468
11418	0.0907579	142	-0.0237758	-0.550468
11430	-0.0569954	141	-0.0248755	-0.599215
11434	-0.244461	141	-0.0248755	-0.599215
11438	-0.136884	141	-0.0248755	-0.599215
11439	0.00367925	141	-0.0248755	-0.599215
11440	-0.221594	141	-0.0248755	-0.599215
11451	-0.117803	140	-0.0295926	-0.702574
11461	0.334971	138	-0.0318381	-0.806412
11473	-0.0513397	137	-0.0347332	-0.892851
11480	0.364285	138	-0.0355197	-0.942305
11485	0.353163	139	-0.03657	-1.0063
11486	-0.356516	139	-0.03657	-1.0063
11487	0.0741141	139	-0.03657	-1.0063
11489	0.0932047	138	-0.0352386	-0.930943
11496	-0.286807	135	-0.0272563	-0.658168
11497	-0.316247	134	-0.0292012	-0.736339
11503	-1.04428	134	-0.0292012	-0.736339
11509	0.878907	136	-0.0270481	-0.645257
11518	-0.070118	135	-0.0285107	-0.736092
11526	-0.184138	135	-0.0318067	-0.763461
11529	0.212161	132	-0.0327307	-0.773943
11530	-0.0531715	131	-0.0365523	-0.888976
11533	-0.0789995	131	-0.0365523	-0.888976
11534	-0.0183746	131	-0.0365523	-0.888976
11540	0.672089	132	-0.0361181	-0.872122
11544	0.276147	133	-0.0350619	-0.82019
11545	-0.0453876	133	-0.0350619	-0.82019
11546	-0.112714	133	-0.0350619	-0.82019
11547	-0.198798	133	-0.0350619	-0.82019
11548	-0.17562	133	-0.0350619	-0.82019
11560	-0.273097	132	-0.0430137	-1.08293
11561	-0.189049	132	-0.0430137	-1.08293
11570	0.010795	134	-0.0408822	-0.983452
11571	-1.22176	134	-0.0408822	-0.983452
11580	0.221523	134	-0.0374664	-0.82491
11589	-0.0941284	136	-0.0350516	-0.673787
11594	0.50489	135	-0.0361316	-0.722213
11599	0.0220093	135	-0.0361316	-0.722213
11622	0.123524	139	-0.0412619	-1.01494
11633	-0.340808	142	-0.0427006	-1.02388
11642	0.215813	143	-0.038731	-0.83854
11650	-0.443719	144	-0.0371959	-0.77006
11665	-0.185062	144	-0.0372719	-0.78186
11668	-0.147098	145	-0.0375092	-0.801854
11677	0.0411721	145	-0.0375092	-0.801854
11680	0.165377	145	-0.0414505	-0.855965
11681	-0.133884	145	-0.0414505	-0.855965
11697	0.203069	150	-0.0392301	-0.781753
11708	-0.08451	146	-0.0441036	-0.96282
11720	0.0832147	149	-0.0428505	-0.916576
11724	-0.194656	149	-0.0428505	-0.916576
11725	-0.0508155	150	-0.0417849	-0.863366
11734	0.251188	150	-0.0400348	-0.842031
11738	-0.288117	150	-0.0400348	-0.842031
11741	-0.155018	152	-0.0460089	-1.0333
11756	-0.188979	153	-0.0431287	-0.87993
11770	-0.0619289	152	-0.0438353	-0.873202
11784	-0.0619289	151	-0.0445261	-0.904345
11818	0.0768993	150	-0.0402944	-0.751848
11819	-0.0247378	150	-0.0402944	-0.751848
11820	0.163949	150	-0.0402944	-0.751848
11821	0.0761259	150	-0.0402944	-0.751848
11823	0.997022	150	-0.0402944	-0.751848
11824	-0.187791	150	-0.0402944	-0.751848
11825	-0.933459	150	-0.0402944	-0.751848
11837	-0.0535096	149	-0.041429	-0.80558
11842	0.220942	147	-0.0408534	-0.772826
11843	-0.0083916	147	-0.0408534	-0.772826
11848	-0.0300789	149	-0.0393992	-0.737518
11849	-0.119408	149	-0.0393992	-0.737518
11852	-0.398464	149	-0.0393992	-0.737518
11857	0.0361444	152	-0.0389939	-0.74647
11860	-0.212166	153	-0.0369168	-0.664828
11861	-0.112324	153	-0.0369168	-0.664828
11864	0.0686819	153	-0.0369168	-0.664828
11867	-0.348819	152	-0.0363321	-0.628252
11882	0.382586	155	-0.035591	-0.665091
11887	-0.195542	156	-0.033066	-0.580148
11899	0.474594	153	-0.0330503	-0.563031
11902	0.144748	154	-0.0346884	-0.631589
11907	-0.0854015	155	-0.0349135	-0.649287
11968	0.201061	155	-0.033244	-0.6712
11969	-0.405078	155	-0.033244	-0.6712
11977	-0.14327	154	-0.0331265	-0.658609
11982	-0.181516	153	-0.035724	-0.74961
12005	0.189421	148	-0.0248879	-0.533624
12008	0.0449952	149	-0.0242223	-0.504938
12011	-0.362893	149	-0.0319699	-0.670134
12012	-0.126704	149	-0.0319699	-0.670134
12016	-0.16819	151	-0.0337147	-0.712343
12019	0.258177	151	-0.0331657	-0.683257
12037	0.0207652	146	-0.0334623	-0.658259
12040	0.104357	147	-0.036706	-0.750737
12048	-0.591503	142	-0.0421628	-0.839858
12052	-0.0920278	141	-0.0412163	-0.782333
12061	0.0568512	142	-0.0371865	-0.614319
12068	0.1755	142	-0.0345535	-0.502934
12069	0.00364158	142	-0.0345535	-0.502934
12074	0.296369	140	-0.0263974	-0.424545
12083	0.120948	140	-0.0275025	-0.459646
12084	-0.809355	140	-0.0275025	-0.459646
12087	0.549189	140	-0.0275025	-0.459646
12106	0.277331	146	-0.035099	-0.719033
12114	0.544169	147	-0.0348711	-0.71489
12118	-0.285862	147	-0.0348711	-0.71489
12119	-0.285862	148	-0.0344725	-0.699486
12120	-0.286734	148	-0.0344725	-0.699486
12121	-0.432009	148	-0.0344725	-0.699486
12122	0.190604	148	-0.0344725	-0.699486
12127	-0.549042	147	-0.0355474	-0.749692
12128	0.0303488	147	-0.0355474	-0.749692
12133	-0.0324853	149	-0.0381417	-0.842706
12135	0.307503	148	-0.0360966	-0.756315
12139	-0.00745565	148	-0.0360966	-0.756315
12145	0.182314	149	-0.0377828	-0.839432
12162	-0.107202	149	-0.0361441	-0.806293
12163	0.219841	150	-0.0357303	-0.788957
12166	-0.071677	151	-0.0354273	-0.782032
12179	-0.728124	152	-0.0358384	-0.809695
12184	0.0893512	151	-0.0374718	-0.889658
12189	0.14235	151	-0.0374718	-0.889658
12191	-0.0301143	151	-0.0374718	-0.889658
12192	-0.0303616	151	-0.0374718	-0.889658
12193	-0.0454206	151	-0.0374718	-0.889658
12198	-0.0279502	150	-0.0390754	-0.966527
12210	-0.0907037	150	-0.0373092	-0.869427
12211	0.0845831	150	-0.0373092	-0.869427
12212	-0.0235159	150	-0.0373092	-0.869427
12213	0.0772858	150	-0.0373092	-0.869427
12224	0.116977	150	-0.038089	-0.918235
12229	0.530798	148	-0.0369451	-0.841387
12238	-0.286181	147	-0.0389052	-0.928349
12239	-0.701951	146	-0.0371983	-0.845013
12247	0.201755	145	-0.0363857	-0.79554
12248	0.125728	145	-0.0363857	-0.79554
12264	-0.483989	145	-0.0327851	-0.646034
12265	-0.221464	145	-0.0327851	-0.646034
12274	-0.154702	144	-0.0325827	-0.630224
12314	-0.091408	154	-0.0401523	-0.895628
12343	0.313291	147	-0.0481978	-1.13639
12347	-0.178323	146	-0.0484704	-1.14031
12352	0.171853	146	-0.0475285	-1.07635
12353	-0.122992	145	-0.0451083	-0.972936
12354	-0.105454	145	-0.0451083	-0.972936
12359	0.278794	144	-0.0456725	-0.996775
12374	-0.111759	141	-0.0407784	-0.75192
12375	-0.0207896	141	-0.0407784	-0.75192
12376	-0.214026	141	-0.0407784	-0.75192
12377	-0.176123	141	-0.0407784	-0.75192
12379	0.0385937	141	-0.0407784	-0.75192
12381	-0.0877936	142	-0.0391977	-0.686201
12382	0.358307	143	-0.0378352	-0.630126
12400	-0.285325	141	-0.0412804	-0.686511
12405	-0.0695711	141	-0.041527	-0.695277
12415	0.536634	141	-0.0393001	-0.598406
12427	-0.0967726	146	-0.0437061	-0.757914
12430	-0.286736	146	-0.0437061	-0.757914
12434	-0.167036	147	-0.0412669	-0.669172
12446	-0.060436	148	-0.0390324	-0.588178
12451	0.54004	151	-0.0398926	-0.64937
12463	0.155625	151	-0.0398926	-0.64937
12464	-0.129588	151	-0.0398926	-0.64937
12465	-0.311875	151	-0.0398926	-0.64937
12497	-0.152273	152	-0.0368251	-0.569
12501	0.451266	152	-0.0368251	-0.569
12507	0.0742805	151	-0.0383234	-0.628564
12508	-0.275475	152	-0.0388607	-0.663653
12514	0.114617	153	-0.0378361	-0.624484
12515	-0.442033	154	-0.0374746	-0.612806
12517	0.0127819	153	-0.0366202	-0.56635
12538	-0.510274	157	-0.0352872	-0.515152
12556	0.212992	155	-0.0312718	-0.411559
12560	0.0449197	155	-0.0312718	-0.411559
12561	0.184836	156	-0.0324402	-0.462074
12574	0.0668052	157	-0.0315592	-0.455815
12587	0.024263	156	-0.0286477	-0.447283
12590	0.0943372	156	-0.0315585	-0.497023
12593	-0.0675037	157	-0.0309342	-0.473013
12594	-0.327257	157	-0.0309342	-0.473013
12595	-0.234487	157	-0.0309342	-0.473013
12602	-0.0651777	157	-0.0309342	-0.473013
12603	0.304211	157	-0.0309342	-0.473013
12604	-0.236098	157	-0.0309342	-0.473013
12605	-0.333617	157	-0.0309342	-0.473013
12607	-0.00160288	156	-0.0329103	-0.542187
12618	0.024116	156	-0.0343217	-0.553243
12631	-0.448246	153	-0.0266114	-0.291172
12632	-0.00940161	153	-0.0266114	-0.291172
12643	-0.153165	150	-0.0289274	-0.346878
12644	0.0816336	150	-0.0289274	-0.346878
12645	-0.199551	150	-0.0289274	-0.346878
12662	0.0259336	151	-0.0283131	-0.323191
12663	-0.00416267	150	-0.0277871	-0.298274
12664	-0.170877	149	-0.0294491	-0.349398
12670	-0.184568	150	-0.0281425	-0.317396
12677	0.167573	150	-0.0281425	-0.317396
12678	-0.186845	150	-0.0281425	-0.317396
12679	-0.179313	151	-0.0281373	-0.323068
12709	0.180417	151	-0.0225628	-0.230635
12718	-0.033754	148	-0.0217074	-0.203532
12763	0.333122	149	-0.0297211	-0.489373
12780	-0.406998	149	-0.021788	-0.24341
12781	-0.406998	149	-0.021788	-0.24341
12782	-0.43455	149	-0.021788	-0.24341
12783	-0.0890053	150	-0.0215386	-0.236692
12788	-0.175033	151	-0.0227769	-0.279928
12789	0.0967973	151	-0.0227769	-0.279928
12797	0.204972	151	-0.0227769	-0.279928
12801	-0.699331	151	-0.0227769	-0.279928
12808	-0.0962155	151	-0.0227769	-0.279928
12811	0.512881	151	-0.0227769	-0.279928
12812	-0.05999	151	-0.0227769	-0.279928
12835	0.0595465	154	-0.0194657	0.173753
12841	-0.625733	154	-0.0194657	0.173753
12847	-0.082765	154	-0.0211723	0.212575
12848	0.0707926	154	-0.0182222	0.130591
12861	0.22246	151	-0.0197264	0.154486
12880	0.183691	147	-0.0175572	0.0862072
12881	0.15564	147	-0.0175572	0.0862072
12886	0.251528	147	-0.0181691	0.0794971
12901	0.109985	147	-0.0162394	0.0390497
12913	0.228585	150	-0.0154979	0.0269415
12920	-0.309784	149	-0.0192035	0.0760928
12921	-0.499961	149	-0.0192035	0.0760928
12922	-0.175726	149	-0.0192035	0.0760928
12925	0.083896	150	-0.0188051	0.0669179
12926	0.0618009	150	-0.0188051	0.0669179
12931	0.314855	149	-0.0175379	0.0395749
12935	0.289444	148	-0.0165277	0.013786
12947	0.0611354	148	-0.0144268	0.0295084
12948	-0.145262	148	-0.0144268	0.0295084
12949	-0.162871	149	-0.0153794	0.00555842
12967	0.574641	147	-0.0175929	0.0115483
12970	-0.265808	148	-0.0182953	0.030897
12971	-0.069112	149	-0.0184196	0.0369275
12982	0.121353	149	-0.0184196	0.0369275
12986	-0.463501	150	-0.0212031	0.0843547
13007	-0.12	149	-0.0235446	0.115753
13008	-0.348479	149	-0.0268992	0.18884
13009	0.0644123	148	-0.0252197	0.142281
13010	-0.00732515	148	-0.0252197	0.142281
13013	-0.0353081	148	-0.0252197	0.142281
13014	0.0178481	148	-0.0252197	0.142281
13025	0.0202209	146	-0.0263328	0.173912
13026	0.0227594	146	-0.0263328	0.173912
13033	0.0771703	149	-0.0287237	0.252437
13034	0.154962	149	-0.0287237	0.252437
13035	0.0783564	149	-0.0287237	0.252437
13036	-0.0117214	150	-0.0294076	0.281077
13048	0.113787	152	-0.0271017	0.258989
13060	-0.213546	152	-0.0290088	0.322944
13061	-0.000474479	151	-0.0294984	-0.33798
13062	-0.408541	150	-0.0309273	-0.385251
13063	0.391235	150	-0.0309273	-0.385251
13068	0.35965	150	-0.0309273	-0.385251
13085	0.0622343	153	-0.0319421	-0.442364
13086	0.0314771	153	-0.0319421	-0.442364
13087	0.0951075	153	-0.0319421	-0.442364
13090	0.0664544	153	-0.0324428	-0.466027
13108	0.323992	144	-0.0284483	-0.301897
13118	0.105254	144	-0.0284483	-0.301897
13119	0.116209	143	-0.0288159	-0.311968
13120	0.00336873	143	-0.0288159	-0.311968
13130	-0.560752	145	-0.0272007	-0.259314
13153	0.154837	141	-0.0227161	0.144005
13157	0.0913102	142	-0.0255494	0.20198
13164	0.298168	141	-0.0264572	0.22895
13165	-0.203305	140	-0.0254256	0.193071
13178	-0.027355	138	-0.0256709	0.193647
13181	-0.411777	136	-0.0233561	0.121741
13187	-0.0755889	137	-0.0226875	0.105608
13188	0.32086	138	-0.0229051	0.115175
13192	-0.016978	138	-0.0229051	0.115175
13193	-0.119368	138	-0.0229051	0.115175
13199	0.279076	138	-0.0229051	0.115175
13200	0.235257	138	-0.0229051	0.115175
13216	0.241931	140	-0.0236066	0.136866
13220	-0.204314	139	-0.0235336	0.130559
13223	-0.410901	139	-0.0235336	0.130559
13228	-0.219399	139	-0.0235336	0.130559
13236	-0.196368	139	-0.0235336	0.130559
13241	0.0266807	139	-0.0235336	0.130559
13254	-0.366264	141	-0.0247262	0.172261
13255	0.141939	141	-0.0247262	0.172261
13270	0.207789	144	-0.0263931	0.214654
13271	0.113298	144	-0.0263931	0.214654
13279	0.000797083	144	-0.0263931	0.214654
13282	0.0156251	142	-0.0210325	0.103043
13287	-0.208532	141	-0.0165814	0.0148155
13321	0.0447738	138	-0.0150287	0.00107432
13327	0.135532	138	-0.0150287	0.00107432
13328	0.0104411	138	-0.0150287	0.00107432
13333	0.159449	139	-0.0147258	0.00706276
13346	0.0504766	139	-0.00800227	0.108675
13347	0.275993	139	-0.00800227	0.108675
13348	0.0497207	138	-0.00746051	0.125272
13372	-0.0863223	140	-0.00450227	0.135036
13381	0.0887241	141	-0.00606919	0.0954659
13384	0.0918458	140	-0.00722426	0.0667152
13396	-0.00166404	141	-0.0122529	0.0354831
13403	0.0487197	141	-0.00804334	0.00700689
13405	-0.120244	141	-0.00804334	0.00700689
13411	0.161855	144	-0.00669797	0.0201295
13412	-0.0973977	145	-0.0062369	0.0319242
13424	0.0405608	142	-0.000477796	0.140621
13429	-0.175888	142	-0.000320814	0.142961
13443	0.250504	144	-0.00778698	0.0225715
13448	-0.15637	143	-0.00826896	0.0348613
13450	-0.0307203	141	-0.00620091	0.01279
13465	-0.00969979	146	0.00336397	0.0927335
13469	-0.121543	145	-0.000575869	0.0414684
13470	-0.036819	145	-0.000575869	0.0414684
13483	-0.435951	142	0.000915957	0.0698486
13495	-0.028676	143	0.000863847	0.0458248
13507	-0.425565	145	-0.00188895	0.0137861
13519	-0.42671	139	0.00111477	0.0370594
13527	-0.225675	138	0.000423631	0.0179639
13531	-0.253929	138	0.000423631	0.0179639
13532	0.0443517	138	0.000423631	0.0179639
13535	-0.131296	136	-0.00127699	0.0224702
13542	-0.168068	134	-0.00179333	0.0366196
13545	0.0341333	134	-0.00179333	0.0366196
13547	-0.08466	134	-0.00179333	0.0366196
13557	-0.0768864	135	-0.00161262	0.0303227
13572	-0.0731669	135	0.00443806	0.0767422
13573	0.0537052	135	0.00443806	0.0767422
13579	-0.00967836	135	0.00443806	0.0767422
13580	-0.152111	135	0.00443806	0.0767422
13589	-0.0523403	132	0.00310848	0.0364065
13621	0.0702907	133	-0.00896412	-0.223993
13622	0.106282	133	-0.00896412	-0.223993
13633	0.0124043	134	-0.00679386	-0.215298
13654	-0.425057	134	-0.00839259	-0.266574
13657	-0.0806692	134	-0.00839259	-0.266574
13684	0.0682487	135	-0.00485325	-0.18921
13687	-0.0527183	136	-0.00562069	-0.212885
13706	0.0338057	133	-0.0110977	-0.359228
13707	0.129835	133	-0.0110977	-0.359228
13708	-0.127246	133	-0.0110977	-0.359228
13742	-0.0689374	132	-0.00345716	0.146118
13751	-0.146283	134	-0.000582814	0.074725
13762	-0.106366	133	-0.000161549	0.0837232
13763	0.0570579	133	-0.000161549	0.0837232
13764	0.0341053	133	-0.000161549	0.0837232
13765	0.0341053	133	-0.000161549	0.0837232
13783	0.125076	131	-0.00447105	-0.196225
13795	0.00249976	131	-0.00346712	-0.169813
13796	0.129356	131	-0.00346712	-0.169813
13812	-0.104126	133	-0.00783747	-0.27592
13814	0.020372	134	-0.0074377	-0.260528
13831	0.0270783	132	-0.00766051	-0.27505
13837	0.264664	132	-0.00966029	-0.345372
13844	0.103717	132	-0.00966029	-0.345372
13852	-0.0200709	129	-0.0128012	-0.455187
13858	0.103717	129	-0.0128012	-0.455187
13865	0.671873	130	-0.0107861	-0.38857
13871	-0.0630329	131	-0.0121075	-0.436592
13872	0.128607	131	-0.0121075	-0.436592
13873	-0.170355	130	-0.0115366	-0.414153
13887	-0.148788	131	-0.0131051	-0.480006
13888	-0.315948	131	-0.0131051	-0.480006
13900	0.703533	131	-0.00913386	-0.39475
13906	-0.173254	129	-0.00872102	-0.382236
13909	0.158364	129	-0.00872102	-0.382236
13910	0.184494	129	-0.00872102	-0.382236
13911	0.0601571	130	-0.0055933	-0.305466
13915	0.0796177	128	-0.00618427	-0.325886
13926	0.149807	128	-0.00626564	-0.328599
13927	0.0181817	128	-0.00626564	-0.328599
13935	-0.232574	129	-0.00711391	-0.357851
13936	-0.0939462	129	-0.00711391	-0.357851
13940	-0.0384555	129	-0.00711391	-0.357851
13941	-0.106495	129	-0.00711391	-0.357851
13951	0.0680597	127	-0.0121168	-0.457862
13952	0.168346	128	-0.0095736	-0.381603
13953	1.22571	128	-0.0095736	-0.381603
13955	0.0375644	128	-0.0095736	-0.381603
13956	-0.134206	129	-0.00994372	-0.395582
13992	-0.238169	128	-0.00824208	-0.339529
13993	-0.231868	128	-0.00824208	-0.339529
13997	-0.18122	127	-0.00808118	-0.333108
14000	-0.216208	127	-0.00808118	-0.333108
14025	-0.0535118	127	-0.00237642	-0.205722
14047	0.0510456	125	0.00549579	0.0283593
14050	0.0853433	124	0.00622286	0.013913
14059	0.451074	124	0.00653398	0.00743757
14060	0.127086	124	0.00653398	0.00743757
14062	0.374218	125	0.00564511	0.0261321
14063	0.0677785	125	0.00564511	0.0261321
14064	-0.0749922	125	0.00564511	0.0261321
14090	-0.0497543	121	0.00694187	0.00771231
14093	-0.38555	123	0.00790991	0.0188056
14094	-0.0923717	124	0.00767257	0.0146963
14099	-0.101697	125	0.00822174	0.0305072
14104	0.0105891	126	0.00903579	0.053397
14111	-0.368485	126	0.00903579	0.053397
14122	-0.0588966	126	0.00605535	0.00407109
14125	-0.220004	125	0.00525354	0.0255104
14142	-0.0593933	127	0.00911353	0.0451223
14162	-0.0772805	125	0.0133052	0.115619
14163	0.023426	125	0.0133052	0.115619
14164	0.306108	126	0.011991	0.0853698
14177	0.00283615	129	0.0124831	0.108824
14182	0.0183409	129	0.0124831	0.108824
14183	-0.0569719	129	0.0124831	0.108824
14184	-0.109225	129	0.0124831	0.108824
14192	-0.0873299	129	0.0135857	0.140795
14197	-0.0220483	129	0.0135857	0.140795
14200	0.0210608	129	0.0135857	0.140795
14216	0.0120829	130	0.0138394	0.129761
14217	0.143823	130	0.0138394	0.129761
14218	0.00814727	130	0.0138394	0.129761
14228	0.15789	132	0.0089563	0.035702
14239	-0.0646695	133	0.00744125	0.00460696
14242	0.27904	134	0.00823671	0.0259826
14245	0.0992082	133	0.00881696	0.0375677
14258	-0.167715	133	0.00974321	0.0585823
14266	0.0356691	129	0.0098988	0.0504684
14275	-0.262381	130	0.00887482	0.02835
14290	-0.0770178	130	0.00769615	-0.000123216
14300	-0.383794	128	0.00678628	-0.0251724
14306	-0.204397	130	0.0102257	-0.0451543
14312	0.0457326	132	0.016017	0.149217
14317	0.17621	131	0.016868	0.171367
14332	-0.104522	132	0.0147691	0.123686
14364	0.249154	131	0.00832793	-0.0247597
14365	-0.183885	131	0.00832793	-0.0247597
14376	0.00175849	127	0.00412494	-0.0649142
14382	-0.13111	127	0.00412494	-0.0649142
14383	0.0929139	127	0.00412494	-0.0649142
14390	0.518564	130	0.00904348	-0.0419092
14410	0.397882	129	0.0046847	0.0154856
14422	0.0301458	129	0.00615297	-0.00627202
14427	-0.184771	128	0.00503068	-0.0197749
14428	-0.106809	127	0.00492713	-0.0246684
14448	-0.557729	127	0.000835998	-0.0828037
14451	0.313416	127	0.000835998	-0.0828037
14455	-0.0573187	126	-0.0127957	-0.265032
14458	-0.458731	124	-0.0122228	-0.246274
14479	0.314043	127	-0.00510027	-0.10148
14487	-0.231571	131	-0.00176736	-0.0220037
14506	0.232719	129	0.00494929	0.124817
14522	-0.360488	129	0.00494929	0.124817
14528	0.184448	130	0.00873343	0.219115
14529	0.361472	130	0.00873343	0.219115
14530	0.0272954	130	0.00873343	0.219115
14539	-0.284919	132	0.0103902	0.277575
14553	-0.0383073	130	0.0095009	0.239708
14561	-0.104574	129	0.006907	0.190432
14579	-0.0992638	129	0.00575032	0.18163
14591	0.122485	130	0.00373862	0.132389
14592	0.0104672	130	0.00373862	0.132389
14593	-0.02152	130	0.00373862	0.132389
14594	0.0763188	129	0.00675636	0.192505
14600	0.110793	129	0.00861453	0.250306
14613	-0.305245	129	0.0096586	0.257282
14633	0.320253	130	0.0117796	0.320574
14634	0.207704	130	0.0117796	0.320574
14635	-0.0148263	130	0.0117796	0.320574
14663	-0.152277	132	0.0078641	0.230466
14666	0.125223	130	0.00545021	0.167859
14667	0.193629	130	0.00545021	0.167859
14668	-0.219393	130	0.00545021	0.167859
14685	0.133365	126	0.00677418	0.201081
14686	0.0243976	126	0.00677418	0.201081
14702	-0.0687532	124	0.00836039	0.250321
14703	-0.084416	124	0.00836039	0.250321
14707	-0.0948311	126	0.00917813	0.284816
14708	0.330953	126	0.00917813	0.284816
14722	-0.275341	124	0.00737926	0.2213
14725	-0.341544	124	0.00737926	0.2213
14734	-0.192545	125	0.0145366	0.32874
14741	0.114032	124	0.0151754	0.347596
14746	-0.0230916	122	0.0123238	0.256234
14771	-0.123219	125	0.0147004	0.321336
14778	-0.0281511	126	0.018397	0.45537
14801	0.177073	126	0.0219614	0.565377
14805	0.283618	127	0.0197324	0.488868
14808	0.31241	128	0.0252088	0.664074
14809	0.472497	129	0.0253697	0.680653
14816	0.0117071	131	0.0215613	0.540582
14828	-0.268349	131	0.0185499	0.426095
14829	0.0352423	131	0.0185499	0.426095
14832	-0.0287947	131	0.0185499	0.426095
14835	-0.2444	130	0.0194966	0.460711
14839	-0.133338	130	0.0194966	0.460711
14883	0.0134272	135	0.0204891	0.56835
14884	0.167095	134	0.0199487	0.536393
14886	-0.0700566	134	0.0199487	0.536393
14887	-0.0030005	134	0.0199487	0.536393
14889	0.0795837	134	0.0199487	0.536393
14890	0.0210542	134	0.0199487	0.536393
14891	0.0962635	133	0.0161997	0.450373
14911	0.104601	133	0.014643	0.423996
14912	-0.118221	133	0.014643	0.423996
14915	0.527296	134	0.0125219	0.357906
14930	-0.106843	133	0.0176412	0.508218
14934	-0.457543	134	0.0176832	0.516041
14937	-0.146431	135	0.0178478	0.528726
14938	-0.280227	136	0.0181347	0.547786
14952	-0.127678	135	0.0199149	0.556244
14953	-0.128646	135	0.0199149	0.556244
14965	0.113591	135	0.0254034	0.750269
14968	0.23385	135	0.0254034	0.750269
14971	0.520447	135	0.0254034	0.750269
14979	0.0212659	135	0.0254034	0.750269
14980	0.158052	134	0.0232493	0.665554
14981	0.0266259	135	0.0224631	0.633879
14985	0.210266	136	0.0217653	0.607428
14992	-0.0802743	138	0.0277041	0.867565
14999	0.0827926	139	0.0320081	0.979378
15022	0.099729	139	0.03015	0.885682
15025	0.343647	138	0.0329807	0.995348
15034	0.163206	137	0.0250166	0.760408
15035	0.0729543	137	0.0250166	0.760408
15060	0.234047	139	0.0224765	0.685613
15065	0.279165	139	0.0236959	0.750435
15066	0.484189	140	0.0272307	0.8522
15070	-0.545561	140	0.0272307	0.8522
15083	-0.043846	140	0.0287962	0.942338
15086	-0.26168	140	0.0287962	0.942338
15095	-0.114353	138	0.0278888	0.873927
15096	0.159988	139	0.0268682	0.825871
15100	-0.13246	141	0.0246223	0.724321
15109	-0.0907502	141	0.0256962	0.760504
15113	-0.067374	142	0.0265882	0.812802
15129	-0.142202	143	0.0326728	1.08423
15130	0.216065	143	0.0326728	1.08423
15144	-0.237465	141	0.0317184	1.02282
15145	-0.0139968	141	0.0317184	1.02282
15160	-0.386094	144	0.0301511	0.955104
15161	0.00759452	144	0.0301511	0.955104
15193	0.0948241	146	0.0201996	0.503082
15205	0.0620987	144	0.0215438	0.553251
15206	0.057657	145	0.0216879	0.566651
15217	-0.0773632	145	0.0222438	0.522696
15229	0.45236	145	0.0263273	0.672072
15230	0.607582	145	0.0263273	0.672072
15252	0.304889	148	0.0272053	0.746074
15258	-0.125492	148	0.0272053	0.746074
15262	-0.0775896	148	0.0272053	0.746074
15265	-0.0626436	148	0.0272053	0.746074
15266	0.162842	148	0.0272053	0.746074
15271	0.132575	150	0.0244543	0.628089
15277	0.0855087	150	0.0252975	0.670459
15295	0.358096	149	0.0256562	0.683686
15296	-0.369793	149	0.0256562	0.683686
15304	-0.261125	150	0.0263747	0.728907
15305	0.470349	150	0.0263747	0.728907
15307	0.045971	149	0.0246482	0.653441
15308	0.045971	149	0.0246482	0.653441
15309	-0.226763	148	0.0227039	0.5779
15312	0.0739812	147	0.0196441	0.494988
15313	-0.249651	147	0.0196441	0.494988
15319	-0.218286	146	0.0196984	0.491606
15339	0.0432543	145	0.0193571	0.462675
15358	0.0777635	148	0.0235191	0.674446
15359	-0.068023	148	0.0235191	0.674446
15360	-0.451374	148	0.0235191	0.674446
15363	0.302009	148	0.0235191	0.674446
15373	0.0403977	149	0.0218686	0.605858
15376	0.221618	151	0.0187535	0.489617
15379	0.0464559	151	0.0187535	0.489617
15380	-0.0447048	151	0.0187535	0.489617
15401	0.190845	145	0.019242	0.46627
15413	-0.269587	146	0.0236154	0.538292
15415	0.420431	146	0.0236154	0.538292
15421	-0.0135149	145	0.0201418	0.455803
15433	0.0232669	144	0.0210236	0.489516
15436	0.0399027	143	0.0243703	0.577629
15437	0.0568731	143	0.0243703	0.577629
15438	-0.022132	143	0.0260626	0.659767
15454	0.1797	144	0.0302033	0.812987
15455	0.0451984	144	0.0302033	0.812987
15480	-0.0828972	145	0.0131848	0.40921
15481	-0.0724347	145	0.0106965	0.31762
15487	0.380382	144	0.00750683	0.215213
15488	0.11036	144	0.00750683	0.215213
15491	0.140779	144	0.00750683	0.215213
15495	0.625956	143	0.00812068	0.234274
15512	-0.0255635	144	0.0122684	0.335286
15527	0.154005	143	0.00773825	0.20051
15528	-0.704855	143	0.00773825	0.20051
15540	0.0563779	142	0.00451179	0.107558
15546	-0.0336016	144	0.00329595	0.0935103
15547	-0.268499	144	0.00329595	0.0935103
15559	-0.380543	146	0.00120391	0.0591227
15560	0.0649303	146	0.00120391	0.0591227
15565	0.518564	146	-0.00203078	0.00922617
15571	0.1199	143	-0.00359641	0.047805
15590	0.0711725	143	-0.000698746	0.0180132
15593	-0.0662321	143	-0.000698746	0.0180132
15595	-0.113978	143	-0.000698746	0.0180132
15597	-0.110399	141	-0.00103231	0.0104518
15598	-0.152528	141	-0.00103231	0.0104518
15607	0.262215	141	-0.00287543	0.0117403
15610	0.152348	140	-0.00224776	0.00233239
15614	0.20085	139	-0.00177922	0.0127297
15621	0.3906	139	-0.00177922	0.0127297
15634	0.313206	138	-0.00356539	0.0231216
15645	-0.290241	138	0.00240539	0.0609306
15653	0.297921	140	0.00455857	0.111224
15654	-0.13821	140	0.00455857	0.111224
15671	-0.291868	138	0.00736739	0.164519
15674	-0.232101	138	0.00736739	0.164519
15679	0.0441897	138	0.00736739	0.164519
15680	-0.0532816	139	0.00657774	0.142304
15683	-0.109606	139	0.00657774	0.142304
15684	-0.190154	139	0.00657774	0.142304
15685	-0.190154	139	0.00657774	0.142304
15687	-0.264697	141	0.00782379	0.155586
15705	0.0424278	143	0.00960253	0.209261
15708	0.833159	141	0.0088894	0.179237
15713	-0.516425	142	0.00929396	0.195252
15717	0.068339	143	0.0100228	0.222631
15718	-0.0931137	142	0.0106382	0.241163
15730	0.0456088	142	0.00861444	0.214601
[truncated: 19,056 more rows]
