# Supplementary material for: Enhancers and genome conformation provide complex transcriptional control of a herpesviral gene
Source: Mol Syst Biol. 2024 Nov 19;21(1):2. doi: 10.1038/s44320-024-00075-0 (PMC11696879; doi:10.1038/s44320-024-00075-0)
Supplement: Supplementary file 5 — Dataset EV4 [file 44320_2024_75_MOESM5_ESM.xlsx]

## Sheet: Dataset EV4
		Dataset EV4. Cas9 count files. Raw counts for sequencing from Cas9 screens.
		sgRNA counts for Cas9 screen
		For each condition, unnormalized counts are given for indicates sgRNA
		sgRNAs with multiple targets were excluded from downstream analysis
		KSHV-targeting sgRNAs are named BAC16_XXXX
		Where XXXX indicates the coordinate they target
		Negative coordinates indicate opposite strand
		Multiple coordinates indicate multiple targeting sgRNAs
		Not all coordinates are listed for sgRNAs with many targeting sites
		NONE indicates sgRNAs with no targeting sites in the human genome
		SAFE indicates sgRNAs targeting a region in the human genome with no predicted function

## Sheet: High rep1
0None_none_ACOCDTKP_211901.602	632
0None_none_ACOCDTKP_211910.611	1680
0None_none_ACOCDTKP_212119.820	1116
0None_none_ACOCDTKP_212169.870	768
0None_none_ACOCDTKP_213001.1702	89
0None_none_ACOCDTKP_213205.1906	1933
0None_none_ACOCDTKP_214020.2721	388
0None_none_ACOCDTKP_214247.2948	751
0None_none_ACOCDTKP_214493.3194	814
0None_none_ACOCDTKP_215322.4023	772
0None_none_ACOCDTKP_215577.4278	265
0None_none_ACOCDTKP_215600.4301	851
0None_none_ACOCDTKP_215656.4357	676
0None_none_ACOCDTKP_216067.4768	538
0None_none_ACOCDTKP_216095.4796	1157
0None_none_ACOCDTKP_216181.4882	405
0None_none_ACOCDTKP_216554.5255	1430
0None_none_ACOCUNA1_211442.143	1707
0None_none_ACOCUNA1_211591.292	642
0None_none_ACOCUNA1_212060.761	681
0None_none_ACOCUNA1_212384.1085	3039
0None_none_ACOCUNA1_212388.1089	1251
0None_none_ACOCUNA1_212462.1163	1794
0None_none_ACOCUNA1_212689.1390	543
0None_none_ACOCUNA1_213054.1755	411
0None_none_ACOCUNA1_213236.1937	1571
0None_none_ACOCUNA1_213269.1970	1269
0None_none_ACOCUNA1_213595.2296	175
0None_none_ACOCUNA1_213596.2297	1368
0None_none_ACOCUNA1_213912.2613	575
0None_none_ACOCUNA1_214211.2912	247
0None_none_ACOCUNA1_215225.3926	1226
0None_none_ACOCUNA1_215292.3993	2032
0None_none_ACOCUNA1_215646.4347	973
0None_none_ACOCUNA1_215690.4391	194
0None_none_ACOCUNA1_215724.4425	1637
0None_none_ACOCUNA1_215840.4541	618
0None_none_ACOCUNA1_216396.5097	645
0None_none_ACOCUNA1_216876.5577	1508
0None_none_ACOCUNA1_216937.5638	317
0None_none_ACOCUNA2_211586.287	1400
0None_none_ACOCUNA2_211767.468	1805
0None_none_ACOCUNA2_212081.782	1459
0None_none_ACOCUNA2_212359.1060	721
0None_none_ACOCUNA2_212369.1070	153
0None_none_ACOCUNA2_212720.1421	1129
0None_none_ACOCUNA2_212735.1436	596
0None_none_ACOCUNA2_213008.1709	181
0None_none_ACOCUNA2_213110.1811	453
0None_none_ACOCUNA2_213815.2516	217
0None_none_ACOCUNA2_214243.2944	1751
0None_none_ACOCUNA2_214273.2974	2259
0None_none_ACOCUNA2_214492.3193	1539
0None_none_ACOCUNA2_214518.3219	1182
0None_none_ACOCUNA2_214589.3290	277
0None_none_ACOCUNA2_215328.4029	28
0None_none_ACOCUNA2_215762.4463	1364
0None_none_ACOCUNA2_215998.4699	51
0None_none_ACOCUNA2_216128.4829	466
0None_none_ACOCUNA2_216410.5111	2023
0None_none_ACOCUNA2_216540.5241	1509
0None_none_ACOCUNA2_216640.5341	1056
0None_none_ACOCUNA2_216774.5475	1634
0None_none_ACOCUNA3_211877.578	74
0None_none_ACOCUNA3_211954.655	1892
0None_none_ACOCUNA3_212419.1120	2073
0None_none_ACOCUNA3_212539.1240	1322
0None_none_ACOCUNA3_213041.1742	633
0None_none_ACOCUNA3_213614.2315	1102
0None_none_ACOCUNA3_213630.2331	1009
0None_none_ACOCUNA3_213827.2528	1351
0None_none_ACOCUNA3_214541.3242	42
0None_none_ACOCUNA3_214664.3365	670
0None_none_ACOCUNA3_214842.3543	471
0None_none_ACOCUNA3_215750.4451	608
0None_none_ACOCUNA3_216141.4842	1727
0None_none_ACOCUNA3_216473.5174	133
0None_none_ACOCUNA3_216617.5318	230
0None_none_ACOCUNA3_216747.5448	2228
0None_none_ACOC_211308.9	718
0None_none_ACOC_211316.17	333
0None_none_ACOC_211335.36	2165
0None_none_ACOC_211355.56	1326
0None_none_ACOC_211362.63	1356
0None_none_ACOC_211392.93	2117
0None_none_ACOC_211413.114	2005
0None_none_ACOC_211423.124	911
0None_none_ACOC_211480.181	1209
0None_none_ACOC_211481.182	958
0None_none_ACOC_211483.184	1812
0None_none_ACOC_211503.204	1239
0None_none_ACOC_211505.206	980
0None_none_ACOC_211529.230	977
0None_none_ACOC_211560.261	805
0None_none_ACOC_211593.294	905
0None_none_ACOC_211619.320	668
0None_none_ACOC_211632.333	2386
0None_none_ACOC_211662.363	1276
0None_none_ACOC_211684.385	633
0None_none_ACOC_211831.532	1581
0None_none_ACOC_211854.555	1571
0None_none_ACOC_211889.590	697
0None_none_ACOC_211898.599	1519
0None_none_ACOC_211921.622	1394
0None_none_ACOC_211983.684	954
0None_none_ACOC_212012.713	1245
0None_none_ACOC_212036.737	974
0None_none_ACOC_212073.774	1450
0None_none_ACOC_212115.816	703
0None_none_ACOC_212121.822	723
0None_none_ACOC_212141.842	1297
0None_none_ACOC_212188.889	1232
0None_none_ACOC_212331.1032	1020
0None_none_ACOC_212333.1034	1225
0None_none_ACOC_212420.1121	1392
0None_none_ACOC_212437.1138	1822
0None_none_ACOC_212560.1261	1451
0None_none_ACOC_212569.1270	2619
0None_none_ACOC_212586.1287	1212
0None_none_ACOC_212620.1321	775
0None_none_ACOC_212623.1324	535
0None_none_ACOC_212640.1341	1963
0None_none_ACOC_212641.1342	144
0None_none_ACOC_212684.1385	1073
0None_none_ACOC_212692.1393	1472
0None_none_ACOC_212728.1429	767
0None_none_ACOC_212839.1540	1041
0None_none_ACOC_212954.1655	1265
0None_none_ACOC_213049.1750	29
0None_none_ACOC_213126.1827	1661
0None_none_ACOC_213152.1853	593
0None_none_ACOC_213155.1856	616
0None_none_ACOC_213272.1973	832
0None_none_ACOC_213282.1983	646
0None_none_ACOC_213332.2033	608
0None_none_ACOC_213374.2075	1503
0None_none_ACOC_213474.2175	157
0None_none_ACOC_213475.2176	1274
0None_none_ACOC_213493.2194	1139
0None_none_ACOC_213500.2201	635
0None_none_ACOC_213516.2217	1506
0None_none_ACOC_213524.2225	1607
0None_none_ACOC_213551.2252	589
0None_none_ACOC_213564.2265	2179
0None_none_ACOC_213608.2309	933
0None_none_ACOC_213612.2313	1
0None_none_ACOC_213732.2433	872
0None_none_ACOC_213757.2458	912
0None_none_ACOC_213873.2574	1018
0None_none_ACOC_213877.2578	1596
0None_none_ACOC_213949.2650	1375
0None_none_ACOC_213963.2664	75
0None_none_ACOC_214050.2751	786
0None_none_ACOC_214067.2768	686
0None_none_ACOC_214080.2781	1980
0None_none_ACOC_214148.2849	1077
0None_none_ACOC_214169.2870	544
0None_none_ACOC_214179.2880	336
0None_none_ACOC_214314.3015	879
0None_none_ACOC_214381.3082	2354
0None_none_ACOC_214382.3083	1505
0None_none_ACOC_214403.3104	1401
0None_none_ACOC_214491.3192	927
0None_none_ACOC_214576.3277	587
0None_none_ACOC_214607.3308	1355
0None_none_ACOC_214611.3312	1465
0None_none_ACOC_214634.3335	1040
0None_none_ACOC_214648.3349	690
0None_none_ACOC_214652.3353	1318
0None_none_ACOC_214681.3382	246
0None_none_ACOC_214713.3414	1356
0None_none_ACOC_214763.3464	712
0None_none_ACOC_214764.3465	69
0None_none_ACOC_214816.3517	44
0None_none_ACOC_214865.3566	773
0None_none_ACOC_214869.3570	1419
0None_none_ACOC_214891.3592	885
0None_none_ACOC_214896.3597	774
0None_none_ACOC_214911.3612	100
0None_none_ACOC_214979.3680	2465
0None_none_ACOC_214993.3694	742
0None_none_ACOC_215015.3716	749
0None_none_ACOC_215046.3747	1953
0None_none_ACOC_215107.3808	1597
0None_none_ACOC_215109.3810	1735
0None_none_ACOC_215157.3858	978
0None_none_ACOC_215184.3885	874
0None_none_ACOC_215326.4027	1050
0None_none_ACOC_215352.4053	1197
0None_none_ACOC_215370.4071	578
0None_none_ACOC_215389.4090	1227
0None_none_ACOC_215409.4110	983
0None_none_ACOC_215572.4273	566
0None_none_ACOC_215579.4280	986
0None_none_ACOC_215631.4332	1162
0None_none_ACOC_215661.4362	926
0None_none_ACOC_215712.4413	95
0None_none_ACOC_215739.4440	172
0None_none_ACOC_215742.4443	1779
0None_none_ACOC_215764.4465	735
0None_none_ACOC_215827.4528	1417
0None_none_ACOC_215865.4566	1954
0None_none_ACOC_215894.4595	309
0None_none_ACOC_215913.4614	1428
0None_none_ACOC_215944.4645	1568
0None_none_ACOC_215955.4656	797
0None_none_ACOC_215982.4683	1786
0None_none_ACOC_215994.4695	991
0None_none_ACOC_216012.4713	71
0None_none_ACOC_216018.4719	1003
0None_none_ACOC_216026.4727	831
0None_none_ACOC_216200.4901	441
0None_none_ACOC_216205.4906	375
0None_none_ACOC_216235.4936	729
0None_none_ACOC_216237.4938	1214
0None_none_ACOC_216254.4955	972
0None_none_ACOC_216263.4964	393
0None_none_ACOC_216273.4974	1037
0None_none_ACOC_216305.5006	247
0None_none_ACOC_216327.5028	534
0None_none_ACOC_216345.5046	912
0None_none_ACOC_216356.5057	1369
0None_none_ACOC_216389.5090	1305
0None_none_ACOC_216424.5125	1394
0None_none_ACOC_216457.5158	1106
0None_none_ACOC_216549.5250	1444
0None_none_ACOC_216559.5260	1589
0None_none_ACOC_216566.5267	1573
0None_none_ACOC_216586.5287	110
0None_none_ACOC_216662.5363	1060
0None_none_ACOC_216686.5387	134
0None_none_ACOC_216711.5412	1484
0None_none_ACOC_216717.5418	2212
0None_none_ACOC_216720.5421	519
0None_none_ACOC_216745.5446	1053
0None_none_ACOC_216777.5478	2357
0None_none_ACOC_216786.5487	1910
0None_none_ACOC_216829.5530	1318
0None_none_ACOC_216833.5534	973
0None_none_ACOC_216859.5560	1553
0None_none_ACOC_216893.5594	333
0None_none_ACOC_216919.5620	1165
0None_none_DTKPPROT_211394.95	932
0None_none_DTKPPROT_212082.783	1914
0None_none_DTKPPROT_213000.1701	2678
0None_none_DTKPPROT_213243.1944	1517
0None_none_DTKPPROT_213497.2198	404
0None_none_DTKPPROT_213975.2676	105
0None_none_DTKPPROT_214010.2711	1289
0None_none_DTKPPROT_214113.2814	150
0None_none_DTKPPROT_214202.2903	994
0None_none_DTKPPROT_214302.3003	1037
0None_none_DTKPPROT_214488.3189	1439
0None_none_DTKPPROT_214772.3473	1632
0None_none_DTKPPROT_215037.3738	1045
0None_none_DTKPPROT_215761.4462	1054
0None_none_DTKPPROT_215985.4686	1023
0None_none_DTKPPROT_215999.4700	1294
0None_none_DTKPPROT_216635.5336	339
0None_none_DTKPPROT_216663.5364	1735
0None_none_DTKPPROT_216884.5585	616
0None_none_DTKPPROT_216921.5622	933
0None_none_DTKP_211348.49	744
0None_none_DTKP_211353.54	1868
0None_none_DTKP_211361.62	357
0None_none_DTKP_211459.160	667
0None_none_DTKP_211474.175	195
0None_none_DTKP_211531.232	1363
0None_none_DTKP_211561.262	1394
0None_none_DTKP_211624.325	604
0None_none_DTKP_211722.423	1077
0None_none_DTKP_211747.448	1424
0None_none_DTKP_211755.456	2057
0None_none_DTKP_211761.462	1643
0None_none_DTKP_211770.471	1500
0None_none_DTKP_211784.485	908
0None_none_DTKP_211798.499	1591
0None_none_DTKP_211866.567	218
0None_none_DTKP_211874.575	1584
0None_none_DTKP_211885.586	1369
0None_none_DTKP_211899.600	1678
0None_none_DTKP_211908.609	1863
0None_none_DTKP_211909.610	359
0None_none_DTKP_211938.639	307
0None_none_DTKP_211949.650	879
0None_none_DTKP_211963.664	707
0None_none_DTKP_212021.722	739
0None_none_DTKP_212022.723	1138
0None_none_DTKP_212053.754	83
0None_none_DTKP_212064.765	1685
0None_none_DTKP_212070.771	1146
0None_none_DTKP_212071.772	864
0None_none_DTKP_212095.796	1418
0None_none_DTKP_212133.834	20
0None_none_DTKP_212237.938	1631
0None_none_DTKP_212273.974	175
0None_none_DTKP_212293.994	1369
0None_none_DTKP_212367.1068	1401
0None_none_DTKP_212368.1069	1241
0None_none_DTKP_212398.1099	2555
0None_none_DTKP_212429.1130	232
0None_none_DTKP_212459.1160	1075
0None_none_DTKP_212497.1198	1055
0None_none_DTKP_212518.1219	230
0None_none_DTKP_212691.1392	254
0None_none_DTKP_212709.1410	745
0None_none_DTKP_212780.1481	1072
0None_none_DTKP_212788.1489	695
0None_none_DTKP_212908.1609	903
0None_none_DTKP_212926.1627	671
0None_none_DTKP_212927.1628	1892
0None_none_DTKP_212930.1631	895
0None_none_DTKP_212995.1696	1508
0None_none_DTKP_213067.1768	455
0None_none_DTKP_213092.1793	1597
0None_none_DTKP_213206.1907	839
0None_none_DTKP_213305.2006	1348
0None_none_DTKP_213315.2016	457
0None_none_DTKP_213320.2021	311
0None_none_DTKP_213422.2123	931
0None_none_DTKP_213430.2131	1502
0None_none_DTKP_213460.2161	594
0None_none_DTKP_213509.2210	1398
0None_none_DTKP_213532.2233	408
0None_none_DTKP_213548.2249	1108
0None_none_DTKP_213581.2282	2285
0None_none_DTKP_213585.2286	607
0None_none_DTKP_213649.2350	690
0None_none_DTKP_213677.2378	748
0None_none_DTKP_213710.2411	2832
0None_none_DTKP_213727.2428	1407
0None_none_DTKP_213751.2452	62
0None_none_DTKP_213752.2453	995
0None_none_DTKP_213764.2465	982
0None_none_DTKP_213765.2466	1661
0None_none_DTKP_213786.2487	719
0None_none_DTKP_213801.2502	167
0None_none_DTKP_213821.2522	779
0None_none_DTKP_213847.2548	935
0None_none_DTKP_213914.2615	182
0None_none_DTKP_213979.2680	1815
0None_none_DTKP_213994.2695	937
0None_none_DTKP_214021.2722	1041
0None_none_DTKP_214038.2739	854
0None_none_DTKP_214041.2742	1399
0None_none_DTKP_214045.2746	1059
0None_none_DTKP_214099.2800	1312
0None_none_DTKP_214112.2813	893
0None_none_DTKP_214133.2834	1044
0None_none_DTKP_214134.2835	1682
0None_none_DTKP_214173.2874	1107
0None_none_DTKP_214259.2960	1116
0None_none_DTKP_214280.2981	690
0None_none_DTKP_214282.2983	887
0None_none_DTKP_214311.3012	1739
0None_none_DTKP_214335.3036	831
0None_none_DTKP_214345.3046	173
0None_none_DTKP_214383.3084	177
0None_none_DTKP_214401.3102	387
0None_none_DTKP_214627.3328	609
0None_none_DTKP_214631.3332	1316
0None_none_DTKP_214636.3337	483
0None_none_DTKP_214647.3348	2073
0None_none_DTKP_214670.3371	1080
0None_none_DTKP_214693.3394	857
0None_none_DTKP_214716.3417	916
0None_none_DTKP_214795.3496	908
0None_none_DTKP_214797.3498	79
0None_none_DTKP_214899.3600	729
0None_none_DTKP_214949.3650	633
0None_none_DTKP_214959.3660	1172
0None_none_DTKP_214984.3685	721
0None_none_DTKP_215147.3848	1193
0None_none_DTKP_215158.3859	1605
0None_none_DTKP_215161.3862	286
0None_none_DTKP_215167.3868	1365
0None_none_DTKP_215186.3887	885
0None_none_DTKP_215190.3891	1223
0None_none_DTKP_215246.3947	1312
0None_none_DTKP_215251.3952	842
0None_none_DTKP_215365.4066	939
0None_none_DTKP_215371.4072	615
0None_none_DTKP_215422.4123	347
0None_none_DTKP_215440.4141	1424
0None_none_DTKP_215494.4195	2456
0None_none_DTKP_215497.4198	1815
0None_none_DTKP_215502.4203	157
0None_none_DTKP_215538.4239	706
0None_none_DTKP_215565.4266	1987
0None_none_DTKP_215603.4304	1404
0None_none_DTKP_215648.4349	1118
0None_none_DTKP_215685.4386	1294
0None_none_DTKP_215705.4406	880
0None_none_DTKP_215775.4476	1402
0None_none_DTKP_215877.4578	1659
0None_none_DTKP_215942.4643	1250
0None_none_DTKP_215990.4691	1149
0None_none_DTKP_216011.4712	224
0None_none_DTKP_216043.4744	2464
0None_none_DTKP_216054.4755	1170
0None_none_DTKP_216056.4757	422
0None_none_DTKP_216062.4763	1559
0None_none_DTKP_216169.4870	1299
0None_none_DTKP_216183.4884	702
0None_none_DTKP_216234.4935	146
0None_none_DTKP_216251.4952	2401
0None_none_DTKP_216322.5023	354
0None_none_DTKP_216346.5047	119
0None_none_DTKP_216459.5160	100
0None_none_DTKP_216501.5202	2610
0None_none_DTKP_216583.5284	1008
0None_none_DTKP_216604.5305	698
0None_none_DTKP_216614.5315	2357
0None_none_DTKP_216683.5384	466
0None_none_DTKP_216695.5396	670
0None_none_DTKP_216704.5405	1308
0None_none_DTKP_216760.5461	2394
0None_none_DTKP_216863.5564	1270
0None_none_GEEXDTKP_211445.146	1460
0None_none_GEEXDTKP_211623.324	622
0None_none_GEEXDTKP_211688.389	1603
0None_none_GEEXDTKP_212190.891	2522
0None_none_GEEXDTKP_212297.998	1916
0None_none_GEEXDTKP_212412.1113	334
0None_none_GEEXDTKP_212700.1401	774
0None_none_GEEXDTKP_214003.2704	998
0None_none_GEEXDTKP_214336.3037	2027
0None_none_GEEXDTKP_214573.3274	130
0None_none_GEEXDTKP_214904.3605	326
0None_none_GEEXDTKP_214946.3647	741
0None_none_GEEXDTKP_215374.4075	1119
0None_none_GEEXDTKP_215692.4393	121
0None_none_GEEXDTKP_216076.4777	621
0None_none_GEEXDTKP_216147.4848	1066
0None_none_GEEXDTKP_216357.5058	992
0None_none_GEEXUNA1_211458.159	598
0None_none_GEEXUNA1_211927.628	191
0None_none_GEEXUNA1_212030.731	1750
0None_none_GEEXUNA1_212514.1215	155
0None_none_GEEXUNA1_213052.1753	312
0None_none_GEEXUNA1_213394.2095	818
0None_none_GEEXUNA1_215086.3787	1744
0None_none_GEEXUNA1_215111.3812	635
0None_none_GEEXUNA1_215472.4173	32
0None_none_GEEXUNA1_215727.4428	64
0None_none_GEEXUNA1_215973.4674	1549
0None_none_GEEXUNA1_216309.5010	892
0None_none_GEEXUNA1_216330.5031	924
0None_none_GEEXUNA1_216479.5180	1380
0None_none_GEEXUNA1_216804.5505	1639
0None_none_GEEXUNA2_211396.97	112
0None_none_GEEXUNA2_212003.704	864
0None_none_GEEXUNA2_212477.1178	1673
0None_none_GEEXUNA2_212617.1318	1343
0None_none_GEEXUNA2_212678.1379	1233
0None_none_GEEXUNA2_212706.1407	2424
0None_none_GEEXUNA2_212784.1485	1871
0None_none_GEEXUNA2_212904.1605	1266
0None_none_GEEXUNA2_213174.1875	1007
0None_none_GEEXUNA2_213431.2132	2550
0None_none_GEEXUNA2_214338.3039	1281
0None_none_GEEXUNA2_214369.3070	207
0None_none_GEEXUNA2_214749.3450	1032
0None_none_GEEXUNA2_214903.3604	1021
0None_none_GEEXUNA2_215016.3717	1465
0None_none_GEEXUNA2_215339.4040	91
0None_none_GEEXUNA2_215623.4324	1271
0None_none_GEEXUNA2_215757.4458	1782
0None_none_GEEXUNA2_215826.4527	1460
0None_none_GEEXUNA2_215920.4621	719
0None_none_GEEXUNA2_216002.4703	1014
0None_none_GEEXUNA2_216233.4934	1228
0None_none_GEEXUNA2_216428.5129	494
0None_none_GEEXUNA2_216838.5539	441
0None_none_GEEXUNA3_212530.1231	655
0None_none_GEEXUNA3_213258.1959	98
0None_none_GEEXUNA3_213501.2202	1076
0None_none_GEEXUNA3_214001.2702	711
0None_none_GEEXUNA3_214220.2921	1129
0None_none_GEEXUNA3_214462.3163	1144
0None_none_GEEXUNA3_214615.3316	1789
0None_none_GEEXUNA3_214735.3436	1325
0None_none_GEEXUNA3_214818.3519	1114
0None_none_GEEXUNA3_215669.4370	1068
0None_none_GEEXUNA3_216050.4751	2487
0None_none_GEEXUNA3_216333.5034	1028
0None_none_GEEXUNA3_216492.5193	1343
0None_none_GEEXUNA3_216545.5246	28
0None_none_GEEX_211358.59	1446
0None_none_GEEX_211395.96	750
0None_none_GEEX_211447.148	1570
0None_none_GEEX_211470.171	1399
0None_none_GEEX_211541.242	20
0None_none_GEEX_211555.256	1006
0None_none_GEEX_211605.306	1518
0None_none_GEEX_211608.309	1061
0None_none_GEEX_211609.310	1647
0None_none_GEEX_211696.397	751
0None_none_GEEX_211730.431	1120
0None_none_GEEX_211802.503	110
0None_none_GEEX_211817.518	28
0None_none_GEEX_211849.550	1716
0None_none_GEEX_211865.566	67
0None_none_GEEX_212014.715	184
0None_none_GEEX_212019.720	1784
0None_none_GEEX_212041.742	726
0None_none_GEEX_212108.809	1126
0None_none_GEEX_212109.810	1052
0None_none_GEEX_212144.845	277
0None_none_GEEX_212192.893	890
0None_none_GEEX_212205.906	1337
0None_none_GEEX_212207.908	757
0None_none_GEEX_212230.931	2130
0None_none_GEEX_212232.933	1827
0None_none_GEEX_212233.934	559
0None_none_GEEX_212265.966	1312
0None_none_GEEX_212269.970	603
0None_none_GEEX_212272.973	473
0None_none_GEEX_212278.979	69
0None_none_GEEX_212285.986	1325
0None_none_GEEX_212332.1033	1073
0None_none_GEEX_212372.1073	1084
0None_none_GEEX_212390.1091	1272
0None_none_GEEX_212410.1111	1001
0None_none_GEEX_212438.1139	412
0None_none_GEEX_212452.1153	1943
0None_none_GEEX_212533.1234	679
0None_none_GEEX_212537.1238	882
0None_none_GEEX_212568.1269	1235
0None_none_GEEX_212593.1294	1230
0None_none_GEEX_212629.1330	1630
0None_none_GEEX_212650.1351	1787
0None_none_GEEX_212651.1352	1164
0None_none_GEEX_212695.1396	197
0None_none_GEEX_212699.1400	2016
0None_none_GEEX_212710.1411	1143
0None_none_GEEX_212719.1420	561
0None_none_GEEX_212757.1458	1124
0None_none_GEEX_212795.1496	483
0None_none_GEEX_212831.1532	1508
0None_none_GEEX_212901.1602	2554
0None_none_GEEX_212963.1664	1231
0None_none_GEEX_212969.1670	1793
0None_none_GEEX_213013.1714	1063
0None_none_GEEX_213040.1741	347
0None_none_GEEX_213055.1756	1676
0None_none_GEEX_213075.1776	407
0None_none_GEEX_213090.1791	1431
0None_none_GEEX_213108.1809	681
0None_none_GEEX_213132.1833	2125
0None_none_GEEX_213133.1834	872
0None_none_GEEX_213151.1852	1457
0None_none_GEEX_213284.1985	1097
0None_none_GEEX_213295.1996	1396
0None_none_GEEX_213303.2004	1359
0None_none_GEEX_213338.2039	1513
0None_none_GEEX_213354.2055	166
0None_none_GEEX_213397.2098	1290
0None_none_GEEX_213441.2142	825
0None_none_GEEX_213459.2160	1243
0None_none_GEEX_213529.2230	1777
0None_none_GEEX_213533.2234	1039
0None_none_GEEX_213536.2237	376
0None_none_GEEX_213562.2263	1120
0None_none_GEEX_213634.2335	1707
0None_none_GEEX_213638.2339	1098
0None_none_GEEX_213651.2352	1240
0None_none_GEEX_213718.2419	757
0None_none_GEEX_213724.2425	1100
0None_none_GEEX_213767.2468	226
0None_none_GEEX_213804.2505	51
0None_none_GEEX_213819.2520	895
0None_none_GEEX_213831.2532	1900
0None_none_GEEX_213856.2557	1831
0None_none_GEEX_213869.2570	392
0None_none_GEEX_213871.2572	1210
0None_none_GEEX_213889.2590	1172
0None_none_GEEX_213903.2604	1338
0None_none_GEEX_213908.2609	477
0None_none_GEEX_213921.2622	35
0None_none_GEEX_213947.2648	762
0None_none_GEEX_213971.2672	1792
0None_none_GEEX_213978.2679	514
0None_none_GEEX_214004.2705	463
0None_none_GEEX_214044.2745	1385
0None_none_GEEX_214077.2778	356
0None_none_GEEX_214120.2821	1161
0None_none_GEEX_214122.2823	1337
0None_none_GEEX_214125.2826	871
0None_none_GEEX_214192.2893	1041
0None_none_GEEX_214242.2943	1717
0None_none_GEEX_214252.2953	1192
0None_none_GEEX_214268.2969	1579
0None_none_GEEX_214285.2986	1183
0None_none_GEEX_214292.2993	2639
0None_none_GEEX_214390.3091	514
0None_none_GEEX_214494.3195	860
0None_none_GEEX_214512.3213	1006
0None_none_GEEX_214516.3217	1192
0None_none_GEEX_214583.3284	1958
0None_none_GEEX_214593.3294	1126
0None_none_GEEX_214598.3299	785
0None_none_GEEX_214658.3359	1052
0None_none_GEEX_214674.3375	1501
0None_none_GEEX_214689.3390	806
0None_none_GEEX_214706.3407	266
0None_none_GEEX_214777.3478	1295
0None_none_GEEX_214792.3493	2131
0None_none_GEEX_214835.3536	1870
0None_none_GEEX_214934.3635	1438
0None_none_GEEX_214953.3654	1195
0None_none_GEEX_214956.3657	658
0None_none_GEEX_214980.3681	2194
0None_none_GEEX_215006.3707	102
0None_none_GEEX_215088.3789	102
0None_none_GEEX_215114.3815	1053
0None_none_GEEX_215162.3863	840
0None_none_GEEX_215207.3908	1383
0None_none_GEEX_215220.3921	1288
0None_none_GEEX_215230.3931	1120
0None_none_GEEX_215254.3955	736
0None_none_GEEX_215261.3962	1020
0None_none_GEEX_215265.3966	3
0None_none_GEEX_215274.3975	236
0None_none_GEEX_215319.4020	407
0None_none_GEEX_215360.4061	1257
0None_none_GEEX_215364.4065	934
0None_none_GEEX_215414.4115	584
0None_none_GEEX_215454.4155	998
0None_none_GEEX_215459.4160	69
0None_none_GEEX_215516.4217	601
0None_none_GEEX_215530.4231	344
0None_none_GEEX_215532.4233	1082
0None_none_GEEX_215535.4236	813
0None_none_GEEX_215542.4243	1983
0None_none_GEEX_215551.4252	1056
0None_none_GEEX_215590.4291	30
0None_none_GEEX_215611.4312	1113
0None_none_GEEX_215650.4351	296
0None_none_GEEX_215702.4403	1317
0None_none_GEEX_215718.4419	1182
0None_none_GEEX_215786.4487	1134
0None_none_GEEX_215822.4523	140
0None_none_GEEX_215846.4547	1761
0None_none_GEEX_215899.4600	436
0None_none_GEEX_215953.4654	1101
0None_none_GEEX_216051.4752	327
0None_none_GEEX_216079.4780	542
0None_none_GEEX_216100.4801	135
0None_none_GEEX_216259.4960	128
0None_none_GEEX_216272.4973	1788
0None_none_GEEX_216310.5011	1016
0None_none_GEEX_216405.5106	2091
0None_none_GEEX_216409.5110	1170
0None_none_GEEX_216450.5151	744
0None_none_GEEX_216461.5162	138
0None_none_GEEX_216546.5247	488
0None_none_GEEX_216670.5371	1935
0None_none_GEEX_216746.5447	472
0None_none_GEEX_216840.5541	224
0None_none_GEEX_216882.5583	556
0None_none_GEEX_216890.5591	150
0None_none_GEEX_216928.5629	1274
0None_none_GEEX_216929.5630	1167
0None_none_GEEX_216941.5642	551
0None_none_MEPRDTKP_211397.98	1017
0None_none_MEPRDTKP_211984.685	580
0None_none_MEPRDTKP_212024.725	845
0None_none_MEPRDTKP_212155.856	824
0None_none_MEPRDTKP_212281.982	1
0None_none_MEPRDTKP_212499.1200	692
0None_none_MEPRDTKP_212521.1222	450
0None_none_MEPRDTKP_213472.2173	624
0None_none_MEPRDTKP_213646.2347	1384
0None_none_MEPRDTKP_213881.2582	989
0None_none_MEPRDTKP_213885.2586	138
0None_none_MEPRDTKP_214193.2894	1816
0None_none_MEPRDTKP_214459.3160	874
0None_none_MEPRDTKP_214622.3323	1512
0None_none_MEPRDTKP_214898.3599	523
0None_none_MEPRDTKP_215133.3834	82
0None_none_MEPRDTKP_215206.3907	1321
0None_none_MEPRDTKP_215330.4031	839
0None_none_MEPRDTKP_215714.4415	504
0None_none_MEPRDTKP_215974.4675	825
0None_none_MEPRDTKP_216143.4844	785
0None_none_MEPRDTKP_216161.4862	251
0None_none_MEPRDTKP_216297.4998	209
0None_none_MEPRDTKP_216471.5172	108
0None_none_MEPRDTKP_216651.5352	1374
0None_none_MEPRDTKP_216770.5471	358
0None_none_MEPRUNA1_211321.22	961
0None_none_MEPRUNA1_211659.360	693
0None_none_MEPRUNA1_211881.582	239
0None_none_MEPRUNA1_212087.788	912
0None_none_MEPRUNA1_212174.875	1288
0None_none_MEPRUNA1_212955.1656	1006
0None_none_MEPRUNA1_212967.1668	478
0None_none_MEPRUNA1_213451.2152	158
0None_none_MEPRUNA1_213606.2307	188
0None_none_MEPRUNA1_213679.2380	1738
0None_none_MEPRUNA1_214042.2743	1242
0None_none_MEPRUNA1_214333.3034	658
0None_none_MEPRUNA1_214687.3388	1274
0None_none_MEPRUNA1_214699.3400	1742
0None_none_MEPRUNA1_214787.3488	1268
0None_none_MEPRUNA1_215012.3713	874
0None_none_MEPRUNA1_215223.3924	714
0None_none_MEPRUNA1_215375.4076	175
0None_none_MEPRUNA1_215515.4216	2070
0None_none_MEPRUNA1_215919.4620	1345
0None_none_MEPRUNA1_216027.4728	216
0None_none_MEPRUNA1_216061.4762	128
0None_none_MEPRUNA1_216078.4779	100
0None_none_MEPRUNA1_216616.5317	841
0None_none_MEPRUNA1_216618.5319	1143
0None_none_MEPRUNA1_216814.5515	1336
0None_none_MEPRUNA1_216821.5522	887
0None_none_MEPRUNA2_211349.50	1451
0None_none_MEPRUNA2_211384.85	2144
0None_none_MEPRUNA2_211509.210	1261
0None_none_MEPRUNA2_212450.1151	1712
0None_none_MEPRUNA2_212543.1244	2374
0None_none_MEPRUNA2_212983.1684	1076
0None_none_MEPRUNA2_213022.1723	1060
0None_none_MEPRUNA2_213527.2228	1102
0None_none_MEPRUNA2_213553.2254	1319
0None_none_MEPRUNA2_213658.2359	1092
0None_none_MEPRUNA2_213684.2385	1426
0None_none_MEPRUNA2_214121.2822	45
0None_none_MEPRUNA2_214175.2876	1366
0None_none_MEPRUNA2_214340.3041	427
0None_none_MEPRUNA2_214406.3107	1172
0None_none_MEPRUNA2_214771.3472	1986
0None_none_MEPRUNA2_214935.3636	633
0None_none_MEPRUNA2_215362.4063	501
0None_none_MEPRUNA2_215576.4277	1881
0None_none_MEPRUNA2_215797.4498	823
0None_none_MEPRUNA2_216087.4788	1447
0None_none_MEPRUNA2_216172.4873	288
0None_none_MEPRUNA2_216442.5143	216
0None_none_MEPRUNA2_216467.5168	2116
0None_none_MEPRUNA2_216658.5359	239
0None_none_MEPRUNA2_216678.5379	917
0None_none_MEPRUNA3_211452.153	1347
0None_none_MEPRUNA3_211656.357	935
0None_none_MEPRUNA3_212407.1108	49
0None_none_MEPRUNA3_212701.1402	1365
0None_none_MEPRUNA3_212752.1453	494
0None_none_MEPRUNA3_212872.1573	704
0None_none_MEPRUNA3_212971.1672	959
0None_none_MEPRUNA3_213233.1934	384
0None_none_MEPRUNA3_213280.1981	768
0None_none_MEPRUNA3_214572.3273	674
0None_none_MEPRUNA3_215434.4135	36
0None_none_MEPRUNA3_216672.5373	1775
0None_none_MEPRUNA3_216796.5497	299
0None_none_MEPRUNA3_216920.5621	904
0None_none_MEPR_211338.39	439
0None_none_MEPR_211347.48	812
0None_none_MEPR_211410.111	300
0None_none_MEPR_211461.162	980
0None_none_MEPR_211471.172	888
0None_none_MEPR_211507.208	1274
0None_none_MEPR_211567.268	2031
0None_none_MEPR_211635.336	134
0None_none_MEPR_211641.342	1621
0None_none_MEPR_211709.410	2936
0None_none_MEPR_211740.441	891
0None_none_MEPR_211787.488	1494
0None_none_MEPR_211795.496	547
0None_none_MEPR_211796.497	1743
0None_none_MEPR_211828.529	1247
0None_none_MEPR_211835.536	1311
0None_none_MEPR_211868.569	1319
0None_none_MEPR_211892.593	748
0None_none_MEPR_211907.608	897
0None_none_MEPR_211915.616	977
0None_none_MEPR_211947.648	1252
0None_none_MEPR_211959.660	939
0None_none_MEPR_211964.665	1277
0None_none_MEPR_212018.719	2391
0None_none_MEPR_212086.787	1291
0None_none_MEPR_212092.793	68
0None_none_MEPR_212129.830	334
0None_none_MEPR_212146.847	699
0None_none_MEPR_212251.952	904
0None_none_MEPR_212277.978	1352
0None_none_MEPR_212290.991	1248
0None_none_MEPR_212391.1092	28
0None_none_MEPR_212395.1096	677
0None_none_MEPR_212402.1103	280
0None_none_MEPR_212428.1129	603
0None_none_MEPR_212457.1158	1063
0None_none_MEPR_212458.1159	1749
0None_none_MEPR_212464.1165	1235
0None_none_MEPR_212469.1170	1725
0None_none_MEPR_212495.1196	813
0None_none_MEPR_212571.1272	593
0None_none_MEPR_212588.1289	1626
0None_none_MEPR_212614.1315	1188
0None_none_MEPR_212649.1350	709
0None_none_MEPR_212708.1409	1412
0None_none_MEPR_212794.1495	149
0None_none_MEPR_212804.1505	1259
0None_none_MEPR_212869.1570	1490
0None_none_MEPR_212895.1596	1064
0None_none_MEPR_212974.1675	207
0None_none_MEPR_212990.1691	851
0None_none_MEPR_212998.1699	1333
0None_none_MEPR_213023.1724	1393
0None_none_MEPR_213051.1752	208
0None_none_MEPR_213063.1764	1963
0None_none_MEPR_213173.1874	21
0None_none_MEPR_213196.1897	2175
0None_none_MEPR_213293.1994	388
0None_none_MEPR_213298.1999	1
0None_none_MEPR_213366.2067	1341
0None_none_MEPR_213415.2116	1902
0None_none_MEPR_213443.2144	608
0None_none_MEPR_213575.2276	1424
0None_none_MEPR_213587.2288	1020
0None_none_MEPR_213598.2299	18
0None_none_MEPR_213616.2317	1772
0None_none_MEPR_213657.2358	58
0None_none_MEPR_213689.2390	1364
0None_none_MEPR_213690.2391	984
0None_none_MEPR_213705.2406	1238
0None_none_MEPR_213855.2556	26
0None_none_MEPR_213897.2598	1615
0None_none_MEPR_213900.2601	201
0None_none_MEPR_213918.2619	555
0None_none_MEPR_213938.2639	1053
0None_none_MEPR_213957.2658	1340
0None_none_MEPR_213998.2699	110
0None_none_MEPR_214096.2797	1432
0None_none_MEPR_214131.2832	1296
0None_none_MEPR_214253.2954	691
0None_none_MEPR_214290.2991	515
0None_none_MEPR_214353.3054	1886
0None_none_MEPR_214400.3101	1503
0None_none_MEPR_214495.3196	1009
0None_none_MEPR_214507.3208	380
0None_none_MEPR_214508.3209	1033
0None_none_MEPR_214530.3231	908
0None_none_MEPR_214538.3239	940
0None_none_MEPR_214551.3252	882
0None_none_MEPR_214564.3265	704
0None_none_MEPR_214617.3318	737
0None_none_MEPR_214653.3354	1007
0None_none_MEPR_214700.3401	1154
0None_none_MEPR_214746.3447	1478
0None_none_MEPR_214750.3451	2293
0None_none_MEPR_214756.3457	643
0None_none_MEPR_214762.3463	2254
0None_none_MEPR_214790.3491	560
0None_none_MEPR_214807.3508	928
0None_none_MEPR_214845.3546	1119
0None_none_MEPR_214916.3617	2396
0None_none_MEPR_214918.3619	490
0None_none_MEPR_214947.3648	2099
0None_none_MEPR_214964.3665	607
0None_none_MEPR_215031.3732	840
0None_none_MEPR_215043.3744	1162
0None_none_MEPR_215074.3775	694
0None_none_MEPR_215098.3799	2440
0None_none_MEPR_215169.3870	677
0None_none_MEPR_215309.4010	1312
0None_none_MEPR_215480.4181	1010
0None_none_MEPR_215506.4207	869
0None_none_MEPR_215591.4292	871
0None_none_MEPR_215612.4313	1601
0None_none_MEPR_215633.4334	1628
0None_none_MEPR_215654.4355	28
0None_none_MEPR_215675.4376	893
0None_none_MEPR_215703.4404	2228
0None_none_MEPR_215734.4435	2049
0None_none_MEPR_215766.4467	881
0None_none_MEPR_215784.4485	595
0None_none_MEPR_215804.4505	599
0None_none_MEPR_215907.4608	132
0None_none_MEPR_215909.4610	1344
0None_none_MEPR_215928.4629	120
0None_none_MEPR_215930.4631	1430
0None_none_MEPR_215950.4651	790
0None_none_MEPR_215980.4681	1251
0None_none_MEPR_216025.4726	922
0None_none_MEPR_216030.4731	549
0None_none_MEPR_216144.4845	1272
0None_none_MEPR_216188.4889	275
0None_none_MEPR_216248.4949	672
0None_none_MEPR_216286.4987	158
0None_none_MEPR_216307.5008	976
0None_none_MEPR_216347.5048	267
0None_none_MEPR_216373.5074	839
0None_none_MEPR_216383.5084	2177
0None_none_MEPR_216402.5103	535
0None_none_MEPR_216452.5153	555
0None_none_MEPR_216470.5171	1455
0None_none_MEPR_216512.5213	1782
0None_none_MEPR_216524.5225	264
0None_none_MEPR_216638.5339	487
0None_none_MEPR_216648.5349	1211
0None_none_MEPR_216656.5357	1266
0None_none_MEPR_216698.5399	2261
0None_none_MEPR_216738.5439	196
0None_none_MEPR_216783.5484	1872
0None_none_MEPR_216837.5538	1245
0None_none_MEPR_216905.5606	1846
0None_none_MEPR_216931.5632	521
0None_none_MEPR_216932.5633	764
0None_none_PROT_211363.64	1572
0None_none_PROT_211398.99	2628
0None_none_PROT_211401.102	14
0None_none_PROT_211415.116	904
0None_none_PROT_211437.138	483
0None_none_PROT_211490.191	829
0None_none_PROT_211492.193	801
0None_none_PROT_211544.245	1813
0None_none_PROT_211590.291	232
0None_none_PROT_211611.312	595
0None_none_PROT_211618.319	2101
0None_none_PROT_211679.380	584
0None_none_PROT_211694.395	1034
0None_none_PROT_211711.412	34
0None_none_PROT_211717.418	1877
0None_none_PROT_211768.469	206
0None_none_PROT_211772.473	553
0None_none_PROT_211845.546	1516
0None_none_PROT_211861.562	1903
0None_none_PROT_211918.619	531
0None_none_PROT_211923.624	1401
0None_none_PROT_211939.640	222
0None_none_PROT_211940.641	1163
0None_none_PROT_211997.698	1401
0None_none_PROT_212010.711	614
0None_none_PROT_212088.789	1096
0None_none_PROT_212193.894	1659
0None_none_PROT_212201.902	1614
0None_none_PROT_212202.903	1664
0None_none_PROT_212217.918	1115
0None_none_PROT_212296.997	1674
0None_none_PROT_212305.1006	646
0None_none_PROT_212317.1018	277
0None_none_PROT_212449.1150	969
0None_none_PROT_212451.1152	334
0None_none_PROT_212478.1179	2065
0None_none_PROT_212480.1181	1653
0None_none_PROT_212660.1361	1088
0None_none_PROT_212731.1432	2370
0None_none_PROT_212742.1443	918
0None_none_PROT_212760.1461	493
0None_none_PROT_212826.1527	1565
0None_none_PROT_212876.1577	1440
0None_none_PROT_212877.1578	1441
0None_none_PROT_212933.1634	1037
0None_none_PROT_213010.1711	1558
0None_none_PROT_213056.1757	804
0None_none_PROT_213061.1762	547
0None_none_PROT_213182.1883	889
0None_none_PROT_213211.1912	1459
0None_none_PROT_213260.1961	1813
0None_none_PROT_213287.1988	2178
0None_none_PROT_213312.2013	652
0None_none_PROT_213352.2053	219
0None_none_PROT_213434.2135	834
0None_none_PROT_213454.2155	379
0None_none_PROT_213502.2203	170
0None_none_PROT_213511.2212	592
0None_none_PROT_213537.2238	1116
0None_none_PROT_213542.2243	47
0None_none_PROT_213543.2244	444
0None_none_PROT_213609.2310	707
0None_none_PROT_213653.2354	1698
0None_none_PROT_213663.2364	836
0None_none_PROT_213667.2368	1595
0Safe_safe_DTKP_205505.5456	1402
0Safe_safe_DTKP_205506.5457	1772
0Safe_safe_DTKP_205508.5459	1673
0Safe_safe_DTKP_205510.5461	1852
0Safe_safe_DTKP_205511.5462	144
0Safe_safe_DTKP_205512.5463	1080
0Safe_safe_DTKP_205514.5465	796
0Safe_safe_DTKP_205516.5467	1511
0Safe_safe_DTKP_205518.5469	1170
0Safe_safe_DTKP_205519.5470	1137
0Safe_safe_DTKP_205520.5471	1415
0Safe_safe_DTKP_205521.5472	1108
0Safe_safe_DTKP_205523.5474	1429
0Safe_safe_DTKP_205524.5475	1708
0Safe_safe_DTKP_205525.5476	885
0Safe_safe_DTKP_205526.5477	1516
0Safe_safe_DTKP_205527.5478	1195
0Safe_safe_DTKP_205529.5480	1139
0Safe_safe_DTKP_205531.5482	615
0Safe_safe_DTKP_205532.5483	1140
0Safe_safe_DTKP_205533.5484	1496
0Safe_safe_DTKP_205535.5486	1740
0Safe_safe_DTKP_205536.5487	1187
0Safe_safe_DTKP_205537.5488	850
0Safe_safe_DTKP_205538.5489	864
0Safe_safe_DTKP_205540.5491	167
0Safe_safe_DTKP_205541.5492	784
0Safe_safe_DTKP_205542.5493	1255
0Safe_safe_DTKP_205543.5494	1272
0Safe_safe_DTKP_205545.5496	663
0Safe_safe_DTKP_205546.5497	1421
0Safe_safe_DTKP_205547.5498	1860
0Safe_safe_DTKP_205548.5499	1188
0Safe_safe_DTKP_205549.5500	1018
0Safe_safe_DTKP_205550.5501	999
0Safe_safe_DTKP_205552.5503	1449
0Safe_safe_DTKP_205555.5506	989
0Safe_safe_DTKP_205556.5507	1509
0Safe_safe_DTKP_205557.5508	1737
0Safe_safe_DTKP_205558.5509	1239
0Safe_safe_DTKP_205559.5510	420
0Safe_safe_DTKP_205560.5511	1277
0Safe_safe_DTKP_205563.5514	885
0Safe_safe_DTKP_205564.5515	1281
0Safe_safe_DTKP_205565.5516	1130
0Safe_safe_DTKP_205566.5517	1282
0Safe_safe_DTKP_205567.5518	626
0Safe_safe_DTKP_205568.5519	866
0Safe_safe_DTKP_205569.5520	1047
0Safe_safe_DTKP_205571.5522	540
0Safe_safe_DTKP_205572.5523	643
0Safe_safe_DTKP_205573.5524	100
0Safe_safe_DTKP_205574.5525	1129
0Safe_safe_DTKP_205575.5526	908
0Safe_safe_DTKP_205577.5528	1196
0Safe_safe_DTKP_205578.5529	1353
0Safe_safe_DTKP_205579.5530	1188
0Safe_safe_DTKP_205580.5531	1196
0Safe_safe_DTKP_205581.5532	479
0Safe_safe_DTKP_205582.5533	1510
0Safe_safe_DTKP_205585.5536	621
0Safe_safe_DTKP_205586.5537	1001
0Safe_safe_DTKP_205587.5538	1536
0Safe_safe_DTKP_205588.5539	1224
0Safe_safe_DTKP_205589.5540	1922
0Safe_safe_DTKP_205590.5541	882
0Safe_safe_DTKP_205591.5542	1410
0Safe_safe_DTKP_205592.5543	1228
0Safe_safe_DTKP_205593.5544	535
0Safe_safe_DTKP_205594.5545	712
0Safe_safe_DTKP_205596.5547	828
0Safe_safe_DTKP_205598.5549	1285
0Safe_safe_DTKP_205600.5551	1065
0Safe_safe_DTKP_205601.5552	753
0Safe_safe_DTKP_205603.5554	1033
0Safe_safe_DTKP_205604.5555	2087
0Safe_safe_DTKP_205605.5556	1911
0Safe_safe_DTKP_205606.5557	1178
0Safe_safe_DTKP_205607.5558	1260
0Safe_safe_DTKP_205608.5559	1299
0Safe_safe_DTKP_205610.5561	942
0Safe_safe_DTKP_205611.5562	747
0Safe_safe_DTKP_205613.5564	1067
0Safe_safe_DTKP_205614.5565	1134
0Safe_safe_DTKP_205615.5566	855
0Safe_safe_DTKP_205616.5567	1773
0Safe_safe_DTKP_205617.5568	1611
0Safe_safe_DTKP_205618.5569	1751
0Safe_safe_DTKP_205620.5571	2626
0Safe_safe_DTKP_205621.5572	1190
0Safe_safe_DTKP_205622.5573	1094
0Safe_safe_DTKP_205623.5574	1212
0Safe_safe_DTKP_205624.5575	1114
0Safe_safe_DTKP_205625.5576	1256
0Safe_safe_DTKP_205626.5577	1367
0Safe_safe_DTKP_205627.5578	749
0Safe_safe_DTKP_205628.5579	1620
0Safe_safe_DTKP_205629.5580	923
0Safe_safe_DTKP_205630.5581	1659
0Safe_safe_DTKP_205631.5582	901
0Safe_safe_DTKP_205632.5583	117
0Safe_safe_DTKP_205635.5586	1630
0Safe_safe_DTKP_205636.5587	431
0Safe_safe_DTKP_205637.5588	1145
0Safe_safe_DTKP_205638.5589	1720
0Safe_safe_DTKP_205639.5590	622
0Safe_safe_DTKP_205641.5592	1196
0Safe_safe_DTKP_205643.5594	1712
0Safe_safe_DTKP_205645.5596	480
0Safe_safe_DTKP_205646.5597	1739
0Safe_safe_DTKP_205648.5599	938
0Safe_safe_DTKP_205650.5601	1079
0Safe_safe_DTKP_205651.5602	1205
0Safe_safe_DTKP_205652.5603	891
0Safe_safe_DTKP_205653.5604	615
0Safe_safe_DTKP_205654.5605	1441
0Safe_safe_DTKP_205655.5606	124
0Safe_safe_DTKP_205657.5608	1592
0Safe_safe_DTKP_205659.5610	634
0Safe_safe_DTKP_205660.5611	1340
0Safe_safe_DTKP_205662.5613	1419
0Safe_safe_DTKP_205663.5614	855
0Safe_safe_DTKP_205664.5615	932
0Safe_safe_DTKP_205665.5616	1962
0Safe_safe_DTKP_205666.5617	1593
0Safe_safe_DTKP_205667.5618	1240
0Safe_safe_DTKP_205668.5619	2404
0Safe_safe_DTKP_205670.5621	733
0Safe_safe_DTKP_205671.5622	879
0Safe_safe_DTKP_205672.5623	911
0Safe_safe_DTKP_205673.5624	990
0Safe_safe_DTKP_205675.5626	484
0Safe_safe_DTKP_205676.5627	986
0Safe_safe_DTKP_205678.5629	1508
0Safe_safe_DTKP_205679.5630	2233
0Safe_safe_DTKP_205680.5631	1415
0Safe_safe_DTKP_205682.5633	1610
0Safe_safe_DTKP_205683.5634	1498
0Safe_safe_DTKP_205684.5635	629
0Safe_safe_DTKP_205686.5637	1723
0Safe_safe_DTKP_205687.5638	1198
0Safe_safe_DTKP_205689.5640	698
0Safe_safe_DTKP_205690.5641	1220
0Safe_safe_DTKP_205691.5642	948
0Safe_safe_DTKP_205693.5644	1509
0Safe_safe_DTKP_205694.5645	691
0Safe_safe_DTKP_205695.5646	465
0Safe_safe_DTKP_205696.5647	1674
0Safe_safe_DTKP_205697.5648	1102
0Safe_safe_DTKP_205698.5649	1573
0Safe_safe_DTKP_205699.5650	1265
0Safe_safe_DTKP_205700.5651	671
0Safe_safe_DTKP_205701.5652	2054
0Safe_safe_DTKP_205703.5654	1354
0Safe_safe_DTKP_205704.5655	1330
0Safe_safe_DTKP_205705.5656	757
0Safe_safe_DTKP_205706.5657	1282
0Safe_safe_DTKP_205707.5658	1446
0Safe_safe_DTKP_205710.5661	1285
0Safe_safe_DTKP_205711.5662	1061
0Safe_safe_DTKP_205712.5663	766
0Safe_safe_DTKP_205713.5664	792
0Safe_safe_DTKP_205714.5665	1098
0Safe_safe_DTKP_205715.5666	637
0Safe_safe_DTKP_205716.5667	1374
0Safe_safe_DTKP_205717.5668	1706
0Safe_safe_DTKP_205719.5670	803
0Safe_safe_DTKP_205721.5672	1355
0Safe_safe_DTKP_205722.5673	287
0Safe_safe_DTKP_205723.5674	1104
0Safe_safe_DTKP_205724.5675	242
0Safe_safe_DTKP_205725.5676	1988
0Safe_safe_DTKP_205726.5677	2262
0Safe_safe_DTKP_205727.5678	1149
0Safe_safe_DTKP_205728.5679	994
0Safe_safe_DTKP_205730.5681	1171
0Safe_safe_DTKP_205731.5682	1294
0Safe_safe_DTKP_205732.5683	1459
0Safe_safe_DTKP_205733.5684	1460
0Safe_safe_DTKP_205734.5685	1074
0Safe_safe_DTKP_205736.5687	958
0Safe_safe_DTKP_205737.5688	931
0Safe_safe_DTKP_205738.5689	1354
0Safe_safe_DTKP_205739.5690	2002
0Safe_safe_DTKP_205740.5691	1393
0Safe_safe_DTKP_205742.5693	2325
0Safe_safe_DTKP_205743.5694	1635
0Safe_safe_DTKP_205744.5695	1200
0Safe_safe_DTKP_205746.5697	1292
0Safe_safe_DTKP_205747.5698	1486
0Safe_safe_DTKP_205748.5699	1974
0Safe_safe_DTKP_205750.5701	1352
0Safe_safe_DTKP_205751.5702	838
0Safe_safe_DTKP_205752.5703	1139
0Safe_safe_DTKP_205753.5704	2459
0Safe_safe_DTKP_205754.5705	679
0Safe_safe_DTKP_205755.5706	937
0Safe_safe_DTKP_205758.5709	763
0Safe_safe_DTKP_205759.5710	1590
0Safe_safe_DTKP_205760.5711	1263
0Safe_safe_DTKP_205761.5712	846
0Safe_safe_DTKP_205763.5714	703
0Safe_safe_DTKP_205764.5715	1964
0Safe_safe_DTKP_205765.5716	1290
0Safe_safe_DTKP_205768.5719	1285
0Safe_safe_DTKP_205769.5720	1186
0Safe_safe_DTKP_205770.5721	1319
0Safe_safe_DTKP_205772.5723	1280
0Safe_safe_DTKP_205773.5724	1060
0Safe_safe_DTKP_205775.5726	798
0Safe_safe_DTKP_205776.5727	1854
0Safe_safe_DTKP_205777.5728	1437
0Safe_safe_DTKP_205779.5730	679
0Safe_safe_DTKP_205780.5731	1484
0Safe_safe_DTKP_205781.5732	1859
0Safe_safe_DTKP_205782.5733	1079
0Safe_safe_DTKP_205783.5734	501
0Safe_safe_DTKP_205787.5738	1217
0Safe_safe_DTKP_205788.5739	2138
0Safe_safe_DTKP_205789.5740	1655
0Safe_safe_DTKP_205791.5742	1098
0Safe_safe_DTKP_205792.5743	1396
0Safe_safe_DTKP_205793.5744	1137
0Safe_safe_DTKP_205795.5746	1201
0Safe_safe_DTKP_205797.5748	1427
0Safe_safe_DTKP_205800.5751	1729
0Safe_safe_DTKP_205802.5753	1484
0Safe_safe_DTKP_205803.5754	1778
0Safe_safe_DTKP_205804.5755	1775
0Safe_safe_DTKP_205805.5756	1503
0Safe_safe_DTKP_205806.5757	1472
0Safe_safe_DTKP_205807.5758	882
0Safe_safe_DTKP_205808.5759	952
0Safe_safe_DTKP_205809.5760	1421
0Safe_safe_DTKP_205810.5761	983
0Safe_safe_DTKP_205811.5762	1478
0Safe_safe_DTKP_205813.5764	1385
0Safe_safe_DTKP_205814.5765	170
0Safe_safe_DTKP_205815.5766	1317
0Safe_safe_DTKP_205817.5768	716
0Safe_safe_DTKP_205821.5772	203
0Safe_safe_DTKP_205824.5775	1302
0Safe_safe_DTKP_205825.5776	1093
0Safe_safe_DTKP_205826.5777	1973
0Safe_safe_DTKP_205827.5778	1114
0Safe_safe_DTKP_205828.5779	1566
0Safe_safe_DTKP_205830.5781	607
0Safe_safe_DTKP_205831.5782	1967
0Safe_safe_DTKP_205832.5783	1281
0Safe_safe_DTKP_205833.5784	1454
0Safe_safe_DTKP_205834.5785	1147
0Safe_safe_DTKP_205835.5786	998
0Safe_safe_DTKP_205836.5787	1627
0Safe_safe_DTKP_205837.5788	1096
0Safe_safe_DTKP_205838.5789	1604
0Safe_safe_DTKP_205839.5790	1482
0Safe_safe_DTKP_205840.5791	849
0Safe_safe_DTKP_205841.5792	898
0Safe_safe_DTKP_205842.5793	3535
0Safe_safe_DTKP_205843.5794	1383
0Safe_safe_DTKP_205844.5795	1494
0Safe_safe_DTKP_205845.5796	1517
0Safe_safe_DTKP_205846.5797	2291
0Safe_safe_DTKP_205847.5798	876
0Safe_safe_DTKP_205848.5799	744
0Safe_safe_DTKP_205849.5800	1663
0Safe_safe_DTKP_205851.5802	2320
0Safe_safe_DTKP_205853.5804	1502
0Safe_safe_DTKP_205855.5806	1430
0Safe_safe_DTKP_205856.5807	1853
0Safe_safe_DTKP_205857.5808	1489
0Safe_safe_DTKP_205858.5809	921
0Safe_safe_DTKP_205859.5810	1979
BAC16_-100	1057
BAC16_-100022	1117
BAC16_-100041	1514
BAC16_-100048	1768
BAC16_-100051	734
BAC16_-100052	979
BAC16_-100094	663
BAC16_-100099	936
BAC16_-100103	1481
BAC16_-100119	2181
BAC16_-100151	1088
BAC16_-100157	1003
BAC16_-100174	258
BAC16_-100214	847
BAC16_-100215	742
BAC16_-100265	1091
BAC16_-100294	968
BAC16_-10030	1633
BAC16_-100307	194
BAC16_-10031	1039
BAC16_-100325	1161
BAC16_-100337	594
BAC16_-10034	347
BAC16_-100349	1733
BAC16_-100352	1031
BAC16_-100406	1193
BAC16_-100415	877
BAC16_-10043	1123
BAC16_-100440	1964
BAC16_-100455	652
BAC16_-100456	1859
BAC16_-100457	1859
BAC16_-100465	515
BAC16_-100469	959
BAC16_-100514	1086
BAC16_-100526	1743
BAC16_-100554	1375
BAC16_-100575	1225
BAC16_-100622	804
BAC16_-100645	484
BAC16_-100653	1084
BAC16_-100663	982
BAC16_-100670	493
BAC16_-100673	1346
BAC16_-100694	1499
BAC16_-100719	3
BAC16_-100720	517
BAC16_-100763	106
BAC16_-10077	1175
BAC16_-10078	878
BAC16_-100786	1453
BAC16_-100789	783
BAC16_-100820	2201
BAC16_-100827	2074
BAC16_-100851	242
BAC16_-100854	454
BAC16_-100858	956
BAC16_-100908	591
BAC16_-100909	439
BAC16_-10094	549
BAC16_-100944	1555
BAC16_-100971	506
BAC16_-100978	1365
BAC16_-100979	1365
BAC16_-100987	842
BAC16_-100994	306
BAC16_-101	1137
BAC16_-101002	1400
BAC16_-101047	1167
BAC16_-101048	2512
BAC16_-101049	2511
BAC16_-101050	960
BAC16_-101054	2152
BAC16_-101055	1319
BAC16_-101058	235
BAC16_-101091	670
BAC16_-101098	3559
BAC16_-101099	3559
BAC16_-10115	555
BAC16_-101158	651
BAC16_-101179	2617
BAC16_-101180	2617
BAC16_-101201	815
BAC16_-10122	959
BAC16_-101247	1128
BAC16_-10125	324
BAC16_-101256	300
BAC16_-101262	169
BAC16_-101273	1152
BAC16_-101274	1442
BAC16_-101277	541
BAC16_-101287	519
BAC16_-101295	1042
BAC16_-101296	1043
BAC16_-101299	436
BAC16_-101318	777
BAC16_-101336	1279
BAC16_-101405	845
BAC16_-101406	1736
BAC16_-10141	770
BAC16_-10142	1528
BAC16_-101443	891
BAC16_-101448	2175
BAC16_-101457	32
BAC16_-101469	1951
BAC16_-101470	1950
BAC16_-101473	36
BAC16_-10149	1427
BAC16_-101494	533
BAC16_-101499	1746
BAC16_-101504	1301
BAC16_-101522	571
BAC16_-101525	435
BAC16_-101528	349
BAC16_-101539	3123
BAC16_-101540	3123
BAC16_-101554	746
BAC16_-101609	2525
BAC16_-101610	2525
BAC16_-101614	1161
BAC16_-101615	655
BAC16_-101634	1059
BAC16_-101684	1867
BAC16_-10172	560
BAC16_-101732	147
BAC16_-101752	1512
BAC16_-101765	694
BAC16_-101766	740
BAC16_-101777	9
BAC16_-101788	850
BAC16_-101794	377
BAC16_-101814	292
BAC16_-101828	1131
BAC16_-101829	514
BAC16_-10185	355
BAC16_-101859	79
BAC16_-101883	1030
BAC16_-101896	1335
BAC16_-101938	702
BAC16_-10196	553
BAC16_-101961	1147
BAC16_-101975	259
BAC16_-101987	1144
BAC16_-101988	440
BAC16_-102	448
BAC16_-102041	1040
BAC16_-102042	3306
BAC16_-10208	507
BAC16_-102118	1153
BAC16_-102119	1142
BAC16_-102120	572
BAC16_-102121	255
BAC16_-102124	877
BAC16_-102158	37
BAC16_-102166	1174
BAC16_-102172	196
BAC16_-102173	1003
BAC16_-102174	373
BAC16_-102177	467
BAC16_-102178	488
BAC16_-102179	488
BAC16_-10218	636
BAC16_-102185	29
BAC16_-102200	746
BAC16_-102235	2871
BAC16_-102288	28
BAC16_-102293	1773
BAC16_-102300	1140
BAC16_-102338	1365
BAC16_-102341	749
BAC16_-102411	1463
BAC16_-102414	434
BAC16_-102417	736
BAC16_-102418	1909
BAC16_-102419	1909
BAC16_-102420	446
BAC16_-102421	662
BAC16_-102425	1188
BAC16_-102426	814
BAC16_-102435	1632
BAC16_-102436	1632
BAC16_-102447	490
BAC16_-102453	471
BAC16_-102475	582
BAC16_-10250	110
BAC16_-102506	951
BAC16_-102507	935
BAC16_-102530	490
BAC16_-10254	693
BAC16_-102542	440
BAC16_-102548	1693
BAC16_-102549	1675
BAC16_-102557	594
BAC16_-102566	1855
BAC16_-102567	1855
BAC16_-102568	153
BAC16_-102587	2279
BAC16_-102588	3418
BAC16_-102589	2094
BAC16_-102590	1139
BAC16_-102591	548
BAC16_-102594	583
BAC16_-102615	314
BAC16_-102633	1144
BAC16_-102636	815
BAC16_-102637	815
BAC16_-102643	580
BAC16_-102659	1130
BAC16_-10266	508
BAC16_-102666	2017
BAC16_-102685	467
BAC16_-102692	909
BAC16_-102718	298
BAC16_-102724	847
BAC16_-102728	856
BAC16_-102733	820
BAC16_-102744	680
BAC16_-102751	712
BAC16_-102752	2176
BAC16_-102755	545
BAC16_-102756	32
BAC16_-102762	312
BAC16_-102763	792
BAC16_-102768	854
BAC16_-102804	1376
BAC16_-102805	1376
BAC16_-102808	1161
BAC16_-102809	1109
BAC16_-10281	1536
BAC16_-102815	1026
BAC16_-102825	326
BAC16_-102828	972
BAC16_-10284	1027
BAC16_-102845	593
BAC16_-102849	1351
BAC16_-102936	186
BAC16_-102937	730
BAC16_-102941	792
BAC16_-102969	1821
BAC16_-10298	1476
BAC16_-102988	304
BAC16_-102989	963
BAC16_-102999	1241
BAC16_-103003	1021
BAC16_-10301	1346
BAC16_-103039	1583
BAC16_-103053	549
BAC16_-103057	1240
BAC16_-10308	584
BAC16_-103084	1346
BAC16_-103087	270
BAC16_-103098	227
BAC16_-103105	465
BAC16_-10311	1029
BAC16_-103114	558
BAC16_-103115	72
BAC16_-103121	823
BAC16_-103124	878
BAC16_-103139	1068
BAC16_-103140	1300
BAC16_-103147	571
BAC16_-103148	1036
BAC16_-103149	681
BAC16_-103154	1025
BAC16_-103172	1929
BAC16_-103179	88
BAC16_-103192	713
BAC16_-103193	713
BAC16_-103201	948
BAC16_-103204	286
BAC16_-103212	204
BAC16_-103267	1021
BAC16_-103342	1131
BAC16_-103377	1638
BAC16_-103378	647
BAC16_-103392	1684
BAC16_-103393	1684
BAC16_-103408	32
BAC16_-103409	826
BAC16_-103441	127
BAC16_-103450	425
BAC16_-103456	1886
BAC16_-103473	2080
BAC16_-103474	2080
BAC16_-103495	411
BAC16_-103498	1360
BAC16_-103505	1721
BAC16_-103581	1530
BAC16_-103601	221
BAC16_-103607	541
BAC16_-103620	665
BAC16_-103679	1069
BAC16_-10368	262
BAC16_-103689	1161
BAC16_-103702	832
BAC16_-103722	461
BAC16_-103731	1348
BAC16_-103737	131
BAC16_-10374	660
BAC16_-103746	1010
BAC16_-10375	660
BAC16_-103752	1950
BAC16_-10378	1207
BAC16_-103780	682
BAC16_-103781	439
BAC16_-103809	472
BAC16_-103817	1401
BAC16_-103820	578
BAC16_-103853	995
BAC16_-103865	1756
BAC16_-103910	67
BAC16_-103952	1461
BAC16_-103953	2970
BAC16_-103954	2970
BAC16_-104011	878
BAC16_-104020	413
BAC16_-104037	916
BAC16_-104156	1594
BAC16_-104157	137
BAC16_-104158	201
BAC16_-104190	574
BAC16_-104208	1114
BAC16_-104220	677
BAC16_-104229	2742
BAC16_-104230	2742
BAC16_-104318	1594
BAC16_-104328	1268
BAC16_-104346	1086
BAC16_-10435	628
BAC16_-104364	1278
BAC16_-10444	1120
BAC16_-10445	901
BAC16_-104484	754
BAC16_-104487	659
BAC16_-104488	143
BAC16_-104489	1252
BAC16_-104490	1090
BAC16_-104511	1603
BAC16_-104512	1603
BAC16_-104517	680
BAC16_-104518	680
BAC16_-104553	279
BAC16_-104556	2776
BAC16_-104557	2776
BAC16_-104591	2538
BAC16_-104592	2567
BAC16_-104613	536
BAC16_-104629	511
BAC16_-104676	184
BAC16_-104679	740
BAC16_-104686	740
BAC16_-104692	928
BAC16_-104697	1175
BAC16_-104698	1175
BAC16_-104745	456
BAC16_-104746	196
BAC16_-104751	1649
BAC16_-104779	1560
BAC16_-104826	1405
BAC16_-104868	504
BAC16_-104871	773
BAC16_-104878	1266
BAC16_-104899	1554
BAC16_-104900	1554
BAC16_-104901	216
BAC16_-104904	256
BAC16_-10494	797
BAC16_-104987	936
BAC16_-105003	1594
BAC16_-105004	433
BAC16_-105007	706
BAC16_-105055	1072
BAC16_-105078	1221
BAC16_-105081	92
BAC16_-1051	479
BAC16_-105114	1197
BAC16_-105126	1358
BAC16_-105135	1311
BAC16_-105164	2361
BAC16_-105165	2362
BAC16_-105169	925
BAC16_-105172	2117
BAC16_-105173	2117
BAC16_-105207	1854
BAC16_-10521	1190
BAC16_-105222	414
BAC16_-105234	455
BAC16_-105246	398
BAC16_-10530	333
BAC16_-10531	294
BAC16_-105361	1024
BAC16_-105377	704
BAC16_-105381	1251
BAC16_-105382	1251
BAC16_-105389	912
BAC16_-105390	604
BAC16_-105409	549
BAC16_-105412	1002
BAC16_-105426	359
BAC16_-105433	69
BAC16_-10544	61
BAC16_-105440	493
BAC16_-105441	1330
BAC16_-105449	290
BAC16_-105465	724
BAC16_-105468	1156
BAC16_-105481	29
BAC16_-105482	782
BAC16_-105483	648
BAC16_-105486	474
BAC16_-10549	507
BAC16_-105509	1079
BAC16_-10553	150
BAC16_-105537	604
BAC16_-105551	381
BAC16_-105554	955
BAC16_-105582	1425
BAC16_-105583	762
BAC16_-105586	573
BAC16_-105591	924
BAC16_-105594	544
BAC16_-105608	426
BAC16_-10561	292
BAC16_-105612	794
BAC16_-105633	1137
BAC16_-105640	2213
BAC16_-105646	1372
BAC16_-105647	3462
BAC16_-105648	93
BAC16_-105739	705
BAC16_-105817	36
BAC16_-105818	856
BAC16_-105821	641
BAC16_-105834	702
BAC16_-105850	827
BAC16_-105874	1755
BAC16_-105887	1014
BAC16_-10589	208
BAC16_-105929	1898
BAC16_-105930	910
BAC16_-105933	1977
BAC16_-105934	2224
BAC16_-105935	899
BAC16_-105938	937
BAC16_-105947	556
BAC16_-105948	531
BAC16_-105953	184
BAC16_-105954	184
BAC16_-105969	398
BAC16_-105979	1377
BAC16_-10601	148
BAC16_-106020	1197
BAC16_-106021	1287
BAC16_-106022	1122
BAC16_-106026	1227
BAC16_-106032	252
BAC16_-106042	1140
BAC16_-106043	1140
BAC16_-106044	814
BAC16_-10608	492
BAC16_-106110	2327
BAC16_-106111	699
BAC16_-106130	805
BAC16_-106180	646
BAC16_-106186	678
BAC16_-106187	1347
BAC16_-106193	1602
BAC16_-106210	1
BAC16_-10624	235
BAC16_-106267	1509
BAC16_-106268	646
BAC16_-106274	214
BAC16_-106287	769
BAC16_-106299	855
BAC16_-106318	552
BAC16_-106337	116
BAC16_-106350	1176
BAC16_-106355	288
BAC16_-106361	1246
BAC16_-106362	1470
BAC16_-106410	834
BAC16_-106411	1343
BAC16_-106416	2244
BAC16_-106417	2244
BAC16_-106431	923
BAC16_-106442	1212
BAC16_-106443	2029
BAC16_-106448	1710
BAC16_-106466	1148
BAC16_-106467	1540
BAC16_-106482	1019
BAC16_-106489	1581
BAC16_-106490	1936
BAC16_-106491	1936
BAC16_-106492	751
BAC16_-106504	1088
BAC16_-106505	1070
BAC16_-106510	547
BAC16_-10652	10
BAC16_-106577	1709
BAC16_-106578	1313
BAC16_-106582	1876
BAC16_-106583	1876
BAC16_-106630	681
BAC16_-106634	1403
BAC16_-106646	249
BAC16_-106652	873
BAC16_-106667	1402
BAC16_-106668	1402
BAC16_-106680	156
BAC16_-106684	266
BAC16_-106691	1925
BAC16_-106717	1833
BAC16_-106718	1637
BAC16_-106733	932
BAC16_-10678	275
BAC16_-106809	17
BAC16_-106810	630
BAC16_-106811	424
BAC16_-10682	812
BAC16_-106823	998
BAC16_-106826	224
BAC16_-10683	379
BAC16_-106850	1299
BAC16_-106868	1153
BAC16_-106869	960
BAC16_-106870	225
BAC16_-10690	3
BAC16_-106907	1423
BAC16_-106928	1565
BAC16_-106941	2472
BAC16_-106942	2473
BAC16_-106954	822
BAC16_-106970	1532
BAC16_-106983	771
BAC16_-107	207
BAC16_-107013	197
BAC16_-107050	977
BAC16_-107063	1295
BAC16_-107064	724
BAC16_-107072	1142
BAC16_-107080	1
BAC16_-107089	718
BAC16_-107096	1325
BAC16_-107119	1268
BAC16_-107120	826
BAC16_-107130	55
BAC16_-10714	115
BAC16_-107183	551
BAC16_-107186	201
BAC16_-107223	130
BAC16_-107224	218
BAC16_-107243	327
BAC16_-107254	1253
BAC16_-107298	351
BAC16_-107309	813
BAC16_-107310	1093
BAC16_-107311	1093
BAC16_-107333	1737
BAC16_-107348	373
BAC16_-107351	460
BAC16_-107362	765
BAC16_-107373	1824
BAC16_-107374	2420
BAC16_-107375	1466
BAC16_-107376	265
BAC16_-10738	806
BAC16_-10739	806
BAC16_-107392	592
BAC16_-107393	1227
BAC16_-107417	1799
BAC16_-107418	1687
BAC16_-107419	2404
BAC16_-107420	2404
BAC16_-107443	1015
BAC16_-107453	550
BAC16_-107454	946
BAC16_-107470	353
BAC16_-107476	507
BAC16_-107484	1663
BAC16_-107485	1663
BAC16_-107500	1191
BAC16_-107519	625
BAC16_-107539	1055
BAC16_-107550	1427
BAC16_-107581	792
BAC16_-107608	950
BAC16_-107611	637
BAC16_-107625	556
BAC16_-107653	4292
BAC16_-107654	4293
BAC16_-107657	207
BAC16_-107669	1163
BAC16_-107681	1221
BAC16_-107684	484
BAC16_-107689	528
BAC16_-10773	405
BAC16_-107738	1542
BAC16_-107739	876
BAC16_-10776	363
BAC16_-107788	1356
BAC16_-107813	743
BAC16_-107827	2004
BAC16_-107828	2004
BAC16_-107829	1009
BAC16_-107876	216
BAC16_-107880	1203
BAC16_-107883	537
BAC16_-107892	31
BAC16_-107893	754
BAC16_-107898	537
BAC16_-107915	758
BAC16_-107920	89
BAC16_-107924	2268
BAC16_-107963	832
BAC16_-107966	626
BAC16_-107973	451
BAC16_-107979	1625
BAC16_-107982	109
BAC16_-107985	336
BAC16_-107986	594
BAC16_-107987	594
BAC16_-107988	142
BAC16_-108003	737
BAC16_-108065	497
BAC16_-108082	639
BAC16_-108097	360
BAC16_-108110	643
BAC16_-108117	1091
BAC16_-108144	370
BAC16_-108166	729
BAC16_-108167	869
BAC16_-108174	962
BAC16_-108177	484
BAC16_-108182	368
BAC16_-108195	966
BAC16_-108196	967
BAC16_-108197	464
BAC16_-108202	1527
BAC16_-10821	1086
BAC16_-108212	259
BAC16_-108284	607
BAC16_-108285	1108
BAC16_-108286	58
BAC16_-108287	821
BAC16_-108294	1838
BAC16_-108295	1838
BAC16_-108296	589
BAC16_-108297	822
BAC16_-108302	20
BAC16_-108309	980
BAC16_-108328	1189
BAC16_-108333	448
BAC16_-108334	581
BAC16_-108348	1184
BAC16_-108375	1260
BAC16_-108376	742
BAC16_-108380	1840
BAC16_-108394	182
BAC16_-108436	1734
BAC16_-108439	2738
BAC16_-108440	2738
BAC16_-108444	1506
BAC16_-108485	1975
BAC16_-108488	897
BAC16_-108508	1267
BAC16_-108509	1267
BAC16_-108524	40
BAC16_-108558	1012
BAC16_-108561	160
BAC16_-108569	53
BAC16_-108570	566
BAC16_-108574	729
BAC16_-108575	823
BAC16_-108603	880
BAC16_-108611	2369
BAC16_-108612	2369
BAC16_-108626	1071
BAC16_-108627	1071
BAC16_-108696	1686
BAC16_-108711	116
BAC16_-108722	862
BAC16_-108765	1118
BAC16_-108775	607
BAC16_-108776	884
BAC16_-108785	1135
BAC16_-108797	2645
BAC16_-1088	2012
BAC16_-108810	1106
BAC16_-108811	1165
BAC16_-108812	769
BAC16_-108813	1134
BAC16_-108827	2537
BAC16_-10884	848
BAC16_-108843	529
BAC16_-10885	798
BAC16_-108852	1510
BAC16_-108859	439
BAC16_-108860	212
BAC16_-108864	402
BAC16_-108879	39
BAC16_-108894	4658
BAC16_-108895	4660
BAC16_-108933	1026
BAC16_-108937	189
BAC16_-108965	872
BAC16_-108969	1502
BAC16_-108970	93
BAC16_-108971	277
BAC16_-108978	1022
BAC16_-108995	123
BAC16_-109000	651
BAC16_-109011	656
BAC16_-109024	1994
BAC16_-109025	1994
BAC16_-109047	1010
BAC16_-109048	733
BAC16_-109054	2041
BAC16_-109088	947
BAC16_-109128	34
BAC16_-109161	338
BAC16_-109172	924
BAC16_-109173	684
BAC16_-109177	708
BAC16_-109178	708
BAC16_-109203	564
BAC16_-109208	5
BAC16_-109209	330
BAC16_-109219	1678
BAC16_-109220	1678
BAC16_-109236	199
BAC16_-109267	177
BAC16_-109268	67
BAC16_-109302	1080
BAC16_-109316	513
BAC16_-109362	1564
BAC16_-109363	2190
BAC16_-109364	587
BAC16_-109385	820
BAC16_-109386	820
BAC16_-109424	798
BAC16_-109441	995
BAC16_-109472	553
BAC16_-109477	1290
BAC16_-109478	929
BAC16_-109499	1948
BAC16_-109500	1948
BAC16_-109501	378
BAC16_-109514	405
BAC16_-10952	478
BAC16_-109532	783
[truncated: 21,571 more rows]

## Sheet: Low rep2
0None_none_ACOCDTKP_211901.602	966
0None_none_ACOCDTKP_211910.611	1794
0None_none_ACOCDTKP_212119.820	1103
0None_none_ACOCDTKP_212169.870	527
0None_none_ACOCDTKP_213001.1702	109
0None_none_ACOCDTKP_213205.1906	1805
0None_none_ACOCDTKP_214020.2721	276
0None_none_ACOCDTKP_214247.2948	749
0None_none_ACOCDTKP_214493.3194	1059
0None_none_ACOCDTKP_215322.4023	766
0None_none_ACOCDTKP_215577.4278	189
0None_none_ACOCDTKP_215600.4301	566
0None_none_ACOCDTKP_215656.4357	605
0None_none_ACOCDTKP_216067.4768	649
0None_none_ACOCDTKP_216095.4796	967
0None_none_ACOCDTKP_216181.4882	426
0None_none_ACOCDTKP_216554.5255	1981
0None_none_ACOCUNA1_211442.143	1777
0None_none_ACOCUNA1_211591.292	531
0None_none_ACOCUNA1_212060.761	839
0None_none_ACOCUNA1_212384.1085	3116
0None_none_ACOCUNA1_212388.1089	1383
0None_none_ACOCUNA1_212462.1163	2178
0None_none_ACOCUNA1_212689.1390	483
0None_none_ACOCUNA1_213054.1755	272
0None_none_ACOCUNA1_213236.1937	1754
0None_none_ACOCUNA1_213269.1970	1203
0None_none_ACOCUNA1_213595.2296	217
0None_none_ACOCUNA1_213596.2297	1143
0None_none_ACOCUNA1_213912.2613	746
0None_none_ACOCUNA1_214211.2912	110
0None_none_ACOCUNA1_215225.3926	1196
0None_none_ACOCUNA1_215292.3993	2156
0None_none_ACOCUNA1_215646.4347	1262
0None_none_ACOCUNA1_215690.4391	324
0None_none_ACOCUNA1_215724.4425	1432
0None_none_ACOCUNA1_215840.4541	604
0None_none_ACOCUNA1_216396.5097	514
0None_none_ACOCUNA1_216876.5577	1207
0None_none_ACOCUNA1_216937.5638	387
0None_none_ACOCUNA2_211586.287	1003
0None_none_ACOCUNA2_211767.468	2420
0None_none_ACOCUNA2_212081.782	1583
0None_none_ACOCUNA2_212359.1060	754
0None_none_ACOCUNA2_212369.1070	121
0None_none_ACOCUNA2_212720.1421	1035
0None_none_ACOCUNA2_212735.1436	906
0None_none_ACOCUNA2_213008.1709	114
0None_none_ACOCUNA2_213110.1811	333
0None_none_ACOCUNA2_213815.2516	204
0None_none_ACOCUNA2_214243.2944	2237
0None_none_ACOCUNA2_214273.2974	2003
0None_none_ACOCUNA2_214492.3193	1606
0None_none_ACOCUNA2_214518.3219	1378
0None_none_ACOCUNA2_214589.3290	352
0None_none_ACOCUNA2_215328.4029	11
0None_none_ACOCUNA2_215762.4463	1214
0None_none_ACOCUNA2_215998.4699	133
0None_none_ACOCUNA2_216128.4829	339
0None_none_ACOCUNA2_216410.5111	1631
0None_none_ACOCUNA2_216540.5241	1357
0None_none_ACOCUNA2_216640.5341	1248
0None_none_ACOCUNA2_216774.5475	1294
0None_none_ACOCUNA3_211877.578	201
0None_none_ACOCUNA3_211954.655	1200
0None_none_ACOCUNA3_212419.1120	2134
0None_none_ACOCUNA3_212539.1240	1174
0None_none_ACOCUNA3_213041.1742	360
0None_none_ACOCUNA3_213614.2315	804
0None_none_ACOCUNA3_213630.2331	1095
0None_none_ACOCUNA3_213827.2528	1866
0None_none_ACOCUNA3_214541.3242	113
0None_none_ACOCUNA3_214664.3365	664
0None_none_ACOCUNA3_214842.3543	720
0None_none_ACOCUNA3_215750.4451	422
0None_none_ACOCUNA3_216141.4842	1295
0None_none_ACOCUNA3_216473.5174	200
0None_none_ACOCUNA3_216617.5318	233
0None_none_ACOCUNA3_216747.5448	1702
0None_none_ACOC_211308.9	1202
0None_none_ACOC_211316.17	180
0None_none_ACOC_211335.36	2614
0None_none_ACOC_211355.56	1574
0None_none_ACOC_211362.63	1201
0None_none_ACOC_211392.93	2289
0None_none_ACOC_211413.114	1513
0None_none_ACOC_211423.124	643
0None_none_ACOC_211480.181	949
0None_none_ACOC_211481.182	688
0None_none_ACOC_211483.184	1758
0None_none_ACOC_211503.204	1212
0None_none_ACOC_211505.206	926
0None_none_ACOC_211529.230	944
0None_none_ACOC_211560.261	897
0None_none_ACOC_211593.294	800
0None_none_ACOC_211619.320	898
0None_none_ACOC_211632.333	2000
0None_none_ACOC_211662.363	1136
0None_none_ACOC_211684.385	661
0None_none_ACOC_211697.398	56
0None_none_ACOC_211831.532	1516
0None_none_ACOC_211854.555	889
0None_none_ACOC_211889.590	601
0None_none_ACOC_211898.599	1383
0None_none_ACOC_211921.622	1413
0None_none_ACOC_211983.684	914
0None_none_ACOC_212012.713	1293
0None_none_ACOC_212036.737	971
0None_none_ACOC_212073.774	1445
0None_none_ACOC_212115.816	836
0None_none_ACOC_212121.822	745
0None_none_ACOC_212141.842	1768
0None_none_ACOC_212188.889	833
0None_none_ACOC_212235.936	11
0None_none_ACOC_212331.1032	1248
0None_none_ACOC_212333.1034	1483
0None_none_ACOC_212420.1121	1512
0None_none_ACOC_212437.1138	1769
0None_none_ACOC_212560.1261	1797
0None_none_ACOC_212569.1270	2002
0None_none_ACOC_212586.1287	916
0None_none_ACOC_212620.1321	829
0None_none_ACOC_212623.1324	666
0None_none_ACOC_212640.1341	1382
0None_none_ACOC_212641.1342	107
0None_none_ACOC_212684.1385	993
0None_none_ACOC_212692.1393	2021
0None_none_ACOC_212728.1429	586
0None_none_ACOC_212839.1540	999
0None_none_ACOC_212954.1655	1113
0None_none_ACOC_213049.1750	103
0None_none_ACOC_213126.1827	1234
0None_none_ACOC_213152.1853	737
0None_none_ACOC_213155.1856	498
0None_none_ACOC_213272.1973	748
0None_none_ACOC_213282.1983	767
0None_none_ACOC_213332.2033	895
0None_none_ACOC_213374.2075	2106
0None_none_ACOC_213474.2175	159
0None_none_ACOC_213475.2176	1686
0None_none_ACOC_213493.2194	1791
0None_none_ACOC_213500.2201	554
0None_none_ACOC_213516.2217	1424
0None_none_ACOC_213524.2225	1719
0None_none_ACOC_213551.2252	965
0None_none_ACOC_213564.2265	1738
0None_none_ACOC_213608.2309	1400
0None_none_ACOC_213612.2313	18
0None_none_ACOC_213732.2433	593
0None_none_ACOC_213757.2458	608
0None_none_ACOC_213873.2574	1333
0None_none_ACOC_213877.2578	1586
0None_none_ACOC_213878.2579	5
0None_none_ACOC_213949.2650	917
0None_none_ACOC_213963.2664	107
0None_none_ACOC_214050.2751	987
0None_none_ACOC_214067.2768	980
0None_none_ACOC_214080.2781	2233
0None_none_ACOC_214148.2849	1299
0None_none_ACOC_214169.2870	798
0None_none_ACOC_214179.2880	284
0None_none_ACOC_214314.3015	1027
0None_none_ACOC_214381.3082	2190
0None_none_ACOC_214382.3083	1960
0None_none_ACOC_214403.3104	1526
0None_none_ACOC_214491.3192	796
0None_none_ACOC_214576.3277	767
0None_none_ACOC_214607.3308	2132
0None_none_ACOC_214611.3312	1369
0None_none_ACOC_214634.3335	850
0None_none_ACOC_214648.3349	646
0None_none_ACOC_214652.3353	1604
0None_none_ACOC_214681.3382	274
0None_none_ACOC_214713.3414	1158
0None_none_ACOC_214763.3464	468
0None_none_ACOC_214764.3465	12
0None_none_ACOC_214816.3517	27
0None_none_ACOC_214865.3566	1038
0None_none_ACOC_214869.3570	1503
0None_none_ACOC_214891.3592	1157
0None_none_ACOC_214896.3597	663
0None_none_ACOC_214911.3612	100
0None_none_ACOC_214979.3680	2297
0None_none_ACOC_214993.3694	904
0None_none_ACOC_215015.3716	706
0None_none_ACOC_215046.3747	1877
0None_none_ACOC_215107.3808	1471
0None_none_ACOC_215109.3810	2017
0None_none_ACOC_215157.3858	1219
0None_none_ACOC_215184.3885	915
0None_none_ACOC_215326.4027	982
0None_none_ACOC_215352.4053	1375
0None_none_ACOC_215370.4071	755
0None_none_ACOC_215389.4090	1215
0None_none_ACOC_215409.4110	1107
0None_none_ACOC_215572.4273	809
0None_none_ACOC_215579.4280	1423
0None_none_ACOC_215631.4332	1135
0None_none_ACOC_215661.4362	1031
0None_none_ACOC_215712.4413	81
0None_none_ACOC_215739.4440	67
0None_none_ACOC_215742.4443	2244
0None_none_ACOC_215764.4465	686
0None_none_ACOC_215827.4528	1537
0None_none_ACOC_215865.4566	1914
0None_none_ACOC_215894.4595	214
0None_none_ACOC_215913.4614	1480
0None_none_ACOC_215944.4645	1499
0None_none_ACOC_215955.4656	563
0None_none_ACOC_215982.4683	1971
0None_none_ACOC_215994.4695	890
0None_none_ACOC_216012.4713	142
0None_none_ACOC_216018.4719	1193
0None_none_ACOC_216026.4727	742
0None_none_ACOC_216200.4901	630
0None_none_ACOC_216205.4906	389
0None_none_ACOC_216235.4936	697
0None_none_ACOC_216237.4938	1046
0None_none_ACOC_216254.4955	1266
0None_none_ACOC_216263.4964	406
0None_none_ACOC_216273.4974	1143
0None_none_ACOC_216305.5006	516
0None_none_ACOC_216327.5028	589
0None_none_ACOC_216345.5046	800
0None_none_ACOC_216356.5057	1178
0None_none_ACOC_216389.5090	1835
0None_none_ACOC_216424.5125	1709
0None_none_ACOC_216457.5158	1085
0None_none_ACOC_216549.5250	1295
0None_none_ACOC_216559.5260	1719
0None_none_ACOC_216566.5267	2221
0None_none_ACOC_216586.5287	135
0None_none_ACOC_216662.5363	1550
0None_none_ACOC_216686.5387	81
0None_none_ACOC_216711.5412	1449
0None_none_ACOC_216717.5418	2135
0None_none_ACOC_216720.5421	641
0None_none_ACOC_216745.5446	910
0None_none_ACOC_216777.5478	2004
0None_none_ACOC_216786.5487	2110
0None_none_ACOC_216829.5530	1348
0None_none_ACOC_216833.5534	903
0None_none_ACOC_216859.5560	1476
0None_none_ACOC_216893.5594	429
0None_none_ACOC_216919.5620	1221
0None_none_DTKPPROT_211394.95	884
0None_none_DTKPPROT_212082.783	1917
0None_none_DTKPPROT_213000.1701	2002
0None_none_DTKPPROT_213243.1944	1842
0None_none_DTKPPROT_213497.2198	410
0None_none_DTKPPROT_213975.2676	236
0None_none_DTKPPROT_214010.2711	1685
0None_none_DTKPPROT_214113.2814	187
0None_none_DTKPPROT_214202.2903	826
0None_none_DTKPPROT_214302.3003	1450
0None_none_DTKPPROT_214377.3078	52
0None_none_DTKPPROT_214488.3189	1586
0None_none_DTKPPROT_214772.3473	1423
0None_none_DTKPPROT_215037.3738	1151
0None_none_DTKPPROT_215761.4462	874
0None_none_DTKPPROT_215985.4686	794
0None_none_DTKPPROT_215999.4700	1111
0None_none_DTKPPROT_216635.5336	283
0None_none_DTKPPROT_216663.5364	1637
0None_none_DTKPPROT_216884.5585	746
0None_none_DTKPPROT_216921.5622	977
0None_none_DTKP_211348.49	651
0None_none_DTKP_211353.54	2902
0None_none_DTKP_211361.62	567
0None_none_DTKP_211459.160	669
0None_none_DTKP_211474.175	294
0None_none_DTKP_211531.232	1259
0None_none_DTKP_211561.262	1548
0None_none_DTKP_211624.325	699
0None_none_DTKP_211722.423	967
0None_none_DTKP_211747.448	889
0None_none_DTKP_211755.456	1553
0None_none_DTKP_211761.462	1752
0None_none_DTKP_211770.471	1252
0None_none_DTKP_211784.485	1068
0None_none_DTKP_211798.499	1550
0None_none_DTKP_211866.567	304
0None_none_DTKP_211874.575	1729
0None_none_DTKP_211885.586	1501
0None_none_DTKP_211899.600	2161
0None_none_DTKP_211908.609	1989
0None_none_DTKP_211909.610	427
0None_none_DTKP_211938.639	309
0None_none_DTKP_211949.650	1022
0None_none_DTKP_211963.664	1036
0None_none_DTKP_212021.722	621
0None_none_DTKP_212022.723	1559
0None_none_DTKP_212053.754	219
0None_none_DTKP_212064.765	1815
0None_none_DTKP_212070.771	1289
0None_none_DTKP_212071.772	1440
0None_none_DTKP_212089.790	3
0None_none_DTKP_212095.796	1271
0None_none_DTKP_212133.834	78
0None_none_DTKP_212237.938	2018
0None_none_DTKP_212273.974	289
0None_none_DTKP_212293.994	1463
0None_none_DTKP_212367.1068	1464
0None_none_DTKP_212368.1069	1499
0None_none_DTKP_212398.1099	2513
0None_none_DTKP_212429.1130	573
0None_none_DTKP_212459.1160	965
0None_none_DTKP_212497.1198	1469
0None_none_DTKP_212518.1219	277
0None_none_DTKP_212691.1392	173
0None_none_DTKP_212709.1410	656
0None_none_DTKP_212780.1481	1010
0None_none_DTKP_212788.1489	765
0None_none_DTKP_212908.1609	879
0None_none_DTKP_212926.1627	494
0None_none_DTKP_212927.1628	2309
0None_none_DTKP_212930.1631	718
0None_none_DTKP_212995.1696	1417
0None_none_DTKP_213067.1768	310
0None_none_DTKP_213092.1793	1739
0None_none_DTKP_213157.1858	41
0None_none_DTKP_213206.1907	873
0None_none_DTKP_213305.2006	1389
0None_none_DTKP_213315.2016	599
0None_none_DTKP_213320.2021	268
0None_none_DTKP_213422.2123	934
0None_none_DTKP_213430.2131	1528
0None_none_DTKP_213460.2161	629
0None_none_DTKP_213509.2210	1313
0None_none_DTKP_213532.2233	389
0None_none_DTKP_213548.2249	1135
0None_none_DTKP_213581.2282	2336
0None_none_DTKP_213585.2286	550
0None_none_DTKP_213649.2350	644
0None_none_DTKP_213677.2378	1015
0None_none_DTKP_213710.2411	2601
0None_none_DTKP_213727.2428	1121
0None_none_DTKP_213751.2452	71
0None_none_DTKP_213752.2453	1293
0None_none_DTKP_213764.2465	1072
0None_none_DTKP_213765.2466	1014
0None_none_DTKP_213786.2487	624
0None_none_DTKP_213801.2502	20
0None_none_DTKP_213821.2522	890
0None_none_DTKP_213847.2548	1363
0None_none_DTKP_213914.2615	167
0None_none_DTKP_213979.2680	1796
0None_none_DTKP_213994.2695	877
0None_none_DTKP_214021.2722	1206
0None_none_DTKP_214038.2739	1075
0None_none_DTKP_214041.2742	1590
0None_none_DTKP_214045.2746	1100
0None_none_DTKP_214099.2800	1021
0None_none_DTKP_214112.2813	1143
0None_none_DTKP_214133.2834	1010
0None_none_DTKP_214134.2835	1114
0None_none_DTKP_214173.2874	1204
0None_none_DTKP_214259.2960	1272
0None_none_DTKP_214280.2981	855
0None_none_DTKP_214282.2983	951
0None_none_DTKP_214311.3012	1475
0None_none_DTKP_214335.3036	985
0None_none_DTKP_214345.3046	104
0None_none_DTKP_214383.3084	161
0None_none_DTKP_214401.3102	438
0None_none_DTKP_214627.3328	501
0None_none_DTKP_214631.3332	1320
0None_none_DTKP_214636.3337	596
0None_none_DTKP_214647.3348	2600
0None_none_DTKP_214670.3371	1144
0None_none_DTKP_214693.3394	787
0None_none_DTKP_214716.3417	1181
0None_none_DTKP_214795.3496	1074
0None_none_DTKP_214797.3498	41
0None_none_DTKP_214899.3600	499
0None_none_DTKP_214949.3650	572
0None_none_DTKP_214959.3660	1322
0None_none_DTKP_214984.3685	637
0None_none_DTKP_215147.3848	974
0None_none_DTKP_215158.3859	1274
0None_none_DTKP_215161.3862	349
0None_none_DTKP_215167.3868	1293
0None_none_DTKP_215186.3887	903
0None_none_DTKP_215190.3891	1339
0None_none_DTKP_215246.3947	1236
0None_none_DTKP_215251.3952	612
0None_none_DTKP_215365.4066	1029
0None_none_DTKP_215371.4072	695
0None_none_DTKP_215422.4123	241
0None_none_DTKP_215440.4141	1395
0None_none_DTKP_215494.4195	1863
0None_none_DTKP_215497.4198	1324
0None_none_DTKP_215502.4203	100
0None_none_DTKP_215538.4239	881
0None_none_DTKP_215565.4266	1601
0None_none_DTKP_215603.4304	1339
0None_none_DTKP_215648.4349	1015
0None_none_DTKP_215685.4386	1400
0None_none_DTKP_215705.4406	1427
0None_none_DTKP_215775.4476	1002
0None_none_DTKP_215877.4578	1540
0None_none_DTKP_215942.4643	1040
0None_none_DTKP_215990.4691	1075
0None_none_DTKP_216011.4712	351
0None_none_DTKP_216043.4744	2078
0None_none_DTKP_216054.4755	1101
0None_none_DTKP_216056.4757	488
0None_none_DTKP_216062.4763	1543
0None_none_DTKP_216169.4870	1447
0None_none_DTKP_216183.4884	1124
0None_none_DTKP_216234.4935	235
0None_none_DTKP_216251.4952	2099
0None_none_DTKP_216322.5023	214
0None_none_DTKP_216346.5047	120
0None_none_DTKP_216459.5160	49
0None_none_DTKP_216501.5202	2156
0None_none_DTKP_216583.5284	1383
0None_none_DTKP_216604.5305	659
0None_none_DTKP_216614.5315	1711
0None_none_DTKP_216683.5384	245
0None_none_DTKP_216695.5396	679
0None_none_DTKP_216704.5405	1102
0None_none_DTKP_216760.5461	2114
0None_none_DTKP_216863.5564	1741
0None_none_GEEXDTKP_211445.146	1135
0None_none_GEEXDTKP_211623.324	883
0None_none_GEEXDTKP_211688.389	1194
0None_none_GEEXDTKP_212190.891	2151
0None_none_GEEXDTKP_212297.998	1740
0None_none_GEEXDTKP_212412.1113	361
0None_none_GEEXDTKP_212700.1401	208
0None_none_GEEXDTKP_214003.2704	1408
0None_none_GEEXDTKP_214336.3037	1931
0None_none_GEEXDTKP_214573.3274	139
0None_none_GEEXDTKP_214904.3605	517
0None_none_GEEXDTKP_214946.3647	836
0None_none_GEEXDTKP_215374.4075	1064
0None_none_GEEXDTKP_215692.4393	182
0None_none_GEEXDTKP_216076.4777	448
0None_none_GEEXDTKP_216147.4848	901
0None_none_GEEXDTKP_216357.5058	971
0None_none_GEEXUNA1_211458.159	888
0None_none_GEEXUNA1_211927.628	221
0None_none_GEEXUNA1_212030.731	1566
0None_none_GEEXUNA1_212514.1215	344
0None_none_GEEXUNA1_213052.1753	454
0None_none_GEEXUNA1_213394.2095	1197
0None_none_GEEXUNA1_215086.3787	2016
0None_none_GEEXUNA1_215111.3812	667
0None_none_GEEXUNA1_215472.4173	114
0None_none_GEEXUNA1_215727.4428	125
0None_none_GEEXUNA1_215973.4674	1574
0None_none_GEEXUNA1_216309.5010	1177
0None_none_GEEXUNA1_216330.5031	800
0None_none_GEEXUNA1_216479.5180	1166
0None_none_GEEXUNA1_216804.5505	1750
0None_none_GEEXUNA2_211396.97	121
0None_none_GEEXUNA2_212003.704	1300
0None_none_GEEXUNA2_212477.1178	1396
0None_none_GEEXUNA2_212617.1318	1168
0None_none_GEEXUNA2_212678.1379	1032
0None_none_GEEXUNA2_212706.1407	2874
0None_none_GEEXUNA2_212784.1485	1640
0None_none_GEEXUNA2_212904.1605	1146
0None_none_GEEXUNA2_213174.1875	1551
0None_none_GEEXUNA2_213431.2132	2120
0None_none_GEEXUNA2_214338.3039	1330
0None_none_GEEXUNA2_214369.3070	106
0None_none_GEEXUNA2_214749.3450	1229
0None_none_GEEXUNA2_214903.3604	948
0None_none_GEEXUNA2_215016.3717	1327
0None_none_GEEXUNA2_215339.4040	141
0None_none_GEEXUNA2_215623.4324	1352
0None_none_GEEXUNA2_215757.4458	1389
0None_none_GEEXUNA2_215826.4527	1376
0None_none_GEEXUNA2_215920.4621	759
0None_none_GEEXUNA2_216002.4703	856
0None_none_GEEXUNA2_216233.4934	1157
0None_none_GEEXUNA2_216428.5129	255
0None_none_GEEXUNA2_216838.5539	325
0None_none_GEEXUNA3_212530.1231	421
0None_none_GEEXUNA3_213258.1959	172
0None_none_GEEXUNA3_213501.2202	1062
0None_none_GEEXUNA3_214001.2702	353
0None_none_GEEXUNA3_214220.2921	803
0None_none_GEEXUNA3_214462.3163	1533
0None_none_GEEXUNA3_214615.3316	1661
0None_none_GEEXUNA3_214735.3436	1388
0None_none_GEEXUNA3_214818.3519	1040
0None_none_GEEXUNA3_215669.4370	1086
0None_none_GEEXUNA3_216050.4751	1835
0None_none_GEEXUNA3_216333.5034	731
0None_none_GEEXUNA3_216492.5193	1355
0None_none_GEEXUNA3_216545.5246	129
0None_none_GEEX_211358.59	1506
0None_none_GEEX_211395.96	1197
0None_none_GEEX_211447.148	1549
0None_none_GEEX_211470.171	1599
0None_none_GEEX_211541.242	107
0None_none_GEEX_211555.256	1328
0None_none_GEEX_211605.306	1285
0None_none_GEEX_211608.309	1339
0None_none_GEEX_211609.310	1084
0None_none_GEEX_211696.397	840
0None_none_GEEX_211701.402	19
0None_none_GEEX_211730.431	1062
0None_none_GEEX_211802.503	75
0None_none_GEEX_211849.550	1669
0None_none_GEEX_211865.566	39
0None_none_GEEX_212014.715	281
0None_none_GEEX_212019.720	1490
0None_none_GEEX_212041.742	652
0None_none_GEEX_212108.809	1128
0None_none_GEEX_212109.810	1097
0None_none_GEEX_212144.845	255
0None_none_GEEX_212192.893	898
0None_none_GEEX_212205.906	1128
0None_none_GEEX_212207.908	1201
0None_none_GEEX_212230.931	2237
0None_none_GEEX_212232.933	1455
0None_none_GEEX_212233.934	406
0None_none_GEEX_212265.966	1050
0None_none_GEEX_212269.970	828
0None_none_GEEX_212272.973	613
0None_none_GEEX_212278.979	139
0None_none_GEEX_212285.986	1498
0None_none_GEEX_212332.1033	770
0None_none_GEEX_212372.1073	1346
0None_none_GEEX_212390.1091	1108
0None_none_GEEX_212410.1111	957
0None_none_GEEX_212438.1139	553
0None_none_GEEX_212452.1153	2044
0None_none_GEEX_212533.1234	648
0None_none_GEEX_212537.1238	868
0None_none_GEEX_212568.1269	1206
0None_none_GEEX_212593.1294	1273
0None_none_GEEX_212629.1330	1694
0None_none_GEEX_212650.1351	1483
0None_none_GEEX_212651.1352	1206
0None_none_GEEX_212695.1396	303
0None_none_GEEX_212699.1400	2248
0None_none_GEEX_212710.1411	1030
0None_none_GEEX_212719.1420	447
0None_none_GEEX_212757.1458	1584
0None_none_GEEX_212795.1496	257
0None_none_GEEX_212831.1532	1384
0None_none_GEEX_212901.1602	2026
0None_none_GEEX_212963.1664	1155
0None_none_GEEX_212969.1670	1857
0None_none_GEEX_213013.1714	1229
0None_none_GEEX_213040.1741	334
0None_none_GEEX_213055.1756	2000
0None_none_GEEX_213075.1776	311
0None_none_GEEX_213090.1791	1551
0None_none_GEEX_213108.1809	561
0None_none_GEEX_213132.1833	2491
0None_none_GEEX_213133.1834	794
0None_none_GEEX_213151.1852	1961
0None_none_GEEX_213284.1985	1143
0None_none_GEEX_213295.1996	1266
0None_none_GEEX_213303.2004	1556
0None_none_GEEX_213338.2039	1591
0None_none_GEEX_213354.2055	111
0None_none_GEEX_213397.2098	930
0None_none_GEEX_213441.2142	810
0None_none_GEEX_213459.2160	1252
0None_none_GEEX_213529.2230	1422
0None_none_GEEX_213533.2234	783
0None_none_GEEX_213536.2237	330
0None_none_GEEX_213562.2263	1199
0None_none_GEEX_213634.2335	1836
0None_none_GEEX_213638.2339	1214
0None_none_GEEX_213651.2352	1198
0None_none_GEEX_213718.2419	873
0None_none_GEEX_213724.2425	1509
0None_none_GEEX_213767.2468	259
0None_none_GEEX_213804.2505	197
0None_none_GEEX_213819.2520	1203
0None_none_GEEX_213831.2532	2038
0None_none_GEEX_213856.2557	1571
0None_none_GEEX_213869.2570	710
0None_none_GEEX_213871.2572	942
0None_none_GEEX_213889.2590	808
0None_none_GEEX_213903.2604	1340
0None_none_GEEX_213908.2609	558
0None_none_GEEX_213921.2622	11
0None_none_GEEX_213947.2648	644
0None_none_GEEX_213971.2672	1639
0None_none_GEEX_213978.2679	522
0None_none_GEEX_214004.2705	396
0None_none_GEEX_214044.2745	1774
0None_none_GEEX_214077.2778	403
0None_none_GEEX_214120.2821	1093
0None_none_GEEX_214122.2823	1624
0None_none_GEEX_214125.2826	656
0None_none_GEEX_214192.2893	1190
0None_none_GEEX_214242.2943	1999
0None_none_GEEX_214252.2953	1227
0None_none_GEEX_214268.2969	1658
0None_none_GEEX_214285.2986	1045
0None_none_GEEX_214292.2993	2207
0None_none_GEEX_214390.3091	613
0None_none_GEEX_214494.3195	1148
0None_none_GEEX_214512.3213	1538
0None_none_GEEX_214516.3217	1049
0None_none_GEEX_214583.3284	1504
0None_none_GEEX_214593.3294	1324
0None_none_GEEX_214598.3299	796
0None_none_GEEX_214658.3359	635
0None_none_GEEX_214674.3375	1715
0None_none_GEEX_214689.3390	852
0None_none_GEEX_214706.3407	296
0None_none_GEEX_214777.3478	1322
0None_none_GEEX_214792.3493	1652
0None_none_GEEX_214835.3536	1755
0None_none_GEEX_214934.3635	1068
0None_none_GEEX_214953.3654	1207
0None_none_GEEX_214956.3657	882
0None_none_GEEX_214980.3681	1460
0None_none_GEEX_215006.3707	1
0None_none_GEEX_215088.3789	36
0None_none_GEEX_215114.3815	798
0None_none_GEEX_215162.3863	379
0None_none_GEEX_215207.3908	1379
0None_none_GEEX_215220.3921	1412
0None_none_GEEX_215230.3931	1568
0None_none_GEEX_215254.3955	812
0None_none_GEEX_215261.3962	1615
0None_none_GEEX_215265.3966	74
0None_none_GEEX_215274.3975	544
0None_none_GEEX_215319.4020	634
0None_none_GEEX_215360.4061	1436
0None_none_GEEX_215364.4065	1077
0None_none_GEEX_215414.4115	574
0None_none_GEEX_215454.4155	1019
0None_none_GEEX_215459.4160	19
0None_none_GEEX_215516.4217	575
0None_none_GEEX_215524.4225	24
0None_none_GEEX_215530.4231	507
0None_none_GEEX_215532.4233	1435
0None_none_GEEX_215535.4236	527
0None_none_GEEX_215542.4243	2356
0None_none_GEEX_215551.4252	1041
0None_none_GEEX_215590.4291	42
0None_none_GEEX_215611.4312	881
0None_none_GEEX_215650.4351	310
0None_none_GEEX_215702.4403	1138
0None_none_GEEX_215718.4419	1465
0None_none_GEEX_215786.4487	1096
0None_none_GEEX_215822.4523	219
0None_none_GEEX_215846.4547	1358
0None_none_GEEX_215899.4600	291
0None_none_GEEX_215953.4654	895
0None_none_GEEX_216051.4752	167
0None_none_GEEX_216079.4780	693
0None_none_GEEX_216100.4801	133
0None_none_GEEX_216259.4960	63
0None_none_GEEX_216272.4973	1470
0None_none_GEEX_216310.5011	1364
0None_none_GEEX_216405.5106	1484
0None_none_GEEX_216409.5110	1328
0None_none_GEEX_216450.5151	838
0None_none_GEEX_216461.5162	330
0None_none_GEEX_216546.5247	479
0None_none_GEEX_216670.5371	2074
0None_none_GEEX_216746.5447	433
0None_none_GEEX_216840.5541	275
0None_none_GEEX_216882.5583	1049
0None_none_GEEX_216890.5591	128
0None_none_GEEX_216928.5629	1440
0None_none_GEEX_216929.5630	1247
0None_none_GEEX_216941.5642	662
0None_none_MEPRDTKP_211397.98	983
0None_none_MEPRDTKP_211984.685	541
0None_none_MEPRDTKP_212024.725	1168
0None_none_MEPRDTKP_212155.856	1105
0None_none_MEPRDTKP_212281.982	84
0None_none_MEPRDTKP_212499.1200	1131
0None_none_MEPRDTKP_212521.1222	453
0None_none_MEPRDTKP_213472.2173	596
0None_none_MEPRDTKP_213646.2347	1226
0None_none_MEPRDTKP_213881.2582	938
0None_none_MEPRDTKP_213885.2586	149
0None_none_MEPRDTKP_214193.2894	1696
0None_none_MEPRDTKP_214459.3160	1252
0None_none_MEPRDTKP_214622.3323	1783
0None_none_MEPRDTKP_214898.3599	745
0None_none_MEPRDTKP_215133.3834	45
0None_none_MEPRDTKP_215206.3907	1266
0None_none_MEPRDTKP_215330.4031	734
0None_none_MEPRDTKP_215714.4415	726
0None_none_MEPRDTKP_215974.4675	856
0None_none_MEPRDTKP_216143.4844	943
0None_none_MEPRDTKP_216161.4862	176
0None_none_MEPRDTKP_216297.4998	496
0None_none_MEPRDTKP_216471.5172	88
0None_none_MEPRDTKP_216651.5352	1504
0None_none_MEPRDTKP_216770.5471	542
0None_none_MEPRUNA1_211321.22	965
0None_none_MEPRUNA1_211659.360	967
0None_none_MEPRUNA1_211881.582	341
0None_none_MEPRUNA1_212087.788	1230
0None_none_MEPRUNA1_212174.875	1238
0None_none_MEPRUNA1_212955.1656	798
0None_none_MEPRUNA1_212967.1668	578
0None_none_MEPRUNA1_213451.2152	4
0None_none_MEPRUNA1_213606.2307	211
0None_none_MEPRUNA1_213679.2380	1575
0None_none_MEPRUNA1_214042.2743	1140
0None_none_MEPRUNA1_214333.3034	726
0None_none_MEPRUNA1_214687.3388	1313
0None_none_MEPRUNA1_214699.3400	1010
0None_none_MEPRUNA1_214787.3488	1060
0None_none_MEPRUNA1_215012.3713	1090
0None_none_MEPRUNA1_215223.3924	527
0None_none_MEPRUNA1_215375.4076	134
0None_none_MEPRUNA1_215515.4216	1962
0None_none_MEPRUNA1_215919.4620	1220
0None_none_MEPRUNA1_216027.4728	154
0None_none_MEPRUNA1_216061.4762	77
0None_none_MEPRUNA1_216078.4779	18
0None_none_MEPRUNA1_216616.5317	1601
0None_none_MEPRUNA1_216618.5319	1167
0None_none_MEPRUNA1_216814.5515	1541
0None_none_MEPRUNA1_216821.5522	832
0None_none_MEPRUNA2_211349.50	1708
0None_none_MEPRUNA2_211384.85	2090
0None_none_MEPRUNA2_211509.210	1565
0None_none_MEPRUNA2_212450.1151	1503
0None_none_MEPRUNA2_212543.1244	2053
0None_none_MEPRUNA2_212983.1684	1074
0None_none_MEPRUNA2_213022.1723	837
0None_none_MEPRUNA2_213527.2228	1085
0None_none_MEPRUNA2_213553.2254	1296
0None_none_MEPRUNA2_213658.2359	1234
0None_none_MEPRUNA2_213684.2385	1930
0None_none_MEPRUNA2_214121.2822	89
0None_none_MEPRUNA2_214175.2876	1976
0None_none_MEPRUNA2_214340.3041	485
0None_none_MEPRUNA2_214406.3107	1388
0None_none_MEPRUNA2_214771.3472	1566
0None_none_MEPRUNA2_214935.3636	708
0None_none_MEPRUNA2_215362.4063	269
0None_none_MEPRUNA2_215576.4277	1507
0None_none_MEPRUNA2_215797.4498	652
0None_none_MEPRUNA2_216087.4788	1659
0None_none_MEPRUNA2_216172.4873	202
0None_none_MEPRUNA2_216442.5143	170
0None_none_MEPRUNA2_216467.5168	1808
0None_none_MEPRUNA2_216658.5359	188
0None_none_MEPRUNA2_216678.5379	1140
0None_none_MEPRUNA3_211452.153	1808
0None_none_MEPRUNA3_211656.357	901
0None_none_MEPRUNA3_212407.1108	102
0None_none_MEPRUNA3_212701.1402	1224
0None_none_MEPRUNA3_212752.1453	734
0None_none_MEPRUNA3_212872.1573	981
0None_none_MEPRUNA3_212971.1672	916
0None_none_MEPRUNA3_213233.1934	160
0None_none_MEPRUNA3_213280.1981	921
0None_none_MEPRUNA3_214572.3273	544
0None_none_MEPRUNA3_215434.4135	58
0None_none_MEPRUNA3_216672.5373	1692
0None_none_MEPRUNA3_216796.5497	380
0None_none_MEPRUNA3_216920.5621	872
0None_none_MEPR_211338.39	800
0None_none_MEPR_211347.48	626
0None_none_MEPR_211410.111	356
0None_none_MEPR_211461.162	1050
0None_none_MEPR_211471.172	1302
0None_none_MEPR_211507.208	1185
0None_none_MEPR_211567.268	2334
0None_none_MEPR_211635.336	341
0None_none_MEPR_211641.342	1095
0None_none_MEPR_211709.410	3035
0None_none_MEPR_211740.441	1453
0None_none_MEPR_211787.488	1565
0None_none_MEPR_211795.496	485
0None_none_MEPR_211796.497	1786
0None_none_MEPR_211828.529	1522
0None_none_MEPR_211835.536	1702
0None_none_MEPR_211868.569	1788
0None_none_MEPR_211892.593	655
0None_none_MEPR_211907.608	984
0None_none_MEPR_211915.616	1041
0None_none_MEPR_211947.648	1436
0None_none_MEPR_211959.660	893
0None_none_MEPR_211964.665	865
0None_none_MEPR_212018.719	2392
0None_none_MEPR_212086.787	2026
0None_none_MEPR_212092.793	72
0None_none_MEPR_212129.830	254
0None_none_MEPR_212146.847	922
0None_none_MEPR_212251.952	923
0None_none_MEPR_212277.978	1241
0None_none_MEPR_212290.991	1095
0None_none_MEPR_212391.1092	40
0None_none_MEPR_212395.1096	910
0None_none_MEPR_212402.1103	287
0None_none_MEPR_212428.1129	540
0None_none_MEPR_212457.1158	878
0None_none_MEPR_212458.1159	1487
0None_none_MEPR_212464.1165	1356
0None_none_MEPR_212469.1170	1519
0None_none_MEPR_212495.1196	705
0None_none_MEPR_212571.1272	801
0None_none_MEPR_212588.1289	1733
0None_none_MEPR_212614.1315	1012
0None_none_MEPR_212649.1350	695
0None_none_MEPR_212708.1409	1271
0None_none_MEPR_212794.1495	166
0None_none_MEPR_212804.1505	1074
0None_none_MEPR_212869.1570	1547
0None_none_MEPR_212895.1596	1141
0None_none_MEPR_212974.1675	188
0None_none_MEPR_212990.1691	913
0None_none_MEPR_212998.1699	1072
0None_none_MEPR_213023.1724	1650
0None_none_MEPR_213051.1752	194
0None_none_MEPR_213063.1764	1600
0None_none_MEPR_213173.1874	56
0None_none_MEPR_213196.1897	1632
0None_none_MEPR_213293.1994	411
0None_none_MEPR_213298.1999	43
0None_none_MEPR_213366.2067	1366
0None_none_MEPR_213415.2116	2551
0None_none_MEPR_213443.2144	494
0None_none_MEPR_213575.2276	1387
0None_none_MEPR_213587.2288	1142
0None_none_MEPR_213598.2299	164
0None_none_MEPR_213616.2317	2111
0None_none_MEPR_213657.2358	134
0None_none_MEPR_213689.2390	1113
0None_none_MEPR_213690.2391	1009
0None_none_MEPR_213705.2406	1431
0None_none_MEPR_213855.2556	136
0None_none_MEPR_213897.2598	1496
0None_none_MEPR_213900.2601	99
0None_none_MEPR_213918.2619	795
0None_none_MEPR_213938.2639	1513
0None_none_MEPR_213957.2658	1442
0None_none_MEPR_213998.2699	102
0None_none_MEPR_214096.2797	1552
0None_none_MEPR_214131.2832	1452
0None_none_MEPR_214253.2954	583
0None_none_MEPR_214290.2991	709
0None_none_MEPR_214353.3054	1459
0None_none_MEPR_214400.3101	1515
0None_none_MEPR_214495.3196	770
0None_none_MEPR_214507.3208	543
0None_none_MEPR_214508.3209	1325
0None_none_MEPR_214530.3231	1095
0None_none_MEPR_214538.3239	780
0None_none_MEPR_214551.3252	904
0None_none_MEPR_214564.3265	926
0None_none_MEPR_214617.3318	940
0None_none_MEPR_214653.3354	974
0None_none_MEPR_214700.3401	1373
0None_none_MEPR_214746.3447	1385
0None_none_MEPR_214750.3451	2233
0None_none_MEPR_214756.3457	941
0None_none_MEPR_214762.3463	1825
0None_none_MEPR_214790.3491	1067
0None_none_MEPR_214807.3508	615
0None_none_MEPR_214845.3546	1536
0None_none_MEPR_214916.3617	1990
0None_none_MEPR_214918.3619	565
0None_none_MEPR_214947.3648	1642
0None_none_MEPR_214964.3665	543
0None_none_MEPR_215031.3732	731
0None_none_MEPR_215043.3744	1059
0None_none_MEPR_215074.3775	815
0None_none_MEPR_215098.3799	2085
0None_none_MEPR_215169.3870	650
0None_none_MEPR_215309.4010	1348
0None_none_MEPR_215480.4181	1083
0None_none_MEPR_215506.4207	965
0None_none_MEPR_215591.4292	778
0None_none_MEPR_215612.4313	982
0None_none_MEPR_215633.4334	1292
0None_none_MEPR_215654.4355	296
0None_none_MEPR_215675.4376	808
0None_none_MEPR_215703.4404	1634
0None_none_MEPR_215734.4435	1445
0None_none_MEPR_215766.4467	731
0None_none_MEPR_215784.4485	1029
0None_none_MEPR_215804.4505	820
0None_none_MEPR_215907.4608	191
0None_none_MEPR_215909.4610	1185
0None_none_MEPR_215928.4629	201
0None_none_MEPR_215930.4631	1205
0None_none_MEPR_215950.4651	983
0None_none_MEPR_215980.4681	1075
0None_none_MEPR_216025.4726	1096
0None_none_MEPR_216030.4731	725
0None_none_MEPR_216144.4845	1598
0None_none_MEPR_216188.4889	213
0None_none_MEPR_216248.4949	1061
0None_none_MEPR_216286.4987	137
0None_none_MEPR_216307.5008	865
0None_none_MEPR_216347.5048	305
0None_none_MEPR_216373.5074	840
0None_none_MEPR_216383.5084	1860
0None_none_MEPR_216402.5103	638
0None_none_MEPR_216452.5153	711
0None_none_MEPR_216470.5171	1108
0None_none_MEPR_216512.5213	2186
0None_none_MEPR_216524.5225	509
0None_none_MEPR_216638.5339	481
0None_none_MEPR_216648.5349	1318
0None_none_MEPR_216656.5357	1247
0None_none_MEPR_216698.5399	2449
0None_none_MEPR_216738.5439	145
0None_none_MEPR_216783.5484	1895
0None_none_MEPR_216837.5538	1558
0None_none_MEPR_216905.5606	1341
0None_none_MEPR_216931.5632	810
0None_none_MEPR_216932.5633	877
0None_none_PROT_211363.64	1696
0None_none_PROT_211398.99	2132
0None_none_PROT_211401.102	222
0None_none_PROT_211415.116	897
0None_none_PROT_211437.138	598
0None_none_PROT_211490.191	888
0None_none_PROT_211492.193	1248
0None_none_PROT_211544.245	1664
0None_none_PROT_211590.291	374
0None_none_PROT_211611.312	758
0None_none_PROT_211618.319	1862
0None_none_PROT_211679.380	780
0None_none_PROT_211694.395	896
0None_none_PROT_211711.412	203
0None_none_PROT_211717.418	1246
0None_none_PROT_211768.469	191
0None_none_PROT_211772.473	717
0None_none_PROT_211845.546	1309
0None_none_PROT_211861.562	1544
0None_none_PROT_211918.619	556
0None_none_PROT_211923.624	1242
0None_none_PROT_211939.640	414
0None_none_PROT_211940.641	1246
0None_none_PROT_211997.698	1621
0None_none_PROT_212010.711	1090
0None_none_PROT_212088.789	1189
0None_none_PROT_212193.894	2003
0None_none_PROT_212198.899	46
0None_none_PROT_212201.902	1666
0None_none_PROT_212202.903	2031
0None_none_PROT_212217.918	1272
0None_none_PROT_212296.997	1735
0None_none_PROT_212305.1006	601
0None_none_PROT_212317.1018	204
0None_none_PROT_212449.1150	1313
0None_none_PROT_212451.1152	515
0None_none_PROT_212478.1179	1483
0None_none_PROT_212480.1181	1903
0None_none_PROT_212660.1361	1140
0None_none_PROT_212731.1432	2236
0None_none_PROT_212742.1443	1588
0None_none_PROT_212760.1461	593
0None_none_PROT_212826.1527	1528
0None_none_PROT_212876.1577	1519
0None_none_PROT_212877.1578	1306
0None_none_PROT_212933.1634	916
0None_none_PROT_213010.1711	1510
0None_none_PROT_213056.1757	1002
0None_none_PROT_213061.1762	533
0None_none_PROT_213182.1883	437
0None_none_PROT_213211.1912	1337
0None_none_PROT_213260.1961	1378
0None_none_PROT_213287.1988	2039
0None_none_PROT_213312.2013	988
0None_none_PROT_213352.2053	313
0None_none_PROT_213434.2135	1024
0None_none_PROT_213454.2155	282
0None_none_PROT_213502.2203	219
0None_none_PROT_213511.2212	759
0None_none_PROT_213537.2238	866
0None_none_PROT_213542.2243	72
0None_none_PROT_213543.2244	539
0None_none_PROT_213609.2310	1016
0None_none_PROT_213653.2354	1052
0None_none_PROT_213663.2364	876
0None_none_PROT_213667.2368	2518
0Safe_safe_DTKP_205505.5456	1059
0Safe_safe_DTKP_205506.5457	1647
0Safe_safe_DTKP_205508.5459	1776
0Safe_safe_DTKP_205510.5461	1627
0Safe_safe_DTKP_205511.5462	165
0Safe_safe_DTKP_205512.5463	737
0Safe_safe_DTKP_205514.5465	614
0Safe_safe_DTKP_205516.5467	1280
0Safe_safe_DTKP_205518.5469	1251
0Safe_safe_DTKP_205519.5470	1420
0Safe_safe_DTKP_205520.5471	1121
0Safe_safe_DTKP_205521.5472	954
0Safe_safe_DTKP_205523.5474	1701
0Safe_safe_DTKP_205524.5475	1365
0Safe_safe_DTKP_205525.5476	743
0Safe_safe_DTKP_205526.5477	1478
0Safe_safe_DTKP_205527.5478	1480
0Safe_safe_DTKP_205529.5480	1104
0Safe_safe_DTKP_205531.5482	627
0Safe_safe_DTKP_205532.5483	1334
0Safe_safe_DTKP_205533.5484	1476
0Safe_safe_DTKP_205535.5486	1842
0Safe_safe_DTKP_205536.5487	623
0Safe_safe_DTKP_205537.5488	618
0Safe_safe_DTKP_205538.5489	1029
0Safe_safe_DTKP_205540.5491	378
0Safe_safe_DTKP_205541.5492	1168
0Safe_safe_DTKP_205542.5493	1096
0Safe_safe_DTKP_205543.5494	1068
0Safe_safe_DTKP_205545.5496	976
0Safe_safe_DTKP_205546.5497	1204
0Safe_safe_DTKP_205547.5498	1247
0Safe_safe_DTKP_205548.5499	1185
0Safe_safe_DTKP_205549.5500	831
0Safe_safe_DTKP_205550.5501	1172
0Safe_safe_DTKP_205552.5503	1249
0Safe_safe_DTKP_205555.5506	1564
0Safe_safe_DTKP_205556.5507	1410
0Safe_safe_DTKP_205557.5508	1535
0Safe_safe_DTKP_205558.5509	929
0Safe_safe_DTKP_205559.5510	412
0Safe_safe_DTKP_205560.5511	1273
0Safe_safe_DTKP_205563.5514	784
0Safe_safe_DTKP_205564.5515	1148
0Safe_safe_DTKP_205565.5516	1052
0Safe_safe_DTKP_205566.5517	1193
0Safe_safe_DTKP_205567.5518	659
0Safe_safe_DTKP_205568.5519	1030
0Safe_safe_DTKP_205569.5520	1180
0Safe_safe_DTKP_205571.5522	585
0Safe_safe_DTKP_205572.5523	814
0Safe_safe_DTKP_205573.5524	163
0Safe_safe_DTKP_205574.5525	1360
0Safe_safe_DTKP_205575.5526	871
0Safe_safe_DTKP_205577.5528	938
0Safe_safe_DTKP_205578.5529	1315
0Safe_safe_DTKP_205579.5530	1628
0Safe_safe_DTKP_205580.5531	1329
0Safe_safe_DTKP_205581.5532	134
0Safe_safe_DTKP_205582.5533	1867
0Safe_safe_DTKP_205585.5536	1029
0Safe_safe_DTKP_205586.5537	1749
0Safe_safe_DTKP_205587.5538	1285
0Safe_safe_DTKP_205588.5539	1068
0Safe_safe_DTKP_205589.5540	1878
0Safe_safe_DTKP_205590.5541	1156
0Safe_safe_DTKP_205591.5542	1336
0Safe_safe_DTKP_205592.5543	1186
0Safe_safe_DTKP_205593.5544	653
0Safe_safe_DTKP_205594.5545	738
0Safe_safe_DTKP_205596.5547	1125
0Safe_safe_DTKP_205598.5549	1464
0Safe_safe_DTKP_205600.5551	1336
0Safe_safe_DTKP_205601.5552	511
0Safe_safe_DTKP_205603.5554	852
0Safe_safe_DTKP_205604.5555	2763
0Safe_safe_DTKP_205605.5556	2086
0Safe_safe_DTKP_205606.5557	1498
0Safe_safe_DTKP_205607.5558	1605
0Safe_safe_DTKP_205608.5559	1508
0Safe_safe_DTKP_205610.5561	765
0Safe_safe_DTKP_205611.5562	987
0Safe_safe_DTKP_205613.5564	1013
0Safe_safe_DTKP_205614.5565	1408
0Safe_safe_DTKP_205615.5566	493
0Safe_safe_DTKP_205616.5567	1490
0Safe_safe_DTKP_205617.5568	2222
0Safe_safe_DTKP_205618.5569	1892
0Safe_safe_DTKP_205620.5571	2028
0Safe_safe_DTKP_205621.5572	1092
0Safe_safe_DTKP_205622.5573	1259
0Safe_safe_DTKP_205623.5574	987
0Safe_safe_DTKP_205624.5575	1084
0Safe_safe_DTKP_205625.5576	1170
0Safe_safe_DTKP_205626.5577	1801
0Safe_safe_DTKP_205627.5578	697
0Safe_safe_DTKP_205628.5579	1716
0Safe_safe_DTKP_205629.5580	993
0Safe_safe_DTKP_205630.5581	1395
0Safe_safe_DTKP_205631.5582	800
0Safe_safe_DTKP_205632.5583	223
0Safe_safe_DTKP_205635.5586	1448
0Safe_safe_DTKP_205636.5587	563
0Safe_safe_DTKP_205637.5588	1224
0Safe_safe_DTKP_205638.5589	1603
0Safe_safe_DTKP_205639.5590	645
0Safe_safe_DTKP_205641.5592	1661
0Safe_safe_DTKP_205643.5594	1841
0Safe_safe_DTKP_205645.5596	553
0Safe_safe_DTKP_205646.5597	1529
0Safe_safe_DTKP_205648.5599	874
0Safe_safe_DTKP_205650.5601	1130
0Safe_safe_DTKP_205651.5602	1096
0Safe_safe_DTKP_205652.5603	857
0Safe_safe_DTKP_205653.5604	392
0Safe_safe_DTKP_205654.5605	711
0Safe_safe_DTKP_205655.5606	146
0Safe_safe_DTKP_205657.5608	1111
0Safe_safe_DTKP_205659.5610	494
0Safe_safe_DTKP_205660.5611	839
0Safe_safe_DTKP_205662.5613	968
0Safe_safe_DTKP_205663.5614	793
0Safe_safe_DTKP_205664.5615	822
0Safe_safe_DTKP_205665.5616	1507
0Safe_safe_DTKP_205666.5617	1740
0Safe_safe_DTKP_205667.5618	1181
0Safe_safe_DTKP_205668.5619	2428
0Safe_safe_DTKP_205670.5621	878
0Safe_safe_DTKP_205671.5622	1044
0Safe_safe_DTKP_205672.5623	882
0Safe_safe_DTKP_205673.5624	987
0Safe_safe_DTKP_205675.5626	512
0Safe_safe_DTKP_205676.5627	1257
0Safe_safe_DTKP_205678.5629	1677
0Safe_safe_DTKP_205679.5630	1725
0Safe_safe_DTKP_205680.5631	1876
0Safe_safe_DTKP_205682.5633	1593
0Safe_safe_DTKP_205683.5634	1222
0Safe_safe_DTKP_205684.5635	816
0Safe_safe_DTKP_205686.5637	2038
0Safe_safe_DTKP_205687.5638	1385
0Safe_safe_DTKP_205689.5640	547
0Safe_safe_DTKP_205690.5641	1153
0Safe_safe_DTKP_205691.5642	1128
0Safe_safe_DTKP_205693.5644	1485
0Safe_safe_DTKP_205694.5645	614
0Safe_safe_DTKP_205695.5646	860
0Safe_safe_DTKP_205696.5647	1907
0Safe_safe_DTKP_205697.5648	848
0Safe_safe_DTKP_205698.5649	1145
0Safe_safe_DTKP_205699.5650	1290
0Safe_safe_DTKP_205700.5651	597
0Safe_safe_DTKP_205701.5652	1845
0Safe_safe_DTKP_205703.5654	1476
0Safe_safe_DTKP_205704.5655	1104
0Safe_safe_DTKP_205705.5656	1222
0Safe_safe_DTKP_205706.5657	1143
0Safe_safe_DTKP_205707.5658	1339
0Safe_safe_DTKP_205710.5661	1150
0Safe_safe_DTKP_205711.5662	1179
0Safe_safe_DTKP_205712.5663	1182
0Safe_safe_DTKP_205713.5664	486
0Safe_safe_DTKP_205714.5665	1584
0Safe_safe_DTKP_205715.5666	570
0Safe_safe_DTKP_205716.5667	1462
0Safe_safe_DTKP_205717.5668	1352
0Safe_safe_DTKP_205719.5670	650
0Safe_safe_DTKP_205721.5672	1678
0Safe_safe_DTKP_205722.5673	263
0Safe_safe_DTKP_205723.5674	1642
0Safe_safe_DTKP_205724.5675	310
0Safe_safe_DTKP_205725.5676	1479
0Safe_safe_DTKP_205726.5677	2438
0Safe_safe_DTKP_205727.5678	750
0Safe_safe_DTKP_205728.5679	1374
0Safe_safe_DTKP_205730.5681	1169
0Safe_safe_DTKP_205731.5682	1148
0Safe_safe_DTKP_205732.5683	2344
0Safe_safe_DTKP_205733.5684	2007
0Safe_safe_DTKP_205734.5685	738
0Safe_safe_DTKP_205736.5687	999
0Safe_safe_DTKP_205737.5688	792
0Safe_safe_DTKP_205738.5689	1179
0Safe_safe_DTKP_205739.5690	2048
0Safe_safe_DTKP_205740.5691	1773
0Safe_safe_DTKP_205742.5693	2309
0Safe_safe_DTKP_205743.5694	1233
0Safe_safe_DTKP_205744.5695	1005
0Safe_safe_DTKP_205746.5697	1693
0Safe_safe_DTKP_205747.5698	1768
0Safe_safe_DTKP_205748.5699	1777
0Safe_safe_DTKP_205750.5701	1149
0Safe_safe_DTKP_205751.5702	742
0Safe_safe_DTKP_205752.5703	1275
0Safe_safe_DTKP_205753.5704	2141
0Safe_safe_DTKP_205754.5705	749
0Safe_safe_DTKP_205755.5706	921
0Safe_safe_DTKP_205758.5709	811
0Safe_safe_DTKP_205759.5710	1928
0Safe_safe_DTKP_205760.5711	1002
0Safe_safe_DTKP_205761.5712	1087
0Safe_safe_DTKP_205763.5714	736
0Safe_safe_DTKP_205764.5715	2041
0Safe_safe_DTKP_205765.5716	1383
0Safe_safe_DTKP_205768.5719	1369
0Safe_safe_DTKP_205769.5720	1953
0Safe_safe_DTKP_205770.5721	1412
0Safe_safe_DTKP_205772.5723	795
0Safe_safe_DTKP_205773.5724	1582
0Safe_safe_DTKP_205775.5726	1098
0Safe_safe_DTKP_205776.5727	2217
0Safe_safe_DTKP_205777.5728	1460
0Safe_safe_DTKP_205779.5730	763
0Safe_safe_DTKP_205780.5731	1349
0Safe_safe_DTKP_205781.5732	1783
0Safe_safe_DTKP_205782.5733	1294
0Safe_safe_DTKP_205783.5734	520
0Safe_safe_DTKP_205787.5738	1515
0Safe_safe_DTKP_205788.5739	2764
0Safe_safe_DTKP_205789.5740	1994
0Safe_safe_DTKP_205791.5742	1176
0Safe_safe_DTKP_205792.5743	1076
0Safe_safe_DTKP_205793.5744	1526
0Safe_safe_DTKP_205795.5746	727
0Safe_safe_DTKP_205797.5748	1173
0Safe_safe_DTKP_205800.5751	1970
0Safe_safe_DTKP_205802.5753	1436
0Safe_safe_DTKP_205803.5754	1903
0Safe_safe_DTKP_205804.5755	1953
0Safe_safe_DTKP_205805.5756	1768
0Safe_safe_DTKP_205806.5757	1429
0Safe_safe_DTKP_205807.5758	1119
0Safe_safe_DTKP_205808.5759	1116
0Safe_safe_DTKP_205809.5760	1013
0Safe_safe_DTKP_205810.5761	1077
0Safe_safe_DTKP_205811.5762	1323
0Safe_safe_DTKP_205813.5764	1298
0Safe_safe_DTKP_205814.5765	231
0Safe_safe_DTKP_205815.5766	1367
0Safe_safe_DTKP_205817.5768	561
0Safe_safe_DTKP_205821.5772	341
0Safe_safe_DTKP_205824.5775	1394
0Safe_safe_DTKP_205825.5776	1262
0Safe_safe_DTKP_205826.5777	2059
0Safe_safe_DTKP_205827.5778	1496
0Safe_safe_DTKP_205828.5779	1485
0Safe_safe_DTKP_205830.5781	951
0Safe_safe_DTKP_205831.5782	2248
0Safe_safe_DTKP_205832.5783	1204
0Safe_safe_DTKP_205833.5784	1737
0Safe_safe_DTKP_205834.5785	938
0Safe_safe_DTKP_205835.5786	1283
0Safe_safe_DTKP_205836.5787	1379
0Safe_safe_DTKP_205837.5788	846
0Safe_safe_DTKP_205838.5789	1519
0Safe_safe_DTKP_205839.5790	1482
0Safe_safe_DTKP_205840.5791	723
0Safe_safe_DTKP_205841.5792	1246
0Safe_safe_DTKP_205842.5793	2134
0Safe_safe_DTKP_205843.5794	1871
0Safe_safe_DTKP_205844.5795	980
0Safe_safe_DTKP_205845.5796	1591
0Safe_safe_DTKP_205846.5797	1457
0Safe_safe_DTKP_205847.5798	870
0Safe_safe_DTKP_205848.5799	1114
0Safe_safe_DTKP_205849.5800	1511
0Safe_safe_DTKP_205851.5802	2620
0Safe_safe_DTKP_205853.5804	1574
0Safe_safe_DTKP_205855.5806	1483
0Safe_safe_DTKP_205856.5807	1764
0Safe_safe_DTKP_205857.5808	1182
0Safe_safe_DTKP_205858.5809	638
0Safe_safe_DTKP_205859.5810	1370
BAC16_-100	1048
BAC16_-100022	1397
BAC16_-100041	1043
BAC16_-100048	1689
BAC16_-100051	809
BAC16_-100052	1323
BAC16_-100094	937
BAC16_-100099	1108
BAC16_-100103	1602
BAC16_-100119	1977
BAC16_-100151	1097
BAC16_-100157	956
BAC16_-100174	190
BAC16_-100214	772
BAC16_-100215	729
BAC16_-100235	56
BAC16_-100265	784
BAC16_-100294	1176
BAC16_-10030	1659
BAC16_-100307	184
BAC16_-10031	1216
BAC16_-100325	1197
BAC16_-100337	583
BAC16_-10034	445
BAC16_-100349	1292
BAC16_-100352	783
BAC16_-100406	997
BAC16_-100415	982
BAC16_-10043	1701
BAC16_-100440	2298
BAC16_-100455	870
BAC16_-100456	1690
BAC16_-100457	1690
BAC16_-100465	682
BAC16_-100469	648
BAC16_-100514	1677
BAC16_-100526	1737
BAC16_-100554	1340
BAC16_-100575	1381
BAC16_-100622	1390
BAC16_-100645	655
BAC16_-100653	1021
BAC16_-100663	1435
BAC16_-100670	199
BAC16_-100673	1083
BAC16_-100694	1106
BAC16_-100719	72
BAC16_-100720	345
BAC16_-100763	192
BAC16_-10077	1424
BAC16_-10078	1337
BAC16_-100786	1340
BAC16_-100789	673
BAC16_-100820	2178
BAC16_-100827	1781
BAC16_-100851	123
BAC16_-100854	571
BAC16_-100858	1326
BAC16_-100908	833
BAC16_-100909	595
BAC16_-10094	450
BAC16_-100944	1254
BAC16_-100971	611
BAC16_-100978	1656
BAC16_-100979	1656
BAC16_-100987	768
BAC16_-100994	301
BAC16_-101	1065
BAC16_-101002	1354
BAC16_-101047	880
BAC16_-101048	3090
BAC16_-101049	3090
BAC16_-101050	1354
BAC16_-101054	1992
BAC16_-101055	1460
BAC16_-101058	205
BAC16_-101091	693
BAC16_-101098	4269
BAC16_-101099	4269
BAC16_-10115	1060
BAC16_-101158	608
BAC16_-101179	2926
BAC16_-101180	2926
BAC16_-101201	847
BAC16_-10122	1300
BAC16_-101247	895
BAC16_-10125	618
BAC16_-101256	556
BAC16_-101262	213
BAC16_-101273	1127
BAC16_-101274	1701
BAC16_-101277	529
BAC16_-101287	552
BAC16_-101295	1192
BAC16_-101296	1192
BAC16_-101299	788
BAC16_-101318	723
BAC16_-101336	935
BAC16_-101405	1032
BAC16_-101406	1272
BAC16_-10141	561
BAC16_-10142	1619
BAC16_-101443	988
BAC16_-101448	2696
BAC16_-101457	60
BAC16_-101469	2247
BAC16_-101470	2247
BAC16_-101473	75
BAC16_-10149	981
BAC16_-101494	717
BAC16_-101499	1905
BAC16_-101504	1399
BAC16_-101522	683
BAC16_-101525	375
BAC16_-101528	230
BAC16_-101539	2988
BAC16_-101540	2988
BAC16_-101554	695
BAC16_-101609	3230
BAC16_-101610	3230
BAC16_-101614	1310
BAC16_-101615	1074
BAC16_-101634	871
BAC16_-101684	1580
BAC16_-10172	751
BAC16_-101732	82
BAC16_-101752	1177
BAC16_-101765	363
BAC16_-101766	987
BAC16_-101777	56
BAC16_-101788	730
BAC16_-101794	560
BAC16_-101814	417
BAC16_-101828	1382
BAC16_-101829	700
BAC16_-10185	308
BAC16_-101859	112
BAC16_-101883	1392
BAC16_-101896	1455
BAC16_-101938	872
BAC16_-10196	513
BAC16_-101961	915
BAC16_-101975	152
BAC16_-101987	1341
BAC16_-101988	607
BAC16_-102	179
BAC16_-102041	1259
BAC16_-102042	3121
BAC16_-10208	417
BAC16_-102118	1226
BAC16_-102119	1165
BAC16_-102120	483
BAC16_-102121	476
BAC16_-102124	1038
BAC16_-102158	42
BAC16_-102163	20
BAC16_-102166	1321
BAC16_-102172	298
BAC16_-102173	968
BAC16_-102174	537
BAC16_-102177	547
BAC16_-102178	896
BAC16_-102179	896
BAC16_-10218	710
BAC16_-102185	78
BAC16_-102200	844
BAC16_-102235	2462
BAC16_-102288	68
BAC16_-102293	1849
BAC16_-102300	1316
BAC16_-102338	1106
BAC16_-102341	945
BAC16_-102411	1427
BAC16_-102414	382
BAC16_-102417	527
BAC16_-102418	1466
BAC16_-102419	1466
BAC16_-102420	592
BAC16_-102421	699
BAC16_-102425	1060
BAC16_-102426	893
BAC16_-102435	1582
BAC16_-102436	1582
BAC16_-102447	623
BAC16_-102453	554
BAC16_-102475	638
BAC16_-10250	396
BAC16_-102506	831
BAC16_-102507	960
BAC16_-102530	826
BAC16_-10254	923
BAC16_-102542	570
BAC16_-102548	1311
BAC16_-102549	1311
BAC16_-102557	724
BAC16_-102566	2335
BAC16_-102567	2335
BAC16_-102587	2738
BAC16_-102588	4029
BAC16_-102589	2441
BAC16_-102590	1291
BAC16_-102591	790
BAC16_-102594	896
BAC16_-102601	63
BAC16_-102615	466
BAC16_-102633	1641
BAC16_-102636	937
BAC16_-102637	936
BAC16_-102643	641
BAC16_-102659	1618
BAC16_-10266	323
BAC16_-102666	1663
BAC16_-102685	622
BAC16_-102692	1093
BAC16_-102697	84
BAC16_-102718	178
BAC16_-102724	1084
BAC16_-102728	881
BAC16_-102733	909
BAC16_-102744	924
BAC16_-102751	667
BAC16_-102752	2093
BAC16_-102755	849
BAC16_-102756	93
BAC16_-102762	457
BAC16_-102763	784
BAC16_-102768	795
BAC16_-102804	1542
BAC16_-102805	1542
BAC16_-102808	1388
BAC16_-102809	1197
BAC16_-10281	1415
BAC16_-102815	1053
BAC16_-102825	555
BAC16_-102828	906
BAC16_-10284	1389
BAC16_-102845	977
BAC16_-102849	1704
BAC16_-102936	440
BAC16_-102937	1156
BAC16_-102941	680
BAC16_-102969	1724
BAC16_-10298	1152
BAC16_-102988	516
BAC16_-102989	1163
BAC16_-102999	904
BAC16_-103003	1159
BAC16_-10301	1173
BAC16_-103023	188
BAC16_-103039	2036
BAC16_-103053	618
BAC16_-103057	1168
BAC16_-10308	742
BAC16_-103084	1309
BAC16_-103087	277
BAC16_-103088	93
BAC16_-103098	200
BAC16_-103105	608
BAC16_-10311	980
BAC16_-103114	316
BAC16_-103115	242
BAC16_-103121	797
BAC16_-103124	827
BAC16_-103139	892
BAC16_-103140	1469
BAC16_-103147	585
BAC16_-103148	1563
BAC16_-103149	643
BAC16_-103154	653
BAC16_-103172	2370
BAC16_-103179	58
BAC16_-103192	1022
BAC16_-103193	1022
BAC16_-103201	1255
BAC16_-103204	370
BAC16_-103212	341
BAC16_-103267	1138
BAC16_-103342	1269
BAC16_-103377	1429
BAC16_-103378	648
BAC16_-103392	1643
BAC16_-103393	1644
BAC16_-103408	76
BAC16_-103409	825
BAC16_-103441	23
BAC16_-103450	840
BAC16_-103456	1981
BAC16_-103473	2009
BAC16_-103474	2008
BAC16_-103495	752
BAC16_-103498	1550
BAC16_-103505	1877
BAC16_-103581	1606
BAC16_-103601	484
BAC16_-103607	546
BAC16_-103620	546
BAC16_-103679	980
BAC16_-10368	476
BAC16_-103689	1218
BAC16_-103702	669
BAC16_-103722	600
BAC16_-103731	1191
BAC16_-103737	160
BAC16_-10374	533
BAC16_-103746	855
BAC16_-10375	533
BAC16_-103752	2289
BAC16_-10378	1002
BAC16_-103780	1219
BAC16_-103781	584
BAC16_-103809	756
BAC16_-103817	1592
BAC16_-103820	558
BAC16_-103853	846
BAC16_-103865	1886
BAC16_-103910	80
BAC16_-103952	1304
BAC16_-103953	3141
BAC16_-103954	3141
BAC16_-104011	1138
BAC16_-104020	285
BAC16_-104037	1263
BAC16_-104156	1822
BAC16_-104157	70
BAC16_-104158	224
BAC16_-104190	313
BAC16_-104208	1191
BAC16_-104220	952
BAC16_-104229	2903
BAC16_-104230	2904
BAC16_-104318	2419
BAC16_-104328	1821
BAC16_-104346	1238
BAC16_-10435	605
BAC16_-104364	1081
BAC16_-10444	988
BAC16_-10445	962
BAC16_-104484	614
BAC16_-104487	992
BAC16_-104488	397
BAC16_-104489	1008
BAC16_-104490	1187
BAC16_-104511	2043
BAC16_-104512	2043
BAC16_-104517	830
BAC16_-104518	831
BAC16_-104553	426
BAC16_-104556	3244
BAC16_-104557	3244
BAC16_-104591	2645
BAC16_-104592	2645
BAC16_-104613	467
BAC16_-104629	564
BAC16_-104676	256
BAC16_-104679	742
BAC16_-104686	812
BAC16_-104692	1083
BAC16_-104697	1268
BAC16_-104698	1268
BAC16_-104745	634
BAC16_-104746	196
BAC16_-104751	1904
BAC16_-104779	1669
BAC16_-104826	1536
BAC16_-104868	344
BAC16_-104871	766
BAC16_-104878	971
BAC16_-104899	1680
BAC16_-104900	1681
BAC16_-104901	242
BAC16_-104904	300
BAC16_-10494	737
BAC16_-104987	771
BAC16_-105003	1513
BAC16_-105004	1043
BAC16_-105007	601
BAC16_-105055	1259
BAC16_-105078	1314
BAC16_-105081	191
BAC16_-1051	629
BAC16_-105114	1400
BAC16_-105126	1573
BAC16_-105135	1242
BAC16_-105164	2824
BAC16_-105165	2815
BAC16_-105169	930
BAC16_-105172	2220
BAC16_-105173	2220
BAC16_-105207	2614
BAC16_-10521	1380
BAC16_-105222	571
BAC16_-105234	483
BAC16_-105246	403
BAC16_-10530	336
BAC16_-10531	489
BAC16_-105361	583
BAC16_-105377	670
BAC16_-105381	2003
BAC16_-105382	2003
BAC16_-105389	424
BAC16_-105390	611
BAC16_-105409	765
BAC16_-105412	1541
BAC16_-105426	345
BAC16_-105433	32
BAC16_-10544	47
BAC16_-105440	806
BAC16_-105441	1338
BAC16_-105449	678
BAC16_-105465	868
BAC16_-105468	1042
BAC16_-105481	59
BAC16_-105482	999
BAC16_-105483	813
BAC16_-105486	400
BAC16_-10549	614
BAC16_-105509	1402
BAC16_-10553	199
BAC16_-105537	852
BAC16_-105551	599
BAC16_-105554	790
BAC16_-105582	1291
BAC16_-105583	1178
BAC16_-105586	773
BAC16_-105591	1109
BAC16_-105594	546
BAC16_-105608	341
BAC16_-10561	496
BAC16_-105612	842
BAC16_-105633	1732
BAC16_-105640	2412
BAC16_-105646	1700
BAC16_-105647	2948
BAC16_-105648	60
BAC16_-105739	880
BAC16_-105817	13
BAC16_-105818	774
BAC16_-105821	640
BAC16_-105834	584
BAC16_-105850	646
BAC16_-105874	2069
BAC16_-105887	1340
BAC16_-10589	457
BAC16_-105929	1814
BAC16_-105930	1087
BAC16_-105933	2133
BAC16_-105934	1640
BAC16_-105935	1231
BAC16_-105938	801
BAC16_-105947	207
BAC16_-105948	573
BAC16_-105953	71
BAC16_-105954	127
BAC16_-105955	77
BAC16_-105969	491
BAC16_-105979	1289
BAC16_-10601	497
BAC16_-106020	1517
BAC16_-106021	1426
BAC16_-106022	1345
BAC16_-106026	1098
BAC16_-106032	355
BAC16_-106042	1366
BAC16_-106043	1367
BAC16_-106044	803
BAC16_-10608	565
BAC16_-106110	2267
BAC16_-106111	517
BAC16_-106130	1390
BAC16_-106180	800
BAC16_-106186	889
BAC16_-106187	1346
BAC16_-106193	1386
BAC16_-106210	22
BAC16_-10624	206
BAC16_-106267	1976
BAC16_-106268	717
BAC16_-106274	264
BAC16_-106287	749
BAC16_-106299	637
BAC16_-106318	641
BAC16_-106337	58
BAC16_-106350	1090
BAC16_-106355	309
BAC16_-106361	1185
BAC16_-106362	1345
BAC16_-106410	1076
BAC16_-106411	1131
BAC16_-106416	2132
BAC16_-106417	2133
BAC16_-106431	867
BAC16_-106442	1575
BAC16_-106443	2630
BAC16_-106448	1410
BAC16_-106466	1034
BAC16_-106467	1493
BAC16_-106482	797
BAC16_-106489	2203
BAC16_-106490	1859
BAC16_-106491	1857
BAC16_-106492	989
BAC16_-106504	1276
BAC16_-106505	1238
BAC16_-106510	535
BAC16_-10652	101
BAC16_-106577	1777
BAC16_-106578	1063
BAC16_-106582	1925
BAC16_-106583	1925
BAC16_-106630	863
BAC16_-106634	1487
BAC16_-106646	520
BAC16_-106652	991
BAC16_-106667	1845
BAC16_-106668	1846
BAC16_-106680	113
BAC16_-106684	221
BAC16_-106691	1906
BAC16_-106717	2035
BAC16_-106718	1755
BAC16_-106733	1093
BAC16_-10678	342
BAC16_-106809	10
BAC16_-106810	747
BAC16_-106811	550
BAC16_-10682	915
BAC16_-106823	906
BAC16_-106826	260
BAC16_-10683	283
BAC16_-106850	971
BAC16_-106868	786
BAC16_-106869	1231
BAC16_-106870	294
BAC16_-10690	2
BAC16_-106907	1347
BAC16_-106928	1299
BAC16_-106941	2802
BAC16_-106942	2802
BAC16_-106954	927
BAC16_-106970	2066
BAC16_-106983	766
BAC16_-107	85
BAC16_-107013	280
BAC16_-107050	794
BAC16_-107063	1468
BAC16_-107064	1174
BAC16_-107072	1466
BAC16_-107080	76
BAC16_-107089	821
BAC16_-107096	1725
BAC16_-107119	1435
BAC16_-107120	769
BAC16_-107130	143
BAC16_-10714	69
BAC16_-107183	372
BAC16_-107186	317
BAC16_-107223	63
BAC16_-107224	201
BAC16_-107225	10
BAC16_-107231	16
BAC16_-107243	443
BAC16_-107254	1701
BAC16_-107298	321
BAC16_-107309	574
BAC16_-107310	1124
BAC16_-107311	1124
BAC16_-107333	1680
BAC16_-107348	409
BAC16_-107351	633
BAC16_-107362	690
BAC16_-107373	1524
BAC16_-107374	2328
BAC16_-107375	1841
BAC16_-107376	356
BAC16_-10738	1315
BAC16_-10739	1315
BAC16_-107392	637
BAC16_-107393	1068
BAC16_-107417	2535
BAC16_-107418	2159
BAC16_-107419	2297
BAC16_-107420	2297
BAC16_-107443	1066
BAC16_-107453	381
BAC16_-107454	896
BAC16_-107470	451
BAC16_-107476	871
BAC16_-107484	2185
BAC16_-107485	2185
BAC16_-107500	675
BAC16_-107519	1012
BAC16_-107539	1388
BAC16_-107550	1493
BAC16_-107581	715
BAC16_-107608	942
BAC16_-107611	717
BAC16_-107625	401
BAC16_-107653	4556
BAC16_-107654	4557
BAC16_-107657	191
BAC16_-107669	1092
BAC16_-107681	1269
BAC16_-107684	614
BAC16_-107689	509
BAC16_-10773	329
BAC16_-107738	1725
BAC16_-107739	1142
BAC16_-10776	280
BAC16_-107788	1537
BAC16_-107813	709
BAC16_-107827	2653
BAC16_-107828	2656
BAC16_-107829	1162
BAC16_-107876	310
BAC16_-107880	898
BAC16_-107883	742
BAC16_-107892	19
BAC16_-107893	906
BAC16_-107898	853
BAC16_-107915	1206
BAC16_-107920	185
BAC16_-107924	2009
BAC16_-107963	1142
BAC16_-107966	870
BAC16_-107973	578
BAC16_-107979	1892
BAC16_-107982	107
BAC16_-107985	648
BAC16_-107986	340
BAC16_-107987	340
BAC16_-107988	80
BAC16_-108003	520
BAC16_-108065	659
BAC16_-108082	735
BAC16_-108097	347
BAC16_-108110	1019
BAC16_-108117	1538
BAC16_-108143	21
BAC16_-108144	746
BAC16_-108166	521
BAC16_-108167	1153
BAC16_-108174	1096
BAC16_-108177	589
BAC16_-108182	374
BAC16_-108195	833
BAC16_-108196	834
BAC16_-108197	490
BAC16_-108202	1386
BAC16_-10821	1222
BAC16_-108212	259
BAC16_-108284	575
BAC16_-108285	1333
BAC16_-108286	13
BAC16_-108287	411
BAC16_-108294	1818
BAC16_-108295	1818
BAC16_-108296	214
BAC16_-108297	910
BAC16_-108302	61
BAC16_-108309	1064
BAC16_-108328	1153
BAC16_-108333	530
BAC16_-108334	629
BAC16_-108348	1451
BAC16_-108375	1531
BAC16_-108376	773
BAC16_-108380	1660
BAC16_-108394	189
BAC16_-108436	1980
BAC16_-108439	2894
BAC16_-108440	2902
BAC16_-108444	945
BAC16_-108485	2081
BAC16_-108488	710
BAC16_-108508	1567
BAC16_-108509	1567
BAC16_-108524	102
BAC16_-108558	1463
BAC16_-108561	311
BAC16_-108569	11
BAC16_-108570	779
BAC16_-108574	972
BAC16_-108575	795
BAC16_-108603	1027
BAC16_-108611	2741
BAC16_-108612	2742
BAC16_-108626	1255
BAC16_-108627	1255
BAC16_-108679	60
BAC16_-108696	1822
BAC16_-108711	324
BAC16_-108722	1099
BAC16_-108765	928
BAC16_-108775	753
BAC16_-108776	914
BAC16_-108785	839
BAC16_-108797	2542
BAC16_-1088	2141
BAC16_-108810	1385
BAC16_-108811	1261
BAC16_-108812	1116
BAC16_-108813	1349
BAC16_-108827	2286
BAC16_-10884	558
BAC16_-108843	780
BAC16_-10885	1059
BAC16_-108852	1028
BAC16_-108859	380
BAC16_-10886	61
BAC16_-108860	335
BAC16_-108864	465
BAC16_-108879	76
BAC16_-108894	4680
BAC16_-108895	4681
BAC16_-10893	66
BAC16_-108933	1712
BAC16_-108937	360
BAC16_-108965	954
BAC16_-108969	1447
BAC16_-108970	204
BAC16_-108971	378
BAC16_-108978	1090
BAC16_-108995	191
BAC16_-109000	890
BAC16_-109011	920
BAC16_-109024	2356
BAC16_-109025	2357
BAC16_-109047	1131
BAC16_-109048	926
BAC16_-109054	2262
BAC16_-109088	1256
BAC16_-109128	153
BAC16_-109161	311
BAC16_-109172	913
BAC16_-109173	570
BAC16_-109177	1239
BAC16_-109178	1239
BAC16_-109203	650
BAC16_-109208	145
BAC16_-109209	211
BAC16_-109219	2537
BAC16_-109220	2537
BAC16_-109236	206
[truncated: 21,729 more rows]

## Sheet: Low rep1
0None_none_ACOCDTKP_211901.602	1151
0None_none_ACOCDTKP_211910.611	2094
0None_none_ACOCDTKP_212119.820	1174
0None_none_ACOCDTKP_212169.870	1055
0None_none_ACOCDTKP_213001.1702	97
0None_none_ACOCDTKP_213205.1906	1857
0None_none_ACOCDTKP_214020.2721	381
0None_none_ACOCDTKP_214247.2948	755
0None_none_ACOCDTKP_214493.3194	1309
0None_none_ACOCDTKP_215322.4023	1005
0None_none_ACOCDTKP_215577.4278	248
0None_none_ACOCDTKP_215600.4301	844
0None_none_ACOCDTKP_215656.4357	773
0None_none_ACOCDTKP_216067.4768	646
0None_none_ACOCDTKP_216095.4796	1230
0None_none_ACOCDTKP_216181.4882	501
0None_none_ACOCDTKP_216554.5255	1956
0None_none_ACOCUNA1_211442.143	2242
0None_none_ACOCUNA1_211591.292	551
0None_none_ACOCUNA1_212060.761	752
0None_none_ACOCUNA1_212384.1085	3814
0None_none_ACOCUNA1_212388.1089	1964
0None_none_ACOCUNA1_212462.1163	2727
0None_none_ACOCUNA1_212689.1390	365
0None_none_ACOCUNA1_213054.1755	476
0None_none_ACOCUNA1_213236.1937	1844
0None_none_ACOCUNA1_213269.1970	1211
0None_none_ACOCUNA1_213595.2296	489
0None_none_ACOCUNA1_213596.2297	1145
0None_none_ACOCUNA1_213912.2613	857
0None_none_ACOCUNA1_214211.2912	217
0None_none_ACOCUNA1_215225.3926	1393
0None_none_ACOCUNA1_215292.3993	2501
0None_none_ACOCUNA1_215646.4347	1593
0None_none_ACOCUNA1_215690.4391	322
0None_none_ACOCUNA1_215724.4425	1915
0None_none_ACOCUNA1_215840.4541	703
0None_none_ACOCUNA1_216396.5097	872
0None_none_ACOCUNA1_216876.5577	1617
0None_none_ACOCUNA1_216937.5638	491
0None_none_ACOCUNA2_211586.287	1635
0None_none_ACOCUNA2_211767.468	3269
0None_none_ACOCUNA2_212081.782	1768
0None_none_ACOCUNA2_212359.1060	908
0None_none_ACOCUNA2_212369.1070	374
0None_none_ACOCUNA2_212720.1421	1058
0None_none_ACOCUNA2_212735.1436	1008
0None_none_ACOCUNA2_213008.1709	154
0None_none_ACOCUNA2_213110.1811	326
0None_none_ACOCUNA2_213815.2516	226
0None_none_ACOCUNA2_214243.2944	1855
0None_none_ACOCUNA2_214273.2974	3639
0None_none_ACOCUNA2_214492.3193	1719
0None_none_ACOCUNA2_214518.3219	2082
0None_none_ACOCUNA2_214589.3290	344
0None_none_ACOCUNA2_215762.4463	1260
0None_none_ACOCUNA2_215998.4699	173
0None_none_ACOCUNA2_216128.4829	335
0None_none_ACOCUNA2_216410.5111	2169
0None_none_ACOCUNA2_216540.5241	1523
0None_none_ACOCUNA2_216640.5341	1774
0None_none_ACOCUNA2_216774.5475	2328
0None_none_ACOCUNA3_211877.578	330
0None_none_ACOCUNA3_211954.655	1231
0None_none_ACOCUNA3_212419.1120	2823
0None_none_ACOCUNA3_212539.1240	1631
0None_none_ACOCUNA3_213041.1742	466
0None_none_ACOCUNA3_213614.2315	1117
0None_none_ACOCUNA3_213630.2331	1118
0None_none_ACOCUNA3_213827.2528	1597
0None_none_ACOCUNA3_214541.3242	74
0None_none_ACOCUNA3_214664.3365	975
0None_none_ACOCUNA3_214842.3543	759
0None_none_ACOCUNA3_215750.4451	766
0None_none_ACOCUNA3_216141.4842	2106
0None_none_ACOCUNA3_216473.5174	330
0None_none_ACOCUNA3_216617.5318	360
0None_none_ACOCUNA3_216747.5448	2269
0None_none_ACOC_211308.9	1416
0None_none_ACOC_211316.17	442
0None_none_ACOC_211335.36	2827
0None_none_ACOC_211355.56	1378
0None_none_ACOC_211362.63	1336
0None_none_ACOC_211392.93	2842
0None_none_ACOC_211413.114	1541
0None_none_ACOC_211423.124	874
0None_none_ACOC_211480.181	1154
0None_none_ACOC_211481.182	1020
0None_none_ACOC_211483.184	2544
0None_none_ACOC_211503.204	1149
0None_none_ACOC_211505.206	833
0None_none_ACOC_211529.230	1019
0None_none_ACOC_211560.261	848
0None_none_ACOC_211593.294	1308
0None_none_ACOC_211619.320	1095
0None_none_ACOC_211632.333	1966
0None_none_ACOC_211662.363	1581
0None_none_ACOC_211684.385	723
0None_none_ACOC_211697.398	35
0None_none_ACOC_211831.532	2202
0None_none_ACOC_211854.555	1580
0None_none_ACOC_211889.590	755
0None_none_ACOC_211898.599	1351
0None_none_ACOC_211921.622	1834
0None_none_ACOC_211983.684	1479
0None_none_ACOC_212012.713	1724
0None_none_ACOC_212036.737	1021
0None_none_ACOC_212073.774	1850
0None_none_ACOC_212115.816	1714
0None_none_ACOC_212121.822	999
0None_none_ACOC_212141.842	2234
0None_none_ACOC_212188.889	1440
0None_none_ACOC_212235.936	22
0None_none_ACOC_212331.1032	1192
0None_none_ACOC_212333.1034	1403
0None_none_ACOC_212420.1121	2014
0None_none_ACOC_212437.1138	2424
0None_none_ACOC_212560.1261	1995
0None_none_ACOC_212569.1270	2512
0None_none_ACOC_212586.1287	1548
0None_none_ACOC_212620.1321	1089
0None_none_ACOC_212623.1324	823
0None_none_ACOC_212640.1341	1698
0None_none_ACOC_212641.1342	102
0None_none_ACOC_212684.1385	988
0None_none_ACOC_212692.1393	2402
0None_none_ACOC_212728.1429	978
0None_none_ACOC_212839.1540	1405
0None_none_ACOC_212954.1655	1525
0None_none_ACOC_213049.1750	57
0None_none_ACOC_213126.1827	1332
0None_none_ACOC_213152.1853	869
0None_none_ACOC_213155.1856	417
0None_none_ACOC_213272.1973	832
0None_none_ACOC_213282.1983	1228
0None_none_ACOC_213332.2033	950
0None_none_ACOC_213374.2075	2731
0None_none_ACOC_213474.2175	114
0None_none_ACOC_213475.2176	1681
0None_none_ACOC_213493.2194	2105
0None_none_ACOC_213500.2201	875
0None_none_ACOC_213516.2217	1724
0None_none_ACOC_213524.2225	1703
0None_none_ACOC_213551.2252	1115
0None_none_ACOC_213564.2265	2128
0None_none_ACOC_213608.2309	1688
0None_none_ACOC_213612.2313	56
0None_none_ACOC_213732.2433	797
0None_none_ACOC_213757.2458	1092
0None_none_ACOC_213873.2574	1326
0None_none_ACOC_213877.2578	1544
0None_none_ACOC_213878.2579	49
0None_none_ACOC_213949.2650	1125
0None_none_ACOC_213963.2664	126
0None_none_ACOC_214050.2751	1371
0None_none_ACOC_214067.2768	1311
0None_none_ACOC_214080.2781	2437
0None_none_ACOC_214148.2849	1343
0None_none_ACOC_214169.2870	947
0None_none_ACOC_214179.2880	437
0None_none_ACOC_214314.3015	1016
0None_none_ACOC_214381.3082	2996
0None_none_ACOC_214382.3083	1841
0None_none_ACOC_214403.3104	2321
0None_none_ACOC_214491.3192	1206
0None_none_ACOC_214576.3277	741
0None_none_ACOC_214607.3308	2138
0None_none_ACOC_214611.3312	1530
0None_none_ACOC_214634.3335	1085
0None_none_ACOC_214648.3349	726
0None_none_ACOC_214652.3353	1804
0None_none_ACOC_214681.3382	173
0None_none_ACOC_214713.3414	1427
0None_none_ACOC_214763.3464	698
0None_none_ACOC_214764.3465	116
0None_none_ACOC_214816.3517	89
0None_none_ACOC_214865.3566	819
0None_none_ACOC_214869.3570	1710
0None_none_ACOC_214891.3592	1501
0None_none_ACOC_214896.3597	993
0None_none_ACOC_214911.3612	147
0None_none_ACOC_214979.3680	2668
0None_none_ACOC_214993.3694	1108
0None_none_ACOC_215015.3716	855
0None_none_ACOC_215046.3747	2642
0None_none_ACOC_215107.3808	1525
0None_none_ACOC_215109.3810	2468
0None_none_ACOC_215157.3858	1216
0None_none_ACOC_215184.3885	1000
0None_none_ACOC_215326.4027	1340
0None_none_ACOC_215352.4053	1358
0None_none_ACOC_215370.4071	1313
0None_none_ACOC_215389.4090	1386
0None_none_ACOC_215409.4110	1180
0None_none_ACOC_215572.4273	935
0None_none_ACOC_215579.4280	1839
0None_none_ACOC_215631.4332	1590
0None_none_ACOC_215661.4362	1919
0None_none_ACOC_215712.4413	184
0None_none_ACOC_215739.4440	115
0None_none_ACOC_215742.4443	2567
0None_none_ACOC_215764.4465	591
0None_none_ACOC_215827.4528	2230
0None_none_ACOC_215865.4566	2080
0None_none_ACOC_215894.4595	205
0None_none_ACOC_215913.4614	1876
0None_none_ACOC_215944.4645	1529
0None_none_ACOC_215955.4656	979
0None_none_ACOC_215982.4683	2417
0None_none_ACOC_215994.4695	1353
0None_none_ACOC_216012.4713	129
0None_none_ACOC_216018.4719	1542
0None_none_ACOC_216026.4727	1127
0None_none_ACOC_216200.4901	779
0None_none_ACOC_216205.4906	246
0None_none_ACOC_216235.4936	941
0None_none_ACOC_216237.4938	1742
0None_none_ACOC_216254.4955	1202
0None_none_ACOC_216263.4964	279
0None_none_ACOC_216273.4974	812
0None_none_ACOC_216305.5006	574
0None_none_ACOC_216327.5028	705
0None_none_ACOC_216345.5046	829
0None_none_ACOC_216356.5057	1472
0None_none_ACOC_216389.5090	2221
0None_none_ACOC_216424.5125	1779
0None_none_ACOC_216457.5158	957
0None_none_ACOC_216549.5250	1715
0None_none_ACOC_216559.5260	1740
0None_none_ACOC_216566.5267	2579
0None_none_ACOC_216586.5287	82
0None_none_ACOC_216662.5363	1644
0None_none_ACOC_216686.5387	140
0None_none_ACOC_216711.5412	1484
0None_none_ACOC_216717.5418	2744
0None_none_ACOC_216720.5421	779
0None_none_ACOC_216745.5446	937
0None_none_ACOC_216777.5478	2271
0None_none_ACOC_216786.5487	2307
0None_none_ACOC_216829.5530	1101
0None_none_ACOC_216833.5534	1064
0None_none_ACOC_216859.5560	1802
0None_none_ACOC_216893.5594	555
0None_none_ACOC_216919.5620	1743
0None_none_DTKPPROT_211394.95	879
0None_none_DTKPPROT_212082.783	2514
0None_none_DTKPPROT_213000.1701	2778
0None_none_DTKPPROT_213243.1944	1958
0None_none_DTKPPROT_213497.2198	524
0None_none_DTKPPROT_213975.2676	98
0None_none_DTKPPROT_214010.2711	2772
0None_none_DTKPPROT_214113.2814	145
0None_none_DTKPPROT_214202.2903	810
0None_none_DTKPPROT_214302.3003	1366
0None_none_DTKPPROT_214488.3189	2047
0None_none_DTKPPROT_214772.3473	1995
0None_none_DTKPPROT_215037.3738	1200
0None_none_DTKPPROT_215761.4462	1004
0None_none_DTKPPROT_215985.4686	1031
0None_none_DTKPPROT_215999.4700	1730
0None_none_DTKPPROT_216635.5336	306
0None_none_DTKPPROT_216663.5364	1702
0None_none_DTKPPROT_216884.5585	525
0None_none_DTKPPROT_216921.5622	1062
0None_none_DTKP_211348.49	635
0None_none_DTKP_211353.54	3018
0None_none_DTKP_211361.62	639
0None_none_DTKP_211459.160	960
0None_none_DTKP_211474.175	241
0None_none_DTKP_211531.232	1319
0None_none_DTKP_211561.262	2034
0None_none_DTKP_211624.325	981
0None_none_DTKP_211722.423	1140
0None_none_DTKP_211747.448	1435
0None_none_DTKP_211755.456	1402
0None_none_DTKP_211761.462	1877
0None_none_DTKP_211770.471	1637
0None_none_DTKP_211784.485	1200
0None_none_DTKP_211798.499	1730
0None_none_DTKP_211866.567	331
0None_none_DTKP_211874.575	2125
0None_none_DTKP_211885.586	1713
0None_none_DTKP_211899.600	2801
0None_none_DTKP_211908.609	2385
0None_none_DTKP_211909.610	599
0None_none_DTKP_211938.639	415
0None_none_DTKP_211949.650	996
0None_none_DTKP_211963.664	641
0None_none_DTKP_212021.722	698
0None_none_DTKP_212022.723	1452
0None_none_DTKP_212053.754	256
0None_none_DTKP_212064.765	2012
0None_none_DTKP_212070.771	1562
0None_none_DTKP_212071.772	1865
0None_none_DTKP_212095.796	1256
0None_none_DTKP_212133.834	67
0None_none_DTKP_212237.938	2317
0None_none_DTKP_212273.974	274
0None_none_DTKP_212293.994	1982
0None_none_DTKP_212367.1068	1833
0None_none_DTKP_212368.1069	1397
0None_none_DTKP_212398.1099	3702
0None_none_DTKP_212429.1130	567
0None_none_DTKP_212459.1160	1613
0None_none_DTKP_212497.1198	1398
0None_none_DTKP_212518.1219	313
0None_none_DTKP_212691.1392	140
0None_none_DTKP_212709.1410	803
0None_none_DTKP_212780.1481	1149
0None_none_DTKP_212788.1489	692
0None_none_DTKP_212908.1609	1112
0None_none_DTKP_212926.1627	804
0None_none_DTKP_212927.1628	2350
0None_none_DTKP_212930.1631	706
0None_none_DTKP_212995.1696	1631
0None_none_DTKP_213067.1768	281
0None_none_DTKP_213092.1793	2150
0None_none_DTKP_213157.1858	18
0None_none_DTKP_213206.1907	1289
0None_none_DTKP_213305.2006	1708
0None_none_DTKP_213315.2016	395
0None_none_DTKP_213320.2021	421
0None_none_DTKP_213422.2123	1154
0None_none_DTKP_213430.2131	1790
0None_none_DTKP_213460.2161	748
0None_none_DTKP_213509.2210	1531
0None_none_DTKP_213532.2233	452
0None_none_DTKP_213548.2249	1277
0None_none_DTKP_213581.2282	2060
0None_none_DTKP_213585.2286	914
0None_none_DTKP_213649.2350	725
0None_none_DTKP_213677.2378	873
0None_none_DTKP_213710.2411	2561
0None_none_DTKP_213727.2428	1545
0None_none_DTKP_213751.2452	110
0None_none_DTKP_213752.2453	1784
0None_none_DTKP_213764.2465	1474
0None_none_DTKP_213765.2466	1354
0None_none_DTKP_213786.2487	873
0None_none_DTKP_213801.2502	85
0None_none_DTKP_213821.2522	729
0None_none_DTKP_213847.2548	1748
0None_none_DTKP_213914.2615	249
0None_none_DTKP_213979.2680	2352
0None_none_DTKP_213994.2695	1017
0None_none_DTKP_214021.2722	1949
0None_none_DTKP_214038.2739	1465
0None_none_DTKP_214041.2742	2505
0None_none_DTKP_214045.2746	1813
0None_none_DTKP_214099.2800	1393
0None_none_DTKP_214112.2813	1297
0None_none_DTKP_214133.2834	1306
0None_none_DTKP_214134.2835	1114
0None_none_DTKP_214173.2874	1065
0None_none_DTKP_214259.2960	1632
0None_none_DTKP_214280.2981	1095
0None_none_DTKP_214282.2983	1139
0None_none_DTKP_214304.3005	40
0None_none_DTKP_214311.3012	2225
0None_none_DTKP_214335.3036	875
0None_none_DTKP_214345.3046	158
0None_none_DTKP_214383.3084	142
0None_none_DTKP_214401.3102	574
0None_none_DTKP_214627.3328	657
0None_none_DTKP_214631.3332	1575
0None_none_DTKP_214636.3337	460
0None_none_DTKP_214647.3348	3425
0None_none_DTKP_214670.3371	1325
0None_none_DTKP_214693.3394	522
0None_none_DTKP_214716.3417	1612
0None_none_DTKP_214795.3496	1287
0None_none_DTKP_214797.3498	77
0None_none_DTKP_214899.3600	440
0None_none_DTKP_214949.3650	479
0None_none_DTKP_214959.3660	1591
0None_none_DTKP_214984.3685	544
0None_none_DTKP_215147.3848	1506
0None_none_DTKP_215158.3859	2231
0None_none_DTKP_215161.3862	254
0None_none_DTKP_215167.3868	1490
0None_none_DTKP_215186.3887	1045
0None_none_DTKP_215190.3891	1659
0None_none_DTKP_215246.3947	1586
0None_none_DTKP_215251.3952	825
0None_none_DTKP_215365.4066	1144
0None_none_DTKP_215371.4072	1050
0None_none_DTKP_215422.4123	192
0None_none_DTKP_215440.4141	1610
0None_none_DTKP_215494.4195	2419
0None_none_DTKP_215497.4198	1754
0None_none_DTKP_215502.4203	73
0None_none_DTKP_215538.4239	1158
0None_none_DTKP_215565.4266	2112
0None_none_DTKP_215603.4304	1999
0None_none_DTKP_215648.4349	1247
0None_none_DTKP_215685.4386	1182
0None_none_DTKP_215705.4406	1555
0None_none_DTKP_215775.4476	1282
0None_none_DTKP_215877.4578	1816
0None_none_DTKP_215942.4643	1172
0None_none_DTKP_215990.4691	1981
0None_none_DTKP_216011.4712	343
0None_none_DTKP_216043.4744	2094
0None_none_DTKP_216054.4755	1564
0None_none_DTKP_216056.4757	463
0None_none_DTKP_216062.4763	1875
0None_none_DTKP_216169.4870	1425
0None_none_DTKP_216183.4884	1313
0None_none_DTKP_216234.4935	162
0None_none_DTKP_216251.4952	2646
0None_none_DTKP_216322.5023	314
0None_none_DTKP_216346.5047	105
0None_none_DTKP_216459.5160	110
0None_none_DTKP_216501.5202	3445
0None_none_DTKP_216583.5284	1930
0None_none_DTKP_216604.5305	638
0None_none_DTKP_216614.5315	2147
0None_none_DTKP_216683.5384	463
0None_none_DTKP_216695.5396	692
0None_none_DTKP_216704.5405	1509
0None_none_DTKP_216760.5461	2872
0None_none_DTKP_216863.5564	1557
0None_none_GEEXDTKP_211445.146	1707
0None_none_GEEXDTKP_211623.324	815
0None_none_GEEXDTKP_211688.389	1976
0None_none_GEEXDTKP_212190.891	2598
0None_none_GEEXDTKP_212297.998	1998
0None_none_GEEXDTKP_212412.1113	312
0None_none_GEEXDTKP_212700.1401	370
0None_none_GEEXDTKP_214003.2704	1707
0None_none_GEEXDTKP_214336.3037	2313
0None_none_GEEXDTKP_214573.3274	121
0None_none_GEEXDTKP_214904.3605	470
0None_none_GEEXDTKP_214946.3647	1287
0None_none_GEEXDTKP_215374.4075	1508
0None_none_GEEXDTKP_215692.4393	158
0None_none_GEEXDTKP_216076.4777	615
0None_none_GEEXDTKP_216147.4848	1312
0None_none_GEEXDTKP_216357.5058	1073
0None_none_GEEXUNA1_211458.159	1322
0None_none_GEEXUNA1_211927.628	140
0None_none_GEEXUNA1_212030.731	2294
0None_none_GEEXUNA1_212514.1215	441
0None_none_GEEXUNA1_213052.1753	348
0None_none_GEEXUNA1_213394.2095	1531
0None_none_GEEXUNA1_215086.3787	2563
0None_none_GEEXUNA1_215111.3812	465
0None_none_GEEXUNA1_215472.4173	154
0None_none_GEEXUNA1_215727.4428	172
0None_none_GEEXUNA1_215973.4674	1828
0None_none_GEEXUNA1_216309.5010	1815
0None_none_GEEXUNA1_216330.5031	979
0None_none_GEEXUNA1_216479.5180	1472
0None_none_GEEXUNA1_216804.5505	2092
0None_none_GEEXUNA2_211396.97	243
0None_none_GEEXUNA2_212003.704	1501
0None_none_GEEXUNA2_212477.1178	1423
0None_none_GEEXUNA2_212617.1318	1866
0None_none_GEEXUNA2_212678.1379	1428
0None_none_GEEXUNA2_212706.1407	3650
0None_none_GEEXUNA2_212784.1485	2329
0None_none_GEEXUNA2_212904.1605	1330
0None_none_GEEXUNA2_213174.1875	1953
0None_none_GEEXUNA2_213431.2132	2831
0None_none_GEEXUNA2_214338.3039	1646
0None_none_GEEXUNA2_214369.3070	78
0None_none_GEEXUNA2_214749.3450	1423
0None_none_GEEXUNA2_214903.3604	1113
0None_none_GEEXUNA2_215016.3717	1691
0None_none_GEEXUNA2_215339.4040	161
0None_none_GEEXUNA2_215623.4324	1791
0None_none_GEEXUNA2_215757.4458	1913
0None_none_GEEXUNA2_215826.4527	1770
0None_none_GEEXUNA2_215920.4621	778
0None_none_GEEXUNA2_216002.4703	929
0None_none_GEEXUNA2_216233.4934	1653
0None_none_GEEXUNA2_216428.5129	527
0None_none_GEEXUNA2_216838.5539	481
0None_none_GEEXUNA3_212530.1231	357
0None_none_GEEXUNA3_213258.1959	176
0None_none_GEEXUNA3_213501.2202	1128
0None_none_GEEXUNA3_214001.2702	507
0None_none_GEEXUNA3_214220.2921	1167
0None_none_GEEXUNA3_214462.3163	2124
0None_none_GEEXUNA3_214615.3316	2512
0None_none_GEEXUNA3_214735.3436	1380
0None_none_GEEXUNA3_214818.3519	1159
0None_none_GEEXUNA3_215669.4370	1270
0None_none_GEEXUNA3_216050.4751	2853
0None_none_GEEXUNA3_216333.5034	1424
0None_none_GEEXUNA3_216492.5193	1822
0None_none_GEEXUNA3_216545.5246	94
0None_none_GEEX_211358.59	1884
0None_none_GEEX_211395.96	1488
0None_none_GEEX_211447.148	1378
0None_none_GEEX_211470.171	1891
0None_none_GEEX_211541.242	200
0None_none_GEEX_211555.256	1375
0None_none_GEEX_211605.306	2096
0None_none_GEEX_211608.309	1427
0None_none_GEEX_211609.310	1396
0None_none_GEEX_211696.397	951
0None_none_GEEX_211730.431	1294
0None_none_GEEX_211802.503	164
0None_none_GEEX_211849.550	2267
0None_none_GEEX_211865.566	73
0None_none_GEEX_212014.715	83
0None_none_GEEX_212019.720	1363
0None_none_GEEX_212041.742	797
0None_none_GEEX_212108.809	781
0None_none_GEEX_212109.810	1228
0None_none_GEEX_212144.845	321
0None_none_GEEX_212192.893	1252
0None_none_GEEX_212205.906	1228
0None_none_GEEX_212207.908	1244
0None_none_GEEX_212230.931	2227
0None_none_GEEX_212232.933	1528
0None_none_GEEX_212233.934	442
0None_none_GEEX_212265.966	1229
0None_none_GEEX_212269.970	981
0None_none_GEEX_212272.973	440
0None_none_GEEX_212278.979	100
0None_none_GEEX_212285.986	1642
0None_none_GEEX_212332.1033	1072
0None_none_GEEX_212372.1073	1378
0None_none_GEEX_212390.1091	1584
0None_none_GEEX_212410.1111	1059
0None_none_GEEX_212438.1139	905
0None_none_GEEX_212452.1153	2133
0None_none_GEEX_212533.1234	832
0None_none_GEEX_212537.1238	968
0None_none_GEEX_212568.1269	1387
0None_none_GEEX_212593.1294	1244
0None_none_GEEX_212629.1330	1917
0None_none_GEEX_212650.1351	2098
0None_none_GEEX_212651.1352	1202
0None_none_GEEX_212695.1396	301
0None_none_GEEX_212699.1400	2540
0None_none_GEEX_212710.1411	1697
0None_none_GEEX_212719.1420	555
0None_none_GEEX_212757.1458	1459
0None_none_GEEX_212795.1496	570
0None_none_GEEX_212831.1532	1729
0None_none_GEEX_212901.1602	3021
0None_none_GEEX_212963.1664	973
0None_none_GEEX_212969.1670	2070
0None_none_GEEX_213013.1714	1899
0None_none_GEEX_213040.1741	525
0None_none_GEEX_213055.1756	2191
0None_none_GEEX_213075.1776	436
0None_none_GEEX_213090.1791	1652
0None_none_GEEX_213108.1809	1027
0None_none_GEEX_213132.1833	2985
0None_none_GEEX_213133.1834	953
0None_none_GEEX_213151.1852	1570
0None_none_GEEX_213284.1985	1084
0None_none_GEEX_213295.1996	1494
0None_none_GEEX_213303.2004	2028
0None_none_GEEX_213338.2039	1701
0None_none_GEEX_213354.2055	214
0None_none_GEEX_213397.2098	1074
0None_none_GEEX_213441.2142	659
0None_none_GEEX_213459.2160	1491
0None_none_GEEX_213529.2230	1863
0None_none_GEEX_213533.2234	1255
0None_none_GEEX_213536.2237	456
0None_none_GEEX_213562.2263	1362
0None_none_GEEX_213634.2335	1541
0None_none_GEEX_213638.2339	1219
0None_none_GEEX_213651.2352	1902
0None_none_GEEX_213718.2419	1101
0None_none_GEEX_213724.2425	1453
0None_none_GEEX_213767.2468	288
0None_none_GEEX_213804.2505	116
0None_none_GEEX_213819.2520	1074
0None_none_GEEX_213831.2532	2364
0None_none_GEEX_213856.2557	1953
0None_none_GEEX_213869.2570	592
0None_none_GEEX_213871.2572	944
0None_none_GEEX_213889.2590	837
0None_none_GEEX_213903.2604	1510
0None_none_GEEX_213908.2609	871
0None_none_GEEX_213921.2622	96
0None_none_GEEX_213947.2648	984
0None_none_GEEX_213971.2672	1768
0None_none_GEEX_213978.2679	601
0None_none_GEEX_214004.2705	541
0None_none_GEEX_214044.2745	2301
0None_none_GEEX_214077.2778	680
0None_none_GEEX_214120.2821	1033
0None_none_GEEX_214122.2823	1903
0None_none_GEEX_214125.2826	1055
0None_none_GEEX_214192.2893	1593
0None_none_GEEX_214242.2943	2694
0None_none_GEEX_214252.2953	1834
0None_none_GEEX_214268.2969	1986
0None_none_GEEX_214285.2986	1397
0None_none_GEEX_214292.2993	2479
0None_none_GEEX_214390.3091	1052
0None_none_GEEX_214494.3195	1681
0None_none_GEEX_214512.3213	1202
0None_none_GEEX_214516.3217	1628
0None_none_GEEX_214583.3284	2509
0None_none_GEEX_214593.3294	1852
0None_none_GEEX_214598.3299	1162
0None_none_GEEX_214658.3359	1018
0None_none_GEEX_214674.3375	1895
0None_none_GEEX_214689.3390	1193
0None_none_GEEX_214706.3407	456
0None_none_GEEX_214777.3478	1659
0None_none_GEEX_214792.3493	1914
0None_none_GEEX_214835.3536	1713
0None_none_GEEX_214934.3635	1230
0None_none_GEEX_214953.3654	1298
0None_none_GEEX_214956.3657	1025
0None_none_GEEX_214980.3681	1922
0None_none_GEEX_215088.3789	197
0None_none_GEEX_215114.3815	845
0None_none_GEEX_215162.3863	624
0None_none_GEEX_215207.3908	1554
0None_none_GEEX_215220.3921	1333
0None_none_GEEX_215230.3931	2033
0None_none_GEEX_215254.3955	1485
0None_none_GEEX_215261.3962	1314
0None_none_GEEX_215265.3966	178
0None_none_GEEX_215274.3975	444
0None_none_GEEX_215319.4020	498
0None_none_GEEX_215360.4061	1760
0None_none_GEEX_215364.4065	1080
0None_none_GEEX_215414.4115	605
0None_none_GEEX_215454.4155	1419
0None_none_GEEX_215459.4160	30
0None_none_GEEX_215516.4217	907
0None_none_GEEX_215524.4225	126
0None_none_GEEX_215530.4231	303
0None_none_GEEX_215532.4233	1395
0None_none_GEEX_215535.4236	663
0None_none_GEEX_215542.4243	2960
0None_none_GEEX_215551.4252	1757
0None_none_GEEX_215590.4291	92
0None_none_GEEX_215611.4312	772
0None_none_GEEX_215650.4351	332
0None_none_GEEX_215702.4403	1487
0None_none_GEEX_215718.4419	1454
0None_none_GEEX_215786.4487	1520
0None_none_GEEX_215822.4523	418
0None_none_GEEX_215846.4547	1715
0None_none_GEEX_215899.4600	227
0None_none_GEEX_215953.4654	1415
0None_none_GEEX_216051.4752	360
0None_none_GEEX_216079.4780	744
0None_none_GEEX_216100.4801	44
0None_none_GEEX_216259.4960	50
0None_none_GEEX_216272.4973	1609
0None_none_GEEX_216310.5011	1912
0None_none_GEEX_216405.5106	1862
0None_none_GEEX_216409.5110	1954
0None_none_GEEX_216450.5151	858
0None_none_GEEX_216461.5162	450
0None_none_GEEX_216546.5247	409
0None_none_GEEX_216670.5371	2470
0None_none_GEEX_216746.5447	694
0None_none_GEEX_216840.5541	142
0None_none_GEEX_216882.5583	475
0None_none_GEEX_216890.5591	282
0None_none_GEEX_216928.5629	2028
0None_none_GEEX_216929.5630	1432
0None_none_GEEX_216941.5642	839
0None_none_MEPRDTKP_211397.98	1195
0None_none_MEPRDTKP_211984.685	569
0None_none_MEPRDTKP_212024.725	1420
0None_none_MEPRDTKP_212155.856	1410
0None_none_MEPRDTKP_212281.982	73
0None_none_MEPRDTKP_212499.1200	1018
0None_none_MEPRDTKP_212521.1222	466
0None_none_MEPRDTKP_213472.2173	860
0None_none_MEPRDTKP_213646.2347	1911
0None_none_MEPRDTKP_213881.2582	967
0None_none_MEPRDTKP_213885.2586	179
0None_none_MEPRDTKP_214193.2894	1816
0None_none_MEPRDTKP_214459.3160	1504
0None_none_MEPRDTKP_214622.3323	2343
0None_none_MEPRDTKP_214898.3599	1442
0None_none_MEPRDTKP_215133.3834	78
0None_none_MEPRDTKP_215206.3907	1675
0None_none_MEPRDTKP_215330.4031	1221
0None_none_MEPRDTKP_215714.4415	597
0None_none_MEPRDTKP_215974.4675	854
0None_none_MEPRDTKP_216143.4844	947
0None_none_MEPRDTKP_216161.4862	177
0None_none_MEPRDTKP_216297.4998	404
0None_none_MEPRDTKP_216471.5172	106
0None_none_MEPRDTKP_216651.5352	1645
0None_none_MEPRDTKP_216770.5471	599
0None_none_MEPRUNA1_211321.22	1304
0None_none_MEPRUNA1_211659.360	1232
0None_none_MEPRUNA1_211881.582	410
0None_none_MEPRUNA1_212087.788	1577
0None_none_MEPRUNA1_212174.875	1209
0None_none_MEPRUNA1_212955.1656	1573
0None_none_MEPRUNA1_212967.1668	516
0None_none_MEPRUNA1_213451.2152	38
0None_none_MEPRUNA1_213606.2307	175
0None_none_MEPRUNA1_213679.2380	2591
0None_none_MEPRUNA1_214042.2743	1543
0None_none_MEPRUNA1_214333.3034	850
0None_none_MEPRUNA1_214687.3388	1614
0None_none_MEPRUNA1_214699.3400	1812
0None_none_MEPRUNA1_214787.3488	1186
0None_none_MEPRUNA1_215012.3713	962
0None_none_MEPRUNA1_215223.3924	644
0None_none_MEPRUNA1_215375.4076	230
0None_none_MEPRUNA1_215515.4216	2732
0None_none_MEPRUNA1_215919.4620	1359
0None_none_MEPRUNA1_216027.4728	187
0None_none_MEPRUNA1_216061.4762	182
0None_none_MEPRUNA1_216078.4779	255
0None_none_MEPRUNA1_216616.5317	1418
0None_none_MEPRUNA1_216618.5319	1434
0None_none_MEPRUNA1_216814.5515	1827
0None_none_MEPRUNA1_216821.5522	1101
0None_none_MEPRUNA2_211349.50	2057
0None_none_MEPRUNA2_211384.85	2194
0None_none_MEPRUNA2_211509.210	1497
0None_none_MEPRUNA2_212450.1151	1596
0None_none_MEPRUNA2_212543.1244	2591
0None_none_MEPRUNA2_212983.1684	1252
0None_none_MEPRUNA2_213022.1723	1291
0None_none_MEPRUNA2_213527.2228	772
0None_none_MEPRUNA2_213553.2254	2049
0None_none_MEPRUNA2_213658.2359	1376
0None_none_MEPRUNA2_213684.2385	1852
0None_none_MEPRUNA2_214121.2822	55
0None_none_MEPRUNA2_214175.2876	1977
0None_none_MEPRUNA2_214340.3041	644
0None_none_MEPRUNA2_214406.3107	1926
0None_none_MEPRUNA2_214771.3472	2311
0None_none_MEPRUNA2_214935.3636	1408
0None_none_MEPRUNA2_215362.4063	453
0None_none_MEPRUNA2_215576.4277	1549
0None_none_MEPRUNA2_215797.4498	1064
0None_none_MEPRUNA2_216087.4788	1945
0None_none_MEPRUNA2_216172.4873	366
0None_none_MEPRUNA2_216442.5143	247
0None_none_MEPRUNA2_216467.5168	2330
0None_none_MEPRUNA2_216658.5359	262
0None_none_MEPRUNA2_216678.5379	1603
0None_none_MEPRUNA3_211452.153	1749
0None_none_MEPRUNA3_211656.357	910
0None_none_MEPRUNA3_212407.1108	243
0None_none_MEPRUNA3_212701.1402	1526
0None_none_MEPRUNA3_212752.1453	765
0None_none_MEPRUNA3_212872.1573	909
0None_none_MEPRUNA3_212971.1672	854
0None_none_MEPRUNA3_213233.1934	337
0None_none_MEPRUNA3_213280.1981	1116
0None_none_MEPRUNA3_214572.3273	1034
0None_none_MEPRUNA3_215434.4135	46
0None_none_MEPRUNA3_216672.5373	1968
0None_none_MEPRUNA3_216796.5497	629
0None_none_MEPRUNA3_216920.5621	1216
0None_none_MEPR_211338.39	994
0None_none_MEPR_211347.48	753
0None_none_MEPR_211410.111	202
0None_none_MEPR_211461.162	1177
0None_none_MEPR_211471.172	1311
0None_none_MEPR_211507.208	1555
0None_none_MEPR_211567.268	2577
0None_none_MEPR_211635.336	398
0None_none_MEPR_211641.342	1463
0None_none_MEPR_211709.410	2977
0None_none_MEPR_211740.441	1228
0None_none_MEPR_211787.488	1965
0None_none_MEPR_211795.496	549
0None_none_MEPR_211796.497	2133
0None_none_MEPR_211828.529	1824
0None_none_MEPR_211835.536	1384
0None_none_MEPR_211868.569	2014
0None_none_MEPR_211892.593	1018
0None_none_MEPR_211907.608	1103
0None_none_MEPR_211915.616	1172
0None_none_MEPR_211947.648	1603
0None_none_MEPR_211959.660	1163
0None_none_MEPR_211964.665	1267
0None_none_MEPR_212018.719	2737
0None_none_MEPR_212086.787	2709
0None_none_MEPR_212092.793	60
0None_none_MEPR_212129.830	332
0None_none_MEPR_212146.847	1399
0None_none_MEPR_212251.952	909
0None_none_MEPR_212277.978	1278
0None_none_MEPR_212290.991	1293
0None_none_MEPR_212391.1092	113
0None_none_MEPR_212395.1096	630
0None_none_MEPR_212402.1103	335
0None_none_MEPR_212428.1129	750
0None_none_MEPR_212457.1158	1392
0None_none_MEPR_212458.1159	1986
0None_none_MEPR_212464.1165	1572
0None_none_MEPR_212469.1170	1901
0None_none_MEPR_212495.1196	953
0None_none_MEPR_212571.1272	1013
0None_none_MEPR_212588.1289	1703
0None_none_MEPR_212614.1315	1269
0None_none_MEPR_212649.1350	953
0None_none_MEPR_212708.1409	1700
0None_none_MEPR_212794.1495	242
0None_none_MEPR_212804.1505	1348
0None_none_MEPR_212869.1570	2324
0None_none_MEPR_212895.1596	969
0None_none_MEPR_212974.1675	324
0None_none_MEPR_212990.1691	1116
0None_none_MEPR_212998.1699	1205
0None_none_MEPR_213023.1724	1629
0None_none_MEPR_213051.1752	552
0None_none_MEPR_213063.1764	1304
0None_none_MEPR_213173.1874	31
0None_none_MEPR_213196.1897	1949
0None_none_MEPR_213293.1994	452
0None_none_MEPR_213298.1999	47
0None_none_MEPR_213366.2067	1622
0None_none_MEPR_213415.2116	2891
0None_none_MEPR_213443.2144	651
0None_none_MEPR_213575.2276	1135
0None_none_MEPR_213587.2288	1493
0None_none_MEPR_213598.2299	113
0None_none_MEPR_213616.2317	2924
0None_none_MEPR_213657.2358	154
0None_none_MEPR_213689.2390	1395
0None_none_MEPR_213690.2391	1652
0None_none_MEPR_213705.2406	1423
0None_none_MEPR_213855.2556	195
0None_none_MEPR_213897.2598	1771
0None_none_MEPR_213900.2601	169
0None_none_MEPR_213918.2619	644
0None_none_MEPR_213938.2639	1693
0None_none_MEPR_213957.2658	1821
0None_none_MEPR_213998.2699	160
0None_none_MEPR_214096.2797	1702
0None_none_MEPR_214131.2832	1803
0None_none_MEPR_214253.2954	895
0None_none_MEPR_214290.2991	1101
0None_none_MEPR_214353.3054	2279
0None_none_MEPR_214400.3101	1694
0None_none_MEPR_214495.3196	891
0None_none_MEPR_214507.3208	570
0None_none_MEPR_214508.3209	1473
0None_none_MEPR_214530.3231	1052
0None_none_MEPR_214538.3239	879
0None_none_MEPR_214551.3252	1406
0None_none_MEPR_214564.3265	971
0None_none_MEPR_214617.3318	1082
0None_none_MEPR_214653.3354	975
0None_none_MEPR_214700.3401	1825
0None_none_MEPR_214746.3447	1564
0None_none_MEPR_214750.3451	2529
0None_none_MEPR_214756.3457	791
0None_none_MEPR_214762.3463	2295
0None_none_MEPR_214790.3491	1197
0None_none_MEPR_214807.3508	1072
0None_none_MEPR_214845.3546	1830
0None_none_MEPR_214916.3617	2443
0None_none_MEPR_214918.3619	741
0None_none_MEPR_214947.3648	2190
0None_none_MEPR_214964.3665	661
0None_none_MEPR_215031.3732	1432
0None_none_MEPR_215043.3744	1479
0None_none_MEPR_215074.3775	967
0None_none_MEPR_215098.3799	3069
0None_none_MEPR_215169.3870	903
0None_none_MEPR_215309.4010	1568
0None_none_MEPR_215480.4181	1238
0None_none_MEPR_215506.4207	1278
0None_none_MEPR_215591.4292	645
0None_none_MEPR_215612.4313	1287
0None_none_MEPR_215633.4334	1727
0None_none_MEPR_215654.4355	295
0None_none_MEPR_215675.4376	1401
0None_none_MEPR_215703.4404	1999
0None_none_MEPR_215734.4435	2132
0None_none_MEPR_215766.4467	890
0None_none_MEPR_215784.4485	881
0None_none_MEPR_215804.4505	964
0None_none_MEPR_215907.4608	270
0None_none_MEPR_215909.4610	1690
0None_none_MEPR_215928.4629	155
0None_none_MEPR_215930.4631	1845
0None_none_MEPR_215950.4651	1004
0None_none_MEPR_215980.4681	1051
0None_none_MEPR_216025.4726	1444
0None_none_MEPR_216030.4731	425
0None_none_MEPR_216144.4845	2081
0None_none_MEPR_216188.4889	435
0None_none_MEPR_216248.4949	879
0None_none_MEPR_216286.4987	115
0None_none_MEPR_216307.5008	913
0None_none_MEPR_216347.5048	454
0None_none_MEPR_216373.5074	1025
0None_none_MEPR_216383.5084	2065
0None_none_MEPR_216402.5103	687
0None_none_MEPR_216452.5153	762
0None_none_MEPR_216470.5171	1791
0None_none_MEPR_216512.5213	2337
0None_none_MEPR_216524.5225	469
0None_none_MEPR_216638.5339	537
0None_none_MEPR_216648.5349	1603
0None_none_MEPR_216656.5357	1600
0None_none_MEPR_216698.5399	2411
0None_none_MEPR_216738.5439	307
0None_none_MEPR_216783.5484	2745
0None_none_MEPR_216837.5538	1583
0None_none_MEPR_216905.5606	1767
0None_none_MEPR_216931.5632	1077
0None_none_MEPR_216932.5633	676
0None_none_PROT_211363.64	2076
0None_none_PROT_211398.99	2977
0None_none_PROT_211401.102	170
0None_none_PROT_211415.116	1018
0None_none_PROT_211437.138	732
0None_none_PROT_211490.191	1271
0None_none_PROT_211492.193	1247
0None_none_PROT_211544.245	2358
0None_none_PROT_211590.291	276
0None_none_PROT_211611.312	1062
0None_none_PROT_211618.319	2481
0None_none_PROT_211679.380	827
0None_none_PROT_211694.395	1242
0None_none_PROT_211711.412	242
0None_none_PROT_211717.418	1549
0None_none_PROT_211768.469	164
0None_none_PROT_211772.473	950
0None_none_PROT_211845.546	1560
0None_none_PROT_211861.562	1630
0None_none_PROT_211918.619	667
0None_none_PROT_211923.624	1408
0None_none_PROT_211939.640	578
0None_none_PROT_211940.641	1134
0None_none_PROT_211997.698	2070
0None_none_PROT_212010.711	1146
0None_none_PROT_212088.789	1455
0None_none_PROT_212193.894	1691
0None_none_PROT_212198.899	16
0None_none_PROT_212201.902	1703
0None_none_PROT_212202.903	1782
0None_none_PROT_212217.918	1124
0None_none_PROT_212296.997	1736
0None_none_PROT_212305.1006	863
0None_none_PROT_212317.1018	424
0None_none_PROT_212449.1150	1475
0None_none_PROT_212451.1152	548
0None_none_PROT_212478.1179	2024
0None_none_PROT_212480.1181	1758
0None_none_PROT_212660.1361	874
0None_none_PROT_212731.1432	2774
0None_none_PROT_212742.1443	1531
0None_none_PROT_212760.1461	541
0None_none_PROT_212826.1527	2156
0None_none_PROT_212876.1577	2171
0None_none_PROT_212877.1578	1739
0None_none_PROT_212933.1634	1325
0None_none_PROT_213010.1711	2441
0None_none_PROT_213056.1757	1134
0None_none_PROT_213061.1762	492
0None_none_PROT_213182.1883	733
0None_none_PROT_213211.1912	2117
0None_none_PROT_213260.1961	1683
0None_none_PROT_213287.1988	3228
0None_none_PROT_213312.2013	1190
0None_none_PROT_213352.2053	596
0None_none_PROT_213434.2135	986
0None_none_PROT_213454.2155	483
0None_none_PROT_213502.2203	353
0None_none_PROT_213511.2212	1079
0None_none_PROT_213537.2238	871
0None_none_PROT_213542.2243	234
0None_none_PROT_213543.2244	516
0None_none_PROT_213609.2310	1155
0None_none_PROT_213653.2354	1419
0None_none_PROT_213663.2364	1350
0None_none_PROT_213667.2368	2533
0Safe_safe_DTKP_205505.5456	1507
0Safe_safe_DTKP_205506.5457	2470
0Safe_safe_DTKP_205508.5459	1866
0Safe_safe_DTKP_205510.5461	2391
0Safe_safe_DTKP_205511.5462	114
0Safe_safe_DTKP_205512.5463	1071
0Safe_safe_DTKP_205514.5465	1164
0Safe_safe_DTKP_205516.5467	1658
0Safe_safe_DTKP_205518.5469	1689
0Safe_safe_DTKP_205519.5470	1920
0Safe_safe_DTKP_205520.5471	1655
0Safe_safe_DTKP_205521.5472	1536
0Safe_safe_DTKP_205523.5474	1601
0Safe_safe_DTKP_205524.5475	1954
0Safe_safe_DTKP_205525.5476	1221
0Safe_safe_DTKP_205526.5477	1364
0Safe_safe_DTKP_205527.5478	2266
0Safe_safe_DTKP_205529.5480	1081
0Safe_safe_DTKP_205531.5482	875
0Safe_safe_DTKP_205532.5483	2043
0Safe_safe_DTKP_205533.5484	2090
0Safe_safe_DTKP_205535.5486	2333
0Safe_safe_DTKP_205536.5487	782
0Safe_safe_DTKP_205537.5488	1041
0Safe_safe_DTKP_205538.5489	1822
0Safe_safe_DTKP_205540.5491	484
0Safe_safe_DTKP_205541.5492	1147
0Safe_safe_DTKP_205542.5493	1050
0Safe_safe_DTKP_205543.5494	1280
0Safe_safe_DTKP_205545.5496	938
0Safe_safe_DTKP_205546.5497	2160
0Safe_safe_DTKP_205547.5498	1695
0Safe_safe_DTKP_205548.5499	1259
0Safe_safe_DTKP_205549.5500	1304
0Safe_safe_DTKP_205550.5501	1798
0Safe_safe_DTKP_205552.5503	2234
0Safe_safe_DTKP_205555.5506	2014
0Safe_safe_DTKP_205556.5507	1548
0Safe_safe_DTKP_205557.5508	2991
0Safe_safe_DTKP_205558.5509	1280
0Safe_safe_DTKP_205559.5510	365
0Safe_safe_DTKP_205560.5511	1313
0Safe_safe_DTKP_205563.5514	1345
0Safe_safe_DTKP_205564.5515	1207
0Safe_safe_DTKP_205565.5516	1449
0Safe_safe_DTKP_205566.5517	1281
0Safe_safe_DTKP_205567.5518	833
0Safe_safe_DTKP_205568.5519	1381
0Safe_safe_DTKP_205569.5520	1289
0Safe_safe_DTKP_205571.5522	904
0Safe_safe_DTKP_205572.5523	827
0Safe_safe_DTKP_205573.5524	247
0Safe_safe_DTKP_205574.5525	1443
0Safe_safe_DTKP_205575.5526	1059
0Safe_safe_DTKP_205577.5528	1510
0Safe_safe_DTKP_205578.5529	1653
0Safe_safe_DTKP_205579.5530	1671
0Safe_safe_DTKP_205580.5531	1692
0Safe_safe_DTKP_205581.5532	192
0Safe_safe_DTKP_205582.5533	2551
0Safe_safe_DTKP_205585.5536	1527
0Safe_safe_DTKP_205586.5537	1962
0Safe_safe_DTKP_205587.5538	1937
0Safe_safe_DTKP_205588.5539	1443
0Safe_safe_DTKP_205589.5540	2552
0Safe_safe_DTKP_205590.5541	1858
0Safe_safe_DTKP_205591.5542	1668
0Safe_safe_DTKP_205592.5543	1459
0Safe_safe_DTKP_205593.5544	803
0Safe_safe_DTKP_205594.5545	631
0Safe_safe_DTKP_205596.5547	1678
0Safe_safe_DTKP_205598.5549	1858
0Safe_safe_DTKP_205600.5551	1735
0Safe_safe_DTKP_205601.5552	908
0Safe_safe_DTKP_205603.5554	1502
0Safe_safe_DTKP_205604.5555	3481
0Safe_safe_DTKP_205605.5556	2294
0Safe_safe_DTKP_205606.5557	1641
0Safe_safe_DTKP_205607.5558	2240
0Safe_safe_DTKP_205608.5559	2648
0Safe_safe_DTKP_205610.5561	833
0Safe_safe_DTKP_205611.5562	1672
0Safe_safe_DTKP_205613.5564	1211
0Safe_safe_DTKP_205614.5565	1389
0Safe_safe_DTKP_205615.5566	810
0Safe_safe_DTKP_205616.5567	1448
0Safe_safe_DTKP_205617.5568	3001
0Safe_safe_DTKP_205618.5569	1750
0Safe_safe_DTKP_205620.5571	2473
0Safe_safe_DTKP_205621.5572	1295
0Safe_safe_DTKP_205622.5573	1341
0Safe_safe_DTKP_205623.5574	1151
0Safe_safe_DTKP_205624.5575	1553
0Safe_safe_DTKP_205625.5576	1442
0Safe_safe_DTKP_205626.5577	2137
0Safe_safe_DTKP_205627.5578	1335
0Safe_safe_DTKP_205628.5579	1963
0Safe_safe_DTKP_205629.5580	1378
0Safe_safe_DTKP_205630.5581	2916
0Safe_safe_DTKP_205631.5582	1682
0Safe_safe_DTKP_205632.5583	514
0Safe_safe_DTKP_205635.5586	1745
0Safe_safe_DTKP_205636.5587	371
0Safe_safe_DTKP_205637.5588	2143
0Safe_safe_DTKP_205638.5589	1976
0Safe_safe_DTKP_205639.5590	1052
0Safe_safe_DTKP_205641.5592	2161
0Safe_safe_DTKP_205643.5594	2516
0Safe_safe_DTKP_205645.5596	1141
0Safe_safe_DTKP_205646.5597	1878
0Safe_safe_DTKP_205648.5599	848
0Safe_safe_DTKP_205650.5601	1580
0Safe_safe_DTKP_205651.5602	1669
0Safe_safe_DTKP_205652.5603	1177
0Safe_safe_DTKP_205653.5604	875
0Safe_safe_DTKP_205654.5605	1082
0Safe_safe_DTKP_205655.5606	323
0Safe_safe_DTKP_205657.5608	1600
0Safe_safe_DTKP_205659.5610	612
0Safe_safe_DTKP_205660.5611	1603
0Safe_safe_DTKP_205662.5613	1361
0Safe_safe_DTKP_205663.5614	1025
0Safe_safe_DTKP_205664.5615	1104
0Safe_safe_DTKP_205665.5616	2008
0Safe_safe_DTKP_205666.5617	2657
0Safe_safe_DTKP_205667.5618	1377
0Safe_safe_DTKP_205668.5619	2940
0Safe_safe_DTKP_205670.5621	1128
0Safe_safe_DTKP_205671.5622	1702
0Safe_safe_DTKP_205672.5623	1300
0Safe_safe_DTKP_205673.5624	1227
0Safe_safe_DTKP_205675.5626	534
0Safe_safe_DTKP_205676.5627	2225
0Safe_safe_DTKP_205678.5629	2566
0Safe_safe_DTKP_205679.5630	3326
0Safe_safe_DTKP_205680.5631	2543
0Safe_safe_DTKP_205682.5633	2647
0Safe_safe_DTKP_205683.5634	2129
0Safe_safe_DTKP_205684.5635	1588
0Safe_safe_DTKP_205686.5637	3185
0Safe_safe_DTKP_205687.5638	2253
0Safe_safe_DTKP_205689.5640	479
0Safe_safe_DTKP_205690.5641	1564
0Safe_safe_DTKP_205691.5642	1086
0Safe_safe_DTKP_205693.5644	2164
0Safe_safe_DTKP_205694.5645	707
0Safe_safe_DTKP_205695.5646	1382
0Safe_safe_DTKP_205696.5647	2518
0Safe_safe_DTKP_205697.5648	1320
0Safe_safe_DTKP_205698.5649	1488
0Safe_safe_DTKP_205699.5650	1682
0Safe_safe_DTKP_205700.5651	933
0Safe_safe_DTKP_205701.5652	2073
0Safe_safe_DTKP_205703.5654	2180
0Safe_safe_DTKP_205704.5655	1725
0Safe_safe_DTKP_205705.5656	1364
0Safe_safe_DTKP_205706.5657	1515
0Safe_safe_DTKP_205707.5658	2043
0Safe_safe_DTKP_205710.5661	1641
0Safe_safe_DTKP_205711.5662	1937
0Safe_safe_DTKP_205712.5663	1832
0Safe_safe_DTKP_205713.5664	766
0Safe_safe_DTKP_205714.5665	2030
0Safe_safe_DTKP_205715.5666	503
0Safe_safe_DTKP_205716.5667	2173
0Safe_safe_DTKP_205717.5668	1784
0Safe_safe_DTKP_205719.5670	808
0Safe_safe_DTKP_205721.5672	2943
0Safe_safe_DTKP_205722.5673	152
0Safe_safe_DTKP_205723.5674	2421
0Safe_safe_DTKP_205724.5675	363
0Safe_safe_DTKP_205725.5676	1784
0Safe_safe_DTKP_205726.5677	2597
0Safe_safe_DTKP_205727.5678	1142
0Safe_safe_DTKP_205728.5679	2149
0Safe_safe_DTKP_205730.5681	1521
0Safe_safe_DTKP_205731.5682	1415
0Safe_safe_DTKP_205732.5683	2692
0Safe_safe_DTKP_205733.5684	3510
0Safe_safe_DTKP_205734.5685	894
0Safe_safe_DTKP_205736.5687	1852
0Safe_safe_DTKP_205737.5688	878
0Safe_safe_DTKP_205738.5689	1607
0Safe_safe_DTKP_205739.5690	3016
0Safe_safe_DTKP_205740.5691	1584
0Safe_safe_DTKP_205742.5693	3855
0Safe_safe_DTKP_205743.5694	1727
0Safe_safe_DTKP_205744.5695	2086
0Safe_safe_DTKP_205746.5697	2619
0Safe_safe_DTKP_205747.5698	2650
0Safe_safe_DTKP_205748.5699	3884
0Safe_safe_DTKP_205750.5701	1403
0Safe_safe_DTKP_205751.5702	1364
0Safe_safe_DTKP_205752.5703	2653
0Safe_safe_DTKP_205753.5704	2521
0Safe_safe_DTKP_205754.5705	810
0Safe_safe_DTKP_205755.5706	695
0Safe_safe_DTKP_205758.5709	737
0Safe_safe_DTKP_205759.5710	3824
0Safe_safe_DTKP_205760.5711	1514
0Safe_safe_DTKP_205761.5712	794
0Safe_safe_DTKP_205763.5714	884
0Safe_safe_DTKP_205764.5715	2012
0Safe_safe_DTKP_205765.5716	1813
0Safe_safe_DTKP_205768.5719	2468
0Safe_safe_DTKP_205769.5720	2122
0Safe_safe_DTKP_205770.5721	1741
0Safe_safe_DTKP_205772.5723	1463
0Safe_safe_DTKP_205773.5724	1565
0Safe_safe_DTKP_205775.5726	862
0Safe_safe_DTKP_205776.5727	2994
0Safe_safe_DTKP_205777.5728	1708
0Safe_safe_DTKP_205779.5730	986
0Safe_safe_DTKP_205780.5731	1687
0Safe_safe_DTKP_205781.5732	2052
0Safe_safe_DTKP_205782.5733	2472
0Safe_safe_DTKP_205783.5734	398
0Safe_safe_DTKP_205787.5738	2094
0Safe_safe_DTKP_205788.5739	3437
0Safe_safe_DTKP_205789.5740	2107
0Safe_safe_DTKP_205791.5742	1438
0Safe_safe_DTKP_205792.5743	1358
0Safe_safe_DTKP_205793.5744	2199
0Safe_safe_DTKP_205795.5746	1363
0Safe_safe_DTKP_205797.5748	1725
0Safe_safe_DTKP_205800.5751	3227
0Safe_safe_DTKP_205802.5753	2426
0Safe_safe_DTKP_205803.5754	2567
0Safe_safe_DTKP_205804.5755	2191
0Safe_safe_DTKP_205805.5756	2048
0Safe_safe_DTKP_205806.5757	1612
0Safe_safe_DTKP_205807.5758	1167
0Safe_safe_DTKP_205808.5759	1468
0Safe_safe_DTKP_205809.5760	1365
0Safe_safe_DTKP_205810.5761	1485
0Safe_safe_DTKP_205811.5762	1710
0Safe_safe_DTKP_205813.5764	1674
0Safe_safe_DTKP_205814.5765	487
0Safe_safe_DTKP_205815.5766	1418
0Safe_safe_DTKP_205817.5768	578
0Safe_safe_DTKP_205821.5772	392
0Safe_safe_DTKP_205824.5775	2208
0Safe_safe_DTKP_205825.5776	1833
0Safe_safe_DTKP_205826.5777	2468
0Safe_safe_DTKP_205827.5778	2011
0Safe_safe_DTKP_205828.5779	2020
0Safe_safe_DTKP_205830.5781	1196
0Safe_safe_DTKP_205831.5782	3237
0Safe_safe_DTKP_205832.5783	2569
0Safe_safe_DTKP_205833.5784	1725
0Safe_safe_DTKP_205834.5785	1749
0Safe_safe_DTKP_205835.5786	1702
0Safe_safe_DTKP_205836.5787	2301
0Safe_safe_DTKP_205837.5788	1278
0Safe_safe_DTKP_205838.5789	1667
0Safe_safe_DTKP_205839.5790	1224
0Safe_safe_DTKP_205840.5791	972
0Safe_safe_DTKP_205841.5792	1665
0Safe_safe_DTKP_205842.5793	3263
0Safe_safe_DTKP_205843.5794	1595
0Safe_safe_DTKP_205844.5795	1600
0Safe_safe_DTKP_205845.5796	2651
0Safe_safe_DTKP_205846.5797	2817
0Safe_safe_DTKP_205847.5798	902
0Safe_safe_DTKP_205848.5799	1690
0Safe_safe_DTKP_205849.5800	2154
0Safe_safe_DTKP_205851.5802	2755
0Safe_safe_DTKP_205853.5804	2196
0Safe_safe_DTKP_205855.5806	1873
0Safe_safe_DTKP_205856.5807	1840
0Safe_safe_DTKP_205857.5808	1551
0Safe_safe_DTKP_205858.5809	1034
0Safe_safe_DTKP_205859.5810	2659
BAC16_-100	1018
BAC16_-100022	1672
BAC16_-100041	1438
BAC16_-100048	1773
BAC16_-100051	946
BAC16_-100052	1997
BAC16_-100094	1121
BAC16_-100099	1453
BAC16_-100103	1618
BAC16_-100119	2752
BAC16_-100151	1683
BAC16_-100157	963
BAC16_-100174	204
BAC16_-100214	694
BAC16_-100215	1024
BAC16_-100235	117
BAC16_-100265	971
BAC16_-100294	1229
BAC16_-10030	2455
BAC16_-100307	201
BAC16_-10031	1487
BAC16_-100325	1477
BAC16_-100337	1069
BAC16_-10034	429
BAC16_-100349	1581
BAC16_-100352	772
BAC16_-100406	1031
BAC16_-100415	1055
BAC16_-10043	1930
BAC16_-100440	2038
BAC16_-100455	663
BAC16_-100456	1380
BAC16_-100457	1380
BAC16_-100465	693
BAC16_-100469	1006
BAC16_-100514	2788
BAC16_-100526	1979
BAC16_-100554	1515
BAC16_-100575	2639
BAC16_-100622	1731
BAC16_-100645	976
BAC16_-100653	1836
BAC16_-100663	1685
BAC16_-100670	249
BAC16_-100673	1590
BAC16_-100694	1394
BAC16_-100719	9
BAC16_-100720	667
BAC16_-100763	66
BAC16_-10077	2065
BAC16_-10078	1732
BAC16_-100786	2021
BAC16_-100789	979
BAC16_-100820	3302
BAC16_-100827	2010
BAC16_-100851	32
BAC16_-100854	833
BAC16_-100858	1744
BAC16_-100908	901
BAC16_-100909	874
BAC16_-10094	609
BAC16_-100944	982
BAC16_-100971	971
BAC16_-100978	1502
BAC16_-100979	1502
BAC16_-100987	1172
BAC16_-100994	261
BAC16_-101	1018
BAC16_-101002	1649
BAC16_-101047	837
BAC16_-101048	3265
BAC16_-101049	3265
BAC16_-101050	1094
BAC16_-101054	2772
BAC16_-101055	1579
BAC16_-101058	234
BAC16_-101091	941
BAC16_-101098	6227
BAC16_-101099	6228
BAC16_-10115	1700
BAC16_-101158	1159
BAC16_-101179	3700
BAC16_-101180	3701
BAC16_-101201	1369
BAC16_-10122	1936
BAC16_-101247	1344
BAC16_-10125	853
BAC16_-101256	429
BAC16_-101262	210
BAC16_-101273	1410
BAC16_-101274	1798
BAC16_-101277	908
BAC16_-101287	565
BAC16_-101295	1636
BAC16_-101296	1636
BAC16_-101299	681
BAC16_-101318	973
BAC16_-101336	1378
BAC16_-101405	1009
BAC16_-101406	1549
BAC16_-10141	1169
BAC16_-10142	2252
BAC16_-101443	1216
BAC16_-101448	3178
BAC16_-101457	57
BAC16_-101469	2374
BAC16_-101470	2374
BAC16_-101473	108
BAC16_-10149	1385
BAC16_-101494	1171
BAC16_-101499	2370
BAC16_-101504	1926
BAC16_-101522	650
BAC16_-101525	610
BAC16_-101528	376
BAC16_-101539	3456
BAC16_-101540	3457
BAC16_-101554	1214
BAC16_-101609	3682
BAC16_-101610	3682
BAC16_-101614	1386
BAC16_-101615	1640
BAC16_-101634	1027
BAC16_-101684	2465
BAC16_-10172	798
BAC16_-101732	109
BAC16_-101752	1482
BAC16_-101765	720
BAC16_-101766	1070
BAC16_-101777	285
BAC16_-101788	1038
BAC16_-101794	377
BAC16_-101814	526
BAC16_-101828	2353
BAC16_-101829	700
BAC16_-10185	367
BAC16_-101859	119
BAC16_-101883	1965
BAC16_-101896	1733
BAC16_-101938	906
BAC16_-10196	1107
BAC16_-101961	1278
BAC16_-101975	291
BAC16_-101987	1563
BAC16_-101988	723
BAC16_-102	179
BAC16_-102041	1375
BAC16_-102042	4512
BAC16_-10208	555
BAC16_-102118	1578
BAC16_-102119	1398
BAC16_-102120	471
BAC16_-102121	840
BAC16_-102124	1152
BAC16_-102158	54
BAC16_-102163	24
BAC16_-102166	1305
BAC16_-102172	256
BAC16_-102173	902
BAC16_-102174	635
BAC16_-102177	877
BAC16_-102178	1000
BAC16_-102179	1000
BAC16_-10218	737
BAC16_-102185	32
BAC16_-102200	1016
BAC16_-102235	3158
BAC16_-102288	135
BAC16_-102293	2538
BAC16_-102300	1696
BAC16_-102338	1305
BAC16_-102341	1204
BAC16_-102411	1281
BAC16_-102414	230
BAC16_-102417	1059
BAC16_-102418	1761
BAC16_-102419	1761
BAC16_-102420	686
BAC16_-102421	891
BAC16_-102425	1278
BAC16_-102426	749
BAC16_-102435	1643
BAC16_-102436	1644
BAC16_-102447	884
BAC16_-102453	1015
BAC16_-102475	615
BAC16_-10250	227
BAC16_-102506	1051
BAC16_-102507	1481
BAC16_-102530	1101
BAC16_-10254	812
BAC16_-102542	416
BAC16_-102548	1694
BAC16_-102549	1694
BAC16_-102557	644
BAC16_-102566	2183
BAC16_-102567	2183
BAC16_-102568	41
BAC16_-102587	2949
BAC16_-102588	4376
BAC16_-102589	2845
BAC16_-102590	1428
BAC16_-102591	1116
BAC16_-102594	1000
BAC16_-102601	98
BAC16_-102615	313
BAC16_-102633	1812
BAC16_-102636	963
BAC16_-102637	963
BAC16_-102643	751
BAC16_-102659	1596
BAC16_-10266	504
BAC16_-102666	1722
BAC16_-102685	602
BAC16_-102692	1263
BAC16_-102697	22
BAC16_-102718	168
BAC16_-102724	1824
BAC16_-102728	1712
BAC16_-102733	1116
BAC16_-102744	1326
BAC16_-102751	946
BAC16_-102752	2210
BAC16_-102755	931
BAC16_-102756	109
BAC16_-102762	365
BAC16_-102763	832
BAC16_-102768	710
BAC16_-102804	1215
BAC16_-102805	1215
BAC16_-102808	1667
BAC16_-102809	1620
BAC16_-10281	1988
BAC16_-102815	1107
BAC16_-102825	449
BAC16_-102828	1173
BAC16_-10284	2067
BAC16_-102845	1248
BAC16_-102849	1903
BAC16_-102936	790
BAC16_-102937	1673
BAC16_-102941	970
BAC16_-102969	2695
BAC16_-10298	1413
BAC16_-102988	986
BAC16_-102989	1151
BAC16_-102999	1114
BAC16_-103003	1384
BAC16_-10301	1381
BAC16_-103023	169
BAC16_-103039	2669
BAC16_-103053	611
BAC16_-103057	1570
BAC16_-10308	791
BAC16_-103084	1252
BAC16_-103087	125
BAC16_-103088	179
BAC16_-103098	160
BAC16_-103105	408
BAC16_-10311	1092
BAC16_-103114	445
BAC16_-103115	180
BAC16_-103121	1059
BAC16_-103124	969
BAC16_-103139	1625
BAC16_-103140	2148
BAC16_-103147	822
BAC16_-103148	1600
BAC16_-103149	723
BAC16_-103154	1274
BAC16_-103172	2236
BAC16_-103179	286
BAC16_-103192	916
BAC16_-103193	916
BAC16_-103201	1171
BAC16_-103204	504
BAC16_-103212	378
BAC16_-103267	2105
BAC16_-103342	2176
BAC16_-103377	1827
BAC16_-103378	902
BAC16_-103392	2170
BAC16_-103393	2170
BAC16_-103409	1339
BAC16_-103441	54
BAC16_-103450	1242
BAC16_-103456	2615
BAC16_-103473	2744
BAC16_-103474	2746
BAC16_-103495	1101
BAC16_-103498	1458
BAC16_-103505	1644
BAC16_-103581	2054
BAC16_-103601	654
BAC16_-103607	609
BAC16_-103620	738
BAC16_-103679	1395
BAC16_-10368	591
BAC16_-103689	1423
BAC16_-103702	1075
BAC16_-103722	972
BAC16_-103731	1347
BAC16_-103737	190
BAC16_-10374	583
BAC16_-103746	1239
BAC16_-10375	583
BAC16_-103752	2603
BAC16_-10378	1618
BAC16_-103780	1827
BAC16_-103781	935
BAC16_-103809	653
BAC16_-103817	2191
BAC16_-103820	697
BAC16_-103853	975
BAC16_-103865	2552
BAC16_-103910	199
BAC16_-103952	1323
BAC16_-103953	3629
BAC16_-103954	3629
BAC16_-104011	951
BAC16_-104020	273
BAC16_-104037	1605
BAC16_-104156	2198
BAC16_-104157	88
BAC16_-104158	197
BAC16_-104190	357
BAC16_-104208	1641
BAC16_-104220	668
BAC16_-104229	3643
BAC16_-104230	3643
BAC16_-104318	2935
BAC16_-104328	1988
BAC16_-104346	1529
BAC16_-10435	663
BAC16_-104364	1354
BAC16_-10444	719
BAC16_-10445	1120
BAC16_-104484	540
BAC16_-104487	1482
BAC16_-104488	401
BAC16_-104489	1233
BAC16_-104490	1483
BAC16_-104511	2956
BAC16_-104512	2956
BAC16_-104517	1083
BAC16_-104518	1083
BAC16_-104553	953
BAC16_-104556	3917
BAC16_-104557	3917
BAC16_-104591	2955
BAC16_-104592	2955
BAC16_-104613	617
BAC16_-104629	459
BAC16_-104676	361
BAC16_-104679	1038
BAC16_-104686	1159
BAC16_-104692	1670
BAC16_-104697	1564
BAC16_-104698	1565
BAC16_-104745	599
BAC16_-104746	163
BAC16_-104751	1816
BAC16_-104779	1275
BAC16_-104826	1464
BAC16_-104868	428
BAC16_-104871	988
BAC16_-104878	1055
BAC16_-104899	2046
BAC16_-104900	2046
BAC16_-104901	269
BAC16_-104904	135
BAC16_-10494	938
BAC16_-104987	660
BAC16_-105003	1885
BAC16_-105004	1355
BAC16_-105007	1176
BAC16_-105055	1446
BAC16_-105078	1843
BAC16_-105081	180
BAC16_-1051	651
BAC16_-105114	2473
BAC16_-105126	1842
BAC16_-105135	1568
BAC16_-105164	3749
BAC16_-105165	3734
BAC16_-105169	979
BAC16_-105172	2247
BAC16_-105173	2247
BAC16_-105207	2855
BAC16_-10521	2084
BAC16_-105222	737
BAC16_-105234	606
BAC16_-105246	333
BAC16_-10530	240
BAC16_-10531	570
BAC16_-105361	928
BAC16_-105377	718
BAC16_-105381	2765
BAC16_-105382	2765
BAC16_-105389	759
BAC16_-105390	1097
BAC16_-105409	473
BAC16_-105412	1565
BAC16_-105426	255
BAC16_-105433	1
BAC16_-10544	46
BAC16_-105440	870
BAC16_-105441	1553
BAC16_-105449	573
BAC16_-105465	720
BAC16_-105468	1395
BAC16_-105482	861
BAC16_-105483	1156
BAC16_-105486	599
BAC16_-10549	844
BAC16_-105509	1739
BAC16_-10553	391
BAC16_-105537	953
BAC16_-105551	873
BAC16_-105554	971
BAC16_-105582	3695
BAC16_-105583	1104
BAC16_-105586	997
BAC16_-105591	1166
BAC16_-105594	544
BAC16_-105608	525
BAC16_-10561	653
BAC16_-105612	1022
BAC16_-105633	1567
BAC16_-105640	3372
BAC16_-105646	1997
BAC16_-105647	3531
BAC16_-105648	284
BAC16_-105739	1144
BAC16_-105817	177
BAC16_-105818	1295
BAC16_-105821	770
BAC16_-105834	874
BAC16_-105850	811
BAC16_-105874	2759
BAC16_-105887	1918
BAC16_-10589	584
BAC16_-105929	5207
BAC16_-105930	2246
BAC16_-105933	2952
BAC16_-105934	2984
BAC16_-105935	1603
BAC16_-105938	1385
BAC16_-105947	350
BAC16_-105948	522
BAC16_-105953	42
BAC16_-105954	150
BAC16_-105955	108
BAC16_-105969	377
BAC16_-105979	1605
BAC16_-10601	565
BAC16_-106020	1895
BAC16_-106021	1396
BAC16_-106022	1606
BAC16_-106026	1437
BAC16_-106032	174
BAC16_-106042	1173
BAC16_-106043	1206
BAC16_-106044	777
BAC16_-10608	821
BAC16_-106110	3059
BAC16_-106111	638
BAC16_-106130	1304
BAC16_-106180	606
BAC16_-106186	1451
BAC16_-106187	1056
BAC16_-106193	1500
BAC16_-106210	31
BAC16_-10624	296
BAC16_-106267	2093
BAC16_-106268	897
BAC16_-106274	462
BAC16_-106287	446
BAC16_-106299	1153
BAC16_-106318	746
BAC16_-106337	35
BAC16_-106350	1809
BAC16_-106355	623
BAC16_-106361	1877
BAC16_-106362	1032
BAC16_-106410	1221
BAC16_-106411	1245
BAC16_-106416	3304
BAC16_-106417	3304
BAC16_-106431	807
BAC16_-106442	2046
BAC16_-106443	2885
BAC16_-106448	1765
BAC16_-106466	1457
BAC16_-106467	2170
BAC16_-106482	1133
BAC16_-106489	3030
BAC16_-106490	2090
BAC16_-106491	2090
BAC16_-106492	1107
BAC16_-106504	1790
BAC16_-106505	1693
BAC16_-106510	817
BAC16_-10652	124
BAC16_-106577	2193
BAC16_-106578	1695
BAC16_-106582	2106
BAC16_-106583	2107
BAC16_-106630	738
BAC16_-106634	1486
BAC16_-106646	398
BAC16_-106652	1222
BAC16_-106667	1853
BAC16_-106668	1853
BAC16_-106680	191
BAC16_-106684	306
BAC16_-106691	1921
BAC16_-106717	2326
BAC16_-106718	2759
BAC16_-106733	1305
BAC16_-10678	541
BAC16_-106809	1
BAC16_-106810	941
BAC16_-106811	505
BAC16_-10682	1294
BAC16_-106823	1240
BAC16_-106826	437
BAC16_-10683	390
BAC16_-106850	1140
BAC16_-106868	1143
BAC16_-106869	1443
BAC16_-106870	357
BAC16_-10690	2
BAC16_-106907	1888
BAC16_-106928	1632
BAC16_-106941	4211
BAC16_-106942	4211
BAC16_-106954	1529
BAC16_-106970	2380
BAC16_-106983	1234
BAC16_-107	94
BAC16_-107013	347
BAC16_-107050	887
BAC16_-107063	1682
BAC16_-107064	1284
BAC16_-107072	1192
BAC16_-107080	30
BAC16_-107089	1009
BAC16_-107096	1974
BAC16_-107119	1435
BAC16_-107120	1279
BAC16_-107130	87
BAC16_-10714	54
BAC16_-107183	542
BAC16_-107186	337
BAC16_-107223	373
BAC16_-107224	548
BAC16_-107225	39
BAC16_-107243	433
BAC16_-107254	2317
BAC16_-107298	417
BAC16_-107309	533
BAC16_-107310	1122
BAC16_-107311	1122
BAC16_-107333	2347
BAC16_-107348	356
BAC16_-107351	663
BAC16_-107362	798
BAC16_-107373	1505
BAC16_-107374	2754
BAC16_-107375	1782
BAC16_-107376	349
BAC16_-10738	1261
BAC16_-10739	1261
BAC16_-107392	637
BAC16_-107393	1440
BAC16_-107417	3060
BAC16_-107418	2791
BAC16_-107419	3538
BAC16_-107420	3538
BAC16_-107443	1746
BAC16_-107453	901
BAC16_-107454	1035
BAC16_-107470	610
BAC16_-107476	1236
BAC16_-107484	2500
BAC16_-107485	2501
BAC16_-107500	1269
BAC16_-107519	1311
BAC16_-107539	1277
BAC16_-107550	2334
BAC16_-107581	762
BAC16_-107608	1966
BAC16_-107611	977
BAC16_-107625	771
BAC16_-107653	5563
BAC16_-107654	5562
BAC16_-107657	360
BAC16_-107669	1354
BAC16_-107681	1375
BAC16_-107684	855
BAC16_-107689	638
BAC16_-10773	432
BAC16_-107738	2246
BAC16_-107739	769
BAC16_-10776	534
BAC16_-107788	2275
BAC16_-107813	1213
BAC16_-107827	3318
BAC16_-107828	3318
BAC16_-107829	861
BAC16_-107876	217
BAC16_-107880	1352
BAC16_-107883	896
BAC16_-107892	78
BAC16_-107893	947
BAC16_-107898	550
BAC16_-107915	1290
BAC16_-107920	324
BAC16_-107924	2864
BAC16_-107963	1161
BAC16_-107966	1089
BAC16_-107973	678
BAC16_-107979	1808
BAC16_-107982	105
BAC16_-107985	1050
BAC16_-107986	528
BAC16_-107987	528
BAC16_-107988	159
BAC16_-108003	758
BAC16_-108065	829
BAC16_-108082	1135
BAC16_-108097	262
BAC16_-108110	1151
BAC16_-108117	1476
BAC16_-108143	47
BAC16_-108144	861
BAC16_-108166	731
BAC16_-108167	1020
BAC16_-108174	1523
BAC16_-108177	942
BAC16_-108182	331
BAC16_-108195	1194
BAC16_-108196	1195
BAC16_-108197	690
BAC16_-108202	1404
BAC16_-10821	1511
BAC16_-108212	244
BAC16_-108284	852
BAC16_-108285	1481
BAC16_-108286	67
BAC16_-108287	601
BAC16_-108294	2178
BAC16_-108295	2178
BAC16_-108296	653
BAC16_-108297	1194
BAC16_-108302	55
BAC16_-108309	1141
BAC16_-108328	1202
BAC16_-108333	531
BAC16_-108334	575
BAC16_-108348	1342
BAC16_-108375	1563
BAC16_-108376	810
BAC16_-108380	2053
BAC16_-108394	74
BAC16_-108436	2921
BAC16_-108439	3247
BAC16_-108440	3248
BAC16_-108444	1236
BAC16_-108485	2678
BAC16_-108488	1200
BAC16_-108508	1788
BAC16_-108509	1788
BAC16_-108524	23
BAC16_-108558	2023
BAC16_-108561	425
BAC16_-108569	27
BAC16_-108570	714
BAC16_-108574	964
BAC16_-108575	1280
BAC16_-108603	1492
BAC16_-108611	3008
BAC16_-108612	3008
BAC16_-108626	1641
BAC16_-108627	1643
BAC16_-108679	68
BAC16_-108696	2109
BAC16_-108711	131
BAC16_-108722	1530
BAC16_-108765	1620
BAC16_-108775	1001
BAC16_-108776	877
BAC16_-108785	1292
BAC16_-108797	3261
BAC16_-1088	2323
BAC16_-108810	1172
BAC16_-108811	1193
BAC16_-108812	1147
BAC16_-108813	1537
BAC16_-108827	3091
BAC16_-10884	742
BAC16_-108843	1359
BAC16_-10885	1326
BAC16_-108852	1265
BAC16_-108859	312
BAC16_-10886	23
BAC16_-108860	331
BAC16_-108864	459
BAC16_-108879	95
BAC16_-108894	5090
BAC16_-108895	5093
BAC16_-10893	124
BAC16_-108933	2068
BAC16_-108937	224
BAC16_-108965	1177
BAC16_-108969	1988
BAC16_-108970	353
BAC16_-108971	580
BAC16_-108978	1470
BAC16_-108995	133
BAC16_-109000	1261
BAC16_-109011	841
BAC16_-109024	3066
BAC16_-109025	3066
BAC16_-109047	1576
BAC16_-109048	1401
BAC16_-109054	2160
BAC16_-109088	1130
BAC16_-109128	179
BAC16_-109161	481
BAC16_-109172	894
BAC16_-109173	698
BAC16_-109177	1304
BAC16_-109178	1304
BAC16_-109203	760
BAC16_-109208	62
BAC16_-109209	291
BAC16_-109219	3094
BAC16_-109220	3095
BAC16_-109236	169
BAC16_-109267	263
BAC16_-109268	210
BAC16_-109302	1363
BAC16_-109316	717
BAC16_-109362	1823
BAC16_-109363	2903
[truncated: 21,619 more rows]

## Sheet: High rep2
0None_none_ACOCDTKP_211901.602	793
0None_none_ACOCDTKP_211910.611	2058
0None_none_ACOCDTKP_212119.820	1278
0None_none_ACOCDTKP_212169.870	610
0None_none_ACOCDTKP_213001.1702	88
0None_none_ACOCDTKP_213205.1906	1769
0None_none_ACOCDTKP_214020.2721	292
0None_none_ACOCDTKP_214247.2948	708
0None_none_ACOCDTKP_214493.3194	1155
0None_none_ACOCDTKP_215322.4023	881
0None_none_ACOCDTKP_215577.4278	150
0None_none_ACOCDTKP_215600.4301	813
0None_none_ACOCDTKP_215656.4357	984
0None_none_ACOCDTKP_216067.4768	652
0None_none_ACOCDTKP_216095.4796	1231
0None_none_ACOCDTKP_216181.4882	505
0None_none_ACOCDTKP_216554.5255	1587
0None_none_ACOCUNA1_211442.143	1853
0None_none_ACOCUNA1_211591.292	880
0None_none_ACOCUNA1_212060.761	709
0None_none_ACOCUNA1_212384.1085	3621
0None_none_ACOCUNA1_212388.1089	1503
0None_none_ACOCUNA1_212462.1163	2671
0None_none_ACOCUNA1_212689.1390	827
0None_none_ACOCUNA1_213054.1755	435
0None_none_ACOCUNA1_213236.1937	1842
0None_none_ACOCUNA1_213269.1970	1009
0None_none_ACOCUNA1_213595.2296	316
0None_none_ACOCUNA1_213596.2297	1451
0None_none_ACOCUNA1_213912.2613	738
0None_none_ACOCUNA1_214211.2912	222
0None_none_ACOCUNA1_215225.3926	1517
0None_none_ACOCUNA1_215292.3993	2730
0None_none_ACOCUNA1_215646.4347	1462
0None_none_ACOCUNA1_215690.4391	251
0None_none_ACOCUNA1_215724.4425	1729
0None_none_ACOCUNA1_215840.4541	677
0None_none_ACOCUNA1_216396.5097	705
0None_none_ACOCUNA1_216876.5577	1452
0None_none_ACOCUNA1_216937.5638	336
0None_none_ACOCUNA2_211586.287	1274
0None_none_ACOCUNA2_211767.468	2568
0None_none_ACOCUNA2_212081.782	1846
0None_none_ACOCUNA2_212359.1060	1038
0None_none_ACOCUNA2_212369.1070	251
0None_none_ACOCUNA2_212720.1421	1327
0None_none_ACOCUNA2_212735.1436	548
0None_none_ACOCUNA2_213008.1709	228
0None_none_ACOCUNA2_213110.1811	503
0None_none_ACOCUNA2_213815.2516	390
0None_none_ACOCUNA2_214243.2944	1859
0None_none_ACOCUNA2_214273.2974	2290
0None_none_ACOCUNA2_214492.3193	1686
0None_none_ACOCUNA2_214518.3219	1950
0None_none_ACOCUNA2_214589.3290	525
0None_none_ACOCUNA2_215762.4463	1652
0None_none_ACOCUNA2_215998.4699	209
0None_none_ACOCUNA2_216128.4829	457
0None_none_ACOCUNA2_216410.5111	2096
0None_none_ACOCUNA2_216540.5241	1501
0None_none_ACOCUNA2_216640.5341	1318
0None_none_ACOCUNA2_216774.5475	1971
0None_none_ACOCUNA3_211877.578	216
0None_none_ACOCUNA3_211954.655	1631
0None_none_ACOCUNA3_212419.1120	2356
0None_none_ACOCUNA3_212539.1240	1675
0None_none_ACOCUNA3_213041.1742	494
0None_none_ACOCUNA3_213614.2315	731
0None_none_ACOCUNA3_213630.2331	1001
0None_none_ACOCUNA3_213827.2528	1472
0None_none_ACOCUNA3_214541.3242	67
0None_none_ACOCUNA3_214664.3365	633
0None_none_ACOCUNA3_214842.3543	878
0None_none_ACOCUNA3_215750.4451	687
0None_none_ACOCUNA3_216141.4842	2083
0None_none_ACOCUNA3_216473.5174	197
0None_none_ACOCUNA3_216617.5318	126
0None_none_ACOCUNA3_216747.5448	2280
0None_none_ACOC_211308.9	1241
0None_none_ACOC_211316.17	224
0None_none_ACOC_211335.36	2727
0None_none_ACOC_211355.56	1111
0None_none_ACOC_211362.63	1491
0None_none_ACOC_211392.93	1952
0None_none_ACOC_211413.114	1760
0None_none_ACOC_211423.124	949
0None_none_ACOC_211480.181	1059
0None_none_ACOC_211481.182	1007
0None_none_ACOC_211483.184	1787
0None_none_ACOC_211503.204	1422
0None_none_ACOC_211505.206	1164
0None_none_ACOC_211529.230	931
0None_none_ACOC_211560.261	1306
0None_none_ACOC_211593.294	873
0None_none_ACOC_211619.320	1050
0None_none_ACOC_211632.333	2419
0None_none_ACOC_211662.363	1320
0None_none_ACOC_211684.385	829
0None_none_ACOC_211697.398	65
0None_none_ACOC_211831.532	1830
0None_none_ACOC_211854.555	1648
0None_none_ACOC_211889.590	619
0None_none_ACOC_211898.599	1765
0None_none_ACOC_211921.622	1981
0None_none_ACOC_211983.684	1298
0None_none_ACOC_212012.713	2060
0None_none_ACOC_212036.737	1225
0None_none_ACOC_212073.774	1727
0None_none_ACOC_212115.816	1015
0None_none_ACOC_212121.822	948
0None_none_ACOC_212141.842	1668
0None_none_ACOC_212188.889	1000
0None_none_ACOC_212331.1032	943
0None_none_ACOC_212333.1034	1428
0None_none_ACOC_212420.1121	1701
0None_none_ACOC_212437.1138	2551
0None_none_ACOC_212560.1261	2024
0None_none_ACOC_212569.1270	2484
0None_none_ACOC_212586.1287	1277
0None_none_ACOC_212620.1321	914
0None_none_ACOC_212623.1324	815
0None_none_ACOC_212640.1341	1888
0None_none_ACOC_212641.1342	20
0None_none_ACOC_212684.1385	953
0None_none_ACOC_212692.1393	1794
0None_none_ACOC_212728.1429	946
0None_none_ACOC_212839.1540	1080
0None_none_ACOC_212954.1655	1559
0None_none_ACOC_213049.1750	113
0None_none_ACOC_213126.1827	1392
0None_none_ACOC_213152.1853	908
0None_none_ACOC_213155.1856	464
0None_none_ACOC_213272.1973	868
0None_none_ACOC_213282.1983	1007
0None_none_ACOC_213332.2033	543
0None_none_ACOC_213374.2075	1868
0None_none_ACOC_213474.2175	270
0None_none_ACOC_213475.2176	1600
0None_none_ACOC_213493.2194	1811
0None_none_ACOC_213500.2201	786
0None_none_ACOC_213516.2217	1478
0None_none_ACOC_213524.2225	1542
0None_none_ACOC_213551.2252	674
0None_none_ACOC_213564.2265	2359
0None_none_ACOC_213608.2309	1505
0None_none_ACOC_213612.2313	48
0None_none_ACOC_213732.2433	924
0None_none_ACOC_213757.2458	899
0None_none_ACOC_213873.2574	1294
0None_none_ACOC_213877.2578	1898
0None_none_ACOC_213878.2579	18
0None_none_ACOC_213949.2650	933
0None_none_ACOC_213963.2664	137
0None_none_ACOC_214050.2751	1362
0None_none_ACOC_214067.2768	944
0None_none_ACOC_214080.2781	2576
0None_none_ACOC_214148.2849	1069
0None_none_ACOC_214169.2870	562
0None_none_ACOC_214179.2880	253
0None_none_ACOC_214314.3015	870
0None_none_ACOC_214381.3082	2109
0None_none_ACOC_214382.3083	3213
0None_none_ACOC_214403.3104	1718
0None_none_ACOC_214491.3192	650
0None_none_ACOC_214576.3277	835
0None_none_ACOC_214607.3308	1678
0None_none_ACOC_214611.3312	1891
0None_none_ACOC_214634.3335	836
0None_none_ACOC_214648.3349	1003
0None_none_ACOC_214652.3353	1786
0None_none_ACOC_214681.3382	482
0None_none_ACOC_214713.3414	1078
0None_none_ACOC_214763.3464	428
0None_none_ACOC_214764.3465	14
0None_none_ACOC_214816.3517	25
0None_none_ACOC_214865.3566	1046
0None_none_ACOC_214869.3570	1722
0None_none_ACOC_214891.3592	1423
0None_none_ACOC_214896.3597	911
0None_none_ACOC_214911.3612	99
0None_none_ACOC_214979.3680	2532
0None_none_ACOC_214993.3694	812
0None_none_ACOC_215015.3716	736
0None_none_ACOC_215046.3747	2273
0None_none_ACOC_215107.3808	1692
0None_none_ACOC_215109.3810	1671
0None_none_ACOC_215157.3858	1111
0None_none_ACOC_215184.3885	916
0None_none_ACOC_215326.4027	1569
0None_none_ACOC_215352.4053	1412
0None_none_ACOC_215370.4071	1010
0None_none_ACOC_215389.4090	1365
0None_none_ACOC_215409.4110	1002
0None_none_ACOC_215572.4273	923
0None_none_ACOC_215579.4280	1755
0None_none_ACOC_215631.4332	1001
0None_none_ACOC_215661.4362	1311
0None_none_ACOC_215712.4413	365
0None_none_ACOC_215739.4440	150
0None_none_ACOC_215742.4443	2561
0None_none_ACOC_215764.4465	628
0None_none_ACOC_215827.4528	1548
0None_none_ACOC_215865.4566	1709
0None_none_ACOC_215894.4595	282
0None_none_ACOC_215913.4614	1812
0None_none_ACOC_215944.4645	2093
0None_none_ACOC_215955.4656	726
0None_none_ACOC_215982.4683	1894
0None_none_ACOC_215994.4695	1152
0None_none_ACOC_216012.4713	185
0None_none_ACOC_216018.4719	1327
0None_none_ACOC_216026.4727	987
0None_none_ACOC_216200.4901	604
0None_none_ACOC_216205.4906	366
0None_none_ACOC_216235.4936	917
0None_none_ACOC_216237.4938	1295
0None_none_ACOC_216254.4955	1111
0None_none_ACOC_216263.4964	655
0None_none_ACOC_216273.4974	1366
0None_none_ACOC_216305.5006	403
0None_none_ACOC_216327.5028	663
0None_none_ACOC_216345.5046	967
0None_none_ACOC_216356.5057	1425
0None_none_ACOC_216389.5090	1947
0None_none_ACOC_216424.5125	1647
0None_none_ACOC_216457.5158	940
0None_none_ACOC_216549.5250	1718
0None_none_ACOC_216559.5260	1892
0None_none_ACOC_216566.5267	2594
0None_none_ACOC_216586.5287	129
0None_none_ACOC_216662.5363	1386
0None_none_ACOC_216686.5387	123
0None_none_ACOC_216711.5412	1686
0None_none_ACOC_216717.5418	2398
0None_none_ACOC_216720.5421	789
0None_none_ACOC_216745.5446	1114
0None_none_ACOC_216777.5478	2402
0None_none_ACOC_216786.5487	2273
0None_none_ACOC_216829.5530	1304
0None_none_ACOC_216833.5534	1404
0None_none_ACOC_216859.5560	2085
0None_none_ACOC_216893.5594	565
0None_none_ACOC_216919.5620	1437
0None_none_DTKPPROT_211394.95	1037
0None_none_DTKPPROT_212082.783	2255
0None_none_DTKPPROT_213000.1701	2306
0None_none_DTKPPROT_213243.1944	1167
0None_none_DTKPPROT_213497.2198	624
0None_none_DTKPPROT_213975.2676	269
0None_none_DTKPPROT_214010.2711	2152
0None_none_DTKPPROT_214113.2814	250
0None_none_DTKPPROT_214202.2903	844
0None_none_DTKPPROT_214302.3003	1275
0None_none_DTKPPROT_214488.3189	1837
0None_none_DTKPPROT_214772.3473	1918
0None_none_DTKPPROT_215037.3738	1524
0None_none_DTKPPROT_215761.4462	959
0None_none_DTKPPROT_215985.4686	1053
0None_none_DTKPPROT_215999.4700	1371
0None_none_DTKPPROT_216635.5336	282
0None_none_DTKPPROT_216663.5364	1692
0None_none_DTKPPROT_216884.5585	641
0None_none_DTKPPROT_216921.5622	960
0None_none_DTKP_211348.49	823
0None_none_DTKP_211353.54	3516
0None_none_DTKP_211361.62	377
0None_none_DTKP_211459.160	1092
0None_none_DTKP_211474.175	365
0None_none_DTKP_211531.232	1508
0None_none_DTKP_211561.262	1526
0None_none_DTKP_211624.325	642
0None_none_DTKP_211722.423	1037
0None_none_DTKP_211747.448	1093
0None_none_DTKP_211755.456	1606
0None_none_DTKP_211761.462	1793
0None_none_DTKP_211770.471	1401
0None_none_DTKP_211784.485	731
0None_none_DTKP_211798.499	1655
0None_none_DTKP_211866.567	267
0None_none_DTKP_211874.575	1772
0None_none_DTKP_211885.586	1584
0None_none_DTKP_211899.600	2293
0None_none_DTKP_211908.609	2228
0None_none_DTKP_211909.610	472
0None_none_DTKP_211938.639	435
0None_none_DTKP_211949.650	816
0None_none_DTKP_211963.664	668
0None_none_DTKP_212021.722	597
0None_none_DTKP_212022.723	1375
0None_none_DTKP_212053.754	286
0None_none_DTKP_212064.765	2178
0None_none_DTKP_212070.771	1401
0None_none_DTKP_212071.772	1332
0None_none_DTKP_212095.796	1237
0None_none_DTKP_212133.834	92
0None_none_DTKP_212237.938	2455
0None_none_DTKP_212273.974	366
0None_none_DTKP_212293.994	1731
0None_none_DTKP_212367.1068	1263
0None_none_DTKP_212368.1069	1207
0None_none_DTKP_212398.1099	2484
0None_none_DTKP_212429.1130	694
0None_none_DTKP_212459.1160	1072
0None_none_DTKP_212497.1198	1437
0None_none_DTKP_212518.1219	394
0None_none_DTKP_212691.1392	106
0None_none_DTKP_212709.1410	486
0None_none_DTKP_212780.1481	989
0None_none_DTKP_212788.1489	946
0None_none_DTKP_212908.1609	1286
0None_none_DTKP_212926.1627	492
0None_none_DTKP_212927.1628	2073
0None_none_DTKP_212930.1631	776
0None_none_DTKP_212995.1696	1606
0None_none_DTKP_213067.1768	484
0None_none_DTKP_213092.1793	1864
0None_none_DTKP_213157.1858	32
0None_none_DTKP_213206.1907	1236
0None_none_DTKP_213305.2006	1840
0None_none_DTKP_213315.2016	538
0None_none_DTKP_213320.2021	370
0None_none_DTKP_213422.2123	1218
0None_none_DTKP_213430.2131	1859
0None_none_DTKP_213460.2161	764
0None_none_DTKP_213509.2210	1554
0None_none_DTKP_213532.2233	408
0None_none_DTKP_213548.2249	891
0None_none_DTKP_213581.2282	1951
0None_none_DTKP_213585.2286	854
0None_none_DTKP_213649.2350	1069
0None_none_DTKP_213677.2378	882
0None_none_DTKP_213710.2411	2778
0None_none_DTKP_213727.2428	954
0None_none_DTKP_213751.2452	60
0None_none_DTKP_213752.2453	1087
0None_none_DTKP_213764.2465	588
0None_none_DTKP_213765.2466	1329
0None_none_DTKP_213786.2487	688
0None_none_DTKP_213801.2502	78
0None_none_DTKP_213821.2522	775
0None_none_DTKP_213847.2548	1464
0None_none_DTKP_213914.2615	191
0None_none_DTKP_213979.2680	2095
0None_none_DTKP_213994.2695	861
0None_none_DTKP_214021.2722	1512
0None_none_DTKP_214038.2739	1142
0None_none_DTKP_214041.2742	1901
0None_none_DTKP_214045.2746	1441
0None_none_DTKP_214099.2800	1224
0None_none_DTKP_214112.2813	1287
0None_none_DTKP_214133.2834	756
0None_none_DTKP_214134.2835	1045
0None_none_DTKP_214173.2874	1149
0None_none_DTKP_214259.2960	1060
0None_none_DTKP_214280.2981	711
0None_none_DTKP_214282.2983	1081
0None_none_DTKP_214304.3005	1
0None_none_DTKP_214311.3012	1727
0None_none_DTKP_214335.3036	1367
0None_none_DTKP_214345.3046	131
0None_none_DTKP_214383.3084	200
0None_none_DTKP_214401.3102	585
0None_none_DTKP_214627.3328	589
0None_none_DTKP_214631.3332	953
0None_none_DTKP_214636.3337	570
0None_none_DTKP_214647.3348	1720
0None_none_DTKP_214670.3371	1223
0None_none_DTKP_214693.3394	812
0None_none_DTKP_214716.3417	1743
0None_none_DTKP_214795.3496	777
0None_none_DTKP_214797.3498	188
0None_none_DTKP_214899.3600	632
0None_none_DTKP_214949.3650	605
0None_none_DTKP_214959.3660	1470
0None_none_DTKP_214984.3685	839
0None_none_DTKP_215147.3848	1358
0None_none_DTKP_215158.3859	1482
0None_none_DTKP_215161.3862	534
0None_none_DTKP_215167.3868	1346
0None_none_DTKP_215186.3887	1016
0None_none_DTKP_215190.3891	1515
0None_none_DTKP_215246.3947	1129
0None_none_DTKP_215251.3952	761
0None_none_DTKP_215365.4066	1474
0None_none_DTKP_215371.4072	932
0None_none_DTKP_215422.4123	252
0None_none_DTKP_215440.4141	1431
0None_none_DTKP_215494.4195	2776
0None_none_DTKP_215497.4198	1364
0None_none_DTKP_215502.4203	200
0None_none_DTKP_215538.4239	885
0None_none_DTKP_215565.4266	2346
0None_none_DTKP_215603.4304	1220
0None_none_DTKP_215648.4349	1311
0None_none_DTKP_215685.4386	1414
0None_none_DTKP_215705.4406	949
0None_none_DTKP_215775.4476	1424
0None_none_DTKP_215877.4578	1444
0None_none_DTKP_215942.4643	1356
0None_none_DTKP_215990.4691	1357
0None_none_DTKP_216011.4712	269
0None_none_DTKP_216043.4744	2662
0None_none_DTKP_216054.4755	1420
0None_none_DTKP_216056.4757	430
0None_none_DTKP_216062.4763	1487
0None_none_DTKP_216169.4870	1594
0None_none_DTKP_216183.4884	874
0None_none_DTKP_216234.4935	273
0None_none_DTKP_216251.4952	2182
0None_none_DTKP_216322.5023	335
0None_none_DTKP_216346.5047	149
0None_none_DTKP_216459.5160	75
0None_none_DTKP_216501.5202	2421
0None_none_DTKP_216583.5284	1838
0None_none_DTKP_216604.5305	969
0None_none_DTKP_216614.5315	1796
0None_none_DTKP_216683.5384	378
0None_none_DTKP_216695.5396	742
0None_none_DTKP_216704.5405	1223
0None_none_DTKP_216760.5461	2781
0None_none_DTKP_216863.5564	1496
0None_none_GEEXDTKP_211445.146	1304
0None_none_GEEXDTKP_211623.324	756
0None_none_GEEXDTKP_211688.389	1412
0None_none_GEEXDTKP_212190.891	2319
0None_none_GEEXDTKP_212297.998	1734
0None_none_GEEXDTKP_212412.1113	299
0None_none_GEEXDTKP_212700.1401	460
0None_none_GEEXDTKP_214003.2704	1420
0None_none_GEEXDTKP_214336.3037	2224
0None_none_GEEXDTKP_214573.3274	192
0None_none_GEEXDTKP_214904.3605	658
0None_none_GEEXDTKP_214946.3647	917
0None_none_GEEXDTKP_215374.4075	1532
0None_none_GEEXDTKP_215692.4393	135
0None_none_GEEXDTKP_216076.4777	446
0None_none_GEEXDTKP_216147.4848	1399
0None_none_GEEXDTKP_216357.5058	910
0None_none_GEEXUNA1_211458.159	862
0None_none_GEEXUNA1_211927.628	227
0None_none_GEEXUNA1_212030.731	1841
0None_none_GEEXUNA1_212514.1215	242
0None_none_GEEXUNA1_213052.1753	472
0None_none_GEEXUNA1_213394.2095	1137
0None_none_GEEXUNA1_215086.3787	2254
0None_none_GEEXUNA1_215111.3812	672
0None_none_GEEXUNA1_215472.4173	149
0None_none_GEEXUNA1_215727.4428	120
0None_none_GEEXUNA1_215973.4674	1638
0None_none_GEEXUNA1_216309.5010	1138
0None_none_GEEXUNA1_216330.5031	1087
0None_none_GEEXUNA1_216479.5180	1413
0None_none_GEEXUNA1_216804.5505	1999
0None_none_GEEXUNA2_211396.97	169
0None_none_GEEXUNA2_212003.704	1108
0None_none_GEEXUNA2_212477.1178	1388
0None_none_GEEXUNA2_212617.1318	1241
0None_none_GEEXUNA2_212678.1379	1342
0None_none_GEEXUNA2_212706.1407	2733
0None_none_GEEXUNA2_212784.1485	1816
0None_none_GEEXUNA2_212904.1605	1251
0None_none_GEEXUNA2_213174.1875	1611
0None_none_GEEXUNA2_213431.2132	2268
0None_none_GEEXUNA2_214338.3039	1356
0None_none_GEEXUNA2_214369.3070	58
0None_none_GEEXUNA2_214749.3450	1348
0None_none_GEEXUNA2_214903.3604	952
0None_none_GEEXUNA2_215016.3717	1578
0None_none_GEEXUNA2_215339.4040	71
0None_none_GEEXUNA2_215623.4324	1457
0None_none_GEEXUNA2_215757.4458	1652
0None_none_GEEXUNA2_215826.4527	1870
0None_none_GEEXUNA2_215920.4621	544
0None_none_GEEXUNA2_216002.4703	1337
0None_none_GEEXUNA2_216233.4934	1690
0None_none_GEEXUNA2_216428.5129	423
0None_none_GEEXUNA2_216838.5539	596
0None_none_GEEXUNA3_212530.1231	683
0None_none_GEEXUNA3_213258.1959	143
0None_none_GEEXUNA3_213501.2202	1052
0None_none_GEEXUNA3_214001.2702	573
0None_none_GEEXUNA3_214220.2921	1170
0None_none_GEEXUNA3_214462.3163	1692
0None_none_GEEXUNA3_214615.3316	2019
0None_none_GEEXUNA3_214735.3436	1381
0None_none_GEEXUNA3_214818.3519	1645
0None_none_GEEXUNA3_215669.4370	900
0None_none_GEEXUNA3_216050.4751	2083
0None_none_GEEXUNA3_216333.5034	1352
0None_none_GEEXUNA3_216492.5193	1570
0None_none_GEEXUNA3_216545.5246	135
0None_none_GEEX_211358.59	1914
0None_none_GEEX_211395.96	859
0None_none_GEEX_211447.148	1752
0None_none_GEEX_211470.171	1535
0None_none_GEEX_211541.242	49
0None_none_GEEX_211555.256	1617
0None_none_GEEX_211605.306	1584
0None_none_GEEX_211608.309	1179
0None_none_GEEX_211609.310	2082
0None_none_GEEX_211696.397	805
0None_none_GEEX_211701.402	39
0None_none_GEEX_211730.431	1014
0None_none_GEEX_211802.503	183
0None_none_GEEX_211849.550	1471
0None_none_GEEX_211865.566	27
0None_none_GEEX_212014.715	389
0None_none_GEEX_212019.720	2031
0None_none_GEEX_212041.742	699
0None_none_GEEX_212108.809	1158
0None_none_GEEX_212109.810	1094
0None_none_GEEX_212144.845	291
0None_none_GEEX_212192.893	877
0None_none_GEEX_212205.906	797
0None_none_GEEX_212207.908	956
0None_none_GEEX_212230.931	2168
0None_none_GEEX_212232.933	1994
0None_none_GEEX_212233.934	520
0None_none_GEEX_212265.966	1387
0None_none_GEEX_212269.970	785
0None_none_GEEX_212272.973	460
0None_none_GEEX_212278.979	43
0None_none_GEEX_212285.986	1909
0None_none_GEEX_212332.1033	910
0None_none_GEEX_212372.1073	1455
0None_none_GEEX_212390.1091	1373
0None_none_GEEX_212410.1111	670
0None_none_GEEX_212438.1139	740
0None_none_GEEX_212452.1153	2298
0None_none_GEEX_212533.1234	629
0None_none_GEEX_212537.1238	1327
0None_none_GEEX_212568.1269	1236
0None_none_GEEX_212593.1294	1377
0None_none_GEEX_212629.1330	1809
0None_none_GEEX_212650.1351	2279
0None_none_GEEX_212651.1352	1487
0None_none_GEEX_212695.1396	236
0None_none_GEEX_212699.1400	2304
0None_none_GEEX_212710.1411	1175
0None_none_GEEX_212719.1420	450
0None_none_GEEX_212757.1458	1611
0None_none_GEEX_212795.1496	504
0None_none_GEEX_212831.1532	2224
0None_none_GEEX_212901.1602	2577
0None_none_GEEX_212963.1664	1317
0None_none_GEEX_212969.1670	2239
0None_none_GEEX_213013.1714	1240
0None_none_GEEX_213040.1741	368
0None_none_GEEX_213055.1756	2191
0None_none_GEEX_213075.1776	310
0None_none_GEEX_213090.1791	1589
0None_none_GEEX_213108.1809	791
0None_none_GEEX_213132.1833	3021
0None_none_GEEX_213133.1834	1215
0None_none_GEEX_213151.1852	1974
0None_none_GEEX_213284.1985	1219
0None_none_GEEX_213295.1996	1452
0None_none_GEEX_213303.2004	1961
0None_none_GEEX_213338.2039	1643
0None_none_GEEX_213354.2055	178
0None_none_GEEX_213397.2098	1169
0None_none_GEEX_213441.2142	969
0None_none_GEEX_213459.2160	1386
0None_none_GEEX_213529.2230	1800
0None_none_GEEX_213533.2234	1359
0None_none_GEEX_213536.2237	328
0None_none_GEEX_213562.2263	1308
0None_none_GEEX_213634.2335	1638
0None_none_GEEX_213638.2339	1372
0None_none_GEEX_213651.2352	1629
0None_none_GEEX_213718.2419	969
0None_none_GEEX_213724.2425	1365
0None_none_GEEX_213767.2468	407
0None_none_GEEX_213804.2505	32
0None_none_GEEX_213819.2520	1125
0None_none_GEEX_213831.2532	2416
0None_none_GEEX_213856.2557	1847
0None_none_GEEX_213869.2570	485
0None_none_GEEX_213871.2572	1173
0None_none_GEEX_213889.2590	975
0None_none_GEEX_213903.2604	1622
0None_none_GEEX_213908.2609	675
0None_none_GEEX_213921.2622	65
0None_none_GEEX_213947.2648	939
0None_none_GEEX_213971.2672	1709
0None_none_GEEX_213978.2679	457
0None_none_GEEX_214004.2705	392
0None_none_GEEX_214044.2745	2492
0None_none_GEEX_214077.2778	411
0None_none_GEEX_214120.2821	1399
0None_none_GEEX_214122.2823	1668
0None_none_GEEX_214125.2826	992
0None_none_GEEX_214192.2893	1238
0None_none_GEEX_214242.2943	1980
0None_none_GEEX_214252.2953	1540
0None_none_GEEX_214268.2969	2256
0None_none_GEEX_214285.2986	1082
0None_none_GEEX_214292.2993	2241
0None_none_GEEX_214390.3091	685
0None_none_GEEX_214494.3195	971
0None_none_GEEX_214512.3213	1682
0None_none_GEEX_214516.3217	1090
0None_none_GEEX_214583.3284	2113
0None_none_GEEX_214593.3294	1472
0None_none_GEEX_214598.3299	1058
0None_none_GEEX_214658.3359	1044
0None_none_GEEX_214674.3375	1915
0None_none_GEEX_214689.3390	875
0None_none_GEEX_214706.3407	293
0None_none_GEEX_214777.3478	1515
0None_none_GEEX_214792.3493	2031
0None_none_GEEX_214835.3536	1800
0None_none_GEEX_214934.3635	1392
0None_none_GEEX_214953.3654	1327
0None_none_GEEX_214956.3657	976
0None_none_GEEX_214980.3681	1741
0None_none_GEEX_215006.3707	38
0None_none_GEEX_215088.3789	125
0None_none_GEEX_215114.3815	1200
0None_none_GEEX_215162.3863	456
0None_none_GEEX_215207.3908	1306
0None_none_GEEX_215220.3921	1680
0None_none_GEEX_215230.3931	1577
0None_none_GEEX_215254.3955	1205
0None_none_GEEX_215261.3962	1958
0None_none_GEEX_215265.3966	220
0None_none_GEEX_215274.3975	314
0None_none_GEEX_215319.4020	522
0None_none_GEEX_215360.4061	1326
0None_none_GEEX_215364.4065	1329
0None_none_GEEX_215414.4115	563
0None_none_GEEX_215454.4155	1345
0None_none_GEEX_215459.4160	59
0None_none_GEEX_215516.4217	662
0None_none_GEEX_215524.4225	46
0None_none_GEEX_215530.4231	541
0None_none_GEEX_215532.4233	1644
0None_none_GEEX_215535.4236	602
0None_none_GEEX_215542.4243	2346
0None_none_GEEX_215551.4252	1673
0None_none_GEEX_215590.4291	19
0None_none_GEEX_215611.4312	1380
0None_none_GEEX_215650.4351	280
0None_none_GEEX_215702.4403	1730
0None_none_GEEX_215718.4419	1436
0None_none_GEEX_215786.4487	1060
0None_none_GEEX_215822.4523	246
0None_none_GEEX_215846.4547	1497
0None_none_GEEX_215899.4600	271
0None_none_GEEX_215953.4654	1317
0None_none_GEEX_216051.4752	326
0None_none_GEEX_216079.4780	863
0None_none_GEEX_216100.4801	102
0None_none_GEEX_216259.4960	71
0None_none_GEEX_216272.4973	1966
0None_none_GEEX_216310.5011	1321
0None_none_GEEX_216405.5106	1744
0None_none_GEEX_216409.5110	1356
0None_none_GEEX_216450.5151	575
0None_none_GEEX_216461.5162	587
0None_none_GEEX_216546.5247	344
0None_none_GEEX_216670.5371	2174
0None_none_GEEX_216746.5447	570
0None_none_GEEX_216840.5541	447
0None_none_GEEX_216882.5583	653
0None_none_GEEX_216890.5591	94
0None_none_GEEX_216928.5629	1703
0None_none_GEEX_216929.5630	1490
0None_none_GEEX_216941.5642	787
0None_none_MEPRDTKP_211397.98	1053
0None_none_MEPRDTKP_211984.685	550
0None_none_MEPRDTKP_212024.725	1031
0None_none_MEPRDTKP_212155.856	1355
0None_none_MEPRDTKP_212281.982	66
0None_none_MEPRDTKP_212499.1200	1081
0None_none_MEPRDTKP_212521.1222	451
0None_none_MEPRDTKP_213472.2173	575
0None_none_MEPRDTKP_213646.2347	1463
0None_none_MEPRDTKP_213881.2582	1010
0None_none_MEPRDTKP_213885.2586	255
0None_none_MEPRDTKP_214193.2894	1839
0None_none_MEPRDTKP_214459.3160	1270
0None_none_MEPRDTKP_214622.3323	1868
0None_none_MEPRDTKP_214898.3599	780
0None_none_MEPRDTKP_215133.3834	97
0None_none_MEPRDTKP_215206.3907	1205
0None_none_MEPRDTKP_215330.4031	1180
0None_none_MEPRDTKP_215714.4415	610
0None_none_MEPRDTKP_215974.4675	967
0None_none_MEPRDTKP_216143.4844	981
0None_none_MEPRDTKP_216161.4862	396
0None_none_MEPRDTKP_216297.4998	398
0None_none_MEPRDTKP_216471.5172	108
0None_none_MEPRDTKP_216651.5352	1438
0None_none_MEPRDTKP_216770.5471	750
0None_none_MEPRUNA1_211321.22	1125
0None_none_MEPRUNA1_211659.360	777
0None_none_MEPRUNA1_211881.582	361
0None_none_MEPRUNA1_212087.788	1756
0None_none_MEPRUNA1_212174.875	1630
0None_none_MEPRUNA1_212955.1656	1582
0None_none_MEPRUNA1_212967.1668	788
0None_none_MEPRUNA1_213451.2152	19
0None_none_MEPRUNA1_213606.2307	206
0None_none_MEPRUNA1_213679.2380	1469
0None_none_MEPRUNA1_214042.2743	1339
0None_none_MEPRUNA1_214333.3034	775
0None_none_MEPRUNA1_214687.3388	1633
0None_none_MEPRUNA1_214699.3400	1799
0None_none_MEPRUNA1_214787.3488	1210
0None_none_MEPRUNA1_215012.3713	811
0None_none_MEPRUNA1_215223.3924	856
0None_none_MEPRUNA1_215375.4076	179
0None_none_MEPRUNA1_215515.4216	2023
0None_none_MEPRUNA1_215919.4620	1477
0None_none_MEPRUNA1_216027.4728	394
0None_none_MEPRUNA1_216061.4762	40
0None_none_MEPRUNA1_216078.4779	73
0None_none_MEPRUNA1_216616.5317	1452
0None_none_MEPRUNA1_216618.5319	1780
0None_none_MEPRUNA1_216814.5515	1371
0None_none_MEPRUNA1_216821.5522	820
0None_none_MEPRUNA2_211349.50	1566
0None_none_MEPRUNA2_211384.85	2411
0None_none_MEPRUNA2_211509.210	1641
0None_none_MEPRUNA2_212450.1151	1398
0None_none_MEPRUNA2_212543.1244	2932
0None_none_MEPRUNA2_212983.1684	1189
0None_none_MEPRUNA2_213022.1723	1287
0None_none_MEPRUNA2_213527.2228	1076
0None_none_MEPRUNA2_213553.2254	1461
0None_none_MEPRUNA2_213658.2359	1258
0None_none_MEPRUNA2_213684.2385	1771
0None_none_MEPRUNA2_214121.2822	98
0None_none_MEPRUNA2_214175.2876	1909
0None_none_MEPRUNA2_214340.3041	779
0None_none_MEPRUNA2_214406.3107	1508
0None_none_MEPRUNA2_214771.3472	2283
0None_none_MEPRUNA2_214935.3636	1164
0None_none_MEPRUNA2_215362.4063	514
0None_none_MEPRUNA2_215576.4277	1602
0None_none_MEPRUNA2_215797.4498	995
0None_none_MEPRUNA2_216087.4788	2280
0None_none_MEPRUNA2_216172.4873	423
0None_none_MEPRUNA2_216442.5143	127
0None_none_MEPRUNA2_216467.5168	2343
0None_none_MEPRUNA2_216658.5359	212
0None_none_MEPRUNA2_216678.5379	1123
0None_none_MEPRUNA3_211452.153	2383
0None_none_MEPRUNA3_211656.357	1167
0None_none_MEPRUNA3_212407.1108	55
0None_none_MEPRUNA3_212701.1402	1240
0None_none_MEPRUNA3_212752.1453	753
0None_none_MEPRUNA3_212872.1573	1091
0None_none_MEPRUNA3_212971.1672	1133
0None_none_MEPRUNA3_213233.1934	211
0None_none_MEPRUNA3_213280.1981	1018
0None_none_MEPRUNA3_214572.3273	507
0None_none_MEPRUNA3_215434.4135	1
0None_none_MEPRUNA3_216672.5373	1978
0None_none_MEPRUNA3_216796.5497	392
0None_none_MEPRUNA3_216920.5621	778
0None_none_MEPR_211338.39	876
0None_none_MEPR_211347.48	873
0None_none_MEPR_211410.111	421
0None_none_MEPR_211461.162	1231
0None_none_MEPR_211471.172	1335
0None_none_MEPR_211507.208	1242
0None_none_MEPR_211567.268	2730
0None_none_MEPR_211635.336	326
0None_none_MEPR_211641.342	1317
0None_none_MEPR_211709.410	3020
0None_none_MEPR_211740.441	1369
0None_none_MEPR_211787.488	1813
0None_none_MEPR_211795.496	449
0None_none_MEPR_211796.497	1750
0None_none_MEPR_211828.529	1443
0None_none_MEPR_211835.536	1725
0None_none_MEPR_211868.569	1594
0None_none_MEPR_211892.593	943
0None_none_MEPR_211907.608	819
0None_none_MEPR_211915.616	1043
0None_none_MEPR_211947.648	1926
0None_none_MEPR_211959.660	1202
0None_none_MEPR_211964.665	1110
0None_none_MEPR_212018.719	2693
0None_none_MEPR_212086.787	1769
0None_none_MEPR_212092.793	37
0None_none_MEPR_212129.830	233
0None_none_MEPR_212146.847	1115
0None_none_MEPR_212251.952	812
0None_none_MEPR_212277.978	1475
0None_none_MEPR_212290.991	1107
0None_none_MEPR_212391.1092	93
0None_none_MEPR_212395.1096	864
0None_none_MEPR_212402.1103	292
0None_none_MEPR_212428.1129	736
0None_none_MEPR_212457.1158	890
0None_none_MEPR_212458.1159	1988
0None_none_MEPR_212464.1165	1646
0None_none_MEPR_212469.1170	1623
0None_none_MEPR_212495.1196	1159
0None_none_MEPR_212571.1272	865
0None_none_MEPR_212588.1289	1953
0None_none_MEPR_212614.1315	1316
0None_none_MEPR_212649.1350	677
0None_none_MEPR_212708.1409	1533
0None_none_MEPR_212794.1495	117
0None_none_MEPR_212804.1505	1194
0None_none_MEPR_212869.1570	2145
0None_none_MEPR_212895.1596	1410
0None_none_MEPR_212974.1675	271
0None_none_MEPR_212990.1691	1022
0None_none_MEPR_212998.1699	1391
0None_none_MEPR_213023.1724	1769
0None_none_MEPR_213051.1752	321
0None_none_MEPR_213063.1764	1878
0None_none_MEPR_213173.1874	33
0None_none_MEPR_213196.1897	1960
0None_none_MEPR_213293.1994	409
0None_none_MEPR_213298.1999	154
0None_none_MEPR_213366.2067	1725
0None_none_MEPR_213415.2116	2743
0None_none_MEPR_213443.2144	1004
0None_none_MEPR_213575.2276	1350
0None_none_MEPR_213587.2288	1744
0None_none_MEPR_213598.2299	70
0None_none_MEPR_213616.2317	2150
0None_none_MEPR_213657.2358	78
0None_none_MEPR_213689.2390	1421
0None_none_MEPR_213690.2391	966
0None_none_MEPR_213705.2406	1711
0None_none_MEPR_213855.2556	190
0None_none_MEPR_213897.2598	2039
0None_none_MEPR_213900.2601	107
0None_none_MEPR_213918.2619	654
0None_none_MEPR_213938.2639	1579
0None_none_MEPR_213957.2658	1689
0None_none_MEPR_213998.2699	144
0None_none_MEPR_214096.2797	1730
0None_none_MEPR_214131.2832	1978
0None_none_MEPR_214253.2954	943
0None_none_MEPR_214290.2991	898
0None_none_MEPR_214353.3054	1940
0None_none_MEPR_214400.3101	1570
0None_none_MEPR_214495.3196	1081
0None_none_MEPR_214507.3208	701
0None_none_MEPR_214508.3209	1340
0None_none_MEPR_214530.3231	1264
0None_none_MEPR_214538.3239	852
0None_none_MEPR_214551.3252	1274
0None_none_MEPR_214564.3265	721
0None_none_MEPR_214617.3318	1152
0None_none_MEPR_214653.3354	1146
0None_none_MEPR_214700.3401	1879
0None_none_MEPR_214746.3447	1477
0None_none_MEPR_214750.3451	2371
0None_none_MEPR_214756.3457	1044
0None_none_MEPR_214762.3463	1977
0None_none_MEPR_214790.3491	1321
0None_none_MEPR_214807.3508	783
0None_none_MEPR_214845.3546	1276
0None_none_MEPR_214916.3617	2490
0None_none_MEPR_214918.3619	442
0None_none_MEPR_214947.3648	1778
0None_none_MEPR_214964.3665	698
0None_none_MEPR_215031.3732	956
0None_none_MEPR_215043.3744	1355
0None_none_MEPR_215074.3775	803
0None_none_MEPR_215098.3799	2009
0None_none_MEPR_215169.3870	569
0None_none_MEPR_215309.4010	1592
0None_none_MEPR_215480.4181	1211
0None_none_MEPR_215506.4207	1005
0None_none_MEPR_215591.4292	920
0None_none_MEPR_215612.4313	1250
0None_none_MEPR_215633.4334	1333
0None_none_MEPR_215654.4355	320
0None_none_MEPR_215675.4376	1173
0None_none_MEPR_215703.4404	1942
0None_none_MEPR_215734.4435	1421
0None_none_MEPR_215766.4467	1124
0None_none_MEPR_215784.4485	808
0None_none_MEPR_215804.4505	855
0None_none_MEPR_215907.4608	129
0None_none_MEPR_215909.4610	1497
0None_none_MEPR_215928.4629	80
0None_none_MEPR_215930.4631	1889
0None_none_MEPR_215950.4651	1069
0None_none_MEPR_215980.4681	943
0None_none_MEPR_216025.4726	1297
0None_none_MEPR_216030.4731	624
0None_none_MEPR_216144.4845	1702
0None_none_MEPR_216188.4889	257
0None_none_MEPR_216248.4949	972
0None_none_MEPR_216286.4987	151
0None_none_MEPR_216307.5008	1074
0None_none_MEPR_216347.5048	435
0None_none_MEPR_216373.5074	1123
0None_none_MEPR_216383.5084	2275
0None_none_MEPR_216402.5103	609
0None_none_MEPR_216452.5153	767
0None_none_MEPR_216470.5171	1559
0None_none_MEPR_216512.5213	1948
0None_none_MEPR_216524.5225	634
0None_none_MEPR_216638.5339	863
0None_none_MEPR_216648.5349	1346
0None_none_MEPR_216656.5357	1283
0None_none_MEPR_216698.5399	2719
0None_none_MEPR_216738.5439	239
0None_none_MEPR_216783.5484	2429
0None_none_MEPR_216837.5538	1271
0None_none_MEPR_216905.5606	1644
0None_none_MEPR_216931.5632	1003
0None_none_MEPR_216932.5633	835
0None_none_PROT_211363.64	1390
0None_none_PROT_211398.99	2628
0None_none_PROT_211401.102	134
0None_none_PROT_211415.116	972
0None_none_PROT_211437.138	447
0None_none_PROT_211490.191	936
0None_none_PROT_211492.193	1310
0None_none_PROT_211544.245	1928
0None_none_PROT_211590.291	226
0None_none_PROT_211611.312	907
0None_none_PROT_211618.319	1994
0None_none_PROT_211679.380	723
0None_none_PROT_211694.395	710
0None_none_PROT_211711.412	235
0None_none_PROT_211717.418	1438
0None_none_PROT_211768.469	159
0None_none_PROT_211772.473	719
0None_none_PROT_211845.546	1557
0None_none_PROT_211861.562	2058
0None_none_PROT_211918.619	750
0None_none_PROT_211923.624	1715
0None_none_PROT_211939.640	588
0None_none_PROT_211940.641	1116
0None_none_PROT_211997.698	2109
0None_none_PROT_212010.711	1117
0None_none_PROT_212088.789	1250
0None_none_PROT_212193.894	1661
0None_none_PROT_212198.899	32
0None_none_PROT_212201.902	2053
0None_none_PROT_212202.903	2673
0None_none_PROT_212217.918	1494
0None_none_PROT_212296.997	2022
0None_none_PROT_212305.1006	683
0None_none_PROT_212317.1018	143
0None_none_PROT_212449.1150	939
0None_none_PROT_212451.1152	559
0None_none_PROT_212478.1179	2094
0None_none_PROT_212480.1181	1651
0None_none_PROT_212660.1361	1394
0None_none_PROT_212731.1432	2207
0None_none_PROT_212742.1443	1731
0None_none_PROT_212760.1461	979
0None_none_PROT_212826.1527	1154
0None_none_PROT_212876.1577	1689
0None_none_PROT_212877.1578	1746
0None_none_PROT_212933.1634	1106
0None_none_PROT_213010.1711	1670
0None_none_PROT_213056.1757	904
0None_none_PROT_213061.1762	493
0None_none_PROT_213182.1883	526
0None_none_PROT_213211.1912	2202
0None_none_PROT_213260.1961	1592
0None_none_PROT_213287.1988	2517
0None_none_PROT_213312.2013	1265
0None_none_PROT_213352.2053	409
0None_none_PROT_213434.2135	889
0None_none_PROT_213454.2155	250
0None_none_PROT_213502.2203	326
0None_none_PROT_213511.2212	690
0None_none_PROT_213537.2238	1054
0None_none_PROT_213542.2243	212
0None_none_PROT_213543.2244	535
0None_none_PROT_213609.2310	895
0None_none_PROT_213653.2354	1174
0None_none_PROT_213663.2364	839
0None_none_PROT_213667.2368	2966
0Safe_safe_DTKP_205505.5456	1066
0Safe_safe_DTKP_205506.5457	2299
0Safe_safe_DTKP_205508.5459	1804
0Safe_safe_DTKP_205510.5461	1792
0Safe_safe_DTKP_205511.5462	252
0Safe_safe_DTKP_205512.5463	958
0Safe_safe_DTKP_205514.5465	790
0Safe_safe_DTKP_205516.5467	1741
0Safe_safe_DTKP_205518.5469	1318
0Safe_safe_DTKP_205519.5470	1385
0Safe_safe_DTKP_205520.5471	1018
0Safe_safe_DTKP_205521.5472	1517
0Safe_safe_DTKP_205523.5474	1320
0Safe_safe_DTKP_205524.5475	1307
0Safe_safe_DTKP_205525.5476	751
0Safe_safe_DTKP_205526.5477	1743
0Safe_safe_DTKP_205527.5478	1544
0Safe_safe_DTKP_205529.5480	988
0Safe_safe_DTKP_205531.5482	618
0Safe_safe_DTKP_205532.5483	1478
0Safe_safe_DTKP_205533.5484	1322
0Safe_safe_DTKP_205535.5486	2443
0Safe_safe_DTKP_205536.5487	1068
0Safe_safe_DTKP_205537.5488	693
0Safe_safe_DTKP_205538.5489	961
0Safe_safe_DTKP_205540.5491	207
0Safe_safe_DTKP_205541.5492	1145
0Safe_safe_DTKP_205542.5493	1206
0Safe_safe_DTKP_205543.5494	1308
0Safe_safe_DTKP_205545.5496	731
0Safe_safe_DTKP_205546.5497	1765
0Safe_safe_DTKP_205547.5498	1633
0Safe_safe_DTKP_205548.5499	1407
0Safe_safe_DTKP_205549.5500	946
0Safe_safe_DTKP_205550.5501	1198
0Safe_safe_DTKP_205552.5503	1805
0Safe_safe_DTKP_205555.5506	2048
0Safe_safe_DTKP_205556.5507	1334
0Safe_safe_DTKP_205557.5508	1640
0Safe_safe_DTKP_205558.5509	1277
0Safe_safe_DTKP_205559.5510	786
0Safe_safe_DTKP_205560.5511	1455
0Safe_safe_DTKP_205563.5514	1019
0Safe_safe_DTKP_205564.5515	942
0Safe_safe_DTKP_205565.5516	1351
0Safe_safe_DTKP_205566.5517	1531
0Safe_safe_DTKP_205567.5518	492
0Safe_safe_DTKP_205568.5519	1232
0Safe_safe_DTKP_205569.5520	1448
0Safe_safe_DTKP_205571.5522	641
0Safe_safe_DTKP_205572.5523	898
0Safe_safe_DTKP_205573.5524	210
0Safe_safe_DTKP_205574.5525	1800
0Safe_safe_DTKP_205575.5526	1089
0Safe_safe_DTKP_205577.5528	1414
0Safe_safe_DTKP_205578.5529	1934
0Safe_safe_DTKP_205579.5530	1533
0Safe_safe_DTKP_205580.5531	1669
0Safe_safe_DTKP_205581.5532	333
0Safe_safe_DTKP_205582.5533	1978
0Safe_safe_DTKP_205585.5536	885
0Safe_safe_DTKP_205586.5537	1985
0Safe_safe_DTKP_205587.5538	1443
0Safe_safe_DTKP_205588.5539	1123
0Safe_safe_DTKP_205589.5540	2075
0Safe_safe_DTKP_205590.5541	1523
0Safe_safe_DTKP_205591.5542	1467
0Safe_safe_DTKP_205592.5543	1722
0Safe_safe_DTKP_205593.5544	845
0Safe_safe_DTKP_205594.5545	921
0Safe_safe_DTKP_205596.5547	995
0Safe_safe_DTKP_205598.5549	1760
0Safe_safe_DTKP_205600.5551	1244
0Safe_safe_DTKP_205601.5552	603
0Safe_safe_DTKP_205603.5554	1292
0Safe_safe_DTKP_205604.5555	2483
0Safe_safe_DTKP_205605.5556	2421
0Safe_safe_DTKP_205606.5557	1285
0Safe_safe_DTKP_205607.5558	1643
0Safe_safe_DTKP_205608.5559	1427
0Safe_safe_DTKP_205610.5561	1126
0Safe_safe_DTKP_205611.5562	1267
0Safe_safe_DTKP_205613.5564	1157
0Safe_safe_DTKP_205614.5565	1396
0Safe_safe_DTKP_205615.5566	736
0Safe_safe_DTKP_205616.5567	1756
0Safe_safe_DTKP_205617.5568	1854
0Safe_safe_DTKP_205618.5569	2174
0Safe_safe_DTKP_205620.5571	2150
0Safe_safe_DTKP_205621.5572	1210
0Safe_safe_DTKP_205622.5573	1679
0Safe_safe_DTKP_205623.5574	1122
0Safe_safe_DTKP_205624.5575	1412
0Safe_safe_DTKP_205625.5576	1110
0Safe_safe_DTKP_205626.5577	1697
0Safe_safe_DTKP_205627.5578	814
0Safe_safe_DTKP_205628.5579	1765
0Safe_safe_DTKP_205629.5580	1375
0Safe_safe_DTKP_205630.5581	2227
0Safe_safe_DTKP_205631.5582	1214
0Safe_safe_DTKP_205632.5583	239
0Safe_safe_DTKP_205635.5586	1641
0Safe_safe_DTKP_205636.5587	523
0Safe_safe_DTKP_205637.5588	1521
0Safe_safe_DTKP_205638.5589	1582
0Safe_safe_DTKP_205639.5590	496
0Safe_safe_DTKP_205641.5592	1433
0Safe_safe_DTKP_205643.5594	1927
0Safe_safe_DTKP_205645.5596	598
0Safe_safe_DTKP_205646.5597	2072
0Safe_safe_DTKP_205648.5599	1504
0Safe_safe_DTKP_205650.5601	1419
0Safe_safe_DTKP_205651.5602	1060
0Safe_safe_DTKP_205652.5603	1006
0Safe_safe_DTKP_205653.5604	517
0Safe_safe_DTKP_205654.5605	874
0Safe_safe_DTKP_205655.5606	208
0Safe_safe_DTKP_205657.5608	1168
0Safe_safe_DTKP_205659.5610	674
0Safe_safe_DTKP_205660.5611	826
0Safe_safe_DTKP_205662.5613	1258
0Safe_safe_DTKP_205663.5614	1018
0Safe_safe_DTKP_205664.5615	806
0Safe_safe_DTKP_205665.5616	1975
0Safe_safe_DTKP_205666.5617	2460
0Safe_safe_DTKP_205667.5618	1112
0Safe_safe_DTKP_205668.5619	2083
0Safe_safe_DTKP_205670.5621	936
0Safe_safe_DTKP_205671.5622	1210
0Safe_safe_DTKP_205672.5623	969
0Safe_safe_DTKP_205673.5624	1068
0Safe_safe_DTKP_205675.5626	547
0Safe_safe_DTKP_205676.5627	1662
0Safe_safe_DTKP_205678.5629	2151
0Safe_safe_DTKP_205679.5630	2050
0Safe_safe_DTKP_205680.5631	1571
0Safe_safe_DTKP_205682.5633	1839
0Safe_safe_DTKP_205683.5634	2013
0Safe_safe_DTKP_205684.5635	714
0Safe_safe_DTKP_205686.5637	1767
0Safe_safe_DTKP_205687.5638	1409
0Safe_safe_DTKP_205689.5640	332
0Safe_safe_DTKP_205690.5641	1198
0Safe_safe_DTKP_205691.5642	1047
0Safe_safe_DTKP_205693.5644	1760
0Safe_safe_DTKP_205694.5645	775
0Safe_safe_DTKP_205695.5646	903
0Safe_safe_DTKP_205696.5647	2428
0Safe_safe_DTKP_205697.5648	1285
0Safe_safe_DTKP_205698.5649	1344
0Safe_safe_DTKP_205699.5650	1386
0Safe_safe_DTKP_205700.5651	774
0Safe_safe_DTKP_205701.5652	2207
0Safe_safe_DTKP_205703.5654	1515
0Safe_safe_DTKP_205704.5655	1067
0Safe_safe_DTKP_205705.5656	1131
0Safe_safe_DTKP_205706.5657	1443
0Safe_safe_DTKP_205707.5658	1835
0Safe_safe_DTKP_205710.5661	1132
0Safe_safe_DTKP_205711.5662	1741
0Safe_safe_DTKP_205712.5663	1185
0Safe_safe_DTKP_205713.5664	821
0Safe_safe_DTKP_205714.5665	1383
0Safe_safe_DTKP_205715.5666	616
0Safe_safe_DTKP_205716.5667	1467
0Safe_safe_DTKP_205717.5668	1826
0Safe_safe_DTKP_205719.5670	645
0Safe_safe_DTKP_205721.5672	1906
0Safe_safe_DTKP_205722.5673	237
0Safe_safe_DTKP_205723.5674	1666
0Safe_safe_DTKP_205724.5675	311
0Safe_safe_DTKP_205725.5676	2145
0Safe_safe_DTKP_205726.5677	2571
0Safe_safe_DTKP_205727.5678	1015
0Safe_safe_DTKP_205728.5679	1432
0Safe_safe_DTKP_205730.5681	864
0Safe_safe_DTKP_205731.5682	1564
0Safe_safe_DTKP_205732.5683	2034
0Safe_safe_DTKP_205733.5684	2087
0Safe_safe_DTKP_205734.5685	1035
0Safe_safe_DTKP_205736.5687	1048
0Safe_safe_DTKP_205737.5688	944
0Safe_safe_DTKP_205738.5689	1295
0Safe_safe_DTKP_205739.5690	2508
0Safe_safe_DTKP_205740.5691	1586
0Safe_safe_DTKP_205742.5693	2937
0Safe_safe_DTKP_205743.5694	1709
0Safe_safe_DTKP_205744.5695	1098
0Safe_safe_DTKP_205746.5697	1534
0Safe_safe_DTKP_205747.5698	1981
0Safe_safe_DTKP_205748.5699	1945
0Safe_safe_DTKP_205750.5701	1596
0Safe_safe_DTKP_205751.5702	1031
0Safe_safe_DTKP_205752.5703	1514
0Safe_safe_DTKP_205753.5704	2212
0Safe_safe_DTKP_205754.5705	882
0Safe_safe_DTKP_205755.5706	871
0Safe_safe_DTKP_205758.5709	821
0Safe_safe_DTKP_205759.5710	1674
0Safe_safe_DTKP_205760.5711	1127
0Safe_safe_DTKP_205761.5712	830
0Safe_safe_DTKP_205763.5714	992
0Safe_safe_DTKP_205764.5715	2404
0Safe_safe_DTKP_205765.5716	1620
0Safe_safe_DTKP_205768.5719	1452
0Safe_safe_DTKP_205769.5720	1776
0Safe_safe_DTKP_205770.5721	1312
0Safe_safe_DTKP_205772.5723	652
0Safe_safe_DTKP_205773.5724	1446
0Safe_safe_DTKP_205775.5726	942
0Safe_safe_DTKP_205776.5727	1939
0Safe_safe_DTKP_205777.5728	1284
0Safe_safe_DTKP_205779.5730	1055
0Safe_safe_DTKP_205780.5731	1771
0Safe_safe_DTKP_205781.5732	2179
0Safe_safe_DTKP_205782.5733	1199
0Safe_safe_DTKP_205783.5734	541
0Safe_safe_DTKP_205787.5738	1680
0Safe_safe_DTKP_205788.5739	2830
0Safe_safe_DTKP_205789.5740	2128
0Safe_safe_DTKP_205791.5742	1403
0Safe_safe_DTKP_205792.5743	1347
0Safe_safe_DTKP_205793.5744	1262
0Safe_safe_DTKP_205795.5746	969
0Safe_safe_DTKP_205797.5748	1840
0Safe_safe_DTKP_205800.5751	2311
0Safe_safe_DTKP_205802.5753	1559
0Safe_safe_DTKP_205803.5754	1775
0Safe_safe_DTKP_205804.5755	2026
0Safe_safe_DTKP_205805.5756	1799
0Safe_safe_DTKP_205806.5757	1556
0Safe_safe_DTKP_205807.5758	879
0Safe_safe_DTKP_205808.5759	1046
0Safe_safe_DTKP_205809.5760	1204
0Safe_safe_DTKP_205810.5761	1299
0Safe_safe_DTKP_205811.5762	1796
0Safe_safe_DTKP_205813.5764	1650
0Safe_safe_DTKP_205814.5765	237
0Safe_safe_DTKP_205815.5766	1606
0Safe_safe_DTKP_205817.5768	678
0Safe_safe_DTKP_205821.5772	273
0Safe_safe_DTKP_205824.5775	1052
0Safe_safe_DTKP_205825.5776	1321
0Safe_safe_DTKP_205826.5777	2524
0Safe_safe_DTKP_205827.5778	1495
0Safe_safe_DTKP_205828.5779	1547
0Safe_safe_DTKP_205830.5781	947
0Safe_safe_DTKP_205831.5782	2435
0Safe_safe_DTKP_205832.5783	1560
0Safe_safe_DTKP_205833.5784	1606
0Safe_safe_DTKP_205834.5785	1163
0Safe_safe_DTKP_205835.5786	1423
0Safe_safe_DTKP_205836.5787	1645
0Safe_safe_DTKP_205837.5788	1290
0Safe_safe_DTKP_205838.5789	1696
0Safe_safe_DTKP_205839.5790	1519
0Safe_safe_DTKP_205840.5791	709
0Safe_safe_DTKP_205841.5792	1405
0Safe_safe_DTKP_205842.5793	2357
0Safe_safe_DTKP_205843.5794	1370
0Safe_safe_DTKP_205844.5795	1319
0Safe_safe_DTKP_205845.5796	1707
0Safe_safe_DTKP_205846.5797	1940
0Safe_safe_DTKP_205847.5798	1059
0Safe_safe_DTKP_205848.5799	1110
0Safe_safe_DTKP_205849.5800	1935
0Safe_safe_DTKP_205851.5802	2650
0Safe_safe_DTKP_205853.5804	1639
0Safe_safe_DTKP_205855.5806	1816
0Safe_safe_DTKP_205856.5807	1570
0Safe_safe_DTKP_205857.5808	1725
0Safe_safe_DTKP_205858.5809	832
0Safe_safe_DTKP_205859.5810	1355
BAC16_-100	817
BAC16_-100022	1397
BAC16_-100041	1114
BAC16_-100048	2025
BAC16_-100051	882
BAC16_-100052	1420
BAC16_-100094	1071
BAC16_-100099	1226
BAC16_-100103	1742
BAC16_-100119	1752
BAC16_-100151	1417
BAC16_-100157	620
BAC16_-100174	197
BAC16_-100214	892
BAC16_-100215	1094
BAC16_-100235	67
BAC16_-100265	948
BAC16_-100294	1517
BAC16_-10030	1786
BAC16_-100307	254
BAC16_-10031	960
BAC16_-100325	1315
BAC16_-100337	450
BAC16_-10034	183
BAC16_-100349	1519
BAC16_-100352	917
BAC16_-100406	946
BAC16_-100415	830
BAC16_-10043	1594
BAC16_-100440	2370
BAC16_-100455	867
BAC16_-100456	2081
BAC16_-100457	2081
BAC16_-100465	653
BAC16_-100469	694
BAC16_-100514	1392
BAC16_-100526	1572
BAC16_-100554	1475
BAC16_-100575	1577
BAC16_-100622	1571
BAC16_-100645	633
BAC16_-100653	1074
BAC16_-100663	1327
BAC16_-100670	474
BAC16_-100673	1239
BAC16_-100694	1104
BAC16_-100719	46
BAC16_-100720	422
BAC16_-100763	140
BAC16_-10077	1396
BAC16_-10078	945
BAC16_-100786	1161
BAC16_-100789	1102
BAC16_-100820	2538
BAC16_-100827	1837
BAC16_-100851	135
BAC16_-100854	567
BAC16_-100858	1218
BAC16_-100908	635
BAC16_-100909	536
BAC16_-10094	536
BAC16_-100944	1525
BAC16_-100971	731
BAC16_-100978	1511
BAC16_-100979	1511
BAC16_-100987	1038
BAC16_-100994	195
BAC16_-101	817
BAC16_-101002	1312
BAC16_-101047	1057
BAC16_-101048	3374
BAC16_-101049	3374
BAC16_-101050	1643
BAC16_-101054	1934
BAC16_-101055	1575
BAC16_-101058	209
BAC16_-101091	819
BAC16_-101098	4275
BAC16_-101099	4275
BAC16_-10115	950
BAC16_-101158	709
BAC16_-101179	2845
BAC16_-101180	2845
BAC16_-101201	771
BAC16_-10122	1487
BAC16_-101247	944
BAC16_-10125	580
BAC16_-101256	321
BAC16_-101262	221
BAC16_-101273	1449
BAC16_-101274	1547
BAC16_-101277	695
BAC16_-101287	778
BAC16_-101295	1298
BAC16_-101296	1298
BAC16_-101299	804
BAC16_-101318	558
BAC16_-101336	1066
BAC16_-101405	890
BAC16_-101406	1444
BAC16_-10141	988
BAC16_-10142	1972
BAC16_-101443	997
BAC16_-101448	1727
BAC16_-101457	25
BAC16_-101469	2675
BAC16_-101470	2673
BAC16_-101473	172
BAC16_-10149	1276
BAC16_-101494	695
BAC16_-101499	2116
BAC16_-101504	1686
BAC16_-101522	657
BAC16_-101525	579
BAC16_-101528	374
BAC16_-101539	2973
BAC16_-101540	2973
BAC16_-101554	1093
BAC16_-101609	3693
BAC16_-101610	3693
BAC16_-101614	1399
BAC16_-101615	850
BAC16_-101634	1254
BAC16_-101684	2212
BAC16_-10172	857
BAC16_-101732	168
BAC16_-101752	1886
BAC16_-101765	314
BAC16_-101766	1213
BAC16_-101777	49
BAC16_-101788	722
BAC16_-101794	621
BAC16_-101814	339
BAC16_-101828	1807
BAC16_-101829	720
BAC16_-10185	278
BAC16_-101859	66
BAC16_-101883	1552
BAC16_-101896	1386
BAC16_-101938	862
BAC16_-10196	859
BAC16_-101961	959
BAC16_-101975	192
BAC16_-101987	1164
BAC16_-101988	816
BAC16_-102	257
BAC16_-102041	1140
BAC16_-102042	3316
BAC16_-10208	393
BAC16_-102118	1385
BAC16_-102119	1162
BAC16_-102120	577
BAC16_-102121	487
BAC16_-102124	932
BAC16_-102158	27
BAC16_-102163	43
BAC16_-102166	1086
BAC16_-102172	370
BAC16_-102173	1001
BAC16_-102174	451
BAC16_-102177	419
BAC16_-102178	809
BAC16_-102179	809
BAC16_-10218	933
BAC16_-102185	46
BAC16_-102200	1068
BAC16_-102235	2939
BAC16_-102288	125
BAC16_-102293	2089
BAC16_-102300	1464
BAC16_-102338	1213
BAC16_-102341	742
BAC16_-102411	1343
BAC16_-102414	168
BAC16_-102417	572
BAC16_-102418	1845
BAC16_-102419	1845
BAC16_-102420	639
BAC16_-102421	771
BAC16_-102425	794
BAC16_-102426	775
BAC16_-102435	1501
BAC16_-102436	1501
BAC16_-102447	699
BAC16_-102453	459
BAC16_-102475	367
BAC16_-10250	307
BAC16_-102506	794
BAC16_-102507	1174
BAC16_-102530	827
BAC16_-10254	1038
BAC16_-102542	443
BAC16_-102548	1708
BAC16_-102549	1708
BAC16_-102557	742
BAC16_-102566	2350
BAC16_-102567	2350
BAC16_-102568	62
BAC16_-102587	2586
BAC16_-102588	3769
BAC16_-102589	2041
BAC16_-102590	1183
BAC16_-102591	821
BAC16_-102594	1108
BAC16_-102601	17
BAC16_-102615	492
BAC16_-102633	1842
BAC16_-102636	1112
BAC16_-102637	1113
BAC16_-102643	568
BAC16_-102659	1742
BAC16_-10266	325
BAC16_-102666	2477
BAC16_-102685	609
BAC16_-102692	1211
BAC16_-102697	1
BAC16_-102718	326
BAC16_-102724	756
BAC16_-102728	1005
BAC16_-102733	1029
BAC16_-102744	934
BAC16_-102751	881
BAC16_-102752	2156
BAC16_-102755	609
BAC16_-102756	28
BAC16_-102762	348
BAC16_-102763	860
BAC16_-102768	985
BAC16_-102804	1267
BAC16_-102805	1267
BAC16_-102808	1259
BAC16_-102809	1275
BAC16_-10281	1519
BAC16_-102815	781
BAC16_-102825	500
BAC16_-102828	1299
BAC16_-10284	1848
BAC16_-102845	629
BAC16_-102849	1978
BAC16_-102936	601
BAC16_-102937	1236
BAC16_-102941	745
BAC16_-102969	2371
BAC16_-10298	1397
BAC16_-102988	369
BAC16_-102989	856
BAC16_-102999	892
BAC16_-103003	1233
BAC16_-10301	1068
BAC16_-103023	262
BAC16_-103039	2017
BAC16_-103053	771
BAC16_-103057	1770
BAC16_-10308	685
BAC16_-103084	1489
BAC16_-103087	425
BAC16_-103088	110
BAC16_-103098	225
BAC16_-103105	526
BAC16_-10311	1192
BAC16_-103114	446
BAC16_-103115	127
BAC16_-103121	1099
BAC16_-103124	890
BAC16_-103139	1160
BAC16_-103140	1170
BAC16_-103147	693
BAC16_-103148	1515
BAC16_-103149	633
BAC16_-103154	1065
BAC16_-103172	2778
BAC16_-103179	171
BAC16_-103192	792
BAC16_-103193	792
BAC16_-103201	1152
BAC16_-103204	278
BAC16_-103212	232
BAC16_-103267	1187
BAC16_-103342	1350
BAC16_-103377	1426
BAC16_-103378	764
BAC16_-103392	1934
BAC16_-103393	1934
BAC16_-103408	148
BAC16_-103409	1253
BAC16_-103441	198
BAC16_-103450	511
BAC16_-103456	2148
BAC16_-103473	2136
BAC16_-103474	2136
BAC16_-103495	642
BAC16_-103498	1320
BAC16_-103505	1834
BAC16_-103581	1469
BAC16_-103601	293
BAC16_-103607	360
BAC16_-103620	876
BAC16_-103679	1065
BAC16_-10368	432
BAC16_-103689	1093
BAC16_-103702	706
BAC16_-103722	705
BAC16_-103731	1852
BAC16_-103737	161
BAC16_-10374	587
BAC16_-103746	1286
BAC16_-10375	587
BAC16_-103752	2091
BAC16_-10378	1536
BAC16_-103780	1156
BAC16_-103781	653
BAC16_-103809	854
BAC16_-103817	1936
BAC16_-103820	810
BAC16_-103853	772
BAC16_-103865	2173
BAC16_-103910	120
BAC16_-103952	1518
BAC16_-103953	2810
BAC16_-103954	2810
BAC16_-104011	1246
BAC16_-104020	258
BAC16_-104037	1077
BAC16_-104156	1934
BAC16_-104157	81
BAC16_-104158	129
BAC16_-104190	264
BAC16_-104208	1405
BAC16_-104220	1255
BAC16_-104229	2630
BAC16_-104230	2650
BAC16_-104318	2010
BAC16_-104328	1790
BAC16_-104346	1226
BAC16_-10435	292
BAC16_-104364	1339
BAC16_-10444	876
BAC16_-10445	1092
BAC16_-104484	933
BAC16_-104487	634
BAC16_-104488	460
BAC16_-104489	1308
BAC16_-104490	1270
BAC16_-104511	1797
BAC16_-104512	1797
BAC16_-104517	943
BAC16_-104518	943
BAC16_-104553	544
BAC16_-104556	3121
BAC16_-104557	3121
BAC16_-104591	2999
BAC16_-104592	2999
BAC16_-104613	602
BAC16_-104629	538
BAC16_-104676	271
BAC16_-104679	530
BAC16_-104686	772
BAC16_-104692	1539
BAC16_-104697	1278
BAC16_-104698	1278
BAC16_-104745	587
BAC16_-104746	187
BAC16_-104751	2117
BAC16_-104779	1533
BAC16_-104826	1225
BAC16_-104868	412
BAC16_-104871	915
BAC16_-104878	1031
BAC16_-104899	2276
BAC16_-104900	2276
BAC16_-104901	116
BAC16_-104904	123
BAC16_-10494	1209
BAC16_-104987	830
BAC16_-105003	1410
BAC16_-105004	868
BAC16_-105007	908
BAC16_-105055	1331
BAC16_-105078	1580
BAC16_-105081	194
BAC16_-1051	554
BAC16_-105114	1354
BAC16_-105126	1306
BAC16_-105135	1270
BAC16_-105164	2676
BAC16_-105165	2677
BAC16_-105169	672
BAC16_-105172	2555
BAC16_-105173	2555
BAC16_-105207	2886
BAC16_-10521	1248
BAC16_-105222	544
BAC16_-105234	646
BAC16_-105246	349
BAC16_-10530	228
BAC16_-10531	457
BAC16_-105361	914
BAC16_-105377	750
BAC16_-105381	2071
BAC16_-105382	2071
BAC16_-105389	691
BAC16_-105390	575
BAC16_-105409	701
BAC16_-105412	1714
BAC16_-105426	389
BAC16_-105433	42
BAC16_-10544	43
BAC16_-105440	684
BAC16_-105441	1553
BAC16_-105449	592
BAC16_-105465	650
BAC16_-105468	1097
BAC16_-105482	638
BAC16_-105483	1007
BAC16_-105486	611
BAC16_-10549	581
BAC16_-105509	1485
BAC16_-10553	207
BAC16_-105537	602
BAC16_-105551	651
BAC16_-105554	843
BAC16_-105582	1885
BAC16_-105583	794
BAC16_-105586	722
BAC16_-105591	1075
BAC16_-105594	408
BAC16_-105608	277
BAC16_-10561	340
BAC16_-105612	1224
BAC16_-105633	1737
BAC16_-105640	2101
BAC16_-105646	1588
BAC16_-105647	2882
BAC16_-105648	22
BAC16_-105739	1043
BAC16_-105817	58
BAC16_-105818	1010
BAC16_-105821	906
BAC16_-105834	801
BAC16_-105850	732
BAC16_-105874	1942
BAC16_-105887	1223
BAC16_-10589	609
BAC16_-105929	1892
BAC16_-105930	1086
BAC16_-105933	2342
BAC16_-105934	1993
BAC16_-105935	943
BAC16_-105938	1095
BAC16_-105947	317
BAC16_-105948	589
BAC16_-105953	51
BAC16_-105954	95
BAC16_-105955	44
BAC16_-105969	729
BAC16_-105979	1460
BAC16_-10601	280
BAC16_-106020	1587
BAC16_-106021	1460
BAC16_-106022	1120
BAC16_-106026	1385
BAC16_-106032	227
BAC16_-106042	1382
BAC16_-106043	1382
BAC16_-106044	792
BAC16_-10608	688
BAC16_-106110	2902
BAC16_-106111	900
BAC16_-106130	1043
BAC16_-106180	826
BAC16_-106186	1071
BAC16_-106187	1287
BAC16_-106193	1675
BAC16_-106210	23
BAC16_-10624	208
BAC16_-106267	1844
BAC16_-106268	711
BAC16_-106274	341
BAC16_-106287	689
BAC16_-106299	924
BAC16_-106318	941
BAC16_-106337	80
BAC16_-106350	1258
BAC16_-106355	352
BAC16_-106361	1358
BAC16_-106362	1453
BAC16_-106410	1160
BAC16_-106411	1465
BAC16_-106416	2610
BAC16_-106417	2610
BAC16_-106431	752
BAC16_-106442	1125
BAC16_-106443	2293
BAC16_-106448	1683
BAC16_-106466	1191
BAC16_-106467	1364
BAC16_-106482	940
BAC16_-106489	1567
BAC16_-106490	1257
BAC16_-106491	1257
BAC16_-106492	1264
BAC16_-106504	1442
BAC16_-106505	1359
BAC16_-106510	648
BAC16_-10652	117
BAC16_-106577	1934
BAC16_-106578	1259
BAC16_-106582	1608
BAC16_-106583	1608
BAC16_-106630	945
BAC16_-106634	1652
BAC16_-106646	598
BAC16_-106652	1071
BAC16_-106667	1898
BAC16_-106668	1898
BAC16_-106680	160
BAC16_-106684	217
BAC16_-106691	1642
BAC16_-106717	2509
BAC16_-106718	1615
BAC16_-106733	998
BAC16_-10678	351
BAC16_-106809	8
BAC16_-106810	766
BAC16_-106811	469
BAC16_-10682	1003
BAC16_-106823	696
BAC16_-106826	436
BAC16_-10683	529
BAC16_-106850	1308
BAC16_-106868	1432
BAC16_-106869	1338
BAC16_-106870	225
BAC16_-10690	1
BAC16_-106907	1217
BAC16_-106928	1552
BAC16_-106941	3193
BAC16_-106942	3194
BAC16_-106954	1122
BAC16_-106970	1695
BAC16_-106983	634
BAC16_-107	199
BAC16_-107013	156
BAC16_-107050	1088
BAC16_-107063	1561
BAC16_-107064	1203
BAC16_-107072	1246
BAC16_-107080	14
BAC16_-107089	765
BAC16_-107096	1531
BAC16_-107119	1828
BAC16_-107120	1181
BAC16_-107130	183
BAC16_-10714	111
BAC16_-107183	520
BAC16_-107186	207
BAC16_-107223	254
BAC16_-107224	202
BAC16_-107225	31
BAC16_-107243	514
BAC16_-107254	2176
BAC16_-107298	418
BAC16_-107309	694
BAC16_-107310	972
BAC16_-107311	972
BAC16_-107333	1321
BAC16_-107348	260
BAC16_-107351	462
BAC16_-107362	1047
BAC16_-107373	1674
BAC16_-107374	2751
BAC16_-107375	1849
BAC16_-107376	252
BAC16_-10738	873
BAC16_-10739	873
BAC16_-107392	707
BAC16_-107393	1402
BAC16_-107417	2059
BAC16_-107418	2248
BAC16_-107419	2878
BAC16_-107420	2878
BAC16_-107443	1276
BAC16_-107453	486
BAC16_-107454	729
BAC16_-107470	464
BAC16_-107476	899
BAC16_-107484	2310
BAC16_-107485	2310
BAC16_-107500	954
BAC16_-107519	1371
BAC16_-107539	1414
BAC16_-107550	1681
BAC16_-107581	643
BAC16_-107608	1242
BAC16_-107611	601
BAC16_-107625	483
BAC16_-107653	4623
BAC16_-107654	4623
BAC16_-107657	277
BAC16_-107669	909
BAC16_-107681	1342
BAC16_-107684	1004
BAC16_-107689	673
BAC16_-10773	382
BAC16_-107738	1781
BAC16_-107739	1314
BAC16_-10776	255
BAC16_-107788	1194
BAC16_-107813	720
BAC16_-107827	2345
BAC16_-107828	2345
BAC16_-107829	1007
BAC16_-107876	308
BAC16_-107880	840
BAC16_-107883	665
BAC16_-107892	75
BAC16_-107893	887
BAC16_-107898	767
BAC16_-107915	1111
BAC16_-107920	202
BAC16_-107924	2785
BAC16_-107963	1064
BAC16_-107966	958
BAC16_-107973	609
BAC16_-107979	1602
BAC16_-107982	168
BAC16_-107985	881
BAC16_-107986	730
BAC16_-107987	730
BAC16_-107988	259
BAC16_-108003	617
BAC16_-108065	506
BAC16_-108082	854
BAC16_-108097	395
BAC16_-108110	730
BAC16_-108117	1362
BAC16_-108143	7
BAC16_-108144	803
BAC16_-108166	845
BAC16_-108167	1040
BAC16_-108174	966
BAC16_-108177	581
BAC16_-108182	462
BAC16_-108195	838
BAC16_-108196	839
BAC16_-108197	666
BAC16_-108202	1683
BAC16_-10821	1175
BAC16_-108212	311
BAC16_-108284	541
BAC16_-108285	1067
BAC16_-108286	79
BAC16_-108287	590
BAC16_-108294	1807
BAC16_-108295	1807
BAC16_-108296	256
BAC16_-108297	981
BAC16_-108309	848
BAC16_-108328	1194
BAC16_-108333	467
BAC16_-108334	559
BAC16_-108348	1539
BAC16_-108375	1433
BAC16_-108376	996
BAC16_-108380	1559
BAC16_-108394	148
BAC16_-108436	1758
BAC16_-108439	2828
BAC16_-108440	2838
BAC16_-108444	1329
BAC16_-108485	1766
BAC16_-108488	977
BAC16_-108508	1423
BAC16_-108509	1430
BAC16_-108524	59
BAC16_-108558	1421
BAC16_-108561	412
BAC16_-108570	512
BAC16_-108574	971
BAC16_-108575	892
BAC16_-108603	1218
BAC16_-108611	3159
BAC16_-108612	3160
BAC16_-108626	1400
BAC16_-108627	1401
BAC16_-108679	36
BAC16_-108696	1365
BAC16_-108711	220
BAC16_-108722	945
BAC16_-108765	1084
BAC16_-108775	687
BAC16_-108776	996
BAC16_-108785	1406
BAC16_-108797	2886
BAC16_-1088	2300
BAC16_-108810	1275
BAC16_-108811	1064
BAC16_-108812	999
BAC16_-108813	1406
BAC16_-108827	2402
BAC16_-10884	626
BAC16_-108843	1098
BAC16_-10885	988
BAC16_-108852	1340
BAC16_-108859	460
BAC16_-10886	59
BAC16_-108860	341
BAC16_-108864	609
BAC16_-108879	54
BAC16_-108894	5223
BAC16_-108895	5222
BAC16_-10893	64
BAC16_-108933	1274
BAC16_-108937	320
BAC16_-108965	1122
BAC16_-108969	1135
BAC16_-108970	349
BAC16_-108971	395
BAC16_-108978	1273
BAC16_-108995	79
BAC16_-109000	908
BAC16_-109011	1165
BAC16_-109024	2306
BAC16_-109025	2306
BAC16_-109047	1633
BAC16_-109048	869
BAC16_-109054	2379
BAC16_-109088	1222
BAC16_-109128	268
BAC16_-109161	426
BAC16_-109172	1264
BAC16_-109173	634
BAC16_-109177	994
BAC16_-109178	994
BAC16_-109203	664
BAC16_-109208	79
BAC16_-109209	166
BAC16_-109219	2351
BAC16_-109220	2351
BAC16_-109236	312
BAC16_-109267	232
BAC16_-109268	117
BAC16_-109302	1367
BAC16_-109316	490
BAC16_-109362	1161
BAC16_-109363	2399
[truncated: 21,663 more rows]

## Sheet: T0
0None_none_ACOCDTKP_211901.602	635
0None_none_ACOCDTKP_211910.611	1436
0None_none_ACOCDTKP_212119.820	792
0None_none_ACOCDTKP_212169.870	411
0None_none_ACOCDTKP_213001.1702	14
0None_none_ACOCDTKP_213205.1906	1826
0None_none_ACOCDTKP_214020.2721	254
0None_none_ACOCDTKP_214247.2948	454
0None_none_ACOCDTKP_214493.3194	826
0None_none_ACOCDTKP_215322.4023	604
0None_none_ACOCDTKP_215577.4278	209
0None_none_ACOCDTKP_215600.4301	473
0None_none_ACOCDTKP_215656.4357	337
0None_none_ACOCDTKP_216067.4768	520
0None_none_ACOCDTKP_216095.4796	757
0None_none_ACOCDTKP_216181.4882	280
0None_none_ACOCDTKP_216554.5255	1321
0None_none_ACOCUNA1_211442.143	1149
0None_none_ACOCUNA1_211591.292	641
0None_none_ACOCUNA1_212060.761	564
0None_none_ACOCUNA1_212384.1085	2440
0None_none_ACOCUNA1_212388.1089	1145
0None_none_ACOCUNA1_212462.1163	2164
0None_none_ACOCUNA1_212689.1390	298
0None_none_ACOCUNA1_213054.1755	259
0None_none_ACOCUNA1_213236.1937	1225
0None_none_ACOCUNA1_213269.1970	1027
0None_none_ACOCUNA1_213595.2296	242
0None_none_ACOCUNA1_213596.2297	947
0None_none_ACOCUNA1_213912.2613	601
0None_none_ACOCUNA1_214211.2912	44
0None_none_ACOCUNA1_215225.3926	1142
0None_none_ACOCUNA1_215292.3993	1868
0None_none_ACOCUNA1_215646.4347	1034
0None_none_ACOCUNA1_215690.4391	151
0None_none_ACOCUNA1_215724.4425	1230
0None_none_ACOCUNA1_215840.4541	467
0None_none_ACOCUNA1_216396.5097	522
0None_none_ACOCUNA1_216876.5577	1094
0None_none_ACOCUNA1_216937.5638	376
0None_none_ACOCUNA2_211586.287	854
0None_none_ACOCUNA2_211767.468	1917
0None_none_ACOCUNA2_212081.782	1255
0None_none_ACOCUNA2_212359.1060	727
0None_none_ACOCUNA2_212369.1070	109
0None_none_ACOCUNA2_212720.1421	960
0None_none_ACOCUNA2_212735.1436	565
0None_none_ACOCUNA2_213008.1709	198
0None_none_ACOCUNA2_213110.1811	369
0None_none_ACOCUNA2_213815.2516	77
0None_none_ACOCUNA2_214243.2944	1334
0None_none_ACOCUNA2_214273.2974	1872
0None_none_ACOCUNA2_214492.3193	1339
0None_none_ACOCUNA2_214518.3219	1331
0None_none_ACOCUNA2_214589.3290	225
0None_none_ACOCUNA2_215762.4463	1331
0None_none_ACOCUNA2_215998.4699	149
0None_none_ACOCUNA2_216128.4829	219
0None_none_ACOCUNA2_216410.5111	1541
0None_none_ACOCUNA2_216540.5241	1157
0None_none_ACOCUNA2_216640.5341	984
0None_none_ACOCUNA2_216774.5475	1434
0None_none_ACOCUNA3_211877.578	169
0None_none_ACOCUNA3_211954.655	1044
0None_none_ACOCUNA3_212419.1120	1863
0None_none_ACOCUNA3_212539.1240	964
0None_none_ACOCUNA3_213041.1742	299
0None_none_ACOCUNA3_213614.2315	559
0None_none_ACOCUNA3_213630.2331	812
0None_none_ACOCUNA3_213827.2528	1396
0None_none_ACOCUNA3_214541.3242	35
0None_none_ACOCUNA3_214664.3365	684
0None_none_ACOCUNA3_214842.3543	710
0None_none_ACOCUNA3_215750.4451	383
0None_none_ACOCUNA3_216141.4842	1302
0None_none_ACOCUNA3_216473.5174	171
0None_none_ACOCUNA3_216617.5318	184
0None_none_ACOCUNA3_216747.5448	1538
0None_none_ACOC_211308.9	970
0None_none_ACOC_211316.17	228
0None_none_ACOC_211335.36	2139
0None_none_ACOC_211355.56	1002
0None_none_ACOC_211362.63	720
0None_none_ACOC_211392.93	1658
0None_none_ACOC_211413.114	1288
0None_none_ACOC_211423.124	820
0None_none_ACOC_211480.181	690
0None_none_ACOC_211481.182	689
0None_none_ACOC_211483.184	1276
0None_none_ACOC_211503.204	1021
0None_none_ACOC_211505.206	872
0None_none_ACOC_211529.230	692
0None_none_ACOC_211560.261	781
0None_none_ACOC_211593.294	768
0None_none_ACOC_211619.320	846
0None_none_ACOC_211632.333	1856
0None_none_ACOC_211662.363	1211
0None_none_ACOC_211684.385	445
0None_none_ACOC_211697.398	45
0None_none_ACOC_211831.532	1373
0None_none_ACOC_211854.555	949
0None_none_ACOC_211889.590	417
0None_none_ACOC_211898.599	1104
0None_none_ACOC_211921.622	1468
0None_none_ACOC_211983.684	895
0None_none_ACOC_212012.713	907
0None_none_ACOC_212036.737	721
0None_none_ACOC_212073.774	1386
0None_none_ACOC_212115.816	623
0None_none_ACOC_212121.822	558
0None_none_ACOC_212141.842	1351
0None_none_ACOC_212188.889	924
0None_none_ACOC_212235.936	2
0None_none_ACOC_212331.1032	932
0None_none_ACOC_212333.1034	867
0None_none_ACOC_212420.1121	1246
0None_none_ACOC_212437.1138	1551
0None_none_ACOC_212560.1261	1422
0None_none_ACOC_212569.1270	1680
0None_none_ACOC_212586.1287	876
0None_none_ACOC_212620.1321	716
0None_none_ACOC_212623.1324	509
0None_none_ACOC_212640.1341	1549
0None_none_ACOC_212641.1342	45
0None_none_ACOC_212684.1385	797
0None_none_ACOC_212692.1393	1631
0None_none_ACOC_212728.1429	531
0None_none_ACOC_212839.1540	851
0None_none_ACOC_212954.1655	1117
0None_none_ACOC_213049.1750	30
0None_none_ACOC_213126.1827	1140
0None_none_ACOC_213152.1853	616
0None_none_ACOC_213155.1856	502
0None_none_ACOC_213272.1973	584
0None_none_ACOC_213282.1983	557
0None_none_ACOC_213332.2033	574
0None_none_ACOC_213374.2075	1591
0None_none_ACOC_213474.2175	178
0None_none_ACOC_213475.2176	1395
0None_none_ACOC_213493.2194	1257
0None_none_ACOC_213500.2201	734
0None_none_ACOC_213516.2217	1254
0None_none_ACOC_213524.2225	1153
0None_none_ACOC_213551.2252	751
0None_none_ACOC_213564.2265	1263
0None_none_ACOC_213608.2309	1030
0None_none_ACOC_213612.2313	39
0None_none_ACOC_213732.2433	794
0None_none_ACOC_213757.2458	601
0None_none_ACOC_213873.2574	941
0None_none_ACOC_213877.2578	1281
0None_none_ACOC_213949.2650	917
0None_none_ACOC_213963.2664	43
0None_none_ACOC_214050.2751	944
0None_none_ACOC_214067.2768	608
0None_none_ACOC_214080.2781	1701
0None_none_ACOC_214148.2849	1047
0None_none_ACOC_214169.2870	556
0None_none_ACOC_214179.2880	223
0None_none_ACOC_214314.3015	759
0None_none_ACOC_214381.3082	1605
0None_none_ACOC_214382.3083	1490
0None_none_ACOC_214403.3104	1385
0None_none_ACOC_214491.3192	668
0None_none_ACOC_214576.3277	704
0None_none_ACOC_214607.3308	1533
0None_none_ACOC_214611.3312	1538
0None_none_ACOC_214634.3335	701
0None_none_ACOC_214648.3349	576
0None_none_ACOC_214652.3353	1306
0None_none_ACOC_214681.3382	257
0None_none_ACOC_214713.3414	1109
0None_none_ACOC_214763.3464	403
0None_none_ACOC_214764.3465	20
0None_none_ACOC_214816.3517	65
0None_none_ACOC_214865.3566	709
0None_none_ACOC_214869.3570	1208
0None_none_ACOC_214891.3592	941
0None_none_ACOC_214896.3597	646
0None_none_ACOC_214911.3612	75
0None_none_ACOC_214979.3680	2237
0None_none_ACOC_214993.3694	753
0None_none_ACOC_215015.3716	602
0None_none_ACOC_215046.3747	1447
0None_none_ACOC_215107.3808	1309
0None_none_ACOC_215109.3810	1519
0None_none_ACOC_215157.3858	890
0None_none_ACOC_215184.3885	561
0None_none_ACOC_215326.4027	779
0None_none_ACOC_215352.4053	1036
0None_none_ACOC_215370.4071	662
0None_none_ACOC_215389.4090	1193
0None_none_ACOC_215409.4110	978
0None_none_ACOC_215572.4273	657
0None_none_ACOC_215579.4280	1241
0None_none_ACOC_215631.4332	866
0None_none_ACOC_215661.4362	961
0None_none_ACOC_215712.4413	171
0None_none_ACOC_215739.4440	104
0None_none_ACOC_215742.4443	1659
0None_none_ACOC_215764.4465	496
0None_none_ACOC_215827.4528	1274
0None_none_ACOC_215865.4566	1395
0None_none_ACOC_215894.4595	173
0None_none_ACOC_215913.4614	1223
0None_none_ACOC_215944.4645	1211
0None_none_ACOC_215955.4656	582
0None_none_ACOC_215982.4683	1553
0None_none_ACOC_215994.4695	857
0None_none_ACOC_216012.4713	68
0None_none_ACOC_216018.4719	906
0None_none_ACOC_216026.4727	829
0None_none_ACOC_216200.4901	460
0None_none_ACOC_216205.4906	304
0None_none_ACOC_216235.4936	749
0None_none_ACOC_216237.4938	939
0None_none_ACOC_216254.4955	714
0None_none_ACOC_216263.4964	363
0None_none_ACOC_216273.4974	1033
0None_none_ACOC_216305.5006	325
0None_none_ACOC_216327.5028	364
0None_none_ACOC_216345.5046	720
0None_none_ACOC_216356.5057	1079
0None_none_ACOC_216389.5090	996
0None_none_ACOC_216424.5125	1192
0None_none_ACOC_216457.5158	712
0None_none_ACOC_216549.5250	1306
0None_none_ACOC_216559.5260	1296
0None_none_ACOC_216566.5267	1659
0None_none_ACOC_216586.5287	205
0None_none_ACOC_216662.5363	1106
0None_none_ACOC_216686.5387	68
0None_none_ACOC_216711.5412	1065
0None_none_ACOC_216717.5418	1803
0None_none_ACOC_216720.5421	654
0None_none_ACOC_216745.5446	835
0None_none_ACOC_216777.5478	1652
0None_none_ACOC_216786.5487	1791
0None_none_ACOC_216829.5530	1224
0None_none_ACOC_216833.5534	900
0None_none_ACOC_216859.5560	1324
0None_none_ACOC_216893.5594	234
0None_none_ACOC_216919.5620	941
0None_none_DTKPPROT_211394.95	710
0None_none_DTKPPROT_212082.783	1455
0None_none_DTKPPROT_213000.1701	2022
0None_none_DTKPPROT_213243.1944	1277
0None_none_DTKPPROT_213497.2198	345
0None_none_DTKPPROT_213975.2676	218
0None_none_DTKPPROT_214010.2711	1693
0None_none_DTKPPROT_214113.2814	97
0None_none_DTKPPROT_214202.2903	618
0None_none_DTKPPROT_214302.3003	867
0None_none_DTKPPROT_214377.3078	14
0None_none_DTKPPROT_214488.3189	1208
0None_none_DTKPPROT_214772.3473	1091
0None_none_DTKPPROT_215037.3738	822
0None_none_DTKPPROT_215761.4462	740
0None_none_DTKPPROT_215985.4686	785
0None_none_DTKPPROT_215999.4700	1059
0None_none_DTKPPROT_216635.5336	137
0None_none_DTKPPROT_216663.5364	1406
0None_none_DTKPPROT_216884.5585	394
0None_none_DTKPPROT_216921.5622	684
0None_none_DTKP_211348.49	552
0None_none_DTKP_211353.54	2146
0None_none_DTKP_211361.62	538
0None_none_DTKP_211459.160	638
0None_none_DTKP_211474.175	172
0None_none_DTKP_211531.232	1114
0None_none_DTKP_211561.262	1227
0None_none_DTKP_211624.325	543
0None_none_DTKP_211722.423	708
0None_none_DTKP_211747.448	926
0None_none_DTKP_211755.456	1187
0None_none_DTKP_211761.462	1223
0None_none_DTKP_211770.471	1088
0None_none_DTKP_211784.485	833
0None_none_DTKP_211798.499	1267
0None_none_DTKP_211866.567	282
0None_none_DTKP_211874.575	1432
0None_none_DTKP_211885.586	1355
0None_none_DTKP_211899.600	1706
0None_none_DTKP_211908.609	1572
0None_none_DTKP_211909.610	294
0None_none_DTKP_211938.639	220
0None_none_DTKP_211949.650	721
0None_none_DTKP_211963.664	465
0None_none_DTKP_212021.722	470
0None_none_DTKP_212022.723	1291
0None_none_DTKP_212053.754	110
0None_none_DTKP_212064.765	1582
0None_none_DTKP_212070.771	1170
0None_none_DTKP_212071.772	1141
0None_none_DTKP_212095.796	1145
0None_none_DTKP_212133.834	56
0None_none_DTKP_212237.938	1233
0None_none_DTKP_212273.974	273
0None_none_DTKP_212293.994	1194
0None_none_DTKP_212367.1068	1198
0None_none_DTKP_212368.1069	1209
0None_none_DTKP_212398.1099	2034
0None_none_DTKP_212429.1130	463
0None_none_DTKP_212459.1160	968
0None_none_DTKP_212497.1198	934
0None_none_DTKP_212518.1219	373
0None_none_DTKP_212691.1392	55
0None_none_DTKP_212709.1410	429
0None_none_DTKP_212780.1481	780
0None_none_DTKP_212788.1489	556
0None_none_DTKP_212908.1609	1054
0None_none_DTKP_212926.1627	470
0None_none_DTKP_212927.1628	1692
0None_none_DTKP_212930.1631	528
0None_none_DTKP_212995.1696	1318
0None_none_DTKP_213067.1768	444
0None_none_DTKP_213092.1793	1366
0None_none_DTKP_213157.1858	15
0None_none_DTKP_213206.1907	796
0None_none_DTKP_213305.2006	1314
0None_none_DTKP_213315.2016	237
0None_none_DTKP_213320.2021	325
0None_none_DTKP_213422.2123	751
0None_none_DTKP_213430.2131	1249
0None_none_DTKP_213460.2161	687
0None_none_DTKP_213509.2210	1042
0None_none_DTKP_213532.2233	363
0None_none_DTKP_213548.2249	1000
0None_none_DTKP_213581.2282	1467
0None_none_DTKP_213585.2286	430
0None_none_DTKP_213649.2350	493
0None_none_DTKP_213677.2378	559
0None_none_DTKP_213710.2411	2123
0None_none_DTKP_213727.2428	686
0None_none_DTKP_213751.2452	67
0None_none_DTKP_213752.2453	1048
0None_none_DTKP_213764.2465	720
0None_none_DTKP_213765.2466	809
0None_none_DTKP_213786.2487	558
0None_none_DTKP_213801.2502	63
0None_none_DTKP_213821.2522	902
0None_none_DTKP_213847.2548	875
0None_none_DTKP_213914.2615	151
0None_none_DTKP_213979.2680	1408
0None_none_DTKP_213994.2695	718
0None_none_DTKP_214021.2722	1036
0None_none_DTKP_214038.2739	856
0None_none_DTKP_214041.2742	1133
0None_none_DTKP_214045.2746	1080
0None_none_DTKP_214099.2800	1093
0None_none_DTKP_214112.2813	730
0None_none_DTKP_214133.2834	730
0None_none_DTKP_214134.2835	858
0None_none_DTKP_214173.2874	859
0None_none_DTKP_214259.2960	1008
0None_none_DTKP_214280.2981	768
0None_none_DTKP_214282.2983	704
0None_none_DTKP_214311.3012	1373
0None_none_DTKP_214335.3036	844
0None_none_DTKP_214345.3046	36
0None_none_DTKP_214383.3084	177
0None_none_DTKP_214401.3102	551
0None_none_DTKP_214627.3328	392
0None_none_DTKP_214631.3332	1009
0None_none_DTKP_214636.3337	297
0None_none_DTKP_214647.3348	1581
0None_none_DTKP_214670.3371	1015
0None_none_DTKP_214693.3394	588
0None_none_DTKP_214716.3417	1082
0None_none_DTKP_214795.3496	736
0None_none_DTKP_214797.3498	28
0None_none_DTKP_214899.3600	403
0None_none_DTKP_214949.3650	460
0None_none_DTKP_214959.3660	916
0None_none_DTKP_214984.3685	508
0None_none_DTKP_215147.3848	799
0None_none_DTKP_215158.3859	1209
0None_none_DTKP_215161.3862	337
0None_none_DTKP_215167.3868	743
0None_none_DTKP_215186.3887	610
0None_none_DTKP_215190.3891	1015
0None_none_DTKP_215246.3947	1063
0None_none_DTKP_215251.3952	907
0None_none_DTKP_215365.4066	883
0None_none_DTKP_215371.4072	642
0None_none_DTKP_215422.4123	286
0None_none_DTKP_215440.4141	1225
0None_none_DTKP_215494.4195	1711
0None_none_DTKP_215497.4198	1086
0None_none_DTKP_215502.4203	70
0None_none_DTKP_215538.4239	555
0None_none_DTKP_215565.4266	1529
0None_none_DTKP_215603.4304	1240
0None_none_DTKP_215648.4349	737
0None_none_DTKP_215685.4386	1046
0None_none_DTKP_215705.4406	1224
0None_none_DTKP_215775.4476	1252
0None_none_DTKP_215877.4578	943
0None_none_DTKP_215942.4643	989
0None_none_DTKP_215990.4691	1161
0None_none_DTKP_216011.4712	205
0None_none_DTKP_216043.4744	1576
0None_none_DTKP_216054.4755	841
0None_none_DTKP_216056.4757	341
0None_none_DTKP_216062.4763	1038
0None_none_DTKP_216169.4870	1085
0None_none_DTKP_216183.4884	638
0None_none_DTKP_216234.4935	126
0None_none_DTKP_216251.4952	1446
0None_none_DTKP_216322.5023	171
0None_none_DTKP_216346.5047	249
0None_none_DTKP_216459.5160	73
0None_none_DTKP_216501.5202	2119
0None_none_DTKP_216583.5284	1281
0None_none_DTKP_216604.5305	624
0None_none_DTKP_216614.5315	1573
0None_none_DTKP_216683.5384	206
0None_none_DTKP_216695.5396	620
0None_none_DTKP_216704.5405	1077
0None_none_DTKP_216760.5461	1982
0None_none_DTKP_216863.5564	1219
0None_none_GEEXDTKP_211445.146	1059
0None_none_GEEXDTKP_211623.324	694
0None_none_GEEXDTKP_211688.389	1112
0None_none_GEEXDTKP_212190.891	1574
0None_none_GEEXDTKP_212297.998	1490
0None_none_GEEXDTKP_212412.1113	370
0None_none_GEEXDTKP_212700.1401	433
0None_none_GEEXDTKP_214003.2704	1067
0None_none_GEEXDTKP_214336.3037	1997
0None_none_GEEXDTKP_214573.3274	151
0None_none_GEEXDTKP_214904.3605	423
0None_none_GEEXDTKP_214946.3647	773
0None_none_GEEXDTKP_215374.4075	916
0None_none_GEEXDTKP_215692.4393	136
0None_none_GEEXDTKP_216076.4777	264
0None_none_GEEXDTKP_216147.4848	957
0None_none_GEEXDTKP_216357.5058	873
0None_none_GEEXUNA1_211458.159	691
0None_none_GEEXUNA1_211927.628	87
0None_none_GEEXUNA1_212030.731	1406
0None_none_GEEXUNA1_212514.1215	156
0None_none_GEEXUNA1_213052.1753	233
0None_none_GEEXUNA1_213394.2095	884
0None_none_GEEXUNA1_215086.3787	1561
0None_none_GEEXUNA1_215111.3812	372
0None_none_GEEXUNA1_215472.4173	166
0None_none_GEEXUNA1_215727.4428	87
0None_none_GEEXUNA1_215973.4674	1315
0None_none_GEEXUNA1_216309.5010	909
0None_none_GEEXUNA1_216330.5031	649
0None_none_GEEXUNA1_216479.5180	1011
0None_none_GEEXUNA1_216804.5505	1222
0None_none_GEEXUNA2_211396.97	152
0None_none_GEEXUNA2_212003.704	819
0None_none_GEEXUNA2_212477.1178	937
0None_none_GEEXUNA2_212617.1318	1127
0None_none_GEEXUNA2_212678.1379	857
0None_none_GEEXUNA2_212706.1407	2275
0None_none_GEEXUNA2_212784.1485	1482
0None_none_GEEXUNA2_212904.1605	909
0None_none_GEEXUNA2_213174.1875	1183
0None_none_GEEXUNA2_213431.2132	1813
0None_none_GEEXUNA2_214338.3039	1171
0None_none_GEEXUNA2_214369.3070	83
0None_none_GEEXUNA2_214749.3450	943
0None_none_GEEXUNA2_214903.3604	805
0None_none_GEEXUNA2_215016.3717	1232
0None_none_GEEXUNA2_215339.4040	30
0None_none_GEEXUNA2_215623.4324	1207
0None_none_GEEXUNA2_215757.4458	1505
0None_none_GEEXUNA2_215826.4527	1027
0None_none_GEEXUNA2_215920.4621	610
0None_none_GEEXUNA2_216002.4703	874
0None_none_GEEXUNA2_216233.4934	1188
0None_none_GEEXUNA2_216428.5129	243
0None_none_GEEXUNA2_216838.5539	273
0None_none_GEEXUNA3_212530.1231	380
0None_none_GEEXUNA3_213258.1959	115
0None_none_GEEXUNA3_213501.2202	905
0None_none_GEEXUNA3_214001.2702	452
0None_none_GEEXUNA3_214220.2921	730
0None_none_GEEXUNA3_214462.3163	1038
0None_none_GEEXUNA3_214615.3316	1477
0None_none_GEEXUNA3_214735.3436	1012
0None_none_GEEXUNA3_214818.3519	825
0None_none_GEEXUNA3_215669.4370	1008
0None_none_GEEXUNA3_216050.4751	1822
0None_none_GEEXUNA3_216333.5034	602
0None_none_GEEXUNA3_216492.5193	924
0None_none_GEEXUNA3_216545.5246	95
0None_none_GEEX_211358.59	1141
0None_none_GEEX_211395.96	696
0None_none_GEEX_211447.148	992
0None_none_GEEX_211470.171	1442
0None_none_GEEX_211541.242	46
0None_none_GEEX_211555.256	1109
0None_none_GEEX_211605.306	1304
0None_none_GEEX_211608.309	826
0None_none_GEEX_211609.310	1256
0None_none_GEEX_211696.397	600
0None_none_GEEX_211701.402	2
0None_none_GEEX_211730.431	981
0None_none_GEEX_211802.503	170
0None_none_GEEX_211849.550	1488
0None_none_GEEX_211865.566	11
0None_none_GEEX_212014.715	167
0None_none_GEEX_212019.720	1596
0None_none_GEEX_212041.742	759
0None_none_GEEX_212108.809	963
0None_none_GEEX_212109.810	765
0None_none_GEEX_212144.845	160
0None_none_GEEX_212192.893	466
0None_none_GEEX_212205.906	633
0None_none_GEEX_212207.908	592
0None_none_GEEX_212230.931	1665
0None_none_GEEX_212232.933	1387
0None_none_GEEX_212233.934	412
0None_none_GEEX_212265.966	1135
0None_none_GEEX_212269.970	890
0None_none_GEEX_212272.973	387
0None_none_GEEX_212278.979	67
0None_none_GEEX_212285.986	1185
0None_none_GEEX_212332.1033	643
0None_none_GEEX_212372.1073	1107
0None_none_GEEX_212390.1091	1035
0None_none_GEEX_212410.1111	592
0None_none_GEEX_212438.1139	507
0None_none_GEEX_212452.1153	1652
0None_none_GEEX_212533.1234	611
0None_none_GEEX_212537.1238	1021
0None_none_GEEX_212568.1269	1001
0None_none_GEEX_212593.1294	1123
0None_none_GEEX_212629.1330	1514
0None_none_GEEX_212650.1351	1200
0None_none_GEEX_212651.1352	913
0None_none_GEEX_212695.1396	225
0None_none_GEEX_212699.1400	1710
0None_none_GEEX_212710.1411	774
0None_none_GEEX_212719.1420	476
0None_none_GEEX_212757.1458	1069
0None_none_GEEX_212795.1496	441
0None_none_GEEX_212831.1532	1600
0None_none_GEEX_212901.1602	1971
0None_none_GEEX_212963.1664	762
0None_none_GEEX_212969.1670	1422
0None_none_GEEX_213013.1714	1085
0None_none_GEEX_213040.1741	370
0None_none_GEEX_213055.1756	1487
0None_none_GEEX_213075.1776	242
0None_none_GEEX_213090.1791	1259
0None_none_GEEX_213108.1809	481
0None_none_GEEX_213132.1833	1942
0None_none_GEEX_213133.1834	712
0None_none_GEEX_213151.1852	1404
0None_none_GEEX_213284.1985	1178
0None_none_GEEX_213295.1996	1035
0None_none_GEEX_213303.2004	884
0None_none_GEEX_213338.2039	1119
0None_none_GEEX_213354.2055	188
0None_none_GEEX_213397.2098	1244
0None_none_GEEX_213441.2142	656
0None_none_GEEX_213459.2160	1191
0None_none_GEEX_213529.2230	1334
0None_none_GEEX_213533.2234	676
0None_none_GEEX_213536.2237	317
0None_none_GEEX_213562.2263	1066
0None_none_GEEX_213634.2335	1437
0None_none_GEEX_213638.2339	916
0None_none_GEEX_213651.2352	1222
0None_none_GEEX_213718.2419	714
0None_none_GEEX_213724.2425	1021
0None_none_GEEX_213767.2468	231
0None_none_GEEX_213804.2505	72
0None_none_GEEX_213819.2520	1134
0None_none_GEEX_213831.2532	1715
0None_none_GEEX_213856.2557	1508
0None_none_GEEX_213869.2570	364
0None_none_GEEX_213871.2572	741
0None_none_GEEX_213889.2590	499
0None_none_GEEX_213903.2604	1253
0None_none_GEEX_213908.2609	466
0None_none_GEEX_213921.2622	71
0None_none_GEEX_213947.2648	723
0None_none_GEEX_213971.2672	1216
0None_none_GEEX_213978.2679	405
0None_none_GEEX_214004.2705	381
0None_none_GEEX_214044.2745	1510
0None_none_GEEX_214077.2778	431
0None_none_GEEX_214120.2821	1085
0None_none_GEEX_214122.2823	1257
0None_none_GEEX_214125.2826	678
0None_none_GEEX_214192.2893	992
0None_none_GEEX_214242.2943	1436
0None_none_GEEX_214252.2953	969
0None_none_GEEX_214268.2969	1111
0None_none_GEEX_214285.2986	707
0None_none_GEEX_214292.2993	1550
0None_none_GEEX_214390.3091	566
0None_none_GEEX_214494.3195	838
0None_none_GEEX_214512.3213	1338
0None_none_GEEX_214516.3217	737
0None_none_GEEX_214583.3284	1608
0None_none_GEEX_214593.3294	1267
0None_none_GEEX_214598.3299	555
0None_none_GEEX_214658.3359	705
0None_none_GEEX_214674.3375	1737
0None_none_GEEX_214689.3390	999
0None_none_GEEX_214706.3407	210
0None_none_GEEX_214777.3478	920
0None_none_GEEX_214792.3493	1420
0None_none_GEEX_214835.3536	1169
0None_none_GEEX_214934.3635	790
0None_none_GEEX_214953.3654	1117
0None_none_GEEX_214956.3657	694
0None_none_GEEX_214980.3681	1339
0None_none_GEEX_215006.3707	31
0None_none_GEEX_215088.3789	101
0None_none_GEEX_215114.3815	715
0None_none_GEEX_215162.3863	368
0None_none_GEEX_215207.3908	1203
0None_none_GEEX_215220.3921	1348
0None_none_GEEX_215230.3931	1300
0None_none_GEEX_215254.3955	770
0None_none_GEEX_215261.3962	1251
0None_none_GEEX_215265.3966	200
0None_none_GEEX_215274.3975	200
0None_none_GEEX_215319.4020	385
0None_none_GEEX_215360.4061	1155
0None_none_GEEX_215364.4065	876
0None_none_GEEX_215414.4115	373
0None_none_GEEX_215454.4155	859
0None_none_GEEX_215459.4160	50
0None_none_GEEX_215516.4217	426
0None_none_GEEX_215524.4225	27
0None_none_GEEX_215530.4231	383
0None_none_GEEX_215532.4233	872
0None_none_GEEX_215535.4236	381
0None_none_GEEX_215542.4243	1616
0None_none_GEEX_215551.4252	1056
0None_none_GEEX_215590.4291	18
0None_none_GEEX_215611.4312	646
0None_none_GEEX_215650.4351	324
0None_none_GEEX_215702.4403	973
0None_none_GEEX_215718.4419	1170
0None_none_GEEX_215786.4487	908
0None_none_GEEX_215822.4523	221
0None_none_GEEX_215846.4547	1093
0None_none_GEEX_215899.4600	144
0None_none_GEEX_215953.4654	749
0None_none_GEEX_216051.4752	120
0None_none_GEEX_216079.4780	681
0None_none_GEEX_216100.4801	60
0None_none_GEEX_216259.4960	103
0None_none_GEEX_216272.4973	1147
0None_none_GEEX_216310.5011	813
0None_none_GEEX_216405.5106	1322
0None_none_GEEX_216409.5110	1024
0None_none_GEEX_216450.5151	573
0None_none_GEEX_216461.5162	466
0None_none_GEEX_216546.5247	251
0None_none_GEEX_216670.5371	1705
0None_none_GEEX_216746.5447	377
0None_none_GEEX_216840.5541	169
0None_none_GEEX_216882.5583	398
0None_none_GEEX_216890.5591	92
0None_none_GEEX_216928.5629	1238
0None_none_GEEX_216929.5630	1078
0None_none_GEEX_216941.5642	465
0None_none_MEPRDTKP_211397.98	869
0None_none_MEPRDTKP_211984.685	340
0None_none_MEPRDTKP_212024.725	974
0None_none_MEPRDTKP_212155.856	932
0None_none_MEPRDTKP_212281.982	64
0None_none_MEPRDTKP_212499.1200	912
0None_none_MEPRDTKP_212521.1222	365
0None_none_MEPRDTKP_213472.2173	393
0None_none_MEPRDTKP_213646.2347	1030
0None_none_MEPRDTKP_213881.2582	871
0None_none_MEPRDTKP_213885.2586	72
0None_none_MEPRDTKP_214193.2894	1339
0None_none_MEPRDTKP_214459.3160	980
0None_none_MEPRDTKP_214622.3323	1302
0None_none_MEPRDTKP_214898.3599	633
0None_none_MEPRDTKP_215133.3834	79
0None_none_MEPRDTKP_215206.3907	1029
0None_none_MEPRDTKP_215330.4031	656
0None_none_MEPRDTKP_215714.4415	575
0None_none_MEPRDTKP_215974.4675	793
0None_none_MEPRDTKP_216143.4844	696
0None_none_MEPRDTKP_216161.4862	239
0None_none_MEPRDTKP_216297.4998	285
0None_none_MEPRDTKP_216471.5172	44
0None_none_MEPRDTKP_216651.5352	1139
0None_none_MEPRDTKP_216770.5471	517
0None_none_MEPRUNA1_211321.22	967
0None_none_MEPRUNA1_211659.360	683
0None_none_MEPRUNA1_211881.582	295
0None_none_MEPRUNA1_212087.788	952
0None_none_MEPRUNA1_212174.875	1000
0None_none_MEPRUNA1_212955.1656	985
0None_none_MEPRUNA1_212967.1668	522
0None_none_MEPRUNA1_213451.2152	29
0None_none_MEPRUNA1_213606.2307	128
0None_none_MEPRUNA1_213679.2380	1162
0None_none_MEPRUNA1_214042.2743	953
0None_none_MEPRUNA1_214333.3034	860
0None_none_MEPRUNA1_214687.3388	1070
0None_none_MEPRUNA1_214699.3400	994
0None_none_MEPRUNA1_214787.3488	914
0None_none_MEPRUNA1_215012.3713	878
0None_none_MEPRUNA1_215223.3924	398
0None_none_MEPRUNA1_215375.4076	161
0None_none_MEPRUNA1_215515.4216	1686
0None_none_MEPRUNA1_215919.4620	1334
0None_none_MEPRUNA1_216027.4728	200
0None_none_MEPRUNA1_216061.4762	80
0None_none_MEPRUNA1_216078.4779	56
0None_none_MEPRUNA1_216616.5317	1063
0None_none_MEPRUNA1_216618.5319	1234
0None_none_MEPRUNA1_216814.5515	1073
0None_none_MEPRUNA1_216821.5522	521
0None_none_MEPRUNA2_211349.50	2032
0None_none_MEPRUNA2_211384.85	1567
0None_none_MEPRUNA2_211509.210	1314
0None_none_MEPRUNA2_212450.1151	946
0None_none_MEPRUNA2_212543.1244	1925
0None_none_MEPRUNA2_212983.1684	941
0None_none_MEPRUNA2_213022.1723	663
0None_none_MEPRUNA2_213527.2228	729
0None_none_MEPRUNA2_213553.2254	1130
0None_none_MEPRUNA2_213658.2359	1041
0None_none_MEPRUNA2_213684.2385	1471
0None_none_MEPRUNA2_214121.2822	118
0None_none_MEPRUNA2_214175.2876	1287
0None_none_MEPRUNA2_214340.3041	591
0None_none_MEPRUNA2_214406.3107	924
0None_none_MEPRUNA2_214771.3472	1822
0None_none_MEPRUNA2_214935.3636	708
0None_none_MEPRUNA2_215362.4063	315
0None_none_MEPRUNA2_215576.4277	1195
0None_none_MEPRUNA2_215797.4498	540
0None_none_MEPRUNA2_216087.4788	1181
0None_none_MEPRUNA2_216172.4873	242
0None_none_MEPRUNA2_216442.5143	184
0None_none_MEPRUNA2_216467.5168	1497
0None_none_MEPRUNA2_216658.5359	205
0None_none_MEPRUNA2_216678.5379	869
0None_none_MEPRUNA3_211452.153	1670
0None_none_MEPRUNA3_211656.357	724
0None_none_MEPRUNA3_212407.1108	79
0None_none_MEPRUNA3_212701.1402	1219
0None_none_MEPRUNA3_212752.1453	476
0None_none_MEPRUNA3_212872.1573	1091
0None_none_MEPRUNA3_212971.1672	819
0None_none_MEPRUNA3_213233.1934	226
0None_none_MEPRUNA3_213280.1981	767
0None_none_MEPRUNA3_214572.3273	522
0None_none_MEPRUNA3_215434.4135	11
0None_none_MEPRUNA3_216672.5373	1815
0None_none_MEPRUNA3_216796.5497	252
0None_none_MEPRUNA3_216920.5621	704
0None_none_MEPR_211338.39	599
0None_none_MEPR_211347.48	777
0None_none_MEPR_211410.111	365
0None_none_MEPR_211461.162	934
0None_none_MEPR_211471.172	1176
0None_none_MEPR_211507.208	972
0None_none_MEPR_211567.268	2007
0None_none_MEPR_211635.336	222
0None_none_MEPR_211641.342	847
0None_none_MEPR_211709.410	2126
0None_none_MEPR_211740.441	808
0None_none_MEPR_211787.488	1316
0None_none_MEPR_211795.496	408
0None_none_MEPR_211796.497	1274
0None_none_MEPR_211828.529	1293
0None_none_MEPR_211835.536	1135
0None_none_MEPR_211868.569	1150
0None_none_MEPR_211892.593	924
0None_none_MEPR_211907.608	781
0None_none_MEPR_211915.616	787
0None_none_MEPR_211947.648	1243
0None_none_MEPR_211959.660	751
0None_none_MEPR_211964.665	939
0None_none_MEPR_212018.719	1798
0None_none_MEPR_212086.787	1408
0None_none_MEPR_212092.793	42
0None_none_MEPR_212129.830	237
0None_none_MEPR_212146.847	863
0None_none_MEPR_212251.952	434
0None_none_MEPR_212277.978	1295
0None_none_MEPR_212290.991	942
0None_none_MEPR_212391.1092	73
0None_none_MEPR_212395.1096	722
0None_none_MEPR_212402.1103	410
0None_none_MEPR_212428.1129	507
0None_none_MEPR_212457.1158	761
0None_none_MEPR_212458.1159	1436
0None_none_MEPR_212464.1165	968
0None_none_MEPR_212469.1170	1423
0None_none_MEPR_212495.1196	648
0None_none_MEPR_212571.1272	712
0None_none_MEPR_212588.1289	1208
0None_none_MEPR_212614.1315	791
0None_none_MEPR_212649.1350	811
0None_none_MEPR_212708.1409	1033
0None_none_MEPR_212794.1495	87
0None_none_MEPR_212804.1505	920
0None_none_MEPR_212869.1570	1367
0None_none_MEPR_212895.1596	866
0None_none_MEPR_212974.1675	106
0None_none_MEPR_212990.1691	652
0None_none_MEPR_212998.1699	798
0None_none_MEPR_213023.1724	1495
0None_none_MEPR_213051.1752	238
0None_none_MEPR_213063.1764	1388
0None_none_MEPR_213173.1874	1
0None_none_MEPR_213196.1897	1443
0None_none_MEPR_213293.1994	130
0None_none_MEPR_213298.1999	51
0None_none_MEPR_213366.2067	1032
0None_none_MEPR_213415.2116	1824
0None_none_MEPR_213443.2144	520
0None_none_MEPR_213575.2276	1130
0None_none_MEPR_213587.2288	1093
0None_none_MEPR_213598.2299	61
0None_none_MEPR_213616.2317	1570
0None_none_MEPR_213657.2358	85
0None_none_MEPR_213689.2390	915
0None_none_MEPR_213690.2391	651
0None_none_MEPR_213705.2406	1063
0None_none_MEPR_213855.2556	126
0None_none_MEPR_213897.2598	1144
0None_none_MEPR_213900.2601	95
0None_none_MEPR_213918.2619	584
0None_none_MEPR_213938.2639	1292
0None_none_MEPR_213957.2658	1225
0None_none_MEPR_213998.2699	51
0None_none_MEPR_214096.2797	1334
0None_none_MEPR_214131.2832	890
0None_none_MEPR_214253.2954	546
0None_none_MEPR_214290.2991	605
0None_none_MEPR_214353.3054	1312
0None_none_MEPR_214400.3101	1093
0None_none_MEPR_214495.3196	686
0None_none_MEPR_214507.3208	426
0None_none_MEPR_214508.3209	989
0None_none_MEPR_214530.3231	709
0None_none_MEPR_214538.3239	521
0None_none_MEPR_214551.3252	861
0None_none_MEPR_214564.3265	501
0None_none_MEPR_214617.3318	759
0None_none_MEPR_214653.3354	984
0None_none_MEPR_214700.3401	991
0None_none_MEPR_214746.3447	1143
0None_none_MEPR_214750.3451	1722
0None_none_MEPR_214756.3457	679
0None_none_MEPR_214762.3463	1412
0None_none_MEPR_214790.3491	914
0None_none_MEPR_214807.3508	583
0None_none_MEPR_214845.3546	1200
0None_none_MEPR_214916.3617	1758
0None_none_MEPR_214918.3619	347
0None_none_MEPR_214947.3648	1458
0None_none_MEPR_214964.3665	427
0None_none_MEPR_215031.3732	765
0None_none_MEPR_215043.3744	941
0None_none_MEPR_215074.3775	652
0None_none_MEPR_215098.3799	1847
0None_none_MEPR_215169.3870	560
0None_none_MEPR_215309.4010	1017
0None_none_MEPR_215480.4181	767
0None_none_MEPR_215506.4207	856
0None_none_MEPR_215591.4292	498
0None_none_MEPR_215612.4313	957
0None_none_MEPR_215633.4334	1269
0None_none_MEPR_215654.4355	225
0None_none_MEPR_215675.4376	875
0None_none_MEPR_215703.4404	1590
0None_none_MEPR_215734.4435	1176
0None_none_MEPR_215766.4467	686
0None_none_MEPR_215784.4485	646
0None_none_MEPR_215804.4505	635
0None_none_MEPR_215907.4608	73
0None_none_MEPR_215909.4610	846
0None_none_MEPR_215928.4629	47
0None_none_MEPR_215930.4631	1282
0None_none_MEPR_215950.4651	578
0None_none_MEPR_215980.4681	822
0None_none_MEPR_216025.4726	849
0None_none_MEPR_216030.4731	485
0None_none_MEPR_216144.4845	1094
0None_none_MEPR_216188.4889	186
0None_none_MEPR_216248.4949	639
0None_none_MEPR_216286.4987	142
0None_none_MEPR_216307.5008	645
0None_none_MEPR_216347.5048	236
0None_none_MEPR_216373.5074	846
0None_none_MEPR_216383.5084	1387
0None_none_MEPR_216402.5103	430
0None_none_MEPR_216452.5153	582
0None_none_MEPR_216470.5171	821
0None_none_MEPR_216512.5213	1445
0None_none_MEPR_216524.5225	426
0None_none_MEPR_216638.5339	509
0None_none_MEPR_216648.5349	1062
0None_none_MEPR_216656.5357	948
0None_none_MEPR_216698.5399	2115
0None_none_MEPR_216738.5439	120
0None_none_MEPR_216783.5484	1841
0None_none_MEPR_216837.5538	1174
0None_none_MEPR_216905.5606	1311
0None_none_MEPR_216931.5632	776
0None_none_MEPR_216932.5633	626
0None_none_PROT_211363.64	1264
0None_none_PROT_211398.99	1729
0None_none_PROT_211401.102	125
0None_none_PROT_211415.116	691
0None_none_PROT_211437.138	366
0None_none_PROT_211490.191	851
0None_none_PROT_211492.193	870
0None_none_PROT_211544.245	1282
0None_none_PROT_211590.291	229
0None_none_PROT_211611.312	588
0None_none_PROT_211618.319	1488
0None_none_PROT_211679.380	690
0None_none_PROT_211694.395	645
0None_none_PROT_211711.412	145
0None_none_PROT_211717.418	874
0None_none_PROT_211768.469	322
0None_none_PROT_211772.473	593
0None_none_PROT_211845.546	1338
0None_none_PROT_211861.562	1432
0None_none_PROT_211918.619	510
0None_none_PROT_211923.624	1094
0None_none_PROT_211939.640	366
0None_none_PROT_211940.641	956
0None_none_PROT_211997.698	1395
0None_none_PROT_212010.711	755
0None_none_PROT_212088.789	1098
0None_none_PROT_212193.894	1150
0None_none_PROT_212198.899	5
0None_none_PROT_212201.902	1172
0None_none_PROT_212202.903	1490
0None_none_PROT_212217.918	1123
0None_none_PROT_212296.997	1361
0None_none_PROT_212305.1006	574
0None_none_PROT_212317.1018	238
0None_none_PROT_212449.1150	840
0None_none_PROT_212451.1152	319
0None_none_PROT_212478.1179	1276
0None_none_PROT_212480.1181	1351
0None_none_PROT_212660.1361	892
0None_none_PROT_212731.1432	2032
0None_none_PROT_212742.1443	949
0None_none_PROT_212760.1461	733
0None_none_PROT_212826.1527	980
0None_none_PROT_212876.1577	1432
0None_none_PROT_212877.1578	1204
0None_none_PROT_212933.1634	975
0None_none_PROT_213010.1711	999
0None_none_PROT_213056.1757	620
0None_none_PROT_213061.1762	399
0None_none_PROT_213182.1883	604
0None_none_PROT_213211.1912	1366
0None_none_PROT_213260.1961	1306
0None_none_PROT_213287.1988	1549
0None_none_PROT_213312.2013	831
0None_none_PROT_213352.2053	250
0None_none_PROT_213434.2135	584
0None_none_PROT_213454.2155	298
0None_none_PROT_213502.2203	265
0None_none_PROT_213511.2212	580
0None_none_PROT_213537.2238	910
0None_none_PROT_213542.2243	109
0None_none_PROT_213543.2244	326
0None_none_PROT_213609.2310	701
0None_none_PROT_213653.2354	1313
0None_none_PROT_213663.2364	532
0None_none_PROT_213667.2368	2031
0Safe_safe_DTKP_205505.5456	827
0Safe_safe_DTKP_205506.5457	1171
0Safe_safe_DTKP_205508.5459	1608
0Safe_safe_DTKP_205510.5461	1547
0Safe_safe_DTKP_205511.5462	166
0Safe_safe_DTKP_205512.5463	682
0Safe_safe_DTKP_205514.5465	521
0Safe_safe_DTKP_205516.5467	992
0Safe_safe_DTKP_205518.5469	1014
0Safe_safe_DTKP_205519.5470	1098
0Safe_safe_DTKP_205520.5471	616
0Safe_safe_DTKP_205521.5472	1134
0Safe_safe_DTKP_205523.5474	1386
0Safe_safe_DTKP_205524.5475	946
0Safe_safe_DTKP_205525.5476	598
0Safe_safe_DTKP_205526.5477	1141
0Safe_safe_DTKP_205527.5478	1372
0Safe_safe_DTKP_205529.5480	757
0Safe_safe_DTKP_205531.5482	432
0Safe_safe_DTKP_205532.5483	1027
0Safe_safe_DTKP_205533.5484	1180
0Safe_safe_DTKP_205535.5486	1779
0Safe_safe_DTKP_205536.5487	560
0Safe_safe_DTKP_205537.5488	606
0Safe_safe_DTKP_205538.5489	777
0Safe_safe_DTKP_205540.5491	243
0Safe_safe_DTKP_205541.5492	1153
0Safe_safe_DTKP_205542.5493	1048
0Safe_safe_DTKP_205543.5494	971
0Safe_safe_DTKP_205545.5496	522
0Safe_safe_DTKP_205546.5497	1091
0Safe_safe_DTKP_205547.5498	1211
0Safe_safe_DTKP_205548.5499	1101
0Safe_safe_DTKP_205549.5500	818
0Safe_safe_DTKP_205550.5501	734
0Safe_safe_DTKP_205552.5503	1174
0Safe_safe_DTKP_205555.5506	1354
0Safe_safe_DTKP_205556.5507	928
0Safe_safe_DTKP_205557.5508	1201
0Safe_safe_DTKP_205558.5509	838
0Safe_safe_DTKP_205559.5510	392
0Safe_safe_DTKP_205560.5511	750
0Safe_safe_DTKP_205563.5514	636
0Safe_safe_DTKP_205564.5515	819
0Safe_safe_DTKP_205565.5516	847
0Safe_safe_DTKP_205566.5517	909
0Safe_safe_DTKP_205567.5518	348
0Safe_safe_DTKP_205568.5519	956
0Safe_safe_DTKP_205569.5520	1009
0Safe_safe_DTKP_205571.5522	528
0Safe_safe_DTKP_205572.5523	535
0Safe_safe_DTKP_205573.5524	74
0Safe_safe_DTKP_205574.5525	1044
0Safe_safe_DTKP_205575.5526	667
0Safe_safe_DTKP_205577.5528	962
0Safe_safe_DTKP_205578.5529	1298
0Safe_safe_DTKP_205579.5530	1177
0Safe_safe_DTKP_205580.5531	1240
0Safe_safe_DTKP_205581.5532	251
0Safe_safe_DTKP_205582.5533	1373
0Safe_safe_DTKP_205585.5536	638
0Safe_safe_DTKP_205586.5537	1285
0Safe_safe_DTKP_205587.5538	1263
0Safe_safe_DTKP_205588.5539	949
0Safe_safe_DTKP_205589.5540	1325
0Safe_safe_DTKP_205590.5541	1386
0Safe_safe_DTKP_205591.5542	1184
0Safe_safe_DTKP_205592.5543	1004
0Safe_safe_DTKP_205593.5544	574
0Safe_safe_DTKP_205594.5545	477
0Safe_safe_DTKP_205596.5547	1147
0Safe_safe_DTKP_205598.5549	1301
0Safe_safe_DTKP_205600.5551	908
0Safe_safe_DTKP_205601.5552	623
0Safe_safe_DTKP_205603.5554	783
0Safe_safe_DTKP_205604.5555	2063
0Safe_safe_DTKP_205605.5556	1665
0Safe_safe_DTKP_205606.5557	984
0Safe_safe_DTKP_205607.5558	1458
0Safe_safe_DTKP_205608.5559	965
0Safe_safe_DTKP_205610.5561	783
0Safe_safe_DTKP_205611.5562	750
0Safe_safe_DTKP_205613.5564	788
0Safe_safe_DTKP_205614.5565	1153
0Safe_safe_DTKP_205615.5566	584
0Safe_safe_DTKP_205616.5567	1168
0Safe_safe_DTKP_205617.5568	1732
0Safe_safe_DTKP_205618.5569	1382
0Safe_safe_DTKP_205620.5571	1448
0Safe_safe_DTKP_205621.5572	832
0Safe_safe_DTKP_205622.5573	1020
0Safe_safe_DTKP_205623.5574	901
0Safe_safe_DTKP_205624.5575	1025
0Safe_safe_DTKP_205625.5576	1086
0Safe_safe_DTKP_205626.5577	1409
0Safe_safe_DTKP_205627.5578	491
0Safe_safe_DTKP_205628.5579	1276
0Safe_safe_DTKP_205629.5580	853
0Safe_safe_DTKP_205630.5581	1499
0Safe_safe_DTKP_205631.5582	775
0Safe_safe_DTKP_205632.5583	259
0Safe_safe_DTKP_205635.5586	1269
0Safe_safe_DTKP_205636.5587	255
0Safe_safe_DTKP_205637.5588	1423
0Safe_safe_DTKP_205638.5589	1350
0Safe_safe_DTKP_205639.5590	444
0Safe_safe_DTKP_205641.5592	1361
0Safe_safe_DTKP_205643.5594	1483
0Safe_safe_DTKP_205645.5596	594
0Safe_safe_DTKP_205646.5597	1408
0Safe_safe_DTKP_205648.5599	680
0Safe_safe_DTKP_205650.5601	1051
0Safe_safe_DTKP_205651.5602	1053
0Safe_safe_DTKP_205652.5603	803
0Safe_safe_DTKP_205653.5604	269
0Safe_safe_DTKP_205654.5605	487
0Safe_safe_DTKP_205655.5606	69
0Safe_safe_DTKP_205657.5608	1022
0Safe_safe_DTKP_205659.5610	445
0Safe_safe_DTKP_205660.5611	971
0Safe_safe_DTKP_205662.5613	913
0Safe_safe_DTKP_205663.5614	836
0Safe_safe_DTKP_205664.5615	742
0Safe_safe_DTKP_205665.5616	1273
0Safe_safe_DTKP_205666.5617	1377
0Safe_safe_DTKP_205667.5618	874
0Safe_safe_DTKP_205668.5619	2021
0Safe_safe_DTKP_205670.5621	863
0Safe_safe_DTKP_205671.5622	840
0Safe_safe_DTKP_205672.5623	897
0Safe_safe_DTKP_205673.5624	773
0Safe_safe_DTKP_205675.5626	421
0Safe_safe_DTKP_205676.5627	944
0Safe_safe_DTKP_205678.5629	1333
0Safe_safe_DTKP_205679.5630	1647
0Safe_safe_DTKP_205680.5631	1361
0Safe_safe_DTKP_205682.5633	1691
0Safe_safe_DTKP_205683.5634	1103
0Safe_safe_DTKP_205684.5635	676
0Safe_safe_DTKP_205686.5637	1383
0Safe_safe_DTKP_205687.5638	1120
0Safe_safe_DTKP_205689.5640	280
0Safe_safe_DTKP_205690.5641	783
0Safe_safe_DTKP_205691.5642	814
0Safe_safe_DTKP_205693.5644	1445
0Safe_safe_DTKP_205694.5645	552
0Safe_safe_DTKP_205695.5646	829
0Safe_safe_DTKP_205696.5647	1459
0Safe_safe_DTKP_205697.5648	857
0Safe_safe_DTKP_205698.5649	1136
0Safe_safe_DTKP_205699.5650	774
0Safe_safe_DTKP_205700.5651	612
0Safe_safe_DTKP_205701.5652	1425
0Safe_safe_DTKP_205703.5654	978
0Safe_safe_DTKP_205704.5655	1060
0Safe_safe_DTKP_205705.5656	1117
0Safe_safe_DTKP_205706.5657	983
0Safe_safe_DTKP_205707.5658	1200
0Safe_safe_DTKP_205710.5661	1082
0Safe_safe_DTKP_205711.5662	1046
0Safe_safe_DTKP_205712.5663	933
0Safe_safe_DTKP_205713.5664	471
0Safe_safe_DTKP_205714.5665	1040
0Safe_safe_DTKP_205715.5666	482
0Safe_safe_DTKP_205716.5667	1053
0Safe_safe_DTKP_205717.5668	1012
0Safe_safe_DTKP_205719.5670	569
0Safe_safe_DTKP_205721.5672	1760
0Safe_safe_DTKP_205722.5673	206
0Safe_safe_DTKP_205723.5674	1200
0Safe_safe_DTKP_205724.5675	212
0Safe_safe_DTKP_205725.5676	1102
0Safe_safe_DTKP_205726.5677	1412
0Safe_safe_DTKP_205727.5678	906
0Safe_safe_DTKP_205728.5679	1100
0Safe_safe_DTKP_205730.5681	606
0Safe_safe_DTKP_205731.5682	947
0Safe_safe_DTKP_205732.5683	1294
0Safe_safe_DTKP_205733.5684	1429
0Safe_safe_DTKP_205734.5685	635
0Safe_safe_DTKP_205736.5687	600
0Safe_safe_DTKP_205737.5688	533
0Safe_safe_DTKP_205738.5689	1027
0Safe_safe_DTKP_205739.5690	1822
0Safe_safe_DTKP_205740.5691	1113
0Safe_safe_DTKP_205742.5693	1896
0Safe_safe_DTKP_205743.5694	1350
0Safe_safe_DTKP_205744.5695	934
0Safe_safe_DTKP_205746.5697	1200
0Safe_safe_DTKP_205747.5698	1329
0Safe_safe_DTKP_205748.5699	1611
0Safe_safe_DTKP_205750.5701	974
0Safe_safe_DTKP_205751.5702	810
0Safe_safe_DTKP_205752.5703	844
0Safe_safe_DTKP_205753.5704	1460
0Safe_safe_DTKP_205754.5705	508
0Safe_safe_DTKP_205755.5706	536
0Safe_safe_DTKP_205758.5709	578
0Safe_safe_DTKP_205759.5710	1149
0Safe_safe_DTKP_205760.5711	901
0Safe_safe_DTKP_205761.5712	848
0Safe_safe_DTKP_205763.5714	748
0Safe_safe_DTKP_205764.5715	1257
0Safe_safe_DTKP_205765.5716	1171
0Safe_safe_DTKP_205768.5719	1000
0Safe_safe_DTKP_205769.5720	1404
0Safe_safe_DTKP_205770.5721	876
0Safe_safe_DTKP_205772.5723	512
0Safe_safe_DTKP_205773.5724	1051
0Safe_safe_DTKP_205775.5726	883
0Safe_safe_DTKP_205776.5727	1720
0Safe_safe_DTKP_205777.5728	880
0Safe_safe_DTKP_205779.5730	610
0Safe_safe_DTKP_205780.5731	1149
0Safe_safe_DTKP_205781.5732	1503
0Safe_safe_DTKP_205782.5733	1246
0Safe_safe_DTKP_205783.5734	436
0Safe_safe_DTKP_205787.5738	1336
0Safe_safe_DTKP_205788.5739	1887
0Safe_safe_DTKP_205789.5740	1637
0Safe_safe_DTKP_205791.5742	1162
0Safe_safe_DTKP_205792.5743	672
0Safe_safe_DTKP_205793.5744	1024
0Safe_safe_DTKP_205795.5746	670
0Safe_safe_DTKP_205797.5748	854
0Safe_safe_DTKP_205800.5751	1603
0Safe_safe_DTKP_205802.5753	1089
0Safe_safe_DTKP_205803.5754	1442
0Safe_safe_DTKP_205804.5755	1725
0Safe_safe_DTKP_205805.5756	1477
0Safe_safe_DTKP_205806.5757	1166
0Safe_safe_DTKP_205807.5758	725
0Safe_safe_DTKP_205808.5759	914
0Safe_safe_DTKP_205809.5760	835
0Safe_safe_DTKP_205810.5761	842
0Safe_safe_DTKP_205811.5762	1149
0Safe_safe_DTKP_205813.5764	1039
0Safe_safe_DTKP_205814.5765	194
0Safe_safe_DTKP_205815.5766	986
0Safe_safe_DTKP_205817.5768	598
0Safe_safe_DTKP_205821.5772	140
0Safe_safe_DTKP_205824.5775	946
0Safe_safe_DTKP_205825.5776	732
0Safe_safe_DTKP_205826.5777	1506
0Safe_safe_DTKP_205827.5778	927
0Safe_safe_DTKP_205828.5779	1400
0Safe_safe_DTKP_205830.5781	717
0Safe_safe_DTKP_205831.5782	1870
0Safe_safe_DTKP_205832.5783	1124
0Safe_safe_DTKP_205833.5784	1344
0Safe_safe_DTKP_205834.5785	898
0Safe_safe_DTKP_205835.5786	1091
0Safe_safe_DTKP_205836.5787	1218
0Safe_safe_DTKP_205837.5788	1007
0Safe_safe_DTKP_205838.5789	1253
0Safe_safe_DTKP_205839.5790	1002
0Safe_safe_DTKP_205840.5791	532
0Safe_safe_DTKP_205841.5792	1189
0Safe_safe_DTKP_205842.5793	1380
0Safe_safe_DTKP_205843.5794	1094
0Safe_safe_DTKP_205844.5795	864
0Safe_safe_DTKP_205845.5796	1307
0Safe_safe_DTKP_205846.5797	1543
0Safe_safe_DTKP_205847.5798	700
0Safe_safe_DTKP_205848.5799	940
0Safe_safe_DTKP_205849.5800	1206
0Safe_safe_DTKP_205851.5802	1771
0Safe_safe_DTKP_205853.5804	1153
0Safe_safe_DTKP_205855.5806	1215
0Safe_safe_DTKP_205856.5807	1175
0Safe_safe_DTKP_205857.5808	1051
0Safe_safe_DTKP_205858.5809	675
0Safe_safe_DTKP_205859.5810	763
BAC16_-100	762
BAC16_-100022	1187
BAC16_-100041	911
BAC16_-100048	1454
BAC16_-100051	688
BAC16_-100052	995
BAC16_-100094	839
BAC16_-100099	929
BAC16_-100103	1105
BAC16_-100119	1540
BAC16_-100151	826
BAC16_-100157	601
BAC16_-100174	153
BAC16_-100214	643
BAC16_-100215	489
BAC16_-100235	59
BAC16_-100265	737
BAC16_-100294	934
BAC16_-10030	1297
BAC16_-100307	95
BAC16_-10031	738
BAC16_-100325	1002
BAC16_-100337	513
BAC16_-10034	185
BAC16_-100349	997
BAC16_-100352	647
BAC16_-100406	1157
BAC16_-100415	644
BAC16_-10043	1174
BAC16_-100440	1750
BAC16_-100455	704
BAC16_-100456	1506
BAC16_-100457	1506
BAC16_-100465	592
BAC16_-100469	631
BAC16_-100514	1328
BAC16_-100526	1271
BAC16_-100554	1293
BAC16_-100575	1189
BAC16_-100622	1105
BAC16_-100645	536
BAC16_-100653	779
BAC16_-100663	928
BAC16_-100670	202
BAC16_-100673	1053
BAC16_-100694	840
BAC16_-100719	7
BAC16_-100720	566
BAC16_-100763	166
BAC16_-10077	1129
BAC16_-10078	854
BAC16_-100786	924
BAC16_-100789	558
BAC16_-100820	1484
BAC16_-100827	1301
BAC16_-100851	93
BAC16_-100854	689
BAC16_-100858	1137
BAC16_-100908	627
BAC16_-100909	498
BAC16_-10094	310
BAC16_-100944	1001
BAC16_-100971	495
BAC16_-100978	1150
BAC16_-100979	1150
BAC16_-100987	998
BAC16_-100994	65
BAC16_-101	806
BAC16_-101002	1254
BAC16_-101047	775
BAC16_-101048	2984
BAC16_-101049	2984
BAC16_-101050	936
BAC16_-101054	1593
BAC16_-101055	862
BAC16_-101058	117
BAC16_-101091	518
BAC16_-101098	3089
BAC16_-101099	3089
BAC16_-10115	834
BAC16_-101158	686
BAC16_-101179	2242
BAC16_-101180	2242
BAC16_-101201	798
BAC16_-10122	1143
BAC16_-101247	550
BAC16_-10125	318
BAC16_-101256	278
BAC16_-101262	153
BAC16_-101273	907
BAC16_-101274	1023
BAC16_-101277	572
BAC16_-101287	386
BAC16_-101295	1036
BAC16_-101296	1036
BAC16_-101299	456
BAC16_-101318	521
BAC16_-101336	946
BAC16_-101405	956
BAC16_-101406	1377
BAC16_-10141	373
BAC16_-10142	1324
BAC16_-101443	866
BAC16_-101448	1931
BAC16_-101457	8
BAC16_-101469	1714
BAC16_-101470	1714
BAC16_-101473	119
BAC16_-10149	908
BAC16_-101494	507
BAC16_-101499	1484
BAC16_-101504	1191
BAC16_-101522	358
BAC16_-101525	361
BAC16_-101528	369
BAC16_-101539	2227
BAC16_-101540	2227
BAC16_-101554	937
BAC16_-101609	2919
BAC16_-101610	2919
BAC16_-101614	1026
BAC16_-101615	511
BAC16_-101634	934
BAC16_-101684	1570
BAC16_-10172	582
BAC16_-101732	150
BAC16_-101752	1183
BAC16_-101765	320
BAC16_-101766	1043
BAC16_-101777	44
BAC16_-101788	575
BAC16_-101794	408
BAC16_-101814	293
BAC16_-101828	936
BAC16_-101829	469
BAC16_-10185	208
BAC16_-101859	185
BAC16_-101883	1194
BAC16_-101896	1024
BAC16_-101938	752
BAC16_-10196	439
BAC16_-101961	786
BAC16_-101975	228
BAC16_-101987	1074
BAC16_-101988	452
BAC16_-102	222
BAC16_-102041	835
BAC16_-102042	2505
BAC16_-10208	367
BAC16_-102118	834
BAC16_-102119	795
BAC16_-102120	419
BAC16_-102121	425
BAC16_-102124	674
BAC16_-102158	35
BAC16_-102163	59
BAC16_-102166	700
BAC16_-102172	212
BAC16_-102173	726
BAC16_-102174	414
BAC16_-102177	493
BAC16_-102178	594
BAC16_-102179	594
BAC16_-10218	568
BAC16_-102185	21
BAC16_-102200	730
BAC16_-102235	2000
BAC16_-102288	58
BAC16_-102293	1604
BAC16_-102300	1004
BAC16_-102338	796
BAC16_-102341	631
BAC16_-102411	805
BAC16_-102414	203
BAC16_-102417	493
BAC16_-102418	1358
BAC16_-102419	1358
BAC16_-102420	648
BAC16_-102421	561
BAC16_-102425	883
BAC16_-102426	697
BAC16_-102435	1215
BAC16_-102436	1215
BAC16_-102447	532
BAC16_-102453	400
BAC16_-102475	623
BAC16_-10250	203
BAC16_-102506	561
BAC16_-102507	730
BAC16_-102530	679
BAC16_-10254	540
BAC16_-102542	326
BAC16_-102548	978
BAC16_-102549	973
BAC16_-102557	347
BAC16_-102566	1664
BAC16_-102567	1664
BAC16_-102568	36
BAC16_-102587	2325
BAC16_-102588	3412
BAC16_-102589	2129
BAC16_-102590	1087
BAC16_-102591	565
BAC16_-102594	523
BAC16_-102601	74
BAC16_-102615	339
BAC16_-102633	1255
BAC16_-102636	587
BAC16_-102637	587
BAC16_-102643	498
BAC16_-102659	1208
BAC16_-10266	467
BAC16_-102666	1499
BAC16_-102685	517
BAC16_-102692	911
BAC16_-102697	22
BAC16_-102718	155
BAC16_-102724	801
BAC16_-102728	888
BAC16_-102733	842
BAC16_-102744	625
BAC16_-102751	562
BAC16_-102752	1577
BAC16_-102755	546
BAC16_-102756	44
BAC16_-102762	301
BAC16_-102763	396
BAC16_-102768	477
BAC16_-102804	1138
BAC16_-102805	1138
BAC16_-102808	996
BAC16_-102809	1192
BAC16_-10281	1275
BAC16_-102815	677
BAC16_-102825	299
BAC16_-102828	947
BAC16_-10284	1183
BAC16_-102845	627
BAC16_-102849	1437
BAC16_-102936	376
BAC16_-102937	947
BAC16_-102941	501
BAC16_-102969	1701
BAC16_-10298	932
BAC16_-102988	326
BAC16_-102989	807
BAC16_-102999	435
BAC16_-103003	1098
BAC16_-10301	1011
BAC16_-103023	165
BAC16_-103039	1470
BAC16_-103053	492
BAC16_-103057	936
BAC16_-10308	559
BAC16_-103084	843
BAC16_-103087	207
BAC16_-103088	144
BAC16_-103098	170
BAC16_-103105	610
BAC16_-10311	1039
BAC16_-103114	310
BAC16_-103115	104
BAC16_-103121	805
BAC16_-103124	621
BAC16_-103139	915
BAC16_-103140	897
BAC16_-103147	582
BAC16_-103148	938
BAC16_-103149	675
BAC16_-103154	808
BAC16_-103172	1523
BAC16_-103179	118
BAC16_-103192	786
BAC16_-103193	786
BAC16_-103201	861
BAC16_-103204	248
BAC16_-103212	157
BAC16_-103267	1104
BAC16_-103342	798
BAC16_-103377	1008
BAC16_-103378	615
BAC16_-103392	1184
BAC16_-103393	1184
BAC16_-103408	53
BAC16_-103409	776
BAC16_-103441	56
BAC16_-103450	680
BAC16_-103456	1625
BAC16_-103473	2062
BAC16_-103474	2062
BAC16_-103495	599
BAC16_-103498	981
BAC16_-103505	1594
BAC16_-103581	1111
BAC16_-103601	360
BAC16_-103607	247
BAC16_-103620	288
BAC16_-103679	905
BAC16_-10368	447
BAC16_-103689	1033
BAC16_-103702	578
BAC16_-103722	374
BAC16_-103731	1182
BAC16_-103737	178
BAC16_-10374	637
BAC16_-103746	803
BAC16_-10375	637
BAC16_-103752	2038
BAC16_-10378	932
BAC16_-103780	947
BAC16_-103781	414
BAC16_-103809	716
BAC16_-103817	976
BAC16_-103820	603
BAC16_-103853	693
BAC16_-103865	1546
BAC16_-103910	127
BAC16_-103952	1114
BAC16_-103953	2160
BAC16_-103954	2160
BAC16_-104011	758
BAC16_-104020	231
BAC16_-104037	1146
BAC16_-104156	1129
BAC16_-104157	28
BAC16_-104158	145
BAC16_-104190	171
BAC16_-104208	872
BAC16_-104220	708
BAC16_-104229	2605
BAC16_-104230	2605
BAC16_-104318	1835
BAC16_-104328	1373
BAC16_-104346	881
BAC16_-10435	349
BAC16_-104364	1160
BAC16_-10444	805
BAC16_-10445	629
BAC16_-104484	442
BAC16_-104487	959
BAC16_-104488	335
BAC16_-104489	938
BAC16_-104490	810
BAC16_-104511	1511
BAC16_-104512	1511
BAC16_-104517	531
BAC16_-104518	531
BAC16_-104553	346
BAC16_-104556	2431
BAC16_-104557	2432
BAC16_-104591	2055
BAC16_-104592	2055
BAC16_-104613	522
BAC16_-104629	244
BAC16_-104676	224
BAC16_-104679	615
BAC16_-104686	567
BAC16_-104692	819
BAC16_-104697	784
BAC16_-104698	785
BAC16_-104745	380
BAC16_-104746	124
BAC16_-104751	1531
BAC16_-104779	1126
BAC16_-104826	1171
BAC16_-104868	296
BAC16_-104871	649
BAC16_-104878	1045
BAC16_-104899	1512
BAC16_-104900	1512
BAC16_-104901	137
BAC16_-104904	128
BAC16_-10494	618
BAC16_-104987	652
BAC16_-105003	1168
BAC16_-105004	536
BAC16_-105007	469
BAC16_-105055	811
BAC16_-105078	1209
BAC16_-105081	278
BAC16_-1051	497
BAC16_-105114	1476
BAC16_-105126	1438
BAC16_-105135	1032
BAC16_-105164	2203
BAC16_-105165	2193
BAC16_-105169	595
BAC16_-105172	2074
BAC16_-105173	2074
BAC16_-105207	2052
BAC16_-10521	1060
BAC16_-105222	486
BAC16_-105234	514
BAC16_-105246	320
BAC16_-10530	194
BAC16_-10531	411
BAC16_-105361	734
BAC16_-105377	283
BAC16_-105381	1569
BAC16_-105382	1569
BAC16_-105389	346
BAC16_-105390	605
BAC16_-105409	588
BAC16_-105412	1203
BAC16_-105426	418
BAC16_-105433	41
BAC16_-10544	1
BAC16_-105440	465
BAC16_-105441	1136
BAC16_-105449	400
BAC16_-105465	596
BAC16_-105468	944
BAC16_-105482	650
BAC16_-105483	766
BAC16_-105486	493
BAC16_-10549	529
BAC16_-105509	1088
BAC16_-10553	232
BAC16_-105537	420
BAC16_-105551	528
BAC16_-105554	665
BAC16_-105582	1342
BAC16_-105583	765
BAC16_-105586	443
BAC16_-105591	802
BAC16_-105594	326
BAC16_-105608	327
BAC16_-10561	390
BAC16_-105612	893
BAC16_-105633	1085
BAC16_-105640	1858
BAC16_-105646	1379
BAC16_-105647	2465
BAC16_-105648	108
BAC16_-105739	703
BAC16_-105817	27
BAC16_-105818	713
BAC16_-105821	570
BAC16_-105834	612
BAC16_-105850	532
BAC16_-105874	1797
BAC16_-105887	828
BAC16_-10589	318
BAC16_-105929	1267
BAC16_-105930	838
BAC16_-105933	1866
BAC16_-105934	1496
BAC16_-105935	762
BAC16_-105938	849
BAC16_-105947	199
BAC16_-105948	571
BAC16_-105953	64
BAC16_-105954	101
BAC16_-105955	37
BAC16_-105969	501
BAC16_-105979	1308
BAC16_-10601	362
BAC16_-106020	897
BAC16_-106021	1050
BAC16_-106022	941
BAC16_-106026	817
BAC16_-106032	214
BAC16_-106042	829
BAC16_-106043	841
BAC16_-106044	502
BAC16_-10608	626
BAC16_-106110	1975
BAC16_-106111	760
BAC16_-106130	832
BAC16_-106180	484
BAC16_-106186	855
BAC16_-106187	923
BAC16_-106193	1179
BAC16_-10624	302
BAC16_-106267	1102
BAC16_-106268	645
BAC16_-106274	285
BAC16_-106287	410
BAC16_-106299	682
BAC16_-106318	450
BAC16_-106337	51
BAC16_-106350	852
BAC16_-106355	176
BAC16_-106361	973
BAC16_-106362	1121
BAC16_-106410	1023
BAC16_-106411	1031
BAC16_-106416	1860
BAC16_-106417	1861
BAC16_-106431	580
BAC16_-106442	1076
BAC16_-106443	2156
BAC16_-106448	1211
BAC16_-106466	789
BAC16_-106467	986
BAC16_-106482	738
BAC16_-106489	1142
BAC16_-106490	1311
BAC16_-106491	1311
BAC16_-106492	566
BAC16_-106504	1041
BAC16_-106505	1018
BAC16_-106510	397
BAC16_-10652	216
BAC16_-106577	1245
BAC16_-106578	1004
BAC16_-106582	1406
BAC16_-106583	1406
BAC16_-106630	693
BAC16_-106634	1077
BAC16_-106646	401
BAC16_-106652	841
BAC16_-106667	1545
BAC16_-106668	1545
BAC16_-106680	97
BAC16_-106684	191
BAC16_-106691	1217
BAC16_-106717	1682
BAC16_-106718	1292
BAC16_-106733	736
BAC16_-10678	431
BAC16_-106809	60
BAC16_-106810	534
BAC16_-106811	417
BAC16_-10682	1035
BAC16_-106823	645
BAC16_-106826	350
BAC16_-10683	329
BAC16_-106850	887
BAC16_-106868	824
BAC16_-106869	1006
BAC16_-106870	252
BAC16_-106907	1134
BAC16_-106928	1346
BAC16_-106941	2136
BAC16_-106942	2136
BAC16_-106954	827
BAC16_-106970	1425
BAC16_-106983	485
BAC16_-107	124
BAC16_-107013	265
BAC16_-107050	661
BAC16_-107063	1143
BAC16_-107064	836
BAC16_-107072	772
BAC16_-107080	49
BAC16_-107089	663
BAC16_-107096	1207
BAC16_-107119	1201
BAC16_-107120	932
BAC16_-107130	107
BAC16_-10714	85
BAC16_-107183	432
BAC16_-107186	219
BAC16_-107223	78
BAC16_-107224	259
BAC16_-107225	9
BAC16_-107231	5
BAC16_-107243	430
BAC16_-107254	1311
BAC16_-107298	201
BAC16_-107309	521
BAC16_-107310	885
BAC16_-107311	885
BAC16_-107333	1257
BAC16_-107348	228
BAC16_-107351	392
BAC16_-107362	648
BAC16_-107373	930
BAC16_-107374	1940
BAC16_-107375	1214
BAC16_-107376	384
BAC16_-10738	773
BAC16_-10739	773
BAC16_-107392	536
BAC16_-107393	946
BAC16_-107417	1666
BAC16_-107418	1365
BAC16_-107419	2074
BAC16_-107420	2074
BAC16_-107443	835
BAC16_-107453	346
BAC16_-107454	545
BAC16_-107470	343
BAC16_-107476	584
BAC16_-107484	1628
BAC16_-107485	1628
BAC16_-107500	772
BAC16_-107519	713
BAC16_-107539	1067
BAC16_-107550	1320
BAC16_-107581	554
BAC16_-107608	687
BAC16_-107611	455
BAC16_-107625	368
BAC16_-107653	3447
BAC16_-107654	3447
BAC16_-107657	209
BAC16_-107669	1139
BAC16_-107681	839
BAC16_-107684	648
BAC16_-107689	355
BAC16_-10773	286
BAC16_-107738	1411
BAC16_-107739	842
BAC16_-10776	254
BAC16_-107788	951
BAC16_-107813	602
BAC16_-107827	1669
BAC16_-107828	1670
BAC16_-107829	877
BAC16_-107876	183
BAC16_-107880	731
BAC16_-107883	567
BAC16_-107892	32
BAC16_-107893	489
BAC16_-107898	533
BAC16_-107915	704
BAC16_-107920	49
BAC16_-107924	1728
BAC16_-107963	722
BAC16_-107966	740
BAC16_-107973	544
BAC16_-107979	1358
BAC16_-107982	52
BAC16_-107985	517
BAC16_-107986	497
BAC16_-107987	496
BAC16_-107988	180
BAC16_-108003	575
BAC16_-108065	520
BAC16_-108082	448
BAC16_-108097	196
BAC16_-108110	781
BAC16_-108117	1135
BAC16_-108143	5
BAC16_-108144	506
BAC16_-108166	442
BAC16_-108167	800
BAC16_-108174	908
BAC16_-108177	276
BAC16_-108182	288
BAC16_-108195	603
BAC16_-108196	603
BAC16_-108197	344
BAC16_-108202	1228
BAC16_-10821	712
BAC16_-108212	231
BAC16_-108284	527
BAC16_-108285	1064
BAC16_-108286	78
BAC16_-108287	340
BAC16_-108294	1398
BAC16_-108295	1398
BAC16_-108296	301
BAC16_-108297	665
BAC16_-108302	14
BAC16_-108309	772
BAC16_-108328	1150
BAC16_-108333	510
BAC16_-108334	470
BAC16_-108348	1166
BAC16_-108375	989
BAC16_-108376	565
BAC16_-108380	1460
BAC16_-108394	142
BAC16_-108436	1476
BAC16_-108439	2034
BAC16_-108440	2034
BAC16_-108444	1028
BAC16_-108485	1449
BAC16_-108488	529
BAC16_-108508	919
BAC16_-108509	919
BAC16_-108524	64
BAC16_-108558	990
BAC16_-108561	264
BAC16_-108570	434
BAC16_-108574	624
BAC16_-108575	687
BAC16_-108603	713
BAC16_-108611	2357
BAC16_-108612	2357
BAC16_-108626	1120
BAC16_-108627	1120
BAC16_-108679	21
BAC16_-108696	1243
BAC16_-108711	201
BAC16_-108722	856
BAC16_-108765	707
BAC16_-108775	504
BAC16_-108776	549
BAC16_-108785	951
BAC16_-108797	1782
BAC16_-1088	1629
BAC16_-108810	886
BAC16_-108811	781
BAC16_-108812	776
BAC16_-108813	1003
BAC16_-108827	1550
BAC16_-10884	567
BAC16_-108843	735
BAC16_-10885	773
BAC16_-108852	1124
BAC16_-108859	412
BAC16_-10886	46
BAC16_-108860	237
BAC16_-108864	383
BAC16_-108879	240
BAC16_-108894	3655
BAC16_-108895	3655
BAC16_-10893	113
BAC16_-108933	1086
BAC16_-108937	208
BAC16_-108965	822
BAC16_-108969	1118
BAC16_-108970	392
BAC16_-108971	252
BAC16_-108978	951
BAC16_-108995	88
BAC16_-109000	884
BAC16_-109011	668
BAC16_-109024	1720
BAC16_-109025	1720
BAC16_-109047	851
BAC16_-109048	799
BAC16_-109054	1714
BAC16_-109088	851
BAC16_-109128	68
BAC16_-109161	252
BAC16_-109172	830
BAC16_-109173	650
BAC16_-109177	846
BAC16_-109178	846
BAC16_-109203	569
BAC16_-109208	158
BAC16_-109209	141
BAC16_-109219	1811
BAC16_-109220	1811
BAC16_-109236	154
BAC16_-109267	156
BAC16_-109268	147
BAC16_-109302	947
BAC16_-109316	385
BAC16_-109362	956
BAC16_-109363	1497
[truncated: 21,707 more rows]
