# Supplementary material for: Enhancers and genome conformation provide complex transcriptional control of a herpesviral gene
Source: Mol Syst Biol. 2024 Nov 19;21(1):2. doi: 10.1038/s44320-024-00075-0 (PMC11696879; doi:10.1038/s44320-024-00075-0)
Supplement: Supplementary file 6 — Dataset EV5 [file 44320_2024_75_MOESM6_ESM.xlsx]

## Sheet: Dataset EV5
		Dataset EV5. Cas9 screen results. Processed values for Cas9 screens.

## Sheet: Cas9 Enrichments
Coordinate	Rep1 enrichment	Rep2 enrichment	Average Enrichment
32	-0.262752	-0.200985	-0.231868
43	-0.744537	0.178728	-0.282904
46	-0.246577	-0.210266	-0.228421
58	-0.875471	-0.168547	-0.522009
59	-0.999578	-0.347035	-0.673306
70	-0.0462629	-0.525777	-0.28602
80	-0.297663	NA	-0.297663
83	-0.235967	-0.506461	-0.371214
96	-0.294447	-0.451752	-0.3731
97	-1.00117	-0.465249	-0.733211
115	-0.0584348	-0.13936	-0.0988976
126	-0.274366	0.00510238	-0.134632
129	-0.507333	-0.448299	-0.477816
142	-1.14777	-1.00317	-1.07547
163	-1.12898	-0.20714	-0.668059
182	-0.133328	-0.227338	-0.180333
187	0.0676218	0.0798357	0.0737288
193	0.262465	-0.406184	-0.0718593
194	-0.403904	-0.316872	-0.360388
212	-0.00200913	0.0262982	0.0121445
225	-0.14645	-0.412485	-0.279468
230	-0.178148	-0.151226	-0.164687
248	-0.0322157	-0.928251	-0.480234
255	-0.00133928	-0.132313	-0.0668262
266	-0.100767	-0.797752	-0.449259
283	0.178607	-0.213034	-0.0172135
315	-0.0596827	-0.77206	-0.415872
316	-0.0565696	0.137089	0.0402599
330	-0.201703	-0.202674	-0.202189
331	-0.800805	-0.134969	-0.467887
340	0.825707	-0.0199743	0.402866
341	-0.947526	-0.399089	-0.673308
359	-0.492841	-0.253973	-0.373407
364	-2.09973	-0.480363	-1.29005
368	-0.681518	-0.456499	-0.569009
383	-0.031652	-0.373852	-0.202752
389	-0.644917	-0.147051	-0.395984
400	0.283649	-0.12247	0.0805896
402	-0.186455	-0.859892	-0.523174
416	-0.317157	0.159777	-0.0786896
427	0.953028	0.0780331	0.51553
460	0.136484	-0.442009	-0.152763
465	-0.335187	-0.149053	-0.24212
479	-1.48317	0.636494	-0.423339
497	0.0682112	0.0238784	0.0460448
516	-0.231279	-0.554379	-0.392829
543	0.106949	0.127451	0.1172
552	0.447176	-0.00747138	0.219852
555	-0.177482	-0.311707	-0.244595
556	-0.185715	-0.452786	-0.31925
557	0.220557	-0.295657	-0.0375501
577	-0.762936	0.0876503	-0.337643
578	-0.820481	0.183886	-0.318297
601	-0.715371	-0.388627	-0.551999
615	-0.664236	-0.221999	-0.443118
636	-0.0790725	0.13576	0.0283436
673	0.706429	-0.472349	0.11704
717	-0.398469	-0.435287	-0.416878
747	0.219531	-0.237963	-0.009216
802	0.139356	-0.345698	-0.103171
814	-0.980114	-1.08186	-1.03099
816	-0.23416	-0.445756	-0.339958
823	0.00889448	-0.88532	-0.438213
849	-0.529493	-0.135281	-0.332387
850	-0.52965	-0.135281	-0.332466
887	-0.652156	-0.386782	-0.519469
912	-0.251168	0.0523243	-0.0994218
913	-0.398705	-0.420299	-0.409502
921	0.0269487	0.0644274	0.0456881
942	-0.655575	-0.227928	-0.441751
1051	-0.392987	0.0702829	-0.161352
1055	-0.518973	-0.0931916	-0.306082
1093	-0.755069	-0.408134	-0.581602
1116	-0.51107	-0.0479398	-0.279505
1124	-0.28382	-0.545404	-0.414612
1136	-0.399398	-0.352241	-0.375819
1147	-0.627946	-0.640337	-0.634142
1156	-0.244058	-0.333971	-0.289015
1169	0.467825	-0.319394	0.0742156
1175	-0.358469	0.551324	0.0964272
1176	-0.305923	-0.569911	-0.437917
1181	0.249825	NA	0.249825
1188	-1.17011	-0.299796	-0.734952
1208	-0.0501468	-0.0480508	-0.0490988
1209	-0.48394	-0.0390639	-0.261502
1215	-0.411843	-0.13382	-0.272832
1217	-1.11346	-0.44462	-0.779038
1242	-0.846443	-0.544636	-0.69554
1257	-0.0648471	0.0190281	-0.0229095
1268	-1.38439	-0.511463	-0.947925
1287	-0.270092	-0.176947	-0.22352
1313	-0.302254	0.195247	-0.0535034
1314	-0.394529	-0.739399	-0.566964
1332	-0.931273	-0.493419	-0.712346
1335	-0.0972626	-0.393249	-0.245256
1336	-0.541357	-0.491782	-0.51657
1355	0.32477	-0.853086	-0.264158
1360	0.565983	-0.0876348	0.239174
1385	-0.165415	-0.33895	-0.252182
1389	-1.24579	-0.166125	-0.705959
1390	-0.402549	-0.209435	-0.305992
1395	-0.574894	-0.367393	-0.471143
1396	-0.466484	-0.0178466	-0.242165
1404	-0.619767	0.0540532	-0.282857
1409	0.715396	-0.0352738	0.340061
1445	-0.597971	-0.225322	-0.411647
1446	-0.430133	-0.253077	-0.341605
1476	0.210107	0.167686	0.188896
1487	-0.339619	-0.230066	-0.284842
1491	-0.407676	-0.0308597	-0.219268
1521	-0.252257	-0.138116	-0.195187
1530	-0.404942	-0.478885	-0.441914
1538	-0.385536	-0.498779	-0.442157
1542	-0.786327	-0.50457	-0.645448
1543	-0.617796	-0.689431	-0.653613
1564	0.323708	-0.0054292	0.15914
1567	-1.02435	-0.0931153	-0.558733
1597	-0.619677	-0.150427	-0.385052
1602	-0.251952	0.094444	-0.078754
1624	-0.901606	-0.133284	-0.517445
1668	-0.628035	0.000344629	-0.313845
1683	-0.530837	-0.545623	-0.53823
1696	0.138035	-0.0509149	0.0435599
1703	-0.460241	-0.501814	-0.481027
1720	-0.199777	-0.215528	-0.207652
1744	-0.471648	0.0695153	-0.201066
1748	-0.219589	-0.662273	-0.440931
1752	-0.81327	-0.144592	-0.478931
1769	-0.318743	-0.437106	-0.377924
1774	-0.363687	-0.164013	-0.26385
1779	-0.598768	-0.519953	-0.55936
1794	-0.0178634	-0.971153	-0.494508
1795	-0.883775	-0.789203	-0.836489
1800	-0.0817657	0.0114974	-0.0351341
1848	0.205077	-0.160845	0.0221159
1863	-1.24515	-0.0282776	-0.636712
1877	-0.517583	-0.40396	-0.460771
1878	-0.49498	-0.281507	-0.388243
1879	-0.600112	-0.182898	-0.391505
1880	-0.600112	-0.182898	-0.391505
1897	-0.604209	-0.206366	-0.405288
1898	-0.771081	-0.464138	-0.617609
1911	-0.216394	-0.430209	-0.323302
1912	0.0842864	-0.777129	-0.346421
1915	0.325392	-0.391476	-0.0330422
1921	-0.375144	-0.20714	-0.291142
1925	-0.630805	-0.313311	-0.472058
1951	-0.687321	0.147089	-0.270116
1959	-0.110917	-0.235706	-0.173311
1966	-0.330252	-0.365773	-0.348012
1981	-0.148275	0.237854	0.0447896
1987	-1.02	-0.162064	-0.591032
1988	-0.00611168	-0.231379	-0.118745
1995	-0.0586956	0.0723019	0.00680315
2041	-0.0141692	-0.128206	-0.0711874
2050	-0.456659	-0.794611	-0.625635
2060	-1.06946	-0.368712	-0.719085
2061	0.0198607	-0.261651	-0.120895
2084	-0.0786963	-0.44339	-0.261043
2098	0.781494	NA	0.781494
2101	0.208798	-0.265388	-0.0282949
2109	-0.463877	-0.659814	-0.561845
2113	-0.250694	-0.174523	-0.212608
2115	0.0740081	-0.197423	-0.0617074
2120	-0.151254	-0.398296	-0.274775
2141	-0.422692	0.11005	-0.156321
2162	-1.16779	-0.219325	-0.693557
2189	-0.979642	-0.661755	-0.820699
2190	-1.01357	-0.380799	-0.697184
2194	0.15725	0.166788	0.162019
2216	-0.480114	-0.424214	-0.452164
2225	0.114825	-0.0883305	0.0132472
2229	-0.705485	-0.504899	-0.605192
2249	-0.2913	-0.619677	-0.455489
2258	-0.669124	-0.0887213	-0.378923
2293	-0.740149	-0.392509	-0.566329
2294	-0.739838	-0.392509	-0.566173
2300	-0.360692	-0.566496	-0.463594
2301	0.243601	0.619939	0.43177
2317	-0.442986	-0.204214	-0.3236
2326	-0.317641	-0.706138	-0.511889
2362	-0.786362	-0.155683	-0.471023
2385	-0.493293	-0.402832	-0.448062
2388	-0.374984	-0.717662	-0.546323
2400	-0.714277	-0.543257	-0.628767
2401	-1.031	-0.46577	-0.748384
2405	-0.494536	0.0225941	-0.235971
2417	-0.422382	0.00651833	-0.207932
2429	-0.909226	0.242379	-0.333424
2435	-0.0906972	-0.237555	-0.164126
2463	-0.0612656	0.130799	0.0347665
2466	-0.174954	0.350684	0.0878651
2471	-0.297038	-0.00544483	-0.151241
2512	-0.730856	-0.413278	-0.572067
2516	0.931488	-0.357673	0.286908
2527	-0.00912165	-0.441979	-0.22555
2543	-0.332108	-0.321999	-0.327054
2552	0.460593	-0.18013	0.140231
2560	-0.0707208	0.163153	0.0462162
2588	0.0915641	0.0174149	0.0544895
2596	0.243494	0.381046	0.31227
2600	0.0509628	-0.288738	-0.118888
2629	0.49926	-0.118813	0.190224
2638	0.0224484	-0.673402	-0.325477
2647	-0.450595	0.0492685	-0.200663
2655	0.464898	-0.827377	-0.181239
2659	-0.00423361	0.144032	0.069899
2660	0.26618	-0.169863	0.0481586
2666	0.283325	-1.03392	-0.3753
2671	-0.215346	-0.0367777	-0.126062
2674	-0.359746	0.0859216	-0.136912
2687	-0.354549	-0.491486	-0.423018
2706	-0.875516	-0.181251	-0.528384
2726	1.62834	-0.0607242	0.783806
2735	-0.452094	-0.166669	-0.309382
2736	-0.837638	-0.166669	-0.502153
2756	-0.651636	-0.173708	-0.412672
2785	-0.418484	-0.116174	-0.267329
2797	-0.591386	-0.376228	-0.483807
2800	0.524989	-0.434392	0.0452985
2801	-0.747178	-0.221213	-0.484196
2827	-0.854414	0.205718	-0.324348
2836	-0.55	-0.332984	-0.441492
2839	-0.769018	-0.212027	-0.490522
2850	-0.422802	0.0436673	-0.189567
2851	-0.368883	0.137557	-0.115663
2855	0.047231	-0.57596	-0.264365
2863	-0.0322514	0.322447	0.145098
2896	0.0148542	-0.0957342	-0.04044
2904	-0.681394	-0.096934	-0.389164
2936	0.181278	0.136161	0.15872
2940	0.158779	0.0170513	0.087915
2964	-0.212897	0.0196569	-0.0966199
3005	-0.095636	-0.15019	-0.122913
3008	-0.590356	-0.0986907	-0.344523
3011	0.0470453	0.200586	0.123816
3026	-0.93025	0.277365	-0.326442
3028	-0.574054	-0.0104936	-0.292274
3038	-0.37045	-0.00182104	-0.186135
3039	-1.30395	-0.72847	-1.01621
3049	-0.15898	0.258959	0.0499894
3050	-0.939067	0.0325315	-0.453268
3051	-0.48036	-0.514985	-0.497673
3077	0.152238	0.238155	0.195197
3111	0.138778	-0.450088	-0.155655
3116	-0.232416	0.0215476	-0.105434
3118	-0.476459	-0.376478	-0.426469
3148	-0.250809	0.211593	-0.0196078
3153	-0.641601	-0.164042	-0.402822
3156	-0.246079	0.119859	-0.0631101
3157	-0.191996	-0.124418	-0.158207
3173	0.27788	-0.0649432	0.106468
3185	-0.935602	-0.163207	-0.549405
3191	0.0573327	0.151411	0.104372
3200	-0.104706	0.128437	0.0118653
3201	0.0953538	-0.0543849	0.0204844
3214	-0.0164282	-0.403044	-0.209736
3218	-0.124035	-0.353099	-0.238567
3221	0.175699	-0.125922	0.0248883
3222	-0.650725	0.0472848	-0.30172
3228	-0.149442	-0.284948	-0.217195
3229	-0.100314	-0.537709	-0.319011
3236	-0.786855	-0.0731853	-0.43002
3246	NA	0.0633013	0.0633013
3250	0.19022	-0.228075	-0.0189275
3251	-0.498805	0.493905	-0.00245006
3255	-0.268137	-0.0878912	-0.178014
3256	-0.0149041	0.058007	0.0215515
3259	-0.0580535	-0.0618825	-0.059968
3260	-1.11942	-0.627033	-0.873229
3270	0.0321819	-0.171991	-0.0699044
3278	-0.554504	-0.467801	-0.511153
3294	0.0248849	-0.227131	-0.101123
3299	-0.361472	-0.12082	-0.241146
3311	0.334203	-0.63728	-0.151539
3312	0.467601	0.221591	0.344596
3314	-0.2823	0.0194609	-0.13142
3315	0.177472	0.24448	0.210976
3318	0.551127	0.1226	0.336864
3326	-0.138139	-0.529173	-0.333656
3329	-1.44894	0.459155	-0.49489
3333	-0.123304	0.138946	0.00782088
3334	-0.121769	0.138154	0.00819248
3358	-0.560466	-0.156277	-0.358371
3360	-0.783618	-0.282738	-0.533178
3361	-0.490755	-0.407529	-0.449142
3371	-0.0960288	-0.310483	-0.203256
3386	-0.912111	-0.0467636	-0.479437
3395	0.048985	0.102397	0.0756908
3398	-0.00244935	-0.128867	-0.065658
3401	-1.01986	-0.091928	-0.555895
3434	0.403935	0.0543842	0.22916
3457	-0.657934	-0.126164	-0.392049
3458	-0.658386	-0.126164	-0.392275
3461	-0.249418	-0.537199	-0.393309
3462	-0.106667	0.583313	0.238323
3473	-0.392924	-0.42133	-0.407127
3505	0.578738	0.0734136	0.326076
3507	-0.420653	0.0438692	-0.188392
3512	0.0971038	-0.0260128	0.0355455
3513	-0.315616	0.127745	-0.0939355
3518	0.714357	-0.208061	0.253148
3549	-0.206974	0.22924	0.011133
3552	-0.309648	-0.0846339	-0.197141
3585	-0.598775	-0.411565	-0.50517
3586	-0.307505	-0.448273	-0.377889
3595	-0.518553	-0.531876	-0.525215
3605	-0.335941	0.274914	-0.0305137
3609	0.141103	-0.20774	-0.0333185
3610	0.140597	-0.20774	-0.0335716
3621	0.123782	-0.419314	-0.147766
3622	0.0842782	-0.364744	-0.140233
3631	0.131819	-0.226724	-0.0474522
3632	-0.163238	-0.169091	-0.166164
3644	-0.0480221	-0.184235	-0.116128
3647	0.581834	-0.426754	0.0775397
3662	0.445758	-0.112092	0.166833
3663	0.583943	0.223541	0.403742
3671	-0.675797	-0.144573	-0.410185
3684	-0.285844	-0.492548	-0.389196
3687	-0.186212	0.0700437	-0.058084
3695	-0.0206579	-0.298024	-0.159341
3709	-0.438299	0.104015	-0.167142
3710	-0.437012	0.104015	-0.166498
3715	-0.36832	-0.208155	-0.288237
3716	-0.0561614	0.361634	0.152736
3730	0.22658	0.198532	0.212556
3731	0.164343	-0.0981366	0.0331034
3732	0.381096	0.226681	0.303888
3743	-0.160159	-0.0569596	-0.108559
3750	-0.743222	-0.274239	-0.50873
3766	-0.137727	-0.0430153	-0.090371
3767	-0.390937	-0.0439473	-0.217442
3770	0.0907569	-0.234029	-0.0716358
3780	-0.420232	-0.38745	-0.403841
3793	0.0812998	0.41849	0.249895
3803	-0.441263	-0.2356	-0.338432
3804	-0.441263	-0.223406	-0.332335
3808	-0.226137	-0.97345	-0.599793
3830	-0.235772	0.290251	0.0272393
3846	-0.00211602	-0.364683	-0.1834
3857	-0.504373	-0.176728	-0.340551
3858	-0.446677	0.167695	-0.139491
3869	-0.633995	-0.276649	-0.455322
3877	0.810273	0.246922	0.528597
3878	-0.763289	-0.235987	-0.499638
3884	0.780813	-0.0804493	0.350182
3896	-0.961605	-0.0733337	-0.517469
3912	0.0836483	-0.0444976	0.0195753
3916	0.13724	0.0343534	0.0857967
3917	-0.501558	-0.0196498	-0.260604
3942	-0.837448	0.0681184	-0.384665
3953	-0.0190824	0.163764	0.0723407
3955	0.0752895	0.0492945	0.062292
3965	0.443912	0.356464	0.400188
3966	NA	0.0877544	0.0877544
3971	-1.14743	-0.466399	-0.806915
3981	-0.534975	0.160142	-0.187417
3982	-0.0407862	-0.157062	-0.0989241
3983	0.119328	-0.0946677	0.0123304
3984	0.0655759	-0.209741	-0.0720825
3988	-0.012479	0.210754	0.0991377
3989	-0.221484	-0.625094	-0.423289
3999	-0.448044	0.736189	0.144072
4000	-0.448044	0.736189	0.144072
4004	0.341063	-0.0159812	0.162541
4013	0.304156	0.445887	0.375022
4016	-0.0598797	-0.464305	-0.262093
4017	-1.20797	0.187528	-0.510221
4028	-0.415985	-0.407203	-0.411594
4031	0.330397	-0.537952	-0.103777
4070	0.130982	-0.178617	-0.0238174
4071	-0.363949	-0.306853	-0.335401
4079	-0.295599	0.497189	0.100795
4084	-0.12069	-0.383783	-0.252237
4085	-0.444504	-0.132779	-0.288641
4086	0.111084	0.025539	0.0683117
4091	0.349053	NA	0.349053
4123	-0.22977	0.143119	-0.0433258
4124	-0.22977	0.143119	-0.0433258
4147	-0.638601	-0.188338	-0.413469
4154	-0.29919	-0.280841	-0.290015
4155	-0.644859	-0.145404	-0.395132
4158	-0.0410307	-1.78145	-0.911238
4168	-0.287953	-0.530416	-0.409184
4181	-0.0131028	-0.005371	-0.00923692
4193	0.246477	0.069992	0.158234
4194	0.898486	0.00802433	0.453255
4211	1.60137	-0.233368	0.684001
4223	-0.178714	-0.112133	-0.145424
4239	0.578748	0.172306	0.375527
4241	-0.147668	-0.433596	-0.290632
4244	0.272899	0.094409	0.183654
4261	-0.0709343	-0.270848	-0.170891
4308	-0.310647	-0.209086	-0.259867
4313	-0.443496	0.070365	-0.186565
4314	-0.237077	-0.883747	-0.560412
4320	-0.24008	-0.206735	-0.223407
4328	0.543507	-0.0261081	0.258699
4329	0.0923959	0.12578	0.109088
4340	0.364642	-0.179003	0.0928193
4347	-0.416955	-0.0515775	-0.234266
4361	0.317464	-0.158663	0.0794003
4364	-0.0898618	-0.270122	-0.179992
4365	-0.721732	0.19034	-0.265696
4367	-0.294509	-0.708154	-0.501331
4381	0.137062	0.444098	0.29058
4385	0.108273	-0.126165	-0.00894621
4389	0.297868	-0.0280959	0.134886
4413	-0.168171	0.0316557	-0.0682575
4415	-0.706315	0.543283	-0.0815161
4416	0.0534097	0.590227	0.321818
4422	-0.384983	0.617646	0.116331
4427	0.0361685	-0.529286	-0.246559
4436	0.831702	0.208352	0.520027
4445	-0.245441	-0.204052	-0.224746
4446	-0.0989971	0.145561	0.0232819
4447	0.105372	-0.0876726	0.00884984
4448	-0.227718	-0.225135	-0.226426
4453	-0.909447	-0.212063	-0.560755
4455	-0.0808269	-0.0218513	-0.0513391
4489	0.57927	-0.58268	-0.00170472
4490	-0.21966	0.187258	-0.0162009
4491	-0.474262	-0.405233	-0.439747
4494	-0.745057	-0.414659	-0.579858
4505	-0.276305	-0.250816	-0.26356
4517	0.0198085	0.296894	0.158351
4520	-0.81702	-0.33242	-0.57472
4530	0.0594382	-0.170964	-0.0557627
4552	-0.296701	-0.527091	-0.411896
4568	0.712807	0.16367	0.438239
4569	-0.287342	-0.798187	-0.542764
4570	-0.196935	0.0489829	-0.073976
4588	-0.381143	-0.0734253	-0.227284
4609	-0.0317166	0.556386	0.262335
4616	0.0979658	0.000586498	0.0492762
4621	-0.344327	0.00262083	-0.170853
4639	-0.00645241	0.0060874	-0.000182509
4665	-0.180248	-0.110107	-0.145177
4666	0.556987	0.257747	0.407367
4670	-0.35885	-0.0447498	-0.2018
4671	-0.386235	0.0915477	-0.147343
4679	0.0873551	0.558018	0.322687
4680	0.431364	-0.0126695	0.209347
4704	-0.902999	-0.374544	-0.638772
4707	-0.665483	-0.402806	-0.534145
4726	0.0229309	0.0763004	0.0496157
4736	-0.54805	-0.285858	-0.416954
4739	-0.572172	-0.219423	-0.395797
4742	-0.0938318	0.042629	-0.0256014
4743	0.80466	0.586815	0.695737
4744	NA	0.0614991	0.0614991
4754	0.334978	0.732095	0.533537
4780	-0.200254	0.123942	-0.038156
4800	-0.422453	-0.0554039	-0.238929
4811	0.86389	0.204164	0.534027
4820	0.244096	0.1112	0.177648
4821	NA	-0.149532	-0.149532
4829	-0.270675	-0.292793	-0.281734
4832	-0.414569	-0.275121	-0.344845
4833	-0.414569	-0.275121	-0.344845
4836	-0.0673218	0.226004	0.0793412
4862	1.30314	-0.567104	0.368018
4863	-0.486359	-0.555445	-0.520902
4878	-0.733417	-0.38603	-0.559724
4879	-0.105034	-0.188202	-0.146618
4880	-0.0871651	0.035769	-0.0256981
4892	-0.151797	0.258637	0.0534201
4907	-0.0715139	-0.635684	-0.353599
4913	0.33512	0.0811735	0.208147
4932	0.451262	-0.413568	0.0188469
4991	-0.0603737	-0.071962	-0.0661678
4995	-0.59623	-0.128601	-0.362415
5004	-0.12969	-0.382267	-0.255979
5020	0.0778881	-0.298137	-0.110124
5024	0.00384591	-0.502653	-0.249404
5036	-0.298892	-0.194313	-0.246603
5038	-0.327014	-0.199849	-0.263431
5057	0.483632	-0.081613	0.201009
5058	-1.02331	-0.478149	-0.750732
5072	0.0422932	-0.555198	-0.256452
5081	0.139213	-0.168231	-0.0145088
5117	5.63885e-05	0.216018	0.108037
5126	-0.593999	0.125541	-0.234229
5132	0.383257	1.03383	0.708543
5133	0.41744	-0.205852	0.105794
5134	-0.625622	-0.277378	-0.4515
5138	-0.0809826	0.562745	0.240881
5152	0.455635	0.0383427	0.246989
5156	0.21266	0.0834456	0.148053
5179	-0.818828	-0.150538	-0.484683
5192	0.488847	0.246624	0.367736
5193	-0.369936	-0.15976	-0.264848
5207	0.306409	0.0968556	0.201632
5211	0.7076	-0.423859	0.141871
5222	-0.0658548	0.174662	0.0544038
5223	-0.704008	0.0921778	-0.305915
5226	0.0501667	-0.39902	-0.174427
5227	-0.183816	-0.251919	-0.217868
5228	-0.0565821	-0.358758	-0.20767
5253	0.190301	0.0531441	0.121723
5256	-0.412709	-0.346553	-0.379631
5261	-0.302426	-0.125364	-0.213895
5274	-0.0907461	0.0349199	-0.0279131
5285	-0.382795	-0.176396	-0.279596
5289	0.148867	0.44239	0.295628
5292	-0.349093	0.354417	0.00266225
5293	0.315287	-0.827364	-0.256039
5314	0.257961	-0.237846	0.0100575
5315	-0.610746	-0.334858	-0.472802
5318	-0.297214	0.00969428	-0.14376
5323	-0.0680961	-0.271557	-0.169827
5339	-0.181181	0.113902	-0.0336391
5345	-0.0839851	-0.561519	-0.322752
5359	-0.669608	0.0770513	-0.296279
5366	-0.601578	-0.152208	-0.376893
5374	-0.691096	-0.0980864	-0.394591
5396	-0.526673	0.21702	-0.154827
5397	-0.194063	0.105045	-0.0445089
5402	-0.262159	-0.422594	-0.342377
5405	-0.576022	-0.229521	-0.402772
5414	1.3135	0.420377	0.866937
5418	-0.0827941	0.116296	0.0167509
5421	0.121129	-0.0159626	0.0525834
5432	0.312893	-0.21061	0.0511413
5440	-0.559913	-0.752155	-0.656034
5443	0.768859	-0.349783	0.209538
5444	0.0113842	0.081864	0.0466241
5448	-0.974198	0.0213039	-0.476447
5460	-0.75262	-0.0580967	-0.405358
5463	-0.0249896	0.754331	0.364671
5476	-0.497322	0.0302725	-0.233525
5477	-0.497322	0.0302725	-0.233525
5490	0.670516	0.147332	0.408924
5498	-0.291009	0.0230777	-0.133966
5499	-0.103818	0.573364	0.234773
5518	-0.0273562	-0.10749	-0.0674229
5522	-0.469232	-0.271383	-0.370307
5537	0.401491	0.237102	0.319296
5538	-0.354105	-0.225491	-0.289798
5539	-0.175124	-0.223655	-0.19939
5550	-0.16736	-0.159638	-0.163499
5562	-0.232938	-0.0354824	-0.13421
5567	-0.795082	0.441619	-0.176731
5579	-1.32681	-0.474834	-0.900822
5580	-0.0293399	0.0947828	0.0327215
5587	-0.356368	0.374036	0.00883416
5588	0.713913	-0.460189	0.126862
5590	-0.189745	0.561428	0.185842
5591	-0.0612334	-0.166921	-0.114077
5603	0.287012	-0.389323	-0.0511558
5607	-0.454125	-0.603364	-0.528745
5624	-0.946878	-0.300143	-0.62351
5636	-0.102277	-0.452912	-0.277595
5643	-0.662697	-0.35969	-0.511194
5660	-0.754707	-0.183575	-0.469141
5673	0.214986	-0.304868	-0.0449413
5680	0.0887122	-0.0760695	0.00632134
5687	0.245033	0.0259191	0.135476
5688	-0.331021	-0.0608266	-0.195924
5693	-0.203905	-0.0767467	-0.140326
5722	0.220811	-0.433478	-0.106334
5723	-0.154474	-0.859426	-0.50695
5730	0.469347	0.11187	0.290609
5775	0.0632289	0.19376	0.128495
5786	-0.378911	0.190389	-0.0942614
5800	0.870979	0.427492	0.649236
5804	1.08914	0.746699	0.917917
5814	-0.107958	-0.383419	-0.245689
5815	-0.901033	0.820429	-0.040302
5818	0.075195	-0.506584	-0.215694
5827	-0.593257	0.10223	-0.245513
5830	0.0982227	-0.231964	-0.0668707
5848	0.470709	0.0545887	0.262649
5865	-0.180857	0.155991	-0.012433
5869	0.848993	-0.137581	0.355706
5873	0.0460559	0.20322	0.124638
5888	0.622784	-0.388947	0.116918
5919	0.0878737	0.156334	0.122104
5921	-0.174509	-0.206169	-0.190339
5924	0.0484275	0.267992	0.15821
5929	-0.968214	-0.552314	-0.760264
5937	0.144694	0.356088	0.250391
5941	0.0590986	-0.14162	-0.0412609
5951	-0.546575	-0.0583648	-0.30247
5954	-0.0347541	0.0175615	-0.00859628
5956	-0.710142	0.339293	-0.185425
5970	-0.302861	-0.1488	-0.22583
5971	-0.288697	0.159729	-0.064484
5979	-0.865821	-0.484706	-0.675264
5980	-0.0497351	-0.035674	-0.0427045
6011	-0.0326036	-0.112264	-0.0724339
6012	-0.0326036	-0.112264	-0.0724339
6018	-0.309517	0.266415	-0.0215513
6023	-0.332862	0.470201	0.0686692
6024	-0.332862	0.470201	0.0686692
6025	-0.788056	-1.07691	-0.932482
6030	0.894654	0.063758	0.479206
6035	-0.315317	-0.0628402	-0.189079
6049	0.16963	-0.788589	-0.30948
6061	-0.113321	0.275817	0.0812479
6072	-0.202901	-0.0483012	-0.125601
6073	-0.9987	0.0415374	-0.478581
6074	-0.572322	-0.0924114	-0.332367
6114	0.897769	0.125681	0.511725
6125	0.333149	0.208762	0.270955
6128	-0.795435	-0.231849	-0.513642
6129	-0.192538	-0.333774	-0.263156
6130	0.220252	-0.125732	0.0472598
6131	0.242088	-0.354667	-0.0562896
6132	-0.0900451	-0.00968191	-0.0498635
6133	-0.750825	-0.075819	-0.413322
6137	-0.173048	-0.40876	-0.290904
6153	-0.246693	-0.341315	-0.294004
6165	0.213192	-0.221422	-0.004115
6166	0.213192	-0.222237	-0.00452243
6167	0.909073	-0.667882	0.120596
6176	-0.00137524	0.256276	0.12745
6185	0.00571322	-0.534717	-0.264502
6212	0.476334	0.0731452	0.274739
6219	0.285945	-0.0774773	0.104234
6237	-0.52624	-0.0550422	-0.290641
6238	0.215569	-0.219492	-0.00196146
6243	0.104847	-0.158039	-0.0265961
6247	-0.576168	-0.174984	-0.375576
6260	-0.109372	0.397508	0.144068
6273	-0.859276	-0.395792	-0.627534
6274	-0.364622	-0.323397	-0.34401
6279	0.543958	-0.0766905	0.233634
6290	-0.603158	-0.660609	-0.631884
6299	-0.646611	-0.34549	-0.496051
6302	-0.786338	-0.280947	-0.533643
6320	-1.0384	-0.61546	-0.826931
6321	-1.0384	-0.61546	-0.826931
6327	-0.37523	-0.238842	-0.307036
6333	0.247567	-0.188386	0.0295907
6334	1.27084	0.348132	0.809484
6339	0.250807	-0.0766195	0.0870936
6347	-0.549515	0.261759	-0.143878
6360	0.291596	0.119128	0.205362
6371	-0.494558	0.297854	-0.0983519
6377	-0.235864	-0.446896	-0.34138
6380	-1.42067	-0.844846	-1.13276
6381	0.38506	-0.055886	0.164587
6384	-0.726117	0.455498	-0.135309
6391	0.0772747	0.599542	0.338409
6395	0.31002	0.19043	0.250225
6397	0.859562	-0.21291	0.323326
6401	-0.237974	-0.949731	-0.593853
6402	-0.237974	-0.949731	-0.593853
6407	-1.45913	0.868271	-0.295428
6413	0.859562	-0.230869	0.314347
6422	-0.127101	-0.332084	-0.229593
6429	-1.20801	0.196159	-0.505926
6455	-0.169525	-0.0309394	-0.100232
6456	-0.17647	-0.0309394	-0.103705
6468	-0.240683	-0.139271	-0.189977
6469	-0.240396	-0.139266	-0.189831
6478	0.293975	-0.185725	0.0541253
6483	0.0522252	-0.250797	-0.0992857
6489	0.154838	0.774329	0.464583
6491	0.249627	-0.298166	-0.0242695
6497	-0.343676	-0.246248	-0.294962
6500	-0.0520013	-0.135535	-0.093768
6518	0.114905	0.264475	0.18969
6519	0.114905	0.264475	0.18969
6520	-0.192547	0.484089	0.145771
6524	-0.0497351	0.487557	0.218911
6525	0.504019	-0.0180438	0.242988
6526	-0.0884109	0.197027	0.054308
6534	0.0989373	0.00485024	0.0518938
6535	0.337005	0.0265979	0.181802
6539	-0.0382173	-0.0636715	-0.0509444
6540	-0.388056	0.03952	-0.174268
6572	-0.507725	0.110704	-0.19851
6573	0.185941	0.254404	0.220173
6578	-0.387819	0.143974	-0.121922
6585	-0.947939	-0.392623	-0.670281
6605	-0.416286	0.0347013	-0.190792
6606	-0.264165	-0.0538283	-0.158997
6612	-0.106635	-0.589011	-0.347823
6618	-0.353516	-0.576251	-0.464883
6621	0.103635	-0.132889	-0.0146271
6624	-0.0878083	0.0322257	-0.0277913
6642	0.0601537	0.190731	0.125443
6654	0.205294	0.606885	0.40609
6655	-1.1958	0.289523	-0.45314
6660	-0.478755	-0.341125	-0.40994
6667	-0.889989	-0.356764	-0.623376
6684	-0.646223	-0.0874682	-0.366846
6691	-0.307472	0.38282	0.0376737
6692	-0.0352708	-0.325925	-0.180598
6693	0.177349	-0.207562	-0.0151067
6708	-0.0208789	-0.400637	-0.210758
6720	0.0458884	-0.0674899	-0.0108007
6721	0.233323	-0.202601	0.015361
6722	0.0239189	-0.21178	-0.0939305
6763	-0.361349	-0.00728905	-0.184319
6766	-0.145851	0.0863773	-0.029737
6769	-0.82255	0.347101	-0.237724
6790	0.533819	-0.0382273	0.247796
6823	-0.219886	0.344144	0.0621292
6828	0.234855	0.607479	0.421167
6840	0.142433	-0.284139	-0.0708532
6849	-0.0466215	-0.00265224	-0.0246369
6850	-0.0473496	-0.00265224	-0.0250009
6852	-0.369156	-0.361753	-0.365455
6887	0.022008	-0.063447	-0.0207195
6903	0.572648	-0.0509514	0.260848
6904	-0.00618155	0.32973	0.161774
6906	-0.323268	-0.299091	-0.31118
6907	-0.768138	0.617274	-0.0754323
6929	-1.18964	-0.457022	-0.82333
6937	-0.272514	-0.101502	-0.187008
6938	-0.12943	-0.583476	-0.356453
6952	-0.231434	-0.144922	-0.188178
6959	-0.371416	0.0351664	-0.168125
6960	-0.37102	0.0347901	-0.168115
6966	-0.609894	0.0313799	-0.289257
6972	-0.894846	-0.0241635	-0.459505
7039	-1.0402	0.377165	-0.331516
7044	-0.544963	-0.441943	-0.493453
7045	-0.544503	-0.440598	-0.492551
7056	-0.0905883	-0.204196	-0.147392
7059	-0.0758222	-0.288302	-0.182062
7060	-0.0758222	-0.288302	-0.182062
7066	0.0774553	0.0372574	0.0573563
7067	0.0764976	0.038371	0.0574343
7068	0.222934	-0.266349	-0.0217072
7071	0.709905	-0.193475	0.258215
7087	0.0685167	-0.446964	-0.189224
7088	0.0685167	-0.44529	-0.188387
7097	-0.150775	-0.0529009	-0.101838
7098	-0.150775	-0.0538326	-0.102304
7099	-0.409495	-0.0186216	-0.214058
7117	-0.255267	-0.781722	-0.518495
7118	0.197682	-0.659198	-0.230758
7119	-0.115903	-0.000612689	-0.0582581
7122	0.00591552	-0.384765	-0.189425
7124	-0.467588	0.352808	-0.0573898
7130	-0.543793	0.0735129	-0.23514
7135	-0.369292	-0.136114	-0.252703
7154	0.334307	0.0902656	0.212286
7155	-0.213207	-0.18331	-0.198259
7159	-0.150277	-0.453119	-0.301698
7164	0.641145	0.0173651	0.329255
7168	-1.06941	-0.0183406	-0.543875
7188	-0.24921	0.172919	-0.0381453
7189	-0.24921	0.172919	-0.0381453
7190	-0.112635	0.0179788	-0.0473282
7191	-0.670396	-0.266794	-0.468595
7195	-0.164598	-0.197022	-0.18081
7203	-0.85676	0.0561682	-0.400296
7215	0.519543	0.410372	0.464957
7221	0.517641	0.33866	0.42815
7222	0.372751	-0.15584	0.108455
7223	0.0819771	0.104798	0.0933877
7233	0.381674	0.64063	0.511152
7251	0.0579509	-0.286775	-0.114412
7252	-0.558604	-0.458284	-0.508444
7253	-0.199743	-0.0275377	-0.11364
7254	0.385505	-0.0397105	0.172897
7265	0.203022	-0.114528	0.0442471
7268	-0.34599	0.151409	-0.0972906
7279	-0.036193	-0.161927	-0.0990597
7297	0.119059	-0.805338	-0.343139
7298	-0.239059	-0.0136405	-0.12635
7317	-0.172759	-0.0414129	-0.107086
7318	-0.496059	-0.0628053	-0.279432
7319	-0.682865	-0.119347	-0.401106
7326	0.144398	-0.188924	-0.0222633
7331	-0.622307	-0.434664	-0.528486
7338	-0.192931	-0.321544	-0.257238
7341	0.118105	-0.521502	-0.201699
7343	0.0125913	-0.210194	-0.0988014
7344	-0.0380369	0.0588042	0.0103837
7349	-0.155081	0.533806	0.189362
7350	-0.0243754	-0.331315	-0.177845
7351	-0.379648	0.0769268	-0.15136
7383	-0.22197	-0.0994067	-0.160688
7386	0.354888	-0.184493	0.0851973
7390	0.360595	-0.48351	-0.0614575
7408	-0.382141	0.431739	0.0247992
7413	-0.806392	-0.117774	-0.462083
7428	-0.451703	-0.159032	-0.305367
7431	-0.290236	-0.172443	-0.231339
7438	0.0471737	-0.140197	-0.0465117
7453	-0.536154	0.283593	-0.126281
7454	-0.12529	-0.116868	-0.121079
7462	-0.165753	-0.105374	-0.135563
7470	-0.13753	-0.0608455	-0.0991879
7474	0.471995	-0.669371	-0.0986879
7485	-0.249714	-0.423638	-0.336676
7486	-0.377713	-0.233802	-0.305758
7488	0.246771	0.321698	0.284235
7509	0.349838	0.0829534	0.216395
7547	0.477341	-0.352506	0.0624177
7560	0.0657106	0.634796	0.350254
7564	0.355926	0.0716565	0.213791
7567	0.578395	0.659334	0.618864
7572	-0.36418	-0.360448	-0.362314
7573	-0.36418	-0.361844	-0.363012
7582	0.578395	0.659334	0.618864
7598	-0.580965	0.133988	-0.223489
7599	-0.159076	-0.145237	-0.152156
7624	0.0929563	0.167421	0.130189
7625	-0.467095	-0.31939	-0.393242
7633	-0.276189	0.121291	-0.077449
7641	-0.169138	-0.292684	-0.230911
7642	-0.444053	-0.163988	-0.30402
7645	-0.000522784	-0.28033	-0.140426
7665	-0.383297	-0.000477694	-0.191887
7668	0.163704	-0.120138	0.0217827
7680	-0.547342	0.34067	-0.103336
7689	-0.740897	-0.0259672	-0.383432
7693	-0.285078	0.0949644	-0.0950567
7713	-0.5176	-0.0791429	-0.298371
7716	-0.287313	0.0405695	-0.123372
7720	-0.0108688	0.100774	0.0449524
7771	-0.759279	-0.0670271	-0.413153
7779	0.139401	-0.452532	-0.156565
7786	0.285875	0.346793	0.316334
7800	-0.310195	-0.0856738	-0.197935
7801	-0.3107	-0.0856738	-0.198187
7821	0.0696132	0.448291	0.258952
7834	-0.195937	-0.217392	-0.206664
7835	-0.195937	-0.217392	-0.206664
7839	0.646081	-0.256611	0.194735
7841	-0.103041	0.183472	0.0402155
7845	0.406673	-0.324061	0.0413058
7846	-0.500338	-0.0741237	-0.287231
7848	-0.294253	0.225145	-0.0345539
7852	0.0869103	0.058319	0.0726147
7855	-0.848741	-0.480689	-0.664715
7857	0.346141	-0.622956	-0.138408
7858	0.523331	-0.231716	0.145808
7869	-0.371663	1.61521	0.621773
7874	-0.401717	-0.409251	-0.405484
7880	-0.885287	-0.380236	-0.632762
7881	0.216041	0.273066	0.244553
7895	0.0590187	0.551172	0.305095
7903	-0.041696	0.42965	0.193977
7918	-0.446579	-0.864213	-0.655396
7920	-0.39928	-0.2656	-0.33244
7930	-0.07576	-0.294299	-0.185029
7965	-0.216191	-0.0109094	-0.11355
7966	-0.176582	0.167017	-0.0047824
7978	-0.0284164	0.401806	0.186695
7984	0.223947	0.334416	0.279181
7989	-0.104947	0.229368	0.0622102
7990	0.230058	-0.457218	-0.11358
7995	0.0068484	0.758405	0.382627
7996	0.169989	0.132726	0.151358
8003	0.130837	-0.0404998	0.0451686
8004	0.13178	-0.0395847	0.0460975
8005	0.329944	-0.767432	-0.218744
8006	-0.0342734	-0.499142	-0.266708
8025	-0.793127	-0.270428	-0.531778
8043	-0.190521	-0.172357	-0.181439
8044	-0.1901	-0.17236	-0.18123
8053	-0.195366	-0.394213	-0.294789
8081	-0.400701	-0.0337061	-0.217204
8082	0.193464	0.804371	0.498918
8083	-0.438064	0.282946	-0.077559
8085	-0.5003	-0.214772	-0.357536
8086	1.67046	-0.351969	0.659247
8087	-0.456402	-0.07357	-0.264986
8088	-0.169325	-0.0455122	-0.107418
8094	0.520047	-0.379185	0.0704312
8098	-0.184864	-0.00528231	-0.0950734
8111	-1.0886	-0.450388	-0.769492
8114	-0.153023	-0.297376	-0.2252
8160	0.0550696	0.265976	0.160523
8161	-0.662644	0.328584	-0.16703
8162	0.573855	-0.190856	0.1915
8165	-0.529686	-0.0668471	-0.298267
8166	-0.529686	-0.0668471	-0.298267
8190	0.72346	-0.58544	0.0690098
8191	-0.2631	0.134492	-0.0643041
8211	-0.340629	-0.0696331	-0.205131
8212	-0.340785	-0.0696331	-0.205209
8224	0.644456	-0.116535	0.263961
8225	0.00136674	0.406289	0.203828
8252	-0.0973135	-0.429472	-0.263393
8253	-0.103177	-0.163207	-0.133192
8258	0.132184	-0.137944	-0.00288003
8261	-0.267538	0.178867	-0.0443354
8265	-0.147805	0.256332	0.0542632
8280	0.757693	0.551816	0.654754
8286	-0.0461866	-0.203248	-0.124717
8287	-0.0447784	-0.203906	-0.124342
8308	-0.241457	-0.165137	-0.203297
8313	0.0806257	0.124595	0.10261
8330	-0.362276	-0.0968843	-0.22958
8342	0.0166392	-0.213462	-0.0984114
8343	-0.274844	-0.00197864	-0.138411
8349	0.303853	-0.09719	0.103331
8354	0.101894	-0.181241	-0.0396737
8372	-0.388771	-0.393362	-0.391067
8373	-0.428001	-0.646204	-0.537102
8383	-0.777576	0.967762	0.0950931
8416	-0.515446	-0.752095	-0.633771
8426	0.786738	-0.550868	0.117935
8427	-0.378718	-0.188298	-0.283508
8445	-0.947693	-0.847921	-0.897807
8454	-0.299312	0.0166543	-0.141329
8477	-0.135095	0.0780363	-0.0285291
8478	0.243293	-0.175421	0.0339364
8483	-0.518601	-0.258974	-0.388787
8484	-0.519081	-0.258156	-0.388619
8511	-0.0745813	-0.346071	-0.210326
8512	0.294282	-0.016791	0.138746
8516	0.430703	-0.439332	-0.00431441
8520	0.274769	-0.277804	-0.00151751
8521	0.574981	-0.165179	0.204901
8522	0.236019	NA	0.236019
8528	-0.623112	-0.442769	-0.532941
8529	0.276455	-0.291241	-0.00739256
8543	0.144981	-0.0839805	0.0305003
8545	-0.1233	0.226947	0.0518237
8549	0.841148	-0.817099	0.0120243
8550	0.140757	0.506072	0.323414
8556	-0.374614	-0.127704	-0.251159
8557	0.23726	-0.0736318	0.0818138
8558	0.459308	0.709634	0.584471
8575	-0.18596	0.17796	-0.00399968
8592	0.323184	-0.00516951	0.159007
8597	-0.428586	0.128974	-0.149806
8598	-0.456699	-0.0106025	-0.233651
8601	-0.0965019	-0.756837	-0.42667
8614	0.133592	0.243911	0.188751
8618	-0.203064	0.120477	-0.0412933
8641	0.344327	-0.0196533	0.162337
8649	-0.245945	0.439334	0.0966944
8650	-0.531017	0.335044	-0.0979867
8659	0.814517	-0.107836	0.35334
8662	0.175652	0.129148	0.1524
8665	0.0849245	-0.227071	-0.0710734
8680	0.0733493	0.120911	0.0971301
8685	0.113477	0.127554	0.120515
8691	0.944613	-1.16321	-0.109297
8692	0.216982	0.0765842	0.146783
8695	-0.351228	0.272152	-0.0395379
8704	0.218946	0.183678	0.201312
8707	0.382861	-0.290963	0.045949
8710	0.364054	0.0802754	0.222164
8711	-0.493876	0.0494869	-0.222195
8722	-0.132164	0.864179	0.366007
8726	0.138579	-0.211967	-0.0366937
8738	0.13796	0.244063	0.191012
8743	0.397011	0.242432	0.319721
8773	-0.497804	-0.585858	-0.541831
8785	-0.0806144	-1.0112	-0.545909
8793	0.0146037	0.0645697	0.0395867
8794	-0.0375261	0.130584	0.046529
8799	0.589481	0.178971	0.384226
8800	0.24668	-0.167884	0.0393981
8801	0.222215	-0.291283	-0.0345342
8802	0.103259	-0.472405	-0.184573
8809	-0.149501	-1.03057	-0.590035
8812	0.545196	-0.177562	0.183817
8827	-0.150431	-0.368602	-0.259517
8830	-0.0999899	-0.219625	-0.159807
8832	-0.0580278	-0.192337	-0.125182
8840	-0.128554	0.00705242	-0.0607508
8853	0.235133	-0.333132	-0.0489997
8854	0.190432	0.00803887	0.0992355
8873	-0.0805034	0.125729	0.0226129
8894	-1.05616	-0.374615	-0.715388
8902	0.172416	-0.211377	-0.0194805
8907	0.276864	-0.056292	0.110286
8917	0.172416	-0.211377	-0.0194805
8924	0.275687	0.518553	0.39712
8939	-0.0366162	0.081502	0.0224429
8940	-0.0366162	0.081502	0.0224429
8947	-0.196717	0.221115	0.0121991
8960	-0.408479	0.1853	-0.111589
8963	-0.78278	-0.558849	-0.670815
8971	-0.899372	0.0720822	-0.413645
9003	-0.0382591	-0.322477	-0.180368
9007	-0.38693	-0.089594	-0.238262
9012	-0.79882	-0.272065	-0.535443
9021	-0.0828588	-0.369305	-0.226082
9040	0.00500102	-0.756162	-0.375581
9043	0.900957	-0.552774	0.174092
9051	-0.452211	-0.284657	-0.368434
9052	-0.370812	0.47557	0.052379
9053	0.832477	NA	0.832477
9076	0.0112448	-0.319985	-0.15437
9079	-0.196092	0.160963	-0.0175644
9085	-0.370724	0.0695107	-0.150606
9101	0.264923	-0.0307849	0.117069
9102	-0.130905	-0.11074	-0.120822
9108	0.0136871	0.267978	0.140833
9109	0.709831	0.12865	0.41924
9114	1.25426	-0.291057	0.4816
9127	-0.740313	-0.168587	-0.45445
9131	-0.121574	0.0482969	-0.0366385
9145	-0.280565	-0.0356094	-0.158087
9160	0.146589	-0.278684	-0.0660478
9163	0.41744	-0.401994	0.00772297
9175	0.709078	-0.070658	0.31921
9223	-0.500233	-0.706863	-0.603548
9233	-0.146194	-0.301073	-0.223633
9236	0.14093	0.258619	0.199775
9238	-0.460614	-0.26034	-0.360477
9239	-0.460614	-0.26034	-0.360477
9240	-0.479619	-0.437847	-0.458733
9247	0.123055	0.555148	0.339101
9261	-0.58132	-0.127275	-0.354297
9277	0.0736982	0.0278891	0.0507936
9281	1.57389	0.760593	1.16724
9285	-0.505964	-0.437501	-0.471733
9289	-0.237912	-0.0366211	-0.137266
9296	-0.0149752	-0.17337	-0.0941728
9300	-0.0372209	-0.707849	-0.372535
9303	0.516265	-0.304168	0.106049
9304	-0.671937	0.00831991	-0.331809
9308	0.226765	-0.226569	9.80428e-05
9315	-0.492072	-0.282337	-0.387204
9316	-0.492072	-0.282337	-0.387204
9324	-0.0134619	-0.277894	-0.145678
9337	-0.397658	0.264951	-0.0663536
9340	0.0196403	0.207847	0.113744
9349	-0.162952	0.0981309	-0.0324107
9363	0.149192	-0.153446	-0.00212719
9370	0.155279	-0.126504	0.0143873
9384	-0.220973	0.188797	-0.0160882
9400	0.309133	-0.0888941	0.11012
9401	-0.104224	-0.449134	-0.276679
9409	-0.537198	-0.0283161	-0.282757
9412	0.18226	-0.284242	-0.0509908
9432	0.225882	0.538212	0.382047
9451	0.560982	0.610789	0.585885
9468	0.131322	-0.604962	-0.23682
9469	-1.208	-0.348357	-0.77818
9473	-0.275282	-0.0886658	-0.181974
9485	0.645767	-0.416748	0.114509
9494	-0.383809	-0.141068	-0.262438
9508	-0.181141	-0.559136	-0.370139
9509	-0.108043	0.162844	0.0274002
9527	-0.374201	0.381891	0.00384495
9541	0.381436	0.02563	0.203533
9546	-0.55234	-0.336437	-0.444388
9547	-0.321722	-0.107934	-0.214828
9552	0.541129	-0.490153	0.0254877
9568	-0.308651	-0.139615	-0.224133
9569	-0.405965	0.0640887	-0.170938
9588	-0.531953	-0.0547322	-0.293343
9589	-0.531535	-0.054099	-0.292817
9601	-0.00853299	0.388539	0.190003
9604	-0.316388	-0.259281	-0.287834
9610	-0.320932	-0.0645996	-0.192766
9622	0.0476113	-0.144893	-0.0486411
9625	-0.486098	-0.2841	-0.385099
9630	-0.505413	-0.109768	-0.307591
9633	-1.44992	0.391105	-0.529409
9649	-0.355913	0.045355	-0.155279
9653	-0.497174	-0.288226	-0.3927
9654	-0.488228	-0.27833	-0.383279
9661	0.0777017	0.152977	0.115339
9665	0.184323	-0.0486312	0.0678457
9670	0.0786028	-0.718398	-0.319898
9673	-0.44598	-0.253745	-0.349862
9688	-1.02324	-0.250264	-0.636754
9689	-0.379483	-0.0421918	-0.210837
9700	-0.0104662	0.0967382	0.043136
9703	0.025357	-0.0435639	-0.00910349
9715	-0.178855	-0.299883	-0.239369
9718	0.0583246	-0.0918113	-0.0167434
9729	0.0604984	0.175881	0.11819
9733	0.192579	-0.698926	-0.253174
9745	-0.946065	-0.043453	-0.494759
9754	0.125239	0.233529	0.179384
9769	-0.0151422	-0.426565	-0.220853
9775	0.292734	NA	0.292734
9790	-0.259188	-0.247271	-0.25323
9799	0.234974	-0.539609	-0.152318
9802	0.815251	-0.605642	0.104804
9808	0.194382	-0.437632	-0.121625
9811	-0.566479	0.154336	-0.206071
9830	-0.531713	-0.199453	-0.365583
9831	0.343076	-0.0328106	0.155133
9833	0.292616	-0.0494767	0.12157
9834	-0.0441309	0.0353542	-0.00438831
9835	-0.124368	0.0402845	-0.0420418
9848	0.0276751	-0.0558775	-0.0141012
9857	-1.06997	-0.446064	-0.758016
9860	-0.0406651	-0.522237	-0.281451
9871	-0.116381	-0.209821	-0.163101
9876	0.161792	-0.372089	-0.105148
9891	-0.278266	-0.0232036	-0.150735
9892	-0.278266	-0.0225321	-0.150399
9898	-0.210167	-0.132401	-0.171284
9908	0.133542	-0.527861	-0.19716
9913	0.561757	-0.581586	-0.00991467
9914	0.648428	0.26247	0.455449
9923	-0.747089	-0.734934	-0.741011
9924	-0.27102	-0.268987	-0.270004
9938	0.0444627	0.101088	0.0727752
9939	0.578112	0.220417	0.399265
9940	0.574784	0.221457	0.39812
9951	0.388203	NA	0.388203
9954	0.612669	0.229882	0.421275
9957	0.65997	-0.0184037	0.320783
9958	0.499172	-0.0404095	0.229381
9961	-0.0255731	-0.281789	-0.153681
9967	0.415763	-0.125804	0.14498
9970	-0.0320075	0.398326	0.183159
9976	-0.0836344	-0.322406	-0.20302
9979	-1.57069	-0.595765	-1.08323
9985	0.745805	0.326457	0.536131
9989	0.0531222	-0.269909	-0.108393
9993	0.332254	-0.176263	0.0779954
10009	0.205812	-0.059242	0.0732848
10015	0.832477	0.0528715	0.442674
10016	0.00993121	-0.225565	-0.107817
10019	0.671658	-0.27124	0.200209
10022	0.315492	-0.163207	0.0761423
10023	0.210059	-0.165508	0.0222755
10024	0.717563	-0.258437	0.229563
10025	0.510308	0.389745	0.450026
10026	0.640542	-0.234204	0.203169
10033	-0.724057	-0.767102	-0.745579
10049	-0.425976	-0.0713911	-0.248684
10075	0.0799001	-0.384675	-0.152387
10080	-0.0863519	0.135354	0.0245009
10081	-0.0863519	0.135354	0.0245009
10085	-0.0359835	0.464824	0.21442
10096	0.545596	0.255424	0.40051
10116	-0.0157129	-0.224818	-0.120265
10117	-0.0157129	-0.224818	-0.120265
10122	0.306409	-0.372325	-0.032958
10123	-0.0676171	0.141796	0.0370893
10135	-0.639734	-0.847249	-0.743492
10140	-0.147173	-0.0866537	-0.116914
10141	-0.0602082	0.25071	0.0952508
10155	-0.372235	-0.350986	-0.36161
10157	-0.604869	-0.685046	-0.644958
10187	0.443275	0.421755	0.432515
10188	-0.278554	0.236085	-0.0212347
10189	-0.33074	0.19958	-0.06558
10192	-0.480523	0.109265	-0.185629
10205	0.296576	-0.259023	0.0187764
10207	-0.545088	0.262801	-0.141143
10221	0.132699	-0.0503323	0.0411831
10228	0.309417	-0.863647	-0.277115
10231	0.0559839	-0.174434	-0.0592253
10232	-0.975723	-0.40151	-0.688617
10249	-0.636827	-0.233362	-0.435095
10255	0.0343291	-0.236271	-0.100971
10261	-1.45019	0.116743	-0.666722
10267	-0.658186	-0.301404	-0.479795
10280	-0.649092	-0.111593	-0.380342
10288	-0.0711701	-0.382489	-0.22683
10298	0.23832	-0.189925	0.0241976
10307	0.472104	-0.113393	0.179355
10315	-0.0716007	0.0617319	-0.0049344
10339	0.460032	-0.639463	-0.0897158
10343	-0.357883	-0.164079	-0.260981
10344	-0.243908	0.0197462	-0.112081
10345	-0.0915628	-0.315713	-0.203638
10346	0.000753738	0.0783688	0.0395613
10375	NA	-0.627875	-0.627875
10379	-0.167589	-0.613445	-0.390517
10387	-0.451646	-0.0785391	-0.265093
10388	0.13497	0.105728	0.120349
10391	-0.127179	0.443342	0.158081
10423	-0.368624	-0.401837	-0.38523
10426	-0.221933	0.229597	0.00383236
10430	-0.00489971	-0.695241	-0.350071
10441	-0.101896	-0.35414	-0.228018
10453	-0.50045	-0.0945508	-0.2975
10474	-0.400655	-0.648152	-0.524404
10475	-0.478423	-0.01938	-0.248902
10480	-0.0450085	0.0482969	0.00164419
10489	0.0629365	0.206411	0.134674
10511	-0.417659	-1.03705	-0.727354
10528	-1.12116	-0.342701	-0.731928
10540	0.0671508	0.0195876	0.0433692
10543	-0.275197	0.325888	0.0253451
10544	-0.48406	0.12775	-0.178155
10561	-0.456823	0.123451	-0.166686
10562	-0.0885212	-0.123358	-0.105939
10573	-0.468612	-0.225897	-0.347254
10588	-0.864905	0.0396771	-0.412614
10600	-0.205208	-0.154603	-0.179905
10645	-0.689998	-1.25455	-0.972273
10652	-0.0969941	0.0453248	-0.0258347
10659	-0.384149	-0.357144	-0.370646
10660	-0.14702	0.155815	0.00439761
10690	-0.714055	-1.46871	-1.09138
10691	-0.0728238	-0.471952	-0.272388
10708	-0.309963	0.419693	0.0548655
10726	-0.318743	-0.0112041	-0.164974
10732	-1.14219	0.0284583	-0.556865
10746	-0.00416826	-0.238822	-0.121495
10747	-0.00416826	-0.238822	-0.121495
10756	0.0286277	-0.479722	-0.225547
10765	0.114572	0.230881	0.172726
10768	-0.280332	0.174894	-0.0527188
10774	-0.258949	-0.0188967	-0.138923
10775	-0.435555	-0.375718	-0.405637
10778	-0.57387	-0.462863	-0.518367
10781	-0.260106	-0.537182	-0.398644
10784	-0.812366	-0.644873	-0.72862
10792	0.059073	-0.100079	-0.0205031
10795	-0.275461	-0.556049	-0.415755
10804	0.569443	0.327973	0.448708
10816	0.558426	0.14893	0.353678
10829	0.0596204	-0.277345	-0.108862
10837	-0.238159	-0.164816	-0.201488
10844	-0.823679	0.2861	-0.268789
10852	-0.198148	0.0842394	-0.0569542
10874	0.0529304	-0.508312	-0.227691
10879	-0.433988	-0.125313	-0.27965
10880	-0.433417	-0.124683	-0.27905
10922	-0.605502	0.0956259	-0.254938
10946	-0.693591	-0.270122	-0.481857
10951	-0.243124	0.0807904	-0.081167
10957	0.0680535	-0.467269	-0.199608
10963	0.199069	-0.292699	-0.0468152
10964	-0.284732	-0.184281	-0.234507
10971	-0.196988	-0.466533	-0.331761
10988	-0.0659521	-0.160284	-0.113118
10989	-0.00965082	-0.160888	-0.0852693
10990	-0.045707	-0.16584	-0.105773
10995	-0.10653	0.0913263	-0.00760204
10996	0.0729028	-0.552377	-0.239737
11009	0.277899	-0.367456	-0.0447784
11010	-1.03862	-0.216978	-0.627799
11012	0.376896	0.254507	0.315702
11013	-0.535173	-0.969553	-0.752363
11025	-0.0528363	-0.03193	-0.0423832
11026	-0.22935	0.420772	0.0957109
11027	0.0648569	-0.249186	-0.0921644
11028	0.194823	-0.106427	0.0441979
11029	-1.49268	-0.636277	-1.06448
11050	-0.0382611	-0.0330145	-0.0356378
11051	-0.0387146	-0.0306533	-0.0346839
11054	-0.163618	-0.0212941	-0.0924561
11069	0.639832	-0.0122653	0.313784
11074	-0.12472	0.0566346	-0.0340427
11079	NA	-0.274239	-0.274239
11086	0.363666	-0.0182411	0.172712
11089	0.381474	0.411424	0.396449
11116	-0.549952	-0.596237	-0.573094
11121	-0.489095	0.106253	-0.191421
11122	-0.489095	0.106253	-0.191421
11138	-1.00498	-0.230857	-0.617918
11140	0.430305	0.494627	0.462466
11150	0.0644225	-0.206699	-0.0711384
11159	0.235636	-0.179227	0.0282041
11203	-0.00171362	-0.314113	-0.157913
11204	-0.581299	-0.712029	-0.646664
11205	-0.218253	-0.204801	-0.211527
11206	-0.0732645	-0.544395	-0.30883
11217	0.607024	-0.046511	0.280256
11225	-0.205092	-0.426242	-0.315667
11248	-0.892488	-0.0268947	-0.459691
11256	0.322024	-0.285588	0.0182182
11268	0.207845	-0.0639828	0.071931
11269	0.207845	-0.0639828	0.071931
11272	-0.770043	-1.11967	-0.944855
11283	-0.248315	-0.0432018	-0.145758
11307	-0.289108	-0.0383851	-0.163746
11308	-0.28595	-0.01553	-0.15074
11336	-0.517465	0.527344	0.00493933
11340	-0.485535	0.104619	-0.190458
11341	0.431414	0.176252	0.303833
11364	-0.223194	-0.966075	-0.594634
11375	-0.701562	-0.326343	-0.513953
11376	0.257441	-0.112116	0.0726623
11378	-0.283902	-0.106326	-0.195114
11390	-0.581448	-0.033367	-0.307407
11391	-0.581448	-0.033367	-0.307407
11397	-0.326471	-0.234592	-0.280531
11412	-0.122109	-0.603621	-0.362865
11413	-0.122109	-0.603621	-0.362865
11418	-0.00729465	-0.233597	-0.120446
11430	-0.00707585	-0.286178	-0.146627
11434	-0.185651	-0.168944	-0.177297
11438	0.0532351	0.110509	0.0818723
11439	-0.220475	0.0459744	-0.0872504
11440	1.03759	-0.472535	0.282528
11451	-1.16715	-0.795475	-0.981315
11461	-0.200396	-0.46424	-0.332318
11473	0.639639	-0.45101	0.094315
11480	-0.205728	-0.548983	-0.377355
11485	0.602057	0.140071	0.371064
11486	-1.51982	-0.053419	-0.786622
11487	-0.535616	-0.165182	-0.350399
11489	0.46485	-0.116996	0.173927
11496	0.109231	-0.091791	0.00872018
11497	0.109231	-0.091791	0.00872018
11503	-0.535616	-0.165182	-0.350399
11509	-0.965334	-0.293539	-0.629436
11518	0.658084	-0.462325	0.0978794
11526	-0.123304	-0.21957	-0.171437
11529	-0.509879	0.221606	-0.144136
11530	-0.128392	-0.487558	-0.307975
11533	-0.237415	-0.0613981	-0.149407
11534	-0.474751	-0.00310316	-0.238927
11540	0.100467	-0.296731	-0.098132
11544	-0.381073	-0.693624	-0.537349
11545	0.416364	0.0168522	0.216608
11546	-0.19579	-0.478612	-0.337201
11547	0.349277	-0.16734	0.0909684
11561	-0.00697642	-0.107851	-0.0574137
11570	0.145298	-0.0766982	0.0343
11571	-0.462172	-0.416656	-0.439414
11580	-0.069576	0.331094	0.130759
11589	-0.177068	-0.246114	-0.211591
11594	NA	0.412105	0.412105
11599	-1.18153	-0.0555193	-0.618524
11622	-0.417805	-0.744475	-0.58114
11633	-0.478578	-0.648889	-0.563734
11642	-0.154106	-1.29096	-0.722535
11650	0.0638075	0.00634755	0.0350775
11665	0.15351	-0.947842	-0.397166
11668	-0.837182	-0.510886	-0.674034
11677	-0.209481	-0.104102	-0.156791
11680	-0.892747	0.164155	-0.364296
11708	-0.356318	-0.354739	-0.355528
11720	-0.435564	-0.0930388	-0.264301
11724	0.118315	-0.373392	-0.127539
11725	0.329578	-0.30488	0.0123491
11734	-0.119585	0.155709	0.018062
11738	-0.387873	-0.241935	-0.314904
11741	0.0293714	0.240335	0.134853
11756	-0.0553762	0.0591852	0.00190453
11818	0.12262	0.138337	0.130479
11819	-0.368613	-0.110649	-0.239631
11820	-0.0196779	-0.270797	-0.145237
11821	-0.628861	-0.0370408	-0.332951
11823	0.262577	0.351366	0.306971
11824	0.13034	-0.0167442	0.0567977
11825	0.13034	-0.0212929	0.0545233
11837	0.0532073	-0.134669	-0.0407311
11842	-0.545007	-0.211648	-0.378327
11843	-0.545007	-0.211648	-0.378327
11848	0.797061	0.182921	0.489991
11849	0.467563	0.696094	0.581829
11852	-0.0274558	-0.330558	-0.179007
11857	-0.35482	0.193184	-0.0808177
11860	-0.603599	0.169953	-0.216823
11861	-0.401497	-0.140367	-0.270932
11864	-0.267996	-0.221171	-0.244583
11867	-0.0914077	-0.340994	-0.216201
11882	0.428625	0.0755442	0.252085
11887	0.136484	-0.0448578	0.0458129
11899	0.195278	0.320002	0.25764
11902	-0.0612093	-0.072282	-0.0667457
11907	-0.148013	-0.023152	-0.0855823
11968	-0.233375	0.114833	-0.0592707
11969	0.248211	-0.398944	-0.0753661
11977	-0.120639	0.444846	0.162104
11982	-0.437902	-0.439687	-0.438795
12005	0.253323	-0.0943615	0.079481
12008	0.257438	0.372539	0.314988
12011	-0.291362	0.0235318	-0.133915
12012	-0.291362	0.0235318	-0.133915
12016	-0.685332	-0.550282	-0.617807
12037	-0.222934	-0.210607	-0.216771
12040	0.145944	0.214122	0.180033
12061	0.173573	-0.351792	-0.0891093
12068	0.481461	-0.0982854	0.191588
12069	0.482538	-0.0993561	0.191591
12074	0.168905	NA	0.168905
12083	0.0914787	-0.0579408	0.0167689
12084	0.115184	0.907182	0.511183
12087	0.376418	-0.467582	-0.045582
12106	0.0587351	0.346414	0.202574
12114	-0.29227	-0.216807	-0.254538
12122	1.10544	0.364159	0.734797
12127	0.365302	-0.153118	0.106092
12128	0.737961	0.286596	0.512278
12133	-0.798388	-0.304329	-0.551358
12135	0.220099	0.30933	0.264715
12139	-1.05253	-0.374863	-0.713695
12145	-0.158672	-0.217227	-0.18795
12162	-0.230781	-0.161198	-0.19599
12163	-0.151151	0.0192056	-0.0659727
12166	0.172475	0.100146	0.13631
12179	-0.720864	-0.302482	-0.511673
12184	-0.0532961	-0.436996	-0.245146
12189	-0.769466	-0.346653	-0.55806
12191	-0.681873	-0.251391	-0.466632
12192	-0.681873	-0.251391	-0.466632
12193	-0.161143	-0.478844	-0.319994
12198	-0.180204	0.263437	0.0416163
12210	-0.467985	-0.230201	-0.349093
12211	-0.197892	-0.357972	-0.277932
12212	-0.423472	-0.17669	-0.300081
12213	-0.200551	0.411806	0.105627
12224	-0.488898	-0.338746	-0.413822
12229	0.393344	0.610157	0.501751
12238	-0.254078	-0.444295	-0.349187
12239	0.263884	-0.950478	-0.343297
12247	-1.04374	-0.178456	-0.611098
12248	0.153673	-0.162469	-0.00439762
12264	0.314846	-0.303906	0.00546973
12265	0.306409	0.705548	0.505978
12314	-0.0443481	0.479309	0.21748
12336	-0.199482	NA	-0.199482
12343	-0.0384198	-0.627875	-0.333148
12347	0.0222078	-0.149298	-0.063545
12352	-0.613845	-0.589407	-0.601626
12353	-0.0959178	0.146176	0.0251289
12354	1.01054	-0.192354	0.409095
12359	-0.00183092	-0.0286651	-0.015248
12374	-0.517058	0.357267	-0.0798955
12375	0.00186266	-0.0599194	-0.0290284
12376	-1.4357	-0.551634	-0.993667
12377	-0.203625	-0.118139	-0.160882
12379	-0.224562	-0.451372	-0.337967
12381	0.501883	-0.0313912	0.235246
12382	-0.223007	-0.325881	-0.274444
12400	-0.409033	-0.124555	-0.266794
12405	-0.381932	0.0102756	-0.185828
12415	-0.499768	-0.707528	-0.603648
12427	0.128316	-0.318577	-0.0951304
12430	-0.387605	-0.258132	-0.322869
12434	0.114398	-0.194545	-0.0400738
12446	-0.145253	0.396324	0.125535
12451	0.285707	0.0501964	0.167952
12463	-0.669709	0.0282116	-0.320749
12464	0.115087	-0.187869	-0.0363911
12465	0.631371	-0.401535	0.114918
12497	-0.04069	-0.0193714	-0.0300307
12501	-0.259553	-0.778059	-0.518806
12507	-1.07692	0.365771	-0.355575
12508	-0.206352	0.15116	-0.0275961
12514	0.0812932	0.0395359	0.0604145
12515	0.0812932	0.0395359	0.0604145
12517	-0.610755	-0.0714973	-0.341126
12538	0.107552	-0.475869	-0.184159
12556	0.101619	0.0564974	0.0790584
12560	-0.103852	0.151566	0.0238573
12561	-0.0880423	0.296818	0.104388
12574	0.755284	-1.07128	-0.158001
12587	0.171799	-0.344126	-0.086164
12590	-0.905365	0.0382646	-0.43355
12593	-0.304303	0.196523	-0.05389
12594	-0.0286605	0.0928553	0.0320974
12595	-0.318871	-0.702536	-0.510704
12602	-0.237407	0.05562	-0.0908935
12603	0.244783	-0.74817	-0.251693
12604	-0.651198	0.427947	-0.111625
12605	-0.37523	0.285694	-0.044768
12607	0.603265	-0.207715	0.197775
12618	0.103787	-0.401025	-0.148619
12631	-0.200299	-0.227138	-0.213718
12632	0.0212086	-0.442757	-0.210774
12643	-0.598712	-0.0135005	-0.306106
12644	0.0450221	-0.112677	-0.0338274
12645	-0.0918531	0.189293	0.0487197
12662	-0.733445	-0.175269	-0.454357
12663	-0.56921	-0.347826	-0.458518
12664	-0.304482	-0.208217	-0.25635
12670	-0.0941293	-0.965816	-0.529973
12677	0.213798	-0.200311	0.00674317
12678	-0.49706	-0.134545	-0.315803
12679	-0.189763	-0.714005	-0.451884
12709	0.293648	-0.0485373	0.122555
12718	-0.151656	0.249646	0.048995
12740	0.292053	NA	0.292053
12763	-0.368003	-0.847412	-0.607708
12782	-0.384772	-0.32569	-0.355231
12783	-0.433457	-0.124527	-0.278992
12788	-0.395103	-0.30202	-0.348562
12789	-0.102047	-0.46615	-0.284099
12797	-0.35748	-0.099023	-0.228252
12801	0.380055	-0.389596	-0.00477048
12808	0.163711	0.540284	0.351998
12811	1.4803	0.587179	1.03374
12812	-0.570506	0.267475	-0.151515
12835	-0.949337	-0.433447	-0.691392
12841	0.642655	-0.256965	0.192845
12847	-0.545493	-0.120458	-0.332975
12848	-0.624752	0.162977	-0.230888
12861	0.291162	0.0277975	0.15948
12880	-1.03407	-0.236005	-0.635035
12881	-0.553553	0.0659066	-0.243823
12886	-0.00061121	-0.233416	-0.117014
12901	-0.312866	-0.220923	-0.266894
12913	0.126837	0.535606	0.331221
12920	-0.291493	0.0411513	-0.125171
12921	-0.0410179	-0.0701627	-0.0555903
12922	0.206958	0.0931728	0.150065
12925	0.371504	-0.680961	-0.154729
12926	0.371504	-0.681561	-0.155029
12931	0.0848935	0.237033	0.160963
12935	-0.605364	0.280399	-0.162482
12947	0.0295481	-0.378199	-0.174325
12948	0.224081	-0.129234	0.0474237
12949	0.224081	-0.120747	0.051667
12967	-0.11722	0.337854	0.110317
12970	-0.440494	0.164068	-0.138213
12971	0.0498197	-0.155451	-0.0528155
12982	0.380887	-0.567206	-0.0931598
12986	0.31364	-0.643959	-0.165159
13007	-0.106699	-0.279494	-0.193097
13009	-0.0236556	0.334664	0.155504
13010	0.285117	-0.165784	0.0596663
13013	0.170087	-0.0232827	0.0734023
13014	0.415179	-0.0265725	0.194303
13018	NA	-0.0791429	-0.0791429
13025	0.266298	0.213127	0.239713
13026	-0.422833	-0.266476	-0.344655
13033	-0.3409	-0.344106	-0.342503
13034	-0.3409	-0.344805	-0.342853
13035	0.0799001	-0.962294	-0.441197
13036	-0.633219	-0.313422	-0.47332
13048	-0.287146	-0.332698	-0.309922
13060	-0.180373	-0.207653	-0.194013
13061	-0.539745	-0.619867	-0.579806
13062	-0.293621	-0.510729	-0.402175
13063	-0.2506	0.2287	-0.0109497
13068	-0.157417	-0.362977	-0.260197
13085	0.22162	0.240592	0.231106
13090	-0.280134	-0.39798	-0.339057
13108	-0.687557	-0.641254	-0.664406
13118	-0.322249	0.214114	-0.0540674
13119	-0.185527	0.0436488	-0.070939
13120	-0.261665	0.290824	0.0145798
13130	-0.0743758	-0.236694	-0.155535
13153	0.0211945	0.317851	0.169523
13157	-0.00374694	-0.0381885	-0.0209677
13164	-0.191931	-0.310049	-0.25099
13165	0.731715	-0.237914	0.2469
13178	0.0958654	-0.280686	-0.0924104
13181	0.61787	-0.517491	0.0501896
13187	-0.130789	0.0233581	-0.0537156
13188	0.0137452	0.658007	0.335876
13192	0.245741	-0.105252	0.0702443
13193	-0.805908	-0.0903219	-0.448115
13199	0.26647	-0.20731	0.0295797
13200	-0.761054	-0.269024	-0.515039
13216	-0.222876	0.000534369	-0.111171
13220	-0.237912	-0.281904	-0.259908
13223	-0.519035	-0.189906	-0.35447
13228	-0.162911	0.0256496	-0.0686308
13236	-0.164528	0.237054	0.0362633
13241	0.351703	-0.113761	0.118971
13254	-0.922508	-0.625662	-0.774085
13255	0.396215	-0.370455	0.0128798
13270	0.240168	0.350473	0.295321
13271	0.662721	0.124475	0.393598
13279	-0.258169	0.00718076	-0.125494
13282	-0.372969	0.554873	0.0909516
13287	-0.225866	-0.287291	-0.256579
13321	-0.147132	0.165119	0.00899318
13327	1.09244	-0.524777	0.283831
13328	1.09395	-0.524777	0.284585
13333	-0.230369	-0.414476	-0.322422
13346	0.433788	0.0137874	0.223788
13347	0.0446174	0.200509	0.122563
13348	-0.373771	-0.110326	-0.242048
13372	0.250898	0.0504656	0.150682
13381	-0.293873	-0.193904	-0.243888
13384	-0.162518	-0.648253	-0.405385
13396	-0.0527053	-0.0360021	-0.0443537
13403	-0.40173	0.109872	-0.145929
13405	0.468376	-0.0262518	0.221062
13411	0.156268	0.208228	0.182248
13412	-0.312726	-0.209475	-0.261101
13424	-0.71265	0.0558839	-0.328383
13429	0.374187	-0.712324	-0.169069
13443	-0.280431	-0.149849	-0.21514
13448	0.0363195	-0.0803142	-0.0219973
13450	-0.210336	0.178536	-0.0158996
13465	0.187616	-0.380605	-0.0964943
13469	0.472826	-0.19675	0.138038
13470	-0.550903	-0.162026	-0.356465
13483	-0.641907	-0.710035	-0.675971
13495	-0.638059	-0.100116	-0.369088
13507	-1.05304	-0.415014	-0.734026
13519	0.0838284	-0.339733	-0.127952
13527	0.208812	-0.152188	0.028312
13531	-0.307751	0.0865457	-0.110603
13532	0.182169	-0.365162	-0.0914965
13535	0.195104	-0.54126	-0.173078
13542	-0.0339678	-0.499225	-0.266596
13545	0.0433743	NA	0.0433743
13547	-0.777038	0.350107	-0.213465
13557	-0.257795	-0.625087	-0.441441
13572	0.15048	-0.336272	-0.0928959
13573	-0.172783	-0.81422	-0.493502
13579	-0.00536806	-0.109999	-0.0576833
13580	-0.359023	-0.177689	-0.268356
13589	-1.60816	-0.073197	-0.840676
13621	-0.0243433	0.454975	0.215316
13622	0.746666	0.166526	0.456596
13633	-0.2132	-0.0709077	-0.142054
13654	0.358967	-0.0423078	0.15833
13657	-0.784988	0.122474	-0.331257
13684	0.404648	-0.533244	-0.0642979
13687	0.359553	-0.175742	0.0919055
13706	0.655114	-0.0983074	0.278404
13707	0.248966	0.0616535	0.15531
13708	-0.043195	0.15371	0.0552575
13711	0.748413	-0.260818	0.243798
13742	0.631183	0.471962	0.551572
13751	-0.0636586	-0.20883	-0.136244
13762	0.306409	-1.31716	-0.505375
13763	0.0175208	-0.49622	-0.23935
13783	-0.590444	-0.0305566	-0.3105
13795	0.036912	-0.122165	-0.0426265
13796	0.036912	-0.122165	-0.0426265
13812	-0.951867	-0.576806	-0.764336
13814	-1.61665	0.519468	-0.548592
13831	0.556837	0.188147	0.372492
13837	-0.244157	-0.0784939	-0.161325
13844	-0.344584	-0.0385446	-0.191564
13852	0.0816134	-0.303172	-0.11078
13858	-0.344584	-0.0390224	-0.191803
13872	-0.130494	-0.096964	-0.113729
13873	-0.131543	-0.096964	-0.114254
13887	-0.164204	0.0254544	-0.0693747
13888	-0.199327	-0.346835	-0.273081
13900	-0.926252	-0.247271	-0.586762
13906	-0.6071	-0.267132	-0.437116
13909	0.360404	-0.35523	0.00258691
13910	0.362365	-0.35523	0.00356767
13911	0.610392	0.154533	0.382463
13915	-1.27645	-0.152638	-0.714545
13926	0.428811	-0.195889	0.116461
13927	0.309424	0.484949	0.397186
13940	-0.356299	0.572817	0.108259
13941	-0.418574	0.0476712	-0.185452
13951	0.787993	1.28763	1.03781
13952	0.613386	-0.397811	0.107788
13953	-0.0475637	0.878835	0.415635
13955	-0.17605	-0.262122	-0.219086
13956	-0.669221	-0.535967	-0.602594
13992	0.346446	0.381627	0.364037
13993	-0.274366	-0.617887	-0.446127
13997	-0.255971	0.454336	0.0991827
14000	0.470288	0.279103	0.374695
14025	-0.527241	-0.405578	-0.466409
14047	0.0876006	-0.511496	-0.211948
14050	-0.0572684	-0.246441	-0.151855
14059	0.421374	-0.228796	0.0962894
14060	-0.365208	-0.231312	-0.29826
14062	-0.777908	-0.708486	-0.743197
14063	0.0526521	0.423787	0.23822
14064	0.0526521	0.425313	0.238983
14090	0.931689	0.161575	0.546632
14093	-0.390621	-0.401046	-0.395833
14094	-0.646091	-0.422429	-0.53426
14099	0.309647	0.33808	0.323864
14104	-0.0614625	0.0012042	-0.0301292
14111	0.229482	-0.131861	0.0488106
14122	0.12857	-0.151739	-0.0115846
14125	-0.429829	-0.262417	-0.346123
14142	0.168749	-0.709876	-0.270563
14162	0.101362	-0.325233	-0.111935
14163	0.0814384	-0.200284	-0.0594229
14164	0.100828	-0.128826	-0.0139992
14177	0.121225	-0.288032	-0.0834036
14182	0.438678	-0.62093	-0.0911258
14183	0.072057	0.124483	0.0982702
14184	0.072057	0.123622	0.0978397
14192	-0.115675	-0.0512686	-0.083472
14197	-0.454994	-0.266523	-0.360759
14200	0.386676	0.614684	0.50068
14216	-0.310511	-0.990371	-0.650441
14217	0.059051	0.183686	0.121368
14218	-0.588894	NA	-0.588894
14228	0.00617565	-0.943721	-0.468772
14239	-0.00147996	-0.196438	-0.0989588
14242	-0.536517	0.189697	-0.17341
14245	-1.43656	-0.558227	-0.997391
14258	-0.251449	0.223431	-0.0140087
14266	0.00125165	-0.21204	-0.105394
14275	-0.33496	-0.144868	-0.239914
14290	-0.519635	-0.373674	-0.446654
14300	0.284586	0.00480615	0.144696
14306	0.386626	0.159448	0.273037
14312	-0.127223	-0.333589	-0.230406
14317	0.354896	-0.260105	0.0473951
14332	0.255344	-0.675047	-0.209852
14364	-0.509508	-0.63682	-0.573164
14365	-0.77583	-0.10477	-0.4403
14376	-0.434296	0.113588	-0.160354
14382	0.0824293	0.0349097	0.0586695
14383	-0.22072	-0.257782	-0.239251
14390	NA	-0.134638	-0.134638
14410	-0.551748	0.0313897	-0.260179
14422	-0.875949	-0.441264	-0.658606
14427	0.0968657	0.0411159	0.0689908
14451	-0.301138	0.0515113	-0.124814
14455	0.1753	0.094289	0.134794
14458	0.558521	-0.372303	0.0931089
14479	0.050432	-0.419499	-0.184533
14522	0.0537815	-0.365005	-0.155612
14528	0.508873	-0.197155	0.155859
14529	-0.277525	-0.0683601	-0.172943
14530	-0.292923	-0.335141	-0.314032
14539	0.223534	-0.327878	-0.0521718
14553	-0.546156	-0.500778	-0.523467
14561	-0.760757	-0.173168	-0.466963
14579	-0.190985	0.0833482	-0.0538183
14591	-0.283371	-0.315785	-0.299578
14592	-0.255149	-0.425449	-0.340299
14593	-0.592445	-0.477927	-0.535186
14594	-0.593384	-0.478581	-0.535982
14600	-0.336501	-0.629738	-0.48312
14613	-0.0795359	-0.023726	-0.051631
14633	0.0161441	-0.329675	-0.156765
14634	0.418194	-0.345246	0.0364741
14635	-0.142128	-0.0893373	-0.115733
14663	0.808909	0.0778009	0.443355
14666	-0.334685	-0.244273	-0.289479
14667	-0.226788	-0.019843	-0.123315
14668	0.0242069	0.0828991	0.053553
14685	-0.799243	-0.314186	-0.556715
14686	-0.0457823	-0.313946	-0.179864
14702	-0.790386	-0.0896261	-0.440006
14703	0.478175	0.161959	0.320067
14707	-0.0368046	-0.0574412	-0.0471229
14708	-0.321107	-0.153476	-0.237292
14722	-0.184772	-1.58714	-0.885958
14725	0.309294	-0.169639	0.0698274
14734	-0.270517	-1.89019	-1.08035
14741	-1.38116	-0.051121	-0.71614
14744	0.362992	NA	0.362992
14746	-0.62158	-0.827396	-0.724488
14778	0.240167	-0.00999834	0.115084
14801	-0.654421	-0.141181	-0.397801
14805	-0.45197	0.138342	-0.156814
14808	0.124902	-0.152814	-0.0139557
14809	0.0238215	0.197505	0.110663
14816	-0.335137	-0.565645	-0.450391
14828	0.221269	0.08452	0.152895
14829	0.34991	0.392102	0.371006
14832	0.0907487	-0.787632	-0.348442
14835	0.712697	0.395464	0.554081
14884	-0.465842	-0.556193	-0.511018
14886	0.443912	0.775392	0.609652
14890	NA	0.301461	0.301461
14905	0.249825	NA	0.249825
14912	0.342935	-0.57488	-0.115973
14915	0.0588043	0.883818	0.471311
14930	-0.238612	-0.0386278	-0.13862
14934	-0.0628251	-0.00626005	-0.0345426
14952	-0.912232	-0.0716208	-0.491926
14953	0.425628	-0.394611	0.0155084
14968	0.760826	-0.272044	0.244391
14971	NA	-0.300711	-0.300711
14979	-0.542313	-0.189925	-0.366119
14980	-0.00512744	-0.0224656	-0.0137965
14981	0.123187	-0.369137	-0.122975
14985	-0.0365011	-0.376551	-0.206526
14992	-0.294441	-0.0159148	-0.155178
14999	0.0109725	-0.0017197	0.00462639
15022	-0.641977	-0.0942206	-0.368099
15025	NA	-0.289841	-0.289841
15030	-1.70795	-0.563745	-1.13585
15034	0.509655	-0.322133	0.0937608
15035	-0.906939	0.230571	-0.338184
15060	-0.407287	0.212084	-0.0976015
15070	1.5452	0.113902	0.829549
15083	0.00214195	0.1723	0.0872212
15086	-0.137198	0.408458	0.13563
15095	0.0244496	0.071033	0.0477413
15096	-0.476913	-1.00007	-0.738492
15100	0.444261	0.180111	0.312186
15109	-0.572639	0.0786814	-0.246979
15113	0.0955534	-0.0157399	0.0399068
15128	0.832477	NA	0.832477
15129	-0.189143	-0.212584	-0.200864
15130	-0.173429	-0.19571	-0.184569
15144	-0.029662	-0.646214	-0.337938
15145	0.217169	-0.299344	-0.0410875
15160	-0.613284	0.299452	-0.156916
15161	-0.204584	0.367373	0.0813948
15193	-0.178846	-0.248974	-0.21391
15205	-0.388532	0.239506	-0.074513
15206	0.318623	-0.451698	-0.0665376
15217	0.180102	0.331499	0.2558
15229	-0.717363	-0.643898	-0.680631
15230	-0.510615	-0.660818	-0.585717
15252	-0.0463285	-0.240156	-0.143242
15258	-0.202605	-0.347546	-0.275076
15262	-0.784445	-1.14913	-0.966788
15265	-0.216931	-0.393748	-0.305339
15266	-0.0372508	0.0133182	-0.0119663
15271	-0.226769	-0.286725	-0.256747
15277	-0.541746	0.0957111	-0.223017
15294	1.1055	NA	1.1055
15295	-0.61886	-1.45169	-1.03527
15296	0.227935	-0.307189	-0.0396272
15304	0.489101	0.217065	0.353083
15305	-0.0380369	-1.06625	-0.552141
15309	-0.018964	0.170861	0.0759487
15312	0.457268	0.191242	0.324255
15313	-0.403027	0.135815	-0.133606
15319	-1.11936	-0.072484	-0.59592
15339	-0.435254	0.110191	-0.162531
15358	0.0558475	-0.39714	-0.170646
15359	-0.496236	-0.0401239	-0.26818
15360	-0.496236	-0.0401239	-0.26818
15363	0.974512	0.407197	0.690855
15373	-0.0907473	-0.989773	-0.54026
15380	-0.175405	-0.210958	-0.193181
15401	-0.288247	0.0309559	-0.128646
15413	-0.0557257	-0.591362	-0.323544
15415	0.280143	-0.0656357	0.107254
15421	0.035322	-0.13157	-0.0481241
15433	0.558909	0.0213718	0.29014
15436	0.162787	-0.0118094	0.0754886
15437	0.162787	-0.0118094	0.0754886
15438	0.0186247	0.0555041	0.0370644
15454	-0.250396	0.520665	0.135135
15455	-0.200524	-0.158991	-0.179758
15480	-0.289074	0.0722228	-0.108426
15481	-1.07675	-0.589056	-0.832904
15487	-0.580524	1.38627	0.402874
15488	-0.174857	0.0709675	-0.0519447
15491	0.26368	0.0153669	0.139523
15495	-0.191646	-0.31345	-0.252548
15512	-0.981422	-0.31049	-0.645956
15527	0.243978	-0.34393	-0.0499764
15528	-0.433032	0.615822	0.0913955
15540	-0.382959	0.321913	-0.0305226
15546	-0.0113817	-0.541463	-0.276423
15547	-0.444837	-0.505509	-0.475173
15559	-0.643497	0.185112	-0.229192
15560	-0.290236	-0.0438043	-0.16702
15571	-0.13853	0.0820493	-0.0282405
15590	-1.34634	-0.304868	-0.825606
15593	0.434068	-0.0969409	0.168564
15595	0.053438	0.0949011	0.0741695
15597	0.599872	-0.298244	0.150814
15598	0.599872	-0.298244	0.150814
15607	0.477747	-0.148929	0.164409
15610	-0.0195029	-0.58031	-0.299907
15614	0.58251	0.63673	0.60962
15621	-0.150089	-0.0287413	-0.0894152
15634	0.153503	0.140614	0.147058
15645	-0.177166	-0.104455	-0.14081
15653	0.295784	0.0517525	0.173768
15654	2.00908	0.140799	1.07494
15671	0.0178166	-0.144453	-0.0633183
15674	-0.180373	-0.588853	-0.384613
15679	0.307022	0.181979	0.244501
15680	-0.115971	-0.0700388	-0.0930048
15683	0.411179	-0.445693	-0.0172567
15687	0.162419	0.699725	0.431072
15705	-0.132876	-0.049672	-0.0912742
15708	-0.440207	-0.427664	-0.433935
15713	-1.17333	-1.10047	-1.1369
15717	-0.158683	-0.0352763	-0.0969798
15718	-0.342301	-0.113219	-0.22776
15730	-0.322662	-0.501732	-0.412197
15733	-0.852075	1.15406	0.150992
15734	-0.497595	-0.0546633	-0.276129
15737	0.60339	-0.440545	0.0814226
15747	-0.128785	0.0280172	-0.0503839
15748	0.695961	-1.00179	-0.152913
15766	0.0253357	-0.335985	-0.155324
15768	0.119681	-0.66615	-0.273234
15774	0.22808	-0.455761	-0.11384
15801	-0.358672	-0.0043036	-0.181488
15802	0.320224	-0.0632324	0.128496
15829	-0.66987	-0.153111	-0.411491
15830	-0.66987	-0.153111	-0.411491
15835	0.746537	0.104854	0.425696
15848	1.62067	0.169017	0.894845
15849	-0.463724	-0.000398454	-0.232061
15851	0.430144	-0.170239	0.129953
15852	-0.427766	0.233708	-0.0970292
15864	-0.550494	0.255703	-0.147395
15874	-0.927777	-0.146234	-0.537005
15875	-0.190437	0.266527	0.0380451
15880	-0.129021	-0.00298359	-0.0660021
15905	-0.0384734	-0.380058	-0.209266
15906	-0.10203	0.0551833	-0.0234236
15907	-0.101085	0.0672225	-0.0169314
15937	-0.360336	-0.27576	-0.318048
15947	0.0398937	-0.063912	-0.0120091
15948	0.274228	-0.248454	0.0128869
15958	-0.694183	-0.639291	-0.666737
15964	NA	-0.719023	-0.719023
15967	0.74515	0.729878	0.737514
15975	0.111343	-0.769586	-0.329121
15979	0.414338	0.371516	0.392927
15980	-0.525691	-0.27595	-0.40082
15981	-0.525954	-0.275992	-0.400973
16006	-1.19316	-0.386462	-0.789812
16011	0.205303	-0.194539	0.00538197
16026	-0.206481	-0.338228	-0.272355
16039	-0.412266	-0.267061	-0.339663
16040	0.507248	-0.254355	0.126447
16041	-0.976613	0.0539957	-0.461309
16054	-0.211419	-0.394012	-0.302715
16056	-0.561115	-0.103968	-0.332541
16061	-0.727672	-0.67621	-0.701941
16079	-0.769105	-0.273152	-0.521128
16080	-0.76968	-0.273152	-0.521416
16098	0.19342	-0.890189	-0.348384
16122	-0.297897	-0.100028	-0.198962
16143	-0.53605	-0.542994	-0.539522
16148	0.238308	0.148774	0.193541
16149	-0.718366	-0.0868563	-0.402611
16179	-0.971948	0.0149273	-0.478511
16185	-0.194829	0.342312	0.0737415
16186	0.781227	0.0794354	0.430331
16192	-0.748821	0.180095	-0.284363
16197	-0.274114	-0.275799	-0.274956
16198	-0.274814	-0.275257	-0.275036
16210	0.16955	-0.588814	-0.209632
16215	0.105449	0.220893	0.163171
16228	-0.0494235	-0.147333	-0.0983783
16238	0.74766	-0.333005	0.207327
16242	-0.109683	-0.148618	-0.129151
16250	1.07194	0.886424	0.979183
16273	0.352702	0.761605	0.557154
16274	-0.737624	-0.0785448	-0.408084
16292	-0.32095	0.0901466	-0.115402
16300	-0.278554	-0.416581	-0.347568
16302	0.0447752	0.113483	0.0791291
16316	-0.344808	0.113768	-0.11552
16326	0.448428	-0.43179	0.00831862
16339	0.236598	-0.177042	0.0297777
16344	0.586649	0.031821	0.309235
16364	-0.191863	-0.178137	-0.185
16368	-0.0254729	-0.26393	-0.144701
16372	0.149847	0.241502	0.195674
16385	NA	0.829561	0.829561
16395	1.44391	-0.472376	0.485768
16396	-0.0693694	0.691084	0.310857
16401	-0.788228	-0.286355	-0.537292
16407	-0.438688	-0.276736	-0.357712
16421	0.114147	0.17898	0.146564
16435	-0.128781	0.0332738	-0.0477536
16436	-0.128461	0.0332738	-0.0475936
16438	0.0339252	-0.0593063	-0.0126906
16441	1.08882	NA	1.08882
16451	0.722434	0.37346	0.547947
16456	0.84399	0.121993	0.482991
16458	0.0508301	-0.159019	-0.0540947
16490	0.0488494	-0.176686	-0.0639184
16493	-0.291618	-0.440259	-0.365939
16494	-0.152259	0.0657212	-0.0432688
16512	-1.09838	-0.308324	-0.703354
16525	0.0161207	0.0303542	0.0232374
16530	-0.476664	-0.221435	-0.34905
16531	-0.270568	-0.163207	-0.216888
16532	-0.283107	-0.265087	-0.274097
16533	0.111914	0.318712	0.215313
16536	-0.0552585	-0.736419	-0.395839
16548	-0.697072	-0.867708	-0.78239
16561	-0.29613	-0.433144	-0.364637
16562	0.213499	0.0775144	0.145507
16584	-0.884275	-0.0491626	-0.466719
16586	-0.650806	0.586994	-0.0319061
16593	0.768514	-0.258918	0.254798
16606	-0.283054	0.174166	-0.0544442
16607	-0.396487	0.08817	-0.154158
16612	-0.170422	0.408827	0.119203
16625	-0.327424	-0.224377	-0.275901
16629	-0.483859	0.164097	-0.159881
16639	-0.502165	0.748116	0.122975
16643	0.4308	-0.565021	-0.0671107
16647	-0.19987	-0.136716	-0.168293
16651	0.0510482	-0.153467	-0.0512096
16654	0.506346	-0.964066	-0.22886
16655	0.107532	0.0216392	0.0645857
16686	-0.141652	-0.121877	-0.131765
16689	0.0364996	-0.149717	-0.0566089
16690	0.0364996	-0.149717	-0.0566089
16694	0.28434	0.266674	0.275507
16710	-0.41115	-0.113701	-0.262425
16723	0.236019	1.06945	0.652736
16743	-0.502577	-0.146984	-0.32478
16749	-0.959198	-0.101946	-0.530572
16754	0.298313	-0.362131	-0.031909
16768	-0.393468	0.250528	-0.07147
16769	0.295669	0.0577748	0.176722
16778	0.184246	-0.199866	-0.00780989
16784	0.398116	-0.357837	0.0201392
16785	0.181537	0.0609928	0.121265
16786	-0.44124	-0.130149	-0.285694
16814	0.299881	-0.398304	-0.0492116
16815	0.0574954	-0.616104	-0.279304
16821	-0.519128	-0.0465804	-0.282854
16829	-0.526147	-0.0753001	-0.300723
16834	-0.243055	-0.436226	-0.33964
16851	-0.128229	-0.963701	-0.545965
16852	0.0624831	0.678791	0.370637
16863	-0.144536	-0.186108	-0.165322
16868	0.707339	-0.817211	-0.0549361
16869	0.849551	-0.0601137	0.394719
16875	-0.844635	-0.39665	-0.620643
16876	-0.0325999	0.459393	0.213397
16905	0.434313	0.00426731	0.21929
[truncated: 17,551 more rows]

## Sheet: Cas9 boundary results
Name	pval_left	pval_right	Left coordinate	Right coordinate	Left sign	Right sign
ORF50_cds_2	6.28e-20	8.37e-22	72388	74445	neg	neg
ORF68_cds_1	3.57e-11	2.94e-08	130915	132552	neg	neg
Hygro_cds	2.16e-08	1.61e-07	96158	97177	pos	pos
ORF75_cds_1	1.48e-06	1.92e-09	147204	151094	neg	neg
sopA_cds_1	0.02424	0.0207676	85288	86463	pos	neg
vIL6_cds_1	0.0298623	0.00125026	17242	17856	neg	neg
K2_cds_1	0.0298623	0.00125026	17242	17856	neg	neg
ORF69_cds_1	1.54e-05	0.063976	132585	133493	pos	neg
ORF67A_cds_1	0.0696538	1.55e-12	130710	130952	neg	pos
ORF67.5_cds_1	0.0696538	1.55e-12	130710	130952	neg	pos
ORF49_cds_1	0.10375	4.68e-18	71446	72354	pos	pos
ORF2_cds_1	0.00283524	0.120546	17902	18534	pos	pos
K8_cds_1	7.95e-12	0.126472	74666	75379	pos	pos
GFP_cds	2e-11	0.214316	97825	98544	pos	pos
ORF24_cds_1	0.222017	0.175975	40338	42596	pos	neg
ORF46_cds_1	0.194614	0.245113	68453	69220	neg	neg
ORF21_cds_1	0.084379	0.253431	35201	36943	pos	neg
ORF11_cds_1	0.0943441	0.256844	15771	16994	neg	pos
K10.5_cds_1	0.000436765	0.271766	107085	107539	neg	pos
K3A_cds_1	0.0171711	0.282888	18589	19128	neg	pos
ORF6_cds_1	0.21418	0.289573	3194	6592	pos	pos
ORF43_cds_1	0.136346	0.302886	62952	64769	pos	pos
ORF50_cds_1	0.304708	0.223337	71412	71429	pos	neg
K15_cds_1	0.31193	1.26e-06	153188	153404	pos	neg
ORF55_cds_1	0.32424	0.178334	78581	79264	neg	neg
ORF47_cds_1	0.16229	0.331688	69228	69731	pos	pos
ORF40/41_cds_1	0.01957	0.346672	60124	62260	pos	pos
ORF9_cds_1	0.349749	0.317885	11344	14382	neg	pos
ORF23_cds_1	0.351999	0.222017	39120	40334	neg	neg
ORF73_cds_1	0.0202956	0.357521	140580	143951	neg	neg
ORF27_cds_1	0.370239	0.140734	47690	48562	pos	pos
ORF17_cds_1	0.094109	0.379472	30639	32300	pos	pos
ORF37_cds_1	0.356453	0.382336	57089	58549	neg	neg
sopB_cds_1	0.392624	0.02424	84317	85288	pos	neg
K3_cds_1	0.0171711	0.395033	18589	19557	neg	neg
ORF41_cds_1	0.395984	0.346672	61643	62260	pos	pos
K1_cds_1	0.121711	0.415678	105	959	pos	neg
ORF22_cds_1	0.263999	0.432161	36931	39123	pos	pos
ORF48_cds_1	0.359325	0.436373	69989	71197	neg	pos
ORF39_cds_1	0.456529	0.153253	58789	59991	neg	neg
ORF26_cds_1	0.472894	0.360426	46751	47668	pos	neg
ORF52_cds_1	0.155425	0.482749	76618	77013	pos	neg
ORF45_cds_1	0.50921	0.160958	67169	68392	pos	pos
K12_cds_1	0.526571	0.212891	134066	134248	neg	neg
ORF17.5_cds_1	0.094109	0.532783	30639	31505	pos	neg
ORF33_cds_1	0.476828	0.533553	52578	53582	pos	neg
ORF25_cds_1	0.102804	0.541874	42595	46725	pos	neg
ORF58_cds_1	0.302209	0.555951	110618	111691	pos	pos
repE_cds_1	0.556966	0.475162	87042	87797	neg	neg
ORF32_cds_1	0.568813	0.571758	51221	52585	neg	neg
K8_cds_2	0.578288	0.318808	75461	75607	neg	pos
K11_cds_2	0.586651	0.193586	108109	109663	neg	pos
ORF31_cds_1	0.399246	0.595532	50580	51254	pos	pos
ORF70_cds_1	0.214388	0.610363	20038	21051	neg	pos
K15_cds_7	0.413265	0.611961	151878	151979	neg	pos
ORF40_cds_1	0.01957	0.615789	60124	61497	pos	neg
ORF30_cds_1	0.2032	0.636369	50440	50673	pos	neg
ORF64_cds_1	0.392038	0.638981	120147	128054	pos	pos
ORF71_cds_1	0.109597	0.647381	138916	139482	neg	pos
K4.1_cds_1	0.658366	0.190593	22132	22476	pos	pos
K10.5_cds_2	0.0282332	0.673052	105745	106990	pos	pos
ORF57_cds_1	0.681888	0.639703	81886	81934	neg	pos
K6_cds_1	0.699253	0.126502	27087	27374	neg	pos
K5_cds_1	0.312833	0.711125	25663	26433	pos	pos
ORF54_cds_1	0.722287	0.0961942	77483	78439	neg	pos
K8.1_cds_1	0.66276	0.726826	75731	76154	pos	neg
K14_cds_1	0.733852	0.718752	144769	145584	pos	neg
ORF53_cds_1	0.743554	0.722287	77149	77481	pos	pos
ORF16_cds_1	0.744006	0.0390313	29962	30489	neg	neg
K15_cds_3	0.7446	0.147755	152660	152902	neg	pos
K15_cds_5	0.750698	0.7127	152252	152404	neg	neg
ORF8_cds_1	0.765079	0.48178	8680	11217	pos	pos
K9_cds_1	3.42e-06	0.767544	100005	101354	neg	pos
ORF72_cds_1	0.785583	0.445263	139565	140338	neg	pos
ORF4_cds_1	0.792591	0.425315	1127	2779	pos	neg
ORF29_cds_1	0.454974	0.793546	53572	54492	pos	pos
ORF20_cds_1	0.797876	0.587382	34429	35391	neg	pos
ORF34_cds_1	0.801239	0.570189	54491	55474	neg	pos
ORF19_cds_1	0.823202	0.212831	33012	34661	pos	pos
ORF18_cds_1	0.209258	0.823202	32242	33015	neg	neg
ORF29_cds_2	0.823746	0.49241	49179	50321	pos	neg
ORF74_cds_1	0.823896	0.000111045	146025	147053	pos	pos
CmR_cds_1	0.828911	0.0833901	89137	89796	pos	pos
K10_cds_2	0.837633	0.38069	102219	104487	neg	neg
ORF10_cds_1	0.837851	0.111135	14500	15756	neg	pos
K4.2_cds_1	0.838285	0.120608	22545	23093	neg	neg
ORF28_cds_1	0.846682	0.721661	48808	49116	neg	neg
ORF67_cds_1	0.554469	0.856844	129840	130655	neg	neg
ORF61_cds_1	0.818937	0.85854	113963	116341	neg	neg
ORF62_cds_1	0.85854	0.778131	116346	117341	pos	pos
ORF44_cds_1	0.861909	0.744555	64708	67074	neg	pos
ORF56_cds_1	0.185968	0.888027	79252	81783	pos	neg
ORF59_cds_1	0.601868	0.8959	111696	112886	neg	neg
K15_cds_2	0.894542	0.903112	152986	153078	pos	neg
K4_cds_1	0.721873	0.90467	21495	21779	neg	neg
K15_cds_4	0.813609	0.904784	152482	152571	neg	pos
K8.1_cds_2	0.913151	0.186539	76249	76511	neg	neg
K7_cds_1	0.307381	0.935889	28572	28952	pos	neg
ORF57_cds_2	0.937584	0.55023	82043	83361	neg	pos
ORF42_cds_1	0.282168	0.943966	62252	63088	neg	pos
ORF66_cds_1	0.807422	0.950012	128617	129906	pos	pos
ORF36_cds_1	0.950067	0.0231434	55792	57126	neg	pos
ORF63_cds_1	0.95109	0.452595	117355	120141	neg	neg
K15_cds_6	0.268409	0.956823	152062	152169	neg	pos
ORF38_cds_1	0.623069	0.961069	58504	58689	pos	pos
ORF7_cds_1	0.323965	0.965677	6609	8696	neg	pos
ORF65_cds_1	0.6758	0.966118	128078	128590	neg	neg
ORF35_cds_1	0.631877	0.9714	55455	55907	neg	neg
K15_cds_8	0.973948	0.589532	151329	151792	pos	pos
K10_cds_1	0.983688	0.0568352	104589	105055	pos	pos
K11_cds_1	0.988719	0.696689	109785	110272	neg	pos
ORF60_cds_1	0.988834	0.522726	113017	113934	pos	neg
