# Supplementary material for: Enhancers and genome conformation provide complex transcriptional control of a herpesviral gene
Source: Mol Syst Biol. 2024 Nov 19;21(1):2. doi: 10.1038/s44320-024-00075-0 (PMC11696879; doi:10.1038/s44320-024-00075-0)
Supplement: Supplementary file 8 — Dataset EV7 [file 44320_2024_75_MOESM8_ESM.xlsx]

## Sheet: Dataset EV7
	Dataset EV7. Hi-C results. Binned interaction counts for each condition.
	Bin indicates indicated resolution across the BAC16 genome with HaloTag-ORF68 insertion
	Value indicates number of ditags detected between each bin.
	Sheet name indicates which line and what resolution
	Name	Sample
	null	reactivated
	N1	sgTSSalt
	N2	sgTSS72
	N3	sgPolyA75
	ORF50	sgORF50
	ORF57	sgTSS57
	ORF68	sgTSS68
	ORF75	sgTSS75
	unt	unreactivated

## Sheet: N1_1kb_matrix
bins	0	1000	2000	3000	4000	5000	6000	7000	8000	9000	10000	11000	12000	13000	14000	15000	16000	17000	18000	19000	20000	21000	22000	23000	24000	25000	26000	27000	28000	29000	30000	31000	32000	33000	34000	35000	36000	37000	38000	39000	40000	41000	42000	43000	44000	45000	46000	47000	48000
0	0	1244	801	341	340	233	124	143	285	214	91	147	163	86	118	163	166	148	141	58	94	146	58	18	53	82	42	80	54	34	27	62	24	28	61	67	92	72	63	55	48	55	93	67	51	59	52	87	62
1000	1244	4268	6808	2277	2527	1761	880	882	1640	1396	881	881	873	513	746	1020	959	811	986	448	553	730	453	72	300	452	222	533	361	237	273	429	193	186	362	400	576	482	331	317	291	395	532	521	382	342	349	659	362
2000	801	6808	3070	3713	3649	2225	951	1150	2313	1666	1035	955	1087	672	903	1189	1115	1065	1137	455	615	919	540	115	329	485	253	618	471	268	306	391	182	198	393	466	621	606	406	374	396	510	598	570	447	336	391	778	399
3000	341	2277	3713	1406	4004	2335	902	973	1744	1355	805	757	827	497	606	906	882	734	835	354	470	625	421	68	253	341	228	480	325	188	227	345	145	176	317	320	469	430	315	327	253	368	414	475	293	277	289	564	302
4000	340	2527	3649	4004	2656	3590	1304	1538	2732	1848	1124	1071	1208	743	935	1296	1215	1054	1240	528	673	946	573	85	333	473	273	679	471	243	346	474	181	233	425	486	703	610	446	433	381	582	638	609	530	401	390	836	441
5000	233	1761	2225	2335	3590	2794	2110	2457	3790	2288	1202	1187	1185	714	986	1317	1180	1116	1309	485	602	966	459	91	324	378	293	705	435	244	245	449	197	191	386	539	652	607	403	422	331	491	593	621	460	403	322	741	409
6000	124	880	951	902	1304	2110	0	2247	3353	1778	923	775	897	511	668	822	794	697	778	278	411	536	288	50	178	264	134	377	264	149	181	311	117	104	275	314	445	413	233	271	268	302	397	453	302	285	197	511	256
7000	143	882	1150	973	1538	2457	2247	2234	4447	2462	1375	1056	939	551	696	985	893	746	886	409	545	569	476	61	244	330	197	430	330	204	230	339	137	195	353	334	436	425	267	324	248	403	410	456	330	277	297	556	304
8000	285	1640	2313	1744	2732	3790	3353	4447	7484	8489	4306	2847	2381	1500	1810	2179	2029	1784	2066	891	1136	1307	943	128	491	680	401	1008	714	433	541	795	324	344	739	697	982	954	652	759	566	831	861	901	697	594	655	1191	730
9000	214	1396	1666	1355	1848	2288	1778	2462	8489	5108	4528	3226	2503	1387	1670	2105	1863	1614	1790	759	963	1193	767	126	399	605	376	896	590	381	429	690	312	331	649	655	870	834	590	627	488	813	857	936	625	552	570	1173	612
10000	91	881	1035	805	1124	1202	923	1375	4306	4528	2692	4106	2434	1438	1508	1623	1388	1183	1304	498	568	796	440	82	281	354	206	603	448	216	250	406	185	189	371	428	590	583	391	380	370	485	584	546	435	439	330	652	430
11000	147	881	955	757	1071	1187	775	1056	2847	3226	4106	2062	4431	2411	2282	2114	1668	1409	1496	551	773	938	554	111	314	439	275	660	434	288	303	546	204	230	492	540	726	712	461	481	412	594	631	683	508	465	406	823	432
12000	163	873	1087	827	1208	1185	897	939	2381	2503	2434	4431	3526	4177	3311	3020	2197	1755	1801	705	899	1038	736	87	350	535	302	742	559	309	352	662	247	261	606	564	794	785	527	548	470	671	768	747	509	484	460	954	541
13000	86	513	672	497	743	714	511	551	1500	1387	1438	2411	4177	1412	2918	2600	1719	1265	1333	534	597	724	504	70	222	379	251	531	399	227	305	403	145	211	415	377	561	473	376	361	320	497	524	528	341	299	320	632	297
14000	118	746	903	606	935	986	668	696	1810	1670	1508	2282	3311	2918	3148	5750	3657	2388	2277	709	945	1135	758	121	371	515	297	791	530	299	376	576	219	276	560	505	732	679	492	493	435	635	683	677	490	413	406	807	448
15000	163	1020	1189	906	1296	1317	822	985	2179	2105	1623	2114	3020	2600	5750	4490	7288	4433	3555	1143	1418	1725	1094	174	642	763	428	1211	820	445	481	908	329	366	696	771	1066	981	690	744	586	898	1051	1038	714	618	583	1216	695
16000	166	959	1115	882	1215	1180	794	893	2029	1863	1388	1668	2197	1719	3657	7288	4028	7132	4625	1412	1523	1969	1209	224	738	797	507	1307	897	461	508	933	361	360	752	813	1095	1073	707	707	607	861	907	962	731	642	548	1276	701
17000	148	811	1065	734	1054	1116	697	746	1784	1614	1183	1409	1755	1265	2388	4433	7132	4400	5727	1681	1920	2207	1418	212	782	837	538	1374	924	500	573	882	339	377	684	775	969	1031	625	665	554	879	815	951	657	588	571	1127	632
18000	141	986	1137	835	1240	1309	778	886	2066	1790	1304	1496	1801	1333	2277	3555	4625	5727	6466	3913	4216	4664	2554	389	1392	1201	735	2230	1368	672	676	1117	417	434	854	975	1240	1140	712	730	681	948	1060	1159	844	694	601	1370	731
19000	58	448	455	354	528	485	278	409	891	759	498	551	705	534	709	1143	1412	1681	3913	486	1795	2517	897	173	516	466	286	832	482	246	250	384	168	196	424	513	637	615	343	325	298	434	444	507	433	388	281	673	320
20000	94	553	615	470	673	602	411	545	1136	963	568	773	899	597	945	1418	1523	1920	4216	1795	1456	5614	2066	288	975	814	451	1401	865	369	443	641	271	241	507	644	756	793	457	435	433	626	692	703	536	448	326	851	435
21000	146	730	919	625	946	966	536	569	1307	1193	796	938	1038	724	1135	1725	1969	2207	4664	2517	5614	5710	4593	448	1677	1578	805	2155	1306	660	726	997	398	407	780	814	1093	985	697	625	534	841	916	935	664	594	547	1087	619
22000	58	453	540	421	573	459	288	476	943	767	440	554	736	504	758	1094	1209	1418	2554	897	2066	4593	82	761	2697	1194	488	2021	1154	353	331	578	250	158	478	639	736	667	329	335	405	450	590	521	469	403	237	658	350
23000	18	72	115	68	85	91	50	61	128	126	82	111	87	70	121	174	224	212	389	173	288	448	761	8	490	403	159	372	231	96	86	144	44	45	65	92	119	104	69	84	55	72	110	99	71	62	62	128	68
24000	53	300	329	253	333	324	178	244	491	399	281	314	350	222	371	642	738	782	1392	516	975	1677	2697	490	1046	2139	780	1851	1034	442	302	488	174	162	292	329	423	388	238	212	215	370	419	406	278	233	240	449	243
25000	82	452	485	341	473	378	264	330	680	605	354	439	535	379	515	763	797	837	1201	466	814	1578	1194	403	2139	1484	857	3106	1486	461	394	651	229	167	446	599	687	607	372	304	380	651	736	591	499	440	261	621	362
26000	42	222	253	228	273	293	134	197	401	376	206	275	302	251	297	428	507	538	735	286	451	805	488	159	780	857	0	3540	1376	372	240	478	220	101	231	404	478	410	237	254	255	326	278	271	276	243	122	390	199
27000	80	533	618	480	679	705	377	430	1008	896	603	660	742	531	791	1211	1307	1374	2230	832	1401	2155	2021	372	1851	3106	3540	3724	4567	1818	1234	1467	464	546	1046	989	1363	1160	768	674	588	702	787	835	657	490	547	1132	571
28000	54	361	471	325	471	435	264	330	714	590	448	434	559	399	530	820	897	924	1368	482	865	1306	1154	231	1034	1486	1376	4567	1508	1676	1054	1299	404	394	744	746	954	813	515	526	482	573	577	626	469	345	359	761	393
29000	34	237	268	188	243	244	149	204	433	381	216	288	309	227	299	445	461	500	672	246	369	660	353	96	442	461	372	1818	1676	354	644	988	350	254	516	585	664	575	316	333	305	317	392	347	299	243	164	475	212
30000	27	273	306	227	346	245	181	230	541	429	250	303	352	305	376	481	508	573	676	250	443	726	331	86	302	394	240	1234	1054	644	0	1688	1021	471	844	922	1011	911	513	426	448	466	489	481	478	367	207	636	305
31000	62	429	391	345	474	449	311	339	795	690	406	546	662	403	576	908	933	882	1117	384	641	997	578	144	488	651	478	1467	1299	988	1688	1138	1387	1275	1867	1654	1870	1609	894	867	730	788	823	861	689	536	470	1063	492
32000	24	193	182	145	181	197	117	137	324	312	185	204	247	145	219	329	361	339	417	168	271	398	250	44	174	229	220	464	404	350	1021	1387	2	261	998	683	778	673	388	397	297	356	346	359	277	219	221	473	215
33000	28	186	198	176	233	191	104	195	344	331	189	230	261	211	276	366	360	377	434	196	241	407	158	45	162	167	101	546	394	254	471	1275	261	148	1616	1258	1320	998	456	357	435	436	380	422	354	299	174	507	253
34000	61	362	393	317	425	386	275	353	739	649	371	492	606	415	560	696	752	684	854	424	507	780	478	65	292	446	231	1046	744	516	844	1867	998	1616	4084	4997	4618	2858	1473	1260	1103	1133	1158	999	788	699	537	1150	607
35000	67	400	466	320	486	539	314	334	697	655	428	540	564	377	505	771	813	775	975	513	644	814	639	92	329	599	404	989	746	585	922	1654	683	1258	4997	3104	6248	4098	1990	1741	1248	1436	1385	1342	928	710	812	1484	705
36000	92	576	621	469	703	652	445	436	982	870	590	726	794	561	732	1066	1095	969	1240	637	756	1093	736	119	423	687	478	1363	954	664	1011	1870	778	1320	4618	6248	4828	7856	3820	2969	2181	2357	2252	1937	1426	1145	1036	2102	1045
37000	72	482	606	430	610	607	413	425	954	834	583	712	785	473	679	981	1073	1031	1140	615	793	985	667	104	388	607	410	1160	813	575	911	1609	673	998	2858	4098	7856	5196	5080	4065	2965	2856	2535	2314	1568	1123	1180	2237	1094
38000	63	331	406	315	446	403	233	267	652	590	391	461	527	376	492	690	707	625	712	343	457	697	329	69	238	372	237	768	515	316	513	894	388	456	1473	1990	3820	5080	1600	3345	2786	2073	1977	1506	1208	807	727	1561	718
39000	55	317	374	327	433	422	271	324	759	627	380	481	548	361	493	744	707	665	730	325	435	625	335	84	212	304	254	674	526	333	426	867	397	357	1260	1741	2969	4065	3345	1188	3950	2858	2312	1775	1396	978	753	1640	694
40000	48	291	396	253	381	331	268	248	566	488	370	412	470	320	435	586	607	554	681	298	433	534	405	55	215	380	255	588	482	305	448	730	297	435	1103	1248	2181	2965	2786	3950	1814	3576	2810	1985	1307	898	966	1823	733
41000	55	395	510	368	582	491	302	403	831	813	485	594	671	497	635	898	861	879	948	434	626	841	450	72	370	651	326	702	573	317	466	788	356	436	1133	1436	2357	2856	2073	2858	3576	2088	5839	3686	2563	1557	1236	2621	1003
42000	93	532	598	414	638	593	397	410	861	857	584	631	768	524	683	1051	907	815	1060	444	692	916	590	110	419	736	278	787	577	392	489	823	346	380	1158	1385	2252	2535	1977	2312	2810	5839	3514	6213	4102	2108	1814	3378	1421
43000	67	521	570	475	609	621	453	456	901	936	546	683	747	528	677	1038	962	951	1159	507	703	935	521	99	406	591	271	835	626	347	481	861	359	422	999	1342	1937	2314	1506	1775	1985	3686	6213	3926	6518	3639	2250	4105	1569
44000	51	382	447	293	530	460	302	330	697	625	435	508	509	341	490	714	731	657	844	433	536	664	469	71	278	499	276	657	469	299	478	689	277	354	788	928	1426	1568	1208	1396	1307	2563	4102	6518	2562	3392	3356	4528	1464
45000	59	342	336	277	401	403	285	277	594	552	439	465	484	299	413	618	642	588	694	388	448	594	403	62	233	440	243	490	345	243	367	536	219	299	699	710	1145	1123	807	978	898	1557	2108	3639	3392	1494	2470	4275	1249
46000	52	349	391	289	390	322	197	297	655	570	330	406	460	320	406	583	548	571	601	281	326	547	237	62	240	261	122	547	359	164	207	470	221	174	537	812	1036	1180	727	753	966	1236	1814	2250	3356	2470	250	4723	1398
47000	87	659	778	564	836	741	511	556	1191	1173	652	823	954	632	807	1216	1276	1127	1370	673	851	1087	658	128	449	621	390	1132	761	475	636	1063	473	507	1150	1484	2102	2237	1561	1640	1823	2621	3378	4105	4528	4275	4723	7394	5590
48000	62	362	399	302	441	409	256	304	730	612	430	432	541	297	448	695	701	632	731	320	435	619	350	68	243	362	199	571	393	212	305	492	215	253	607	705	1045	1094	718	694	733	1003	1421	1569	1464	1249	1398	5590	972
49000	50	413	388	307	439	396	262	333	730	594	396	464	511	375	428	642	628	621	727	298	391	552	283	61	249	284	172	546	386	213	258	496	224	227	566	779	1133	1139	766	733	856	1024	1400	1462	1490	1196	1042	4723	3142
50000	66	334	408	341	501	502	302	323	754	652	428	478	551	357	521	718	718	687	845	313	533	642	377	84	222	378	227	584	426	267	336	548	208	312	637	753	1045	1070	718	810	732	1042	1272	1465	1259	966	1096	3400	2378
51000	50	416	450	347	448	410	250	364	780	610	398	456	600	378	530	716	754	685	856	332	399	697	414	92	313	344	203	711	447	229	305	580	226	255	684	877	1193	1261	764	771	849	1006	1393	1434	1331	1014	1008	3447	1937
52000	44	336	319	260	322	307	180	232	587	501	243	333	422	299	350	473	569	489	514	235	248	501	189	51	188	195	114	469	295	159	169	340	158	156	330	561	812	748	493	420	508	633	757	791	777	704	393	1372	755
53000	61	371	420	307	532	477	240	321	725	630	429	468	510	313	435	729	678	664	803	352	511	625	439	71	242	384	251	566	394	239	336	503	214	269	590	599	930	924	715	711	604	938	990	1134	933	743	827	1956	1034
54000	53	354	416	309	430	458	284	331	699	564	375	457	525	324	462	700	637	635	735	308	439	611	303	69	274	309	170	557	430	232	278	492	190	200	515	664	923	954	604	585	580	824	975	1056	873	732	592	1684	913
55000	75	497	630	398	594	572	433	388	896	837	539	668	757	452	580	901	905	825	934	483	586	828	546	101	303	518	249	774	535	334	426	719	281	353	762	827	1208	1208	840	889	804	1215	1305	1426	1145	945	938	2280	1285
56000	56	345	443	295	441	416	338	318	611	590	434	500	491	300	419	604	636	571	656	372	424	524	424	60	209	352	231	512	405	252	345	528	195	300	550	554	771	773	580	692	546	827	980	981	709	650	750	1563	892
57000	54	346	382	303	434	402	261	292	690	588	320	400	484	308	406	599	588	551	685	278	334	501	287	59	204	299	182	523	371	176	288	455	185	189	467	584	811	872	551	583	521	772	859	898	724	585	559	1351	742
58000	40	331	389	305	482	409	297	316	596	546	425	443	445	308	419	601	611	575	670	302	401	501	351	55	200	334	171	502	353	259	326	481	233	250	463	511	738	714	613	566	538	752	869	968	633	593	653	1302	817
59000	47	271	364	258	348	320	200	307	588	579	313	308	418	317	382	503	484	466	521	242	287	485	240	26	164	193	124	459	300	153	204	362	181	114	389	497	717	697	422	412	474	608	710	747	650	578	358	1045	578
60000	104	541	675	444	641	609	395	420	996	938	571	709	741	524	625	980	993	946	1055	488	592	844	516	84	309	442	269	837	549	321	406	671	312	287	744	881	1277	1283	842	835	777	1098	1275	1360	1129	914	850	1982	1011
61000	60	420	531	319	521	495	316	319	729	681	441	525	521	342	475	742	752	685	805	345	528	655	438	58	270	409	263	589	419	235	415	530	240	266	597	608	916	888	631	680	591	889	927	1047	804	591	704	1524	852
62000	65	482	540	346	529	513	360	348	804	710	429	581	654	401	524	797	786	729	834	341	467	626	394	57	259	418	197	626	451	248	334	608	264	251	540	696	960	906	678	611	585	941	1023	1079	807	678	605	1480	863
63000	51	325	370	277	352	367	228	237	584	509	316	370	403	273	402	522	536	495	631	265	361	484	287	55	201	271	176	399	285	192	288	337	144	187	422	470	649	689	454	451	395	615	744	746	576	448	497	1137	556
64000	73	431	511	367	506	487	308	343	768	645	398	480	572	380	490	708	744	641	729	381	471	622	390	59	257	347	208	603	414	245	333	544	226	237	540	608	852	863	599	602	587	777	931	954	742	620	594	1268	780
65000	66	339	415	268	410	360	245	235	571	553	370	489	468	282	383	651	610	494	670	337	432	521	389	56	192	330	190	481	313	219	290	435	150	241	484	481	636	710	534	529	441	653	756	836	606	482	591	1157	708
66000	29	277	286	229	376	302	190	232	428	438	278	290	382	254	288	432	422	432	499	226	283	406	230	41	139	215	139	327	251	161	242	310	114	155	355	364	520	548	351	400	305	463	582	556	453	374	375	854	487
67000	93	491	593	430	601	575	345	398	858	842	498	587	657	411	601	849	846	757	951	416	563	760	506	106	297	469	253	690	505	277	365	622	257	274	647	662	995	978	695	701	638	985	1058	1121	830	708	690	1501	888
68000	67	404	439	346	498	459	260	331	710	623	464	517	520	341	449	725	729	668	797	379	513	611	427	72	269	374	232	543	424	293	313	520	196	221	536	635	835	905	568	567	536	741	832	873	698	607	610	1279	717
69000	82	392	461	374	478	454	268	299	659	631	393	480	480	314	451	702	617	605	748	336	402	578	390	76	257	301	211	608	441	225	264	472	209	181	431	538	798	746	515	478	498	705	815	818	670	571	473	1183	653
70000	56	310	394	257	379	399	277	288	600	521	357	413	453	276	396	540	598	533	660	275	405	481	347	88	189	330	167	488	341	224	263	449	159	183	413	495	706	631	452	481	437	588	689	743	591	446	441	1034	570
71000	43	374	423	302	412	400	257	290	654	575	354	374	538	294	447	624	637	573	666	285	383	539	330	65	244	314	182	527	394	210	273	490	179	212	452	532	821	713	548	474	498	657	751	793	671	482	484	1121	584
72000	60	517	585	366	584	578	367	319	840	752	534	569	668	434	559	799	908	760	890	375	547	735	522	94	312	444	280	699	537	278	437	658	257	309	626	741	1053	1014	732	701	636	878	1042	1073	859	661	715	1518	905
73000	66	468	554	380	573	531	326	367	775	716	487	585	595	388	544	763	815	673	852	424	554	657	479	81	280	416	256	625	445	284	389	529	238	291	619	672	930	931	627	675	574	881	972	1013	778	636	630	1388	770
74000	77	428	555	400	561	563	344	356	839	754	461	568	614	371	558	795	797	736	873	430	533	634	510	77	267	403	227	693	511	291	371	635	250	257	613	608	936	883	655	701	606	834	1018	981	780	653	657	1449	871
75000	44	299	310	235	360	317	185	239	513	450	360	344	402	225	344	495	505	441	527	239	312	441	301	49	166	260	169	375	271	180	251	388	142	193	411	382	558	573	409	435	371	509	571	603	469	361	445	896	453
76000	66	444	511	396	552	486	310	366	759	742	502	559	631	408	499	846	843	737	840	426	536	752	444	81	288	402	285	644	431	283	364	596	226	298	634	667	915	901	669	629	572	777	959	976	780	611	644	1507	721
77000	44	236	271	198	234	235	120	234	416	394	204	268	316	219	255	390	369	342	349	158	212	287	149	56	123	126	75	301	225	99	121	261	114	71	260	396	480	478	301	286	303	380	458	466	412	366	172	616	316
78000	89	447	530	386	571	512	333	361	843	688	419	560	606	460	544	853	753	756	807	377	482	666	346	65	251	358	174	616	430	205	310	537	215	237	547	659	1007	937	594	590	567	849	902	1015	742	613	587	1293	742
79000	55	414	446	341	489	485	321	355	721	650	381	510	588	342	469	699	709	606	808	335	458	623	328	70	224	331	225	570	385	213	301	524	189	181	527	591	804	823	552	540	529	668	802	867	691	552	498	1189	600
80000	68	393	426	345	495	500	278	343	726	673	454	508	576	352	468	701	765	681	831	326	458	588	361	89	257	384	189	541	404	208	280	486	210	214	480	563	772	779	517	540	467	694	816	844	662	523	491	1190	594
81000	61	327	407	309	413	395	237	309	717	552	329	430	462	326	415	548	561	599	660	261	343	548	267	61	241	261	155	462	372	167	214	391	177	157	404	539	690	669	425	421	430	561	638	659	546	402	396	978	495
82000	64	431	487	301	532	494	317	352	737	720	419	541	568	366	507	744	740	680	844	323	476	653	424	66	278	377	240	594	448	246	305	502	216	228	485	613	800	869	542	550	512	770	789	925	703	543	547	1193	614
83000	27	214	222	184	259	217	160	155	410	320	199	238	262	192	224	409	340	319	406	177	195	322	201	39	118	176	98	296	216	119	155	252	108	110	222	277	386	389	280	282	225	366	438	455	301	261	233	563	318
84000	3	37	20	24	43	59	23	28	77	56	46	48	66	35	53	64	70	78	85	30	47	53	33	6	33	26	25	43	26	26	18	45	16	28	66	48	105	97	53	55	38	57	67	65	72	53	51	117	51
85000	47	285	355	264	277	280	170	292	538	495	233	353	364	280	330	462	441	454	538	189	223	397	186	31	146	169	101	418	271	128	181	327	174	115	291	410	554	546	340	361	342	419	561	519	504	429	264	737	416
86000	37	223	294	198	301	307	186	194	400	387	265	301	339	197	281	419	402	350	455	218	314	360	239	43	138	231	156	307	224	154	189	318	123	141	397	313	492	438	330	401	281	401	452	494	355	311	346	785	363
87000	42	300	361	266	322	287	209	243	445	435	250	356	389	244	338	442	440	407	498	234	282	382	188	30	142	192	122	354	258	136	182	346	147	160	315	385	526	477	344	364	374	434	536	556	462	420	284	685	407
88000	18	126	152	94	175	149	89	100	225	182	132	135	163	103	128	214	198	164	211	107	154	166	101	17	73	118	71	154	109	88	112	164	63	80	176	141	232	241	167	181	174	238	230	244	176	155	173	402	193
89000	51	302	351	239	320	310	208	251	482	415	299	319	381	233	323	479	496	421	491	228	276	438	272	36	180	205	146	360	264	168	221	332	118	181	341	360	491	494	395	407	321	479	530	564	405	308	373	757	406
90000	22	181	201	160	175	144	65	183	338	284	127	174	199	150	184	274	264	239	258	137	113	248	101	22	92	105	50	238	152	61	94	147	83	56	173	265	360	319	184	184	231	241	330	313	288	265	122	442	231
91000	59	397	472	338	453	427	284	336	678	612	352	446	452	299	410	600	616	545	674	276	361	531	298	68	170	273	179	489	309	202	275	418	190	216	416	483	684	659	509	455	474	589	733	753	591	509	420	999	557
92000	52	313	358	270	411	331	215	260	552	459	316	338	401	268	323	548	496	508	586	242	336	433	278	47	171	281	160	393	258	169	277	324	140	206	453	379	625	604	438	442	340	515	587	610	477	374	422	874	407
93000	48	248	301	206	282	303	171	212	508	392	208	275	324	211	240	423	391	348	433	165	228	353	171	32	124	143	87	302	211	110	159	274	108	119	265	321	425	469	296	266	321	361	427	466	401	325	245	622	299
94000	42	323	335	235	330	294	169	268	629	452	268	312	370	262	325	440	434	439	426	226	247	400	215	51	149	183	109	368	242	115	138	296	140	104	266	439	529	533	348	340	322	445	512	507	415	368	260	716	382
95000	67	393	393	294	443	388	255	275	699	537	376	417	425	295	382	574	619	545	667	255	373	523	317	57	187	288	194	457	303	178	256	394	164	237	402	403	670	609	443	443	384	589	645	689	521	448	430	897	467
96000	33	188	223	154	234	239	149	148	324	304	208	228	211	143	175	281	276	247	341	193	198	254	219	27	96	176	96	205	160	106	157	194	91	105	196	207	309	296	211	227	174	321	276	378	277	206	229	467	244
97000	80	413	456	307	423	397	287	293	625	543	322	434	448	307	352	525	546	536	622	336	337	523	325	40	166	250	141	501	335	210	256	391	199	161	369	439	619	619	445	463	379	548	611	592	522	446	383	829	510
98000	51	316	375	266	400	340	250	263	585	490	356	380	378	257	375	548	541	490	600	285	381	447	337	52	180	244	192	444	322	219	255	347	161	170	333	425	522	550	412	384	339	513	527	595	458	370	359	743	443
99000	42	267	252	208	269	217	132	185	380	322	188	234	274	179	239	327	299	313	319	134	202	277	154	53	135	159	67	286	191	84	141	234	102	76	213	297	322	358	230	215	230	272	329	327	303	254	199	482	245
100000	38	195	199	138	195	206	122	132	274	269	227	173	221	150	199	283	283	264	293	138	207	255	206	39	96	195	100	201	169	120	139	181	76	109	198	184	281	240	209	236	159	250	311	301	216	197	209	478	225
101000	47	258	255	191	301	282	134	228	452	364	226	283	316	240	275	432	364	375	441	164	262	335	192	40	166	197	114	348	254	139	127	292	99	111	267	285	439	433	270	310	290	332	420	396	341	304	277	581	324
102000	60	396	479	320	439	390	255	322	691	620	352	405	506	373	451	622	639	581	631	241	366	560	256	57	205	219	125	516	332	178	205	373	156	143	386	526	670	726	391	374	429	498	700	677	567	480	341	934	414
103000	55	310	356	233	337	334	229	207	453	389	284	328	332	215	307	448	434	364	479	221	291	369	271	59	167	227	150	355	268	154	199	304	127	155	293	299	454	435	324	349	326	415	483	509	345	307	322	639	360
104000	49	224	238	174	282	243	150	199	421	378	212	227	269	230	254	386	351	369	395	160	197	312	153	39	143	165	107	284	198	98	134	240	115	91	263	268	394	413	249	249	265	320	361	344	308	282	191	498	275
105000	85	490	523	381	577	519	309	374	854	696	418	514	534	446	477	756	797	678	780	360	446	671	378	66	255	339	191	635	366	235	329	478	210	228	484	581	821	818	522	519	497	688	788	866	641	568	466	1163	630
106000	45	280	357	245	424	355	221	229	525	465	304	327	362	228	334	438	494	435	501	267	297	429	255	45	171	253	145	371	250	170	202	335	133	142	302	350	508	453	366	313	280	435	441	513	360	335	316	652	405
107000	81	416	516	352	483	461	289	275	628	608	356	500	493	294	476	597	645	564	722	260	382	541	339	74	211	348	182	501	366	213	246	425	182	183	379	462	644	625	400	453	385	611	690	731	490	392	360	898	507
108000	43	184	192	154	240	201	125	124	307	228	196	232	234	146	214	266	302	255	300	160	189	271	191	25	129	161	118	214	157	84	129	191	89	99	223	221	353	302	192	207	165	266	297	296	218	184	205	421	218
109000	41	254	343	209	286	302	167	211	432	344	232	293	320	180	240	375	387	367	454	175	287	305	246	32	133	194	132	317	232	159	178	278	99	136	260	276	394	379	261	273	225	363	395	428	304	294	250	551	306
110000	55	382	411	298	444	382	265	294	632	503	322	357	451	297	395	530	518	491	557	257	363	455	260	67	227	274	158	479	340	197	240	364	143	141	361	453	564	585	360	362	358	440	472	554	415	341	292	724	413
111000	67	503	602	407	648	584	341	386	809	749	489	553	586	401	511	803	765	757	861	370	473	697	398	80	280	378	207	680	482	262	317	506	235	228	447	560	765	775	525	504	464	666	809	805	589	513	462	1024	553
112000	54	355	364	276	408	382	221	274	517	438	291	347	373	259	366	501	526	483	554	252	346	430	277	67	220	249	165	401	298	172	211	344	145	152	276	391	502	520	324	348	290	420	475	494	330	356	323	626	408
113000	35	228	239	182	290	260	135	170	363	300	186	240	244	147	210	338	337	283	369	157	219	266	227	40	122	166	125	284	190	103	171	217	99	106	228	217	293	294	228	250	184	271	331	351	238	159	213	470	239
114000	61	425	469	388	492	461	283	308	687	543	387	436	422	279	398	642	615	595	678	310	396	512	353	61	230	329	173	554	369	206	203	413	175	176	393	452	602	596	430	410	367	538	596	603	500	393	361	775	477
115000	58	356	450	280	451	433	254	283	554	491	341	416	423	266	332	518	519	494	603	272	357	500	345	54	210	315	178	432	327	225	241	371	153	177	355	377	546	579	366	368	327	507	528	590	412	369	339	758	427
116000	58	422	477	337	461	417	272	369	743	538	357	431	454	311	418	575	532	564	672	267	359	479	312	70	285	273	163	520	398	203	218	391	147	162	380	481	617	592	420	406	411	526	565	629	483	387	381	758	423
117000	32	168	195	156	215	218	126	161	281	274	174	178	236	137	184	286	243	234	292	110	165	233	122	35	92	125	66	197	149	74	86	184	74	70	187	178	306	301	186	189	155	225	229	305	239	190	163	346	190
118000	61	440	451	354	488	417	256	320	719	561	336	454	463	328	439	599	564	535	591	294	323	479	298	65	217	283	183	497	309	217	266	369	213	164	418	489	674	597	475	395	387	496	545	617	508	416	337	793	385
119000	35	201	219	170	268	224	138	201	405	335	203	187	274	162	225	325	340	302	377	134	170	252	130	40	121	118	81	252	194	91	105	172	81	89	203	276	368	372	202	242	240	285	341	267	267	189	164	435	206
120000	78	470	577	409	550	513	303	378	799	738	405	518	617	388	467	744	707	637	777	319	444	573	325	73	231	293	176	549	375	203	257	419	212	198	452	561	739	761	487	502	445	581	750	782	594	510	416	939	509
121000	28	162	196	141	201	211	119	165	334	238	147	190	236	155	157	308	270	264	268	109	154	222	94	35	88	106	65	213	138	46	75	146	79	67	181	239	307	315	164	188	177	224	283	253	215	201	143	346	181
122000	49	326	374	243	354	330	205	218	497	440	293	294	346	251	306	452	434	402	468	157	257	394	178	34	144	213	107	314	225	117	146	276	115	122	260	357	441	479	298	310	257	380	472	453	392	311	288	625	336
123000	88	677	669	517	736	599	399	526	1134	885	539	687	792	546	585	881	893	808	938	442	503	732	375	103	315	375	204	731	502	238	338	542	255	256	526	746	1021	977	548	588	640	798	878	946	753	624	516	1234	604
124000	40	220	259	188	237	237	177	165	370	297	202	231	249	163	223	313	315	254	343	163	188	280	194	35	123	168	85	229	185	134	169	225	90	106	238	226	328	317	252	281	211	287	346	345	228	209	242	463	234
125000	96	539	583	407	589	565	363	344	740	736	439	518	582	376	489	762	701	637	725	354	463	598	388	85	233	356	212	568	402	232	294	540	226	225	466	554	679	759	473	532	475	707	680	766	555	478	462	959	531
126000	100	494	599	380	575	488	369	312	659	603	407	513	491	333	421	593	658	563	656	379	434	532	421	56	199	402	229	530	376	258	324	459	202	275	446	428	633	607	464	540	438	634	648	672	491	414	502	895	537
127000	79	412	462	306	425	402	279	279	593	529	356	403	443	261	371	512	532	507	530	265	350	445	306	68	200	328	174	456	275	213	203	396	168	221	358	375	585	490	413	409	328	475	554	577	400	330	328	748	400
128000	79	491	558	400	524	460	298	349	700	639	391	460	464	292	462	643	629	594	662	347	364	537	352	63	165	313	156	500	362	194	273	395	203	197	359	409	656	623	425	435	354	539	599	604	520	431	372	763	466
129000	180	1264	1229	220	306	274	185	181	405	360	278	253	294	181	247	360	410	335	378	185	272	355	254	28	136	194	131	293	194	161	188	271	110	137	281	281	383	372	278	270	236	325	365	379	303	222	270	498	271
130000	196	1472	1239	335	492	380	229	326	642	591	314	387	460	335	361	565	514	459	566	274	310	457	268	53	177	264	142	459	289	144	188	321	201	157	292	453	570	489	344	372	293	422	496	449	391	381	254	678	339
131000	83	473	589	137	186	190	144	121	266	214	153	195	187	112	151	221	263	206	263	128	169	184	126	21	99	156	86	208	130	61	149	170	75	82	152	174	224	216	153	138	115	212	217	240	149	183	178	298	177
132000	164	1068	903	316	455	382	247	264	533	458	269	321	385	256	331	477	496	397	531	223	294	457	294	45	180	259	151	411	331	180	221	371	146	147	274	317	465	439	316	332	263	409	435	472	353	268	269	582	320
133000	85	659	528	206	264	257	165	163	405	312	217	251	250	148	215	347	372	290	387	179	219	328	207	30	131	199	120	304	178	125	162	249	75	115	219	207	299	291	189	194	182	233	266	267	217	190	196	387	202
134000	128	805	666	270	384	310	192	214	440	372	265	309	345	189	301	398	430	380	469	228	264	396	307	57	218	312	159	400	308	206	206	330	119	118	248	287	363	342	254	225	187	308	325	344	241	198	228	438	242
135000	2	21	9	8	11	4	1	5	11	4	5	3	7	4	3	8	9	9	7	6	7	12	5	3	3	7	4	7	3	3	2	5	2	4	6	9	5	9	8	3	0	11	20	5	6	3	2	7	4
136000	0	0	0	0	0	0	0	0	0	0	0	0	0	0	0	0	0	0	0	0	0	0	0	0	0	0	0	0	0	0	0	0	0	0	0	0	0	0	0	0	0	0	0	0	0	0	0	0	0
137000	97	583	461	249	286	240	153	177	374	307	180	212	221	136	230	285	293	290	338	129	170	292	162	52	147	146	70	317	211	82	90	158	84	51	146	188	226	252	154	157	125	144	216	206	199	164	81	272	156
138000	128	800	636	277	443	367	196	211	465	396	265	267	313	186	282	376	418	372	450	188	257	399	288	46	175	242	150	360	244	153	180	232	97	112	213	241	318	294	210	201	175	250	306	324	246	189	205	431	203
139000	166	1010	892	364	517	416	268	304	645	533	331	353	456	286	344	537	539	487	532	223	285	461	259	55	185	233	172	392	304	145	176	281	133	111	207	317	445	384	245	265	229	339	399	435	322	241	221	543	283
140000	149	1039	826	360	482	407	224	311	630	536	302	357	379	258	344	480	469	422	443	187	265	358	183	45	175	145	74	413	230	106	143	267	114	86	179	311	415	380	237	229	236	293	348	338	310	254	157	499	253
141000	185	1131	948	456	571	514	291	328	710	681	377	416	455	279	399	516	561	504	576	248	349	474	273	46	182	269	126	402	261	154	163	319	127	121	275	351	445	436	294	263	289	356	398	407	349	286	225	590	278
142000	0	8	5	3	1	4	0	3	10	6	4	0	3	5	0	3	5	4	4	3	3	0	2	0	0	2	1	2	0	1	1	1	0	1	2	0	9	1	1	0	1	3	2	3	2	4	1	2	0
143000	0	0	0	0	0	0	0	0	0	0	0	0	0	0	0	0	0	0	0	0	0	0	0	0	0	0	0	0	0	0	0	0	0	0	0	0	0	0	0	0	0	0	0	0	0	0	0	0	0
144000	0	0	1	0	0	0	0	1	0	0	0	1	0	0	1	1	0	0	0	0	0	0	0	0	0	0	0	0	0	0	0	0	0	0	0	0	0	0	0	0	0	0	0	0	0	0	0	0	0
145000	0	0	0	0	0	0	0	0	0	0	0	0	0	0	0	0	0	0	0	0	0	0	0	0	0	0	0	0	0	0	0	0	0	0	0	0	0	0	0	0	0	0	0	0	0	0	0	0	0
146000	102	719	499	272	374	285	156	213	403	352	182	217	248	165	212	272	280	274	285	121	166	223	137	31	105	97	39	228	145	62	83	149	76	41	106	192	227	219	137	126	115	186	181	195	183	153	86	259	144
147000	138	827	698	353	420	360	189	256	511	418	245	282	296	178	266	343	370	308	328	179	173	314	165	53	121	143	65	283	163	83	102	182	96	61	136	226	305	261	173	159	157	212	266	258	221	192	124	349	171
148000	93	490	425	225	302	236	153	156	285	261	156	172	192	116	136	241	244	208	218	105	138	186	145	21	87	146	71	123	94	67	113	109	45	59	121	131	179	193	105	111	87	180	155	170	135	84	140	236	132
149000	171	922	784	395	550	464	269	291	560	534	319	327	321	235	288	481	408	364	457	198	264	376	253	51	162	259	137	289	223	130	146	220	101	97	212	232	341	311	215	219	205	287	320	320	242	230	201	412	233
150000	151	793	603	263	436	369	193	230	452	368	241	244	262	160	233	307	293	311	297	132	182	242	167	36	121	195	100	248	161	96	115	178	81	72	158	208	259	201	157	193	127	251	229	245	188	147	155	278	190
151000	195	935	731	373	460	380	226	310	530	464	247	278	342	223	288	362	339	357	321	159	220	322	169	45	138	147	90	279	185	88	121	202	100	66	150	231	280	260	189	159	169	245	245	255	233	200	109	347	187
152000	200	949	853	397	490	321	218	272	608	478	274	299	352	212	280	389	385	340	389	164	225	348	205	43	165	177	112	303	186	110	129	193	108	99	174	234	302	244	180	201	176	222	293	263	243	192	144	361	204
153000	63	377	276	145	200	164	85	107	221	158	99	131	133	82	98	172	143	145	165	59	76	117	53	23	46	79	32	86	64	34	30	80	29	21	60	78	91	99	56	57	70	102	127	98	86	72	62	122	66
154000	23	124	83	40	56	51	31	33	62	75	41	42	40	16	30	52	41	53	43	12	28	57	26	1	26	31	12	36	22	17	12	22	15	9	21	27	33	28	24	17	22	31	28	35	35	19	19	45	22
[truncated: 106 more columns]

## Sheet: N1_2kb_matrix
bins	0	2000	4000	6000	8000	10000	12000	14000	16000	18000	20000	22000	24000	26000	28000	30000	32000	34000	36000	38000	40000	42000	44000	46000	48000	50000	52000	54000	56000	58000	60000	62000	64000	66000	68000	70000	72000	74000	76000	78000	80000	82000	84000	86000	88000	90000	92000	94000	96000
0	6756	10227	4861	2029	3535	2000	1635	2047	2084	1633	1523	601	887	877	686	791	431	890	1222	766	789	1213	834	1147	887	866	812	979	801	689	1125	923	909	890	945	783	1111	848	790	1005	849	736	372	602	497	659	661	825	714
2000	10227	11902	12213	3976	7078	3552	3083	3604	3796	2781	2629	1144	1408	1579	1252	1269	701	1496	2126	1422	1527	2057	1353	2022	1396	1546	1306	1753	1423	1316	1969	1533	1561	1538	1620	1376	1885	1500	1376	1703	1487	1194	663	1119	836	1171	1135	1257	1140
4000	4861	12213	12630	7409	10658	4584	3850	4534	4565	3562	3187	1208	1508	1950	1393	1514	802	1836	2572	1704	1785	2461	1794	2289	1685	1861	1638	2054	1693	1559	2266	1761	1763	1854	1889	1590	2266	1801	1507	2057	1803	1502	659	1217	954	1199	1327	1455	1293
6000	2029	3976	7409	6728	12040	4129	2898	3171	3130	2351	2061	875	1016	1138	947	1061	553	1276	1719	1095	1221	1716	1194	1561	1155	1239	973	1436	1209	1120	1450	1173	1131	1165	1158	1112	1379	1124	1030	1370	1167	984	513	832	648	868	858	967	877
8000	3535	7078	10658	12040	29570	14907	7771	7764	7290	5506	4599	1964	2175	2681	2118	2455	1311	2740	3640	2628	2698	3555	2468	3589	2666	2796	2443	2996	2479	2309	3344	2607	2537	2566	2623	2350	3083	2556	2311	2902	2668	2187	1166	1667	1304	1912	1911	2317	1796
10000	2000	3552	4584	4129	14907	12966	10714	7527	5648	3849	3075	1187	1388	1744	1386	1505	808	1831	2611	1713	1861	2444	1847	2211	1722	1760	1473	2039	1654	1489	2246	1696	1737	1653	1854	1498	2175	1733	1533	1870	1721	1397	680	1172	885	1099	1137	1373	1192
12000	1635	3083	3850	2898	7771	10714	13292	11849	6936	4373	3258	1397	1486	1826	1494	1722	864	1962	2613	1812	1958	2567	1633	2366	1724	1886	1544	2058	1583	1488	2128	1731	1702	1704	1655	1561	2085	1612	1574	1996	1716	1388	745	1169	880	1100	1204	1352	1109
14000	2047	3604	4534	3171	7764	7527	11849	19138	17766	7684	5223	2147	2291	2727	2094	2341	1190	2532	3458	2419	2554	3449	2235	3012	2213	2485	1987	2643	2028	1905	2822	2245	2232	2170	2327	2007	2665	2192	1990	2565	2132	1884	909	1480	1144	1468	1534	1721	1333
16000	2084	3796	4565	3130	7290	5648	6936	17766	22692	13445	7619	3063	3154	3726	2782	2896	1437	3024	4168	2704	2901	3635	2618	3522	2582	2844	2400	3002	2346	2136	3376	2546	2489	2457	2619	2341	3156	2479	2291	2824	2606	2079	1043	1599	1279	1664	1743	2037	1605
18000	1633	2781	3562	2351	5506	3849	4373	7684	13445	14778	13192	4013	3575	4083	2768	2427	1215	2766	3632	2110	2361	3170	2359	2925	2076	2346	1904	2460	1991	1735	2693	2071	2117	2092	2260	1886	2541	2069	1773	2327	2078	1750	842	1405	1037	1345	1426	1574	1492
20000	1523	2629	3187	2061	4599	3075	3258	5223	7619	13192	18394	7395	5044	4812	3200	2807	1317	2745	3627	2214	2434	3246	2242	2811	1997	2271	1885	2464	1783	1674	2619	1938	2046	2012	2104	1808	2493	1920	1787	2229	1937	1646	720	1338	1034	1253	1350	1543	1312
22000	601	1144	1208	875	1964	1187	1397	2147	3063	4013	7395	1612	4784	3040	1834	1139	497	1274	1626	817	982	1320	1005	1085	762	967	750	1019	830	672	1096	793	894	883	965	830	1176	937	730	809	778	730	256	500	426	489	528	640	611
24000	887	1408	1508	1016	2175	1388	1486	2291	3154	3575	5044	4784	6808	6594	3423	1835	732	1666	2105	1126	1616	2152	1450	1571	1138	1257	1009	1404	1064	891	1430	1149	1126	1120	1201	1077	1452	1096	939	1164	1143	949	374	703	576	640	719	807	688
26000	877	1579	1950	1138	2681	1744	1826	2727	3726	4083	4812	3040	6594	10804	8133	3419	1331	2670	3411	1933	1871	2171	1666	2191	1488	1725	1400	1750	1448	1256	1958	1398	1482	1409	1594	1364	1860	1464	1305	1585	1347	1228	587	939	731	956	942	1128	943
28000	686	1252	1393	947	2118	1386	1494	2094	2782	2768	3200	1834	3423	8133	5214	3985	1402	2591	3006	1690	1677	1942	1356	1759	1204	1369	1087	1531	1204	1065	1524	1176	1191	1194	1383	1169	1544	1253	1038	1233	1151	1029	451	772	629	724	748	838	811
30000	791	1269	1514	1061	2455	1505	1722	2341	2896	2427	2807	1139	1835	3419	3985	4514	4154	5287	5401	2700	2432	2654	2070	2376	1551	1769	1348	1915	1616	1373	2022	1567	1602	1539	1569	1475	2013	1645	1342	1672	1371	1214	571	1035	829	934	1034	1084	998
32000	431	701	802	553	1311	808	864	1190	1437	1215	1317	497	732	1331	1402	4154	672	4555	3769	1598	1524	1507	1149	1375	919	1001	797	1024	869	778	1105	846	854	800	807	733	1095	842	709	822	758	662	333	571	442	545	573	645	556
34000	890	1496	1836	1276	2740	1831	1962	2532	3024	2766	2745	1274	1666	2670	2591	5287	4555	17182	17822	6464	4920	4884	3125	3983	2657	2951	2080	2768	2155	1860	2830	2128	2113	2028	2140	1892	2658	2014	1957	2324	1986	1597	815	1410	1018	1337	1418	1510	1211
36000	1222	2126	2572	1719	3640	2611	2613	3458	4168	3632	3627	1626	2105	3411	3006	5401	3769	17822	25736	15934	10359	9038	5262	6555	4411	4569	3414	4293	3227	2866	4364	3204	3061	3041	3284	2871	3928	2950	2774	3571	2910	2444	1302	1933	1458	2022	2123	2341	1843
38000	766	1422	1704	1095	2628	1713	1812	2419	2704	2110	2214	817	1126	1933	1690	2700	1598	6464	15934	9478	11667	7570	4389	4681	2911	3063	2339	2918	2406	2013	2988	2194	2264	2147	2128	1955	2735	2200	1885	2276	1903	1654	809	1439	1150	1332	1442	1574	1346
40000	789	1527	1785	1221	2698	1861	1958	2554	2901	2361	2434	982	1616	1871	1677	2432	1524	4920	10359	11667	11054	14320	6325	6646	3616	3629	2683	3423	2666	2372	3355	2536	2458	2391	2480	2180	2969	2320	2032	2613	2152	1873	856	1490	1212	1535	1537	1740	1422
42000	1213	2057	2461	1716	3555	2444	2567	3449	3635	3170	3246	1320	2152	2171	1942	2654	1507	4884	9038	7570	14320	19866	16367	11547	5852	5564	3672	4762	3718	3294	4609	3592	3477	3317	3338	2976	4100	3173	2859	3586	2957	2607	1212	2038	1568	2129	2090	2353	1857
44000	834	1353	1794	1194	2468	1847	1633	2235	2618	2359	2242	1005	1450	1666	1356	2070	1149	3125	5262	4389	6325	16367	10840	14629	5399	4570	3157	3695	2668	2454	3438	2509	2450	2365	2546	2190	2934	2263	2169	2598	2133	1808	1058	1548	1044	1653	1577	1752	1451
46000	1147	2022	2289	1561	3589	2211	2366	3012	3522	2925	2811	1085	1571	2191	1759	2376	1375	3983	6555	4681	6646	11547	14629	17090	12753	8951	4548	5494	4223	3358	5060	3719	3610	3420	3545	3080	4251	3447	2939	3567	3055	2536	1169	2100	1705	1983	2163	2303	1908
48000	887	1396	1685	1155	2666	1722	1724	2213	2582	2076	1997	762	1138	1488	1204	1551	919	2657	4411	2911	3616	5852	5399	12753	9140	11515	3933	4773	3535	2724	3946	2918	3002	2705	2838	2396	3508	2699	2148	2690	2277	1863	898	1571	1262	1530	1569	1755	1498
50000	866	1546	1861	1239	2796	1760	1886	2485	2844	2346	2271	967	1257	1725	1369	1769	1001	2951	4569	3063	3629	5564	4570	8951	11515	12900	7013	7273	4991	3878	5186	3588	3524	3436	3505	3118	4083	3365	2611	3183	2593	2281	1056	1843	1469	1794	1895	2111	1906
52000	812	1306	1638	973	2443	1473	1544	1987	2400	1904	1885	750	1009	1400	1087	1348	797	2080	3414	2339	2683	3672	3157	4548	3933	7013	9066	13431	6445	3984	5053	3416	3101	2948	2976	2582	3598	2857	2253	2822	2294	1998	899	1652	1245	1587	1717	1816	1639
54000	979	1753	2054	1436	2996	2039	2058	2643	3002	2460	2464	1019	1404	1750	1531	1915	1024	2768	4293	2918	3423	4762	3695	5494	4773	7273	13431	19618	15409	7648	7975	5005	4690	4342	4398	3691	4898	3824	3277	4015	3381	2670	1283	2152	1720	2160	2222	2428	2009
56000	801	1423	1693	1209	2479	1654	1583	2028	2346	1991	1783	830	1064	1448	1204	1616	869	2155	3227	2406	2666	3718	2668	4223	3535	4991	6445	15409	12814	11211	8411	4658	4183	3706	3737	2996	4095	3166	2740	3376	2792	2264	1203	1867	1360	1792	1781	2145	1698
58000	689	1316	1559	1120	2309	1489	1488	1905	2136	1735	1674	672	891	1256	1065	1373	778	1860	2866	2013	2372	3294	2454	3358	2724	3878	3984	7648	11211	12306	12850	5946	4670	3774	3656	3001	4067	3034	2613	2965	2616	2066	1009	1726	1306	1624	1755	1882	1462
60000	1125	1969	2266	1450	3344	2246	2128	2822	3376	2693	2619	1096	1430	1958	1524	2022	1105	2830	4364	2988	3355	4609	3438	5060	3946	5186	5053	7975	8411	12850	25744	19530	11336	7999	6947	5439	6975	5353	4250	4892	4051	3475	1821	2756	2028	2803	2705	3092	2582
62000	923	1533	1761	1173	2607	1696	1731	2245	2546	2071	1938	793	1149	1398	1176	1567	846	2128	3204	2194	2536	3592	2509	3719	2918	3588	3416	5005	4658	5946	19530	16148	16250	8521	6387	4426	5612	4147	3355	4067	3285	2633	1390	2227	1598	2108	2169	2432	1931
64000	909	1561	1763	1131	2537	1737	1702	2232	2489	2117	2046	894	1126	1482	1191	1602	854	2113	3061	2264	2458	3477	2450	3610	3002	3524	3101	4690	4183	4670	11336	16250	18356	15141	8552	5328	5986	4338	3616	4054	3372	2759	1451	2149	1590	2168	2213	2411	1823
66000	890	1538	1854	1165	2566	1653	1704	2170	2457	2092	2012	883	1120	1409	1194	1539	800	2028	3041	2147	2391	3317	2365	3420	2705	3436	2948	4342	3706	3774	7999	8521	15141	13544	13729	6443	6698	4575	3556	4332	3561	2733	1449	2076	1583	2219	2048	2265	1987
68000	945	1620	1889	1158	2623	1854	1655	2327	2619	2260	2104	965	1201	1594	1383	1569	807	2140	3284	2128	2480	3338	2546	3545	2838	3505	2976	4398	3737	3656	6947	6387	8552	13729	17010	13488	10677	6323	4340	4840	4039	3158	1504	2369	1821	2189	2219	2469	2014
70000	783	1376	1590	1112	2350	1498	1561	2007	2341	1886	1808	830	1077	1364	1169	1475	733	1892	2871	1955	2180	2976	2190	3080	2396	3118	2582	3691	2996	3001	5439	4426	5328	6443	13488	14792	18086	8119	4685	4918	3967	3069	1426	2143	1594	1967	1996	2284	1835
72000	1111	1885	2266	1379	3083	2175	2085	2665	3156	2541	2493	1176	1452	1860	1544	2013	1095	2658	3928	2735	2969	4100	2934	4251	3508	4083	3598	4898	4095	4067	6975	5612	5986	6698	10677	18086	29800	19294	8488	7723	5850	4276	2182	3133	2260	3026	2895	3180	2624
74000	848	1500	1801	1124	2556	1733	1612	2192	2479	2069	1920	937	1096	1464	1253	1645	842	2014	2950	2200	2320	3173	2263	3447	2699	3365	2857	3824	3166	3034	5353	4147	4338	4575	6323	8119	19294	15374	12550	8383	5788	3839	1981	2730	1842	2674	2461	2737	2197
76000	790	1376	1507	1030	2311	1533	1574	1990	2291	1773	1787	730	939	1305	1038	1342	709	1957	2774	1885	2032	2859	2169	2939	2148	2611	2253	3277	2740	2613	4250	3355	3616	3556	4340	4685	8488	12550	10850	12035	6562	3936	1683	2692	1892	2326	2387	2546	2087
78000	1005	1703	2057	1370	2902	1870	1996	2565	2824	2327	2229	809	1164	1585	1233	1672	822	2324	3571	2276	2613	3586	2598	3567	2690	3183	2822	4015	3376	2965	4892	4067	4054	4332	4840	4918	7723	8383	12035	18078	15041	6913	2477	3692	2608	3214	3172	3200	2775
80000	849	1487	1803	1167	2668	1721	1716	2132	2606	2078	1937	778	1143	1347	1151	1371	758	1986	2910	1903	2152	2957	2133	3055	2277	2593	2294	3381	2792	2616	4051	3285	3372	3561	4039	3967	5850	5788	6562	15041	11908	9781	2678	3798	2558	3006	3036	3187	2531
82000	736	1194	1502	984	2187	1397	1388	1884	2079	1750	1646	730	949	1228	1029	1214	662	1597	2444	1654	1873	2607	1808	2536	1863	2281	1998	2670	2264	2066	3475	2633	2759	2733	3158	3069	4276	3839	3936	6913	9781	11570	4605	4606	2738	2997	2862	3008	2275
84000	372	663	659	513	1166	680	745	909	1043	842	720	256	374	587	451	571	333	815	1302	809	856	1212	1058	1169	898	1056	899	1283	1203	1009	1821	1390	1451	1449	1504	1426	2182	1981	1683	2477	2678	4605	1424	5540	2548	2069	2134	1823	1375
86000	602	1119	1217	832	1667	1172	1169	1480	1599	1405	1338	500	703	939	772	1035	571	1410	1933	1439	1490	2038	1548	2100	1571	1843	1652	2152	1867	1726	2756	2227	2149	2076	2369	2143	3133	2730	2692	3692	3798	4606	5540	10124	7069	5188	4167	3703	2418
88000	497	836	954	648	1304	885	880	1144	1279	1037	1034	426	576	731	629	829	442	1018	1458	1150	1212	1568	1044	1705	1262	1469	1245	1720	1360	1306	2028	1598	1590	1583	1821	1594	2260	1842	1892	2608	2558	2738	2548	7069	5642	7608	4199	3557	2194
90000	659	1171	1199	868	1912	1099	1100	1468	1664	1345	1253	489	640	956	724	934	545	1337	2022	1332	1535	2129	1653	1983	1530	1794	1587	2160	1792	1624	2803	2108	2168	2219	2189	1967	3026	2674	2326	3214	3006	2997	2069	5188	7608	8936	11529	6269	3404
92000	661	1135	1327	858	1911	1137	1204	1534	1743	1426	1350	528	719	942	748	1034	573	1418	2123	1442	1537	2090	1577	2163	1569	1895	1717	2222	1781	1755	2705	2169	2213	2048	2219	1996	2895	2461	2387	3172	3036	2862	2134	4167	4199	11529	10750	10810	4963
94000	825	1257	1455	967	2317	1373	1352	1721	2037	1574	1543	640	807	1128	838	1084	645	1510	2341	1574	1740	2353	1752	2303	1755	2111	1816	2428	2145	1882	3092	2432	2411	2265	2469	2284	3180	2737	2546	3200	3187	3008	1823	3703	3557	6269	10810	16842	11583
96000	714	1140	1293	877	1796	1192	1109	1333	1605	1492	1312	611	688	943	811	998	556	1211	1843	1346	1422	1857	1451	1908	1498	1906	1639	2009	1698	1462	2582	1931	1823	1987	2014	1835	2624	2197	2087	2775	2531	2275	1375	2418	2194	3404	4963	11583	13294
98000	676	1101	1226	830	1777	1158	1088	1489	1643	1338	1307	596	718	989	816	977	509	1268	1752	1241	1354	1778	1385	1783	1377	1680	1469	1909	1587	1432	2350	1852	1773	1861	1913	1704	2441	2031	1920	2476	2280	2053	1118	1958	1540	2353	3138	5273	9657
100000	538	783	984	616	1359	909	927	1189	1286	1036	1059	477	654	763	682	739	395	934	1393	1025	1031	1428	1058	1545	1124	1329	1096	1579	1293	1106	1853	1477	1486	1418	1426	1345	1860	1526	1456	1762	1649	1477	832	1428	1087	1660	1767	2566	3151
102000	821	1388	1500	1013	2153	1369	1426	1828	2018	1572	1586	643	818	1146	932	1081	581	1504	2285	1438	1668	2369	1699	2236	1677	2122	1662	2400	2065	1691	3086	2217	2233	2154	2459	2108	2962	2372	2059	2799	2414	2235	1088	2004	1704	2247	2626	3508	3569
104000	848	1316	1621	1032	2349	1371	1479	1873	2195	1695	1626	636	902	1217	897	1181	644	1596	2446	1539	1770	2359	1799	2318	1762	2021	1738	2455	2012	1741	2900	2228	2325	2214	2328	2126	2997	2467	2228	2745	2396	2296	1171	2123	1640	2339	2443	3062	2912
106000	822	1470	1723	1014	2226	1487	1377	1845	2138	1750	1649	713	983	1199	999	1208	640	1493	2230	1532	1711	2375	1577	2226	1791	2026	1780	2335	1949	1746	2878	2150	2161	2209	2298	2126	2910	2372	2042	2895	2535	2179	1133	1884	1561	2183	2238	2874	2594
108000	522	898	1029	627	1311	953	880	1095	1311	1089	1052	494	617	781	632	776	423	980	1428	933	1019	1416	1000	1427	1121	1316	1044	1441	1167	1080	1837	1353	1356	1371	1428	1264	1792	1341	1245	1691	1493	1341	773	1116	881	1337	1372	1766	1534
110000	1007	1718	2058	1286	2693	1721	1735	2239	2531	2045	1988	805	1159	1524	1281	1427	747	1821	2689	1751	1928	2640	1858	2502	1909	2281	1982	2706	2204	1943	3147	2448	2407	2438	2653	2315	3251	2548	2359	2988	2677	2429	1140	2056	1655	2074	2352	2842	2518
112000	672	1061	1340	800	1618	1064	1023	1415	1629	1332	1261	611	757	975	763	943	502	1112	1609	1150	1165	1651	1083	1632	1239	1487	1284	1600	1311	1317	1942	1452	1477	1408	1614	1441	2003	1625	1552	1885	1717	1484	832	1280	972	1482	1401	1727	1473
114000	900	1587	1837	1128	2275	1580	1390	1890	2223	1863	1765	813	1084	1337	1127	1228	681	1577	2323	1574	1739	2317	1674	2233	1758	2059	1708	2366	1911	1683	2592	2139	2129	2059	2292	2094	2770	2199	2037	2698	2372	2132	1108	1891	1428	1898	2114	2399	1945
116000	680	1165	1311	928	1836	1140	1138	1463	1573	1341	1236	539	775	946	824	879	453	1226	1816	1201	1317	1728	1299	1648	1228	1488	1238	1741	1403	1294	2062	1573	1531	1555	1627	1624	2152	1643	1501	2010	1769	1533	737	1316	1041	1283	1486	1652	1431
118000	737	1194	1397	915	2020	1180	1227	1588	1741	1396	1224	533	739	1013	811	912	547	1386	2011	1314	1408	1770	1380	1729	1248	1541	1321	1900	1439	1354	2087	1540	1687	1646	1734	1541	2152	1810	1496	1958	1717	1457	740	1370	1053	1290	1463	1664	1541
120000	738	1323	1475	965	2109	1260	1396	1676	1878	1473	1393	527	718	1003	762	897	556	1433	2122	1341	1427	2068	1520	1844	1407	1530	1333	1917	1586	1396	2230	1724	1809	1706	1767	1461	2309	1906	1608	2130	1745	1594	766	1393	1166	1447	1497	1795	1650
122000	1140	1803	2019	1348	2956	1813	1935	2224	2537	2005	1886	690	1047	1356	1082	1302	748	1889	2918	1744	2075	2749	2080	2663	1901	2251	1915	2572	2166	1857	3032	2355	2358	2358	2415	2108	3039	2516	2160	2796	2447	2169	1013	1799	1516	1902	2107	2415	2246
124000	895	1437	1628	1049	2143	1390	1370	1787	1907	1585	1529	702	880	1094	953	1228	647	1484	2083	1538	1680	2137	1470	2126	1574	1783	1535	2122	1607	1537	2245	1722	1702	1749	1916	1643	2318	1822	1714	2214	1941	1640	833	1328	1113	1560	1522	1765	1593
126000	1085	1747	1890	1239	2384	1679	1528	1897	2260	1830	1761	851	1129	1389	1122	1382	866	1607	2315	1826	1875	2451	1635	2473	1909	2086	1871	2247	1797	1703	2634	2047	1924	1987	2046	1860	2463	1958	2009	2597	2155	1863	993	1529	1285	1776	1805	2154	1774
128000	2014	2407	1564	1013	2104	1382	1231	1712	1968	1572	1528	697	808	1080	911	1127	647	1330	2034	1408	1454	1947	1476	1903	1483	1608	1458	1726	1440	1380	2069	1560	1571	1638	1684	1485	2116	1678	1665	2026	1687	1523	816	1245	940	1318	1438	1665	1469
130000	2224	2300	1248	820	1713	1049	1094	1298	1442	1231	1120	468	696	895	624	828	515	1071	1499	1007	1042	1402	1104	1408	1086	1249	1049	1332	1107	967	1520	1166	1209	1212	1219	1113	1545	1334	1143	1359	1275	999	508	909	744	857	1005	1138	982
132000	1976	1953	1358	839	1708	1058	1039	1370	1555	1320	1298	576	769	986	814	1003	483	1017	1494	1031	1087	1440	1028	1434	1050	1192	1063	1287	1041	1031	1594	1238	1159	1198	1228	1084	1452	1203	1050	1408	1329	999	600	910	704	956	982	1204	1101
134000	956	953	709	412	827	582	545	710	828	710	679	372	540	570	520	543	243	550	719	490	506	694	448	675	509	591	484	618	515	469	714	578	570	538	594	548	749	581	566	651	629	543	250	459	344	475	483	611	533
136000	680	710	526	330	681	392	357	515	583	467	462	214	293	387	293	248	135	334	478	311	269	422	363	353	291	371	303	442	342	282	456	343	362	373	420	352	517	359	326	380	369	292	111	237	211	241	294	377	363
138000	2104	2169	1743	979	2039	1216	1241	1539	1816	1393	1402	648	835	1074	846	869	453	978	1441	921	993	1464	998	1400	1044	1227	990	1307	1084	935	1538	1202	1107	1223	1239	1147	1512	1172	1056	1459	1183	1050	479	874	660	933	960	1137	1004
140000	2504	2590	1974	1154	2557	1452	1371	1739	1956	1454	1446	547	771	1015	751	892	448	1116	1676	1023	1174	1491	1199	1471	1048	1209	1079	1410	1201	1052	1665	1240	1355	1329	1327	1240	1712	1351	1138	1482	1197	1104	444	908	808	887	1075	1249	1152
142000	8	8	5	3	16	4	8	3	9	7	3	2	2	3	1	2	1	2	10	1	4	5	6	3	4	3	5	5	4	5	6	6	5	4	5	5	8	4	1	4	6	5	2	3	4	5	10	1	7
144000	0	1	0	1	0	1	0	2	0	0	0	0	0	0	0	0	0	0	0	0	0	0	0	0	0	0	0	0	0	0	0	0	0	0	0	0	0	0	0	0	1	0	0	0	0	0	0	1	0
146000	1786	1822	1439	814	1684	926	887	1093	1232	913	876	386	466	615	453	516	274	660	1012	595	670	900	749	818	603	705	611	829	737	565	983	789	804	761	769	695	1036	825	685	827	678	614	279	591	500	527	644	709	667
148000	1676	1829	1552	869	1640	974	864	1146	1224	978	964	470	654	620	514	588	302	696	1024	650	759	965	691	989	736	823	662	898	736	685	932	742	760	780	803	731	964	735	755	900	747	662	312	549	446	610	610	731	656
150000	2074	1970	1645	959	1814	1010	987	1190	1300	909	966	417	601	717	530	616	319	747	1000	698	792	974	768	889	746	791	684	929	724	639	1032	766	814	738	856	799	1040	857	756	888	754	705	316	597	448	552	635	755	692
152000	1589	1671	1175	682	1465	803	779	939	1013	777	766	324	467	533	394	432	257	546	736	494	570	781	593	689	528	599	516	660	577	521	829	633	634	602	693	582	746	666	584	651	592	494	231	503	334	454	467	562	569
154000	147	123	107	64	137	83	56	82	94	55	85	27	57	48	39	34	24	48	61	41	53	63	54	64	43	37	37	62	44	46	71	46	55	44	54	44	57	56	50	65	49	51	19	43	23	36	28	53	57
[truncated: 29 more columns]

## Sheet: N2_1kb_matrix
bins	0	1000	2000	3000	4000	5000	6000	7000	8000	9000	10000	11000	12000	13000	14000	15000	16000	17000	18000	19000	20000	21000	22000	23000	24000	25000	26000	27000	28000	29000	30000	31000	32000	33000	34000	35000	36000	37000	38000	39000	40000	41000	42000	43000	44000	45000	46000	47000	48000
0	0	2732	1753	783	899	617	330	449	788	674	366	389	485	286	397	559	504	400	475	209	300	426	216	54	181	267	94	289	180	125	152	220	65	83	207	257	267	269	195	193	145	234	287	338	224	220	155	372	187
1000	2732	9406	13125	5374	6233	4481	2255	2385	4288	4082	2333	2459	2704	1665	2091	3065	2869	2463	2830	1294	1955	2484	1534	241	909	1624	743	1594	1182	867	918	1418	532	531	1227	1375	1582	1572	1044	1142	863	1519	1678	1831	1382	1095	1092	2283	1293
2000	1753	13125	5944	7272	7664	4942	2360	2773	4963	4333	2365	2589	2986	1840	2359	3338	3122	2714	2940	1250	2000	2565	1328	268	973	1602	723	1694	1232	820	885	1301	461	577	1257	1513	1831	1612	1126	1194	1016	1550	1919	1781	1527	1140	1033	2319	1233
3000	783	5374	7272	3450	8024	4924	2136	2230	3886	3482	1997	2062	2244	1293	1784	2547	2323	1951	2270	1085	1566	1940	1089	223	703	1185	584	1304	928	687	789	1218	356	513	1008	1126	1272	1268	866	897	733	1285	1361	1532	1126	886	882	1805	1019
4000	899	6233	7664	8024	6078	8056	3393	3721	5991	5126	2741	3111	3561	2004	2495	3757	3411	3016	3320	1491	2098	2802	1414	280	938	1576	803	1879	1319	870	988	1452	505	663	1511	1695	2029	1817	1322	1337	1089	1783	2140	2231	1653	1387	1250	2732	1478
5000	617	4481	4942	4924	8056	5654	3791	4451	6504	5027	2637	2950	3154	2017	2359	3422	3161	2684	2928	1308	1813	2402	1153	248	832	1236	663	1651	1119	733	819	1417	440	514	1252	1530	1717	1692	1133	1137	1011	1578	1842	2009	1540	1294	1071	2294	1321
6000	330	2255	2360	2136	3393	3791	0	4308	5687	3797	1934	1946	2152	1232	1651	2133	2022	1663	1845	754	1107	1527	701	172	494	820	382	1018	694	479	455	880	319	311	815	981	1251	1156	738	784	742	1066	1167	1235	1036	817	613	1491	801
7000	449	2385	2773	2230	3721	4451	4308	4384	6741	5183	2544	2399	2332	1426	1731	2420	2236	1754	2172	1120	1621	1605	1135	135	553	1205	605	1158	948	788	735	1155	366	471	1016	927	1204	1165	927	935	732	1226	1283	1471	972	799	956	1728	1073
8000	788	4288	4963	3886	5991	6504	5687	6741	12036	13737	6781	5513	5159	2996	3764	4943	4655	3810	4460	2294	2957	3265	1998	330	1133	2189	1010	2408	1787	1300	1380	2177	747	974	1887	1981	2476	2393	1796	1906	1524	2515	2580	2988	2089	1879	1736	3315	2158
9000	674	4082	4333	3482	5126	5027	3797	5183	13737	9496	8101	6949	5864	3233	3851	5310	4749	4029	4354	2109	2923	3289	1946	340	1119	2048	1055	2471	1685	1188	1366	2056	749	889	1991	2070	2467	2467	1797	1843	1506	2486	2702	3002	2129	1664	1636	3396	1996
10000	366	2333	2365	1997	2741	2637	1934	2544	6781	8101	3470	7344	4771	2474	2728	3334	2947	2410	2589	1271	1551	1994	950	186	641	1071	499	1571	994	628	728	1193	442	425	991	1338	1549	1482	1018	1084	979	1386	1517	1646	1272	1191	833	1798	1185
11000	389	2459	2589	2062	3111	2950	1946	2399	5513	6949	7344	4152	8039	4163	4068	4713	3892	3157	3524	1498	2089	2482	1285	257	881	1466	749	1609	1299	817	935	1506	502	597	1441	1638	1831	1859	1242	1359	1117	1736	1935	2152	1557	1217	1107	2582	1467
12000	485	2704	2986	2244	3561	3154	2152	2332	5159	5864	4771	8039	5838	6613	5768	6122	4676	3970	4154	1935	2521	2927	1687	251	924	1727	872	1944	1465	1036	1089	1827	671	735	1622	1653	2106	2001	1477	1582	1192	2136	2251	2408	1818	1448	1329	2763	1731
13000	286	1665	1840	1293	2004	2017	1232	1426	2996	3233	2474	4163	6613	2990	4592	4726	3586	2616	2809	1372	1681	1978	1144	177	620	1148	618	1192	962	709	825	1206	373	562	1090	1060	1323	1266	985	1044	772	1364	1477	1660	1091	853	972	1878	1125
14000	397	2091	2359	1784	2495	2359	1651	1731	3764	3851	2728	4068	5768	4592	5686	9306	6098	4019	4086	1778	2204	2644	1564	258	845	1466	794	1797	1334	833	887	1617	542	588	1371	1521	1868	1751	1226	1299	1026	1811	1890	2054	1539	1231	1125	2310	1465
15000	559	3065	3338	2547	3757	3422	2133	2420	4943	5310	3334	4713	6122	4726	9306	8448	13013	7933	6885	2734	3667	4309	2211	400	1486	2275	1062	2836	2010	1272	1326	2491	821	897	1905	2224	2710	2718	2024	1929	1615	2698	2877	3242	2239	1880	1641	3595	2262
16000	504	2869	3122	2323	3411	3161	2022	2236	4655	4749	2947	3892	4676	3586	6098	13013	7604	11398	8300	3178	3815	4541	2272	447	1447	2240	1140	2881	2063	1311	1368	2470	882	879	1886	2307	2849	2785	1879	1913	1578	2540	2706	3062	2332	1827	1575	3455	2128
17000	400	2463	2714	1951	3016	2684	1663	1754	3810	4029	2410	3157	3970	2616	4019	7933	11398	7392	10185	3489	4129	4637	2431	393	1437	2221	1170	2761	1903	1312	1342	2211	822	858	1757	2029	2428	2259	1737	1662	1353	2448	2486	2768	1962	1659	1472	3144	1986
18000	475	2830	2940	2270	3320	2928	1845	2172	4460	4354	2589	3524	4154	2809	4086	6885	8300	10185	9928	6395	6690	7257	3221	597	1906	2674	1340	3559	2402	1432	1492	2581	912	935	2034	2433	2902	2779	1965	1891	1580	2601	2919	3097	2329	1852	1557	3608	2141
19000	209	1294	1250	1085	1491	1308	754	1120	2294	2109	1271	1498	1935	1372	1778	2734	3178	3489	6395	966	3483	4473	1440	284	998	1192	671	1607	1064	628	719	1130	469	446	1148	1540	1577	1527	934	939	906	1224	1459	1427	1232	1048	782	1813	1008
20000	300	1955	2000	1566	2098	1813	1107	1621	2957	2923	1551	2089	2521	1681	2204	3667	3815	4129	6690	3483	3300	9401	3081	631	1652	2172	975	2817	1919	1079	1143	1797	658	587	1410	1905	2118	2052	1369	1273	1209	1882	2015	2205	1683	1375	1001	2370	1458
21000	426	2484	2565	1940	2802	2402	1527	1605	3265	3289	1994	2482	2927	1978	2644	4309	4541	4637	7257	4473	9401	10004	6773	900	2990	3936	1695	4244	2744	1679	1574	2660	962	934	1948	2099	2627	2469	1632	1740	1405	2527	2652	2866	2128	1684	1486	3211	1974
22000	216	1534	1328	1089	1414	1153	701	1135	1998	1946	950	1285	1687	1144	1564	2211	2272	2431	3221	1440	3081	6773	154	1185	3436	2891	789	2972	1683	801	681	1282	546	344	1005	1572	1561	1487	811	741	855	1283	1419	1431	1309	1067	571	1756	945
23000	54	241	268	223	280	248	172	135	330	340	186	257	251	177	258	400	447	393	597	284	631	900	1185	8	649	908	291	567	342	236	194	333	108	112	212	259	267	239	161	170	140	261	250	303	255	140	198	322	230
24000	181	909	973	703	938	832	494	553	1133	1119	641	881	924	620	845	1486	1447	1437	1906	998	1652	2990	3436	649	1764	3912	1088	2358	1315	723	626	1098	388	334	696	863	941	875	586	565	499	992	1088	1070	785	639	546	1181	733
25000	267	1624	1602	1185	1576	1236	820	1205	2189	2048	1071	1466	1727	1148	1466	2275	2240	2221	2674	1192	2172	3936	2891	908	3912	3080	1400	4983	2517	1053	924	1660	606	395	1115	1862	1834	1691	997	985	1013	1931	2070	2048	1575	1310	723	1903	1184
26000	94	743	723	584	803	663	382	605	1010	1055	499	749	872	618	794	1062	1140	1170	1340	671	975	1695	789	291	1088	1400	0	4535	1938	780	486	1188	457	244	700	1048	1185	1028	582	532	588	790	774	822	723	598	320	867	559
27000	289	1594	1694	1304	1879	1651	1018	1158	2408	2471	1571	1609	1944	1192	1797	2836	2881	2761	3559	1607	2817	4244	2972	567	2358	4983	4535	5056	6100	3400	2413	3306	944	1164	2510	2520	2874	2664	1846	1794	1447	1987	2063	2294	1707	1263	1307	2878	1473
28000	180	1182	1232	928	1319	1119	694	948	1787	1685	994	1299	1465	962	1334	2010	2063	1903	2402	1064	1919	2744	1683	342	1315	2517	1938	6100	2092	2965	2017	2755	754	773	1721	1874	2083	1999	1318	1366	1068	1418	1588	1658	1196	960	858	1954	1162
29000	125	867	820	687	870	733	479	788	1300	1188	628	817	1036	709	833	1272	1311	1312	1432	628	1079	1679	801	236	723	1053	780	3400	2965	722	1301	2183	711	483	1130	1615	1569	1494	944	942	830	921	1154	1082	916	760	474	1246	700
30000	152	918	885	789	988	819	455	735	1380	1366	728	935	1089	825	887	1326	1368	1342	1492	719	1143	1574	681	194	626	924	486	2413	2017	1301	0	2727	1624	663	1537	2043	1984	1769	1100	1013	1075	1114	1243	1249	1162	956	543	1464	857
31000	220	1418	1301	1218	1452	1417	880	1155	2177	2056	1193	1506	1827	1206	1617	2491	2470	2211	2581	1130	1797	2660	1282	333	1098	1660	1188	3306	2755	2183	2727	2220	2155	1967	3314	3478	3566	3286	2012	1921	1651	2113	2267	2397	1914	1441	1172	2800	1520
32000	65	532	461	356	505	440	319	366	747	749	442	502	671	373	542	821	882	822	912	469	658	962	546	108	388	606	457	944	754	711	1624	2155	6	360	1556	1294	1353	1195	762	721	560	798	768	842	622	495	523	1115	579
33000	83	531	577	513	663	514	311	471	974	889	425	597	735	562	588	897	879	858	935	446	587	934	344	112	334	395	244	1164	773	483	663	1967	360	158	1895	2066	1907	1639	899	752	928	841	947	901	874	753	382	1055	619
34000	207	1227	1257	1008	1511	1252	815	1016	1887	1991	991	1441	1622	1090	1371	1905	1886	1757	2034	1148	1410	1948	1005	212	696	1115	700	2510	1721	1130	1537	3314	1556	1895	5436	7123	5867	4152	2532	2350	1986	2341	2400	2379	1934	1564	1104	2495	1568
35000	257	1375	1513	1126	1695	1530	981	927	1981	2070	1338	1638	1653	1060	1521	2224	2307	2029	2433	1540	1905	2099	1572	259	863	1862	1048	2520	1874	1615	2043	3478	1294	2066	7123	5050	8076	5997	3494	3247	2167	3206	2832	3097	2109	1703	1768	3214	2072
36000	267	1582	1831	1272	2029	1717	1251	1204	2476	2467	1549	1831	2106	1323	1868	2710	2849	2428	2902	1577	2118	2627	1561	267	941	1834	1185	2874	2083	1569	1984	3566	1353	1907	5867	8076	7410	9739	5675	4522	3252	4290	3851	4064	2853	2266	2236	4201	2444
37000	269	1572	1612	1268	1817	1692	1156	1165	2393	2467	1482	1859	2001	1266	1751	2718	2785	2259	2779	1527	2052	2469	1487	239	875	1691	1028	2664	1999	1494	1769	3286	1195	1639	4152	5997	9739	7438	7441	5804	3815	4684	4197	4377	2849	2199	2224	4179	2605
38000	195	1044	1126	866	1322	1133	738	927	1796	1797	1018	1242	1477	985	1226	2024	1879	1737	1965	934	1369	1632	811	161	586	997	582	1846	1318	944	1100	2012	762	899	2532	3494	5675	7441	3300	5045	4055	3668	3376	3154	2336	1759	1420	3059	1755
39000	193	1142	1194	897	1337	1137	784	935	1906	1843	1084	1359	1582	1044	1299	1929	1913	1662	1891	939	1273	1740	741	170	565	985	532	1794	1366	942	1013	1921	721	752	2350	3247	4522	5804	5045	2000	5628	4939	3920	3520	2664	1970	1422	3258	1870
40000	145	863	1016	733	1089	1011	742	732	1524	1506	979	1117	1192	772	1026	1615	1578	1353	1580	906	1209	1405	855	140	499	1013	588	1447	1068	830	1075	1651	560	928	1986	2167	3252	3815	4055	5628	3042	5605	4022	3601	2260	1681	1671	3143	1712
41000	234	1519	1550	1285	1783	1578	1066	1226	2515	2486	1386	1736	2136	1364	1811	2698	2540	2448	2601	1224	1882	2527	1283	261	992	1931	790	1987	1418	921	1114	2113	798	841	2341	3206	4290	4684	3668	4939	5605	4278	9514	7010	4559	3131	2403	5229	2613
42000	287	1678	1919	1361	2140	1842	1167	1283	2580	2702	1517	1935	2251	1477	1890	2877	2706	2486	2919	1459	2015	2652	1419	250	1088	2070	774	2063	1588	1154	1243	2267	768	947	2400	2832	3851	4197	3376	3920	4022	9514	6664	10846	6478	4041	3170	5924	3131
43000	338	1831	1781	1532	2231	2009	1235	1471	2988	3002	1646	2152	2408	1660	2054	3242	3062	2768	3097	1427	2205	2866	1431	303	1070	2048	822	2294	1658	1082	1249	2397	842	901	2379	3097	4064	4377	3154	3520	3601	7010	10846	7820	11607	6595	4242	7810	3883
44000	224	1382	1527	1126	1653	1540	1036	972	2089	2129	1272	1557	1818	1091	1539	2239	2332	1962	2329	1232	1683	2128	1309	255	785	1575	723	1707	1196	916	1162	1914	622	874	1934	2109	2853	2849	2336	2664	2260	4559	6478	11607	5554	6011	5436	7512	3462
45000	220	1095	1140	886	1387	1294	817	799	1879	1664	1191	1217	1448	853	1231	1880	1827	1659	1852	1048	1375	1684	1067	140	639	1310	598	1263	960	760	956	1441	495	753	1564	1703	2266	2199	1759	1970	1681	3131	4041	6595	6011	2876	4839	7304	2904
46000	155	1092	1033	882	1250	1071	613	956	1736	1636	833	1107	1329	972	1125	1641	1575	1472	1557	782	1001	1486	571	198	546	723	320	1307	858	474	543	1172	523	382	1104	1768	2236	2224	1420	1422	1671	2403	3170	4242	5436	4839	490	7511	2740
47000	372	2283	2319	1805	2732	2294	1491	1728	3315	3396	1798	2582	2763	1878	2310	3595	3455	3144	3608	1813	2370	3211	1756	322	1181	1903	867	2878	1954	1246	1464	2800	1115	1055	2495	3214	4201	4179	3059	3258	3143	5229	5924	7810	7512	7304	7511	12578	10639
48000	187	1293	1233	1019	1478	1321	801	1073	2158	1996	1185	1467	1731	1125	1465	2262	2128	1986	2141	1008	1458	1974	945	230	733	1184	559	1473	1162	700	857	1520	579	619	1568	2072	2444	2605	1755	1870	1712	2613	3131	3883	3462	2904	2740	10639	2418
49000	179	1256	1275	1028	1479	1246	827	1079	2039	2051	1109	1442	1624	1114	1388	2064	1965	1799	1987	900	1269	1789	762	188	642	982	463	1462	1013	649	706	1469	570	542	1310	1949	2373	2365	1696	1609	1684	2447	2900	3391	3015	2626	2080	7370	6172
50000	219	1350	1405	1136	1680	1483	1034	1150	2169	2192	1321	1563	1819	1187	1588	2421	2184	1996	2276	1088	1732	2040	1061	213	763	1289	650	1537	1242	811	967	1766	555	707	1566	2016	2609	2644	1918	2002	1667	2771	3255	3680	2976	2373	2469	6616	5122
51000	201	1044	1126	922	1248	1061	724	928	1857	1726	997	1219	1407	928	1146	1832	1780	1566	1773	788	1086	1666	745	198	640	789	448	1259	900	570	714	1157	481	421	1297	1800	2044	2124	1286	1397	1402	2070	2449	2684	2463	2021	1591	4792	3087
52000	121	937	860	720	983	884	513	830	1559	1526	690	1014	1257	833	1026	1426	1518	1378	1428	651	829	1364	458	171	441	612	280	1090	714	428	455	986	391	327	941	1534	1764	1684	1139	1082	1175	1509	1864	1957	1854	1657	983	3055	1886
53000	219	1235	1318	1105	1502	1335	825	996	2072	2066	1299	1466	1696	1112	1418	2095	2198	1936	2138	1024	1540	1923	1020	205	782	1268	658	1400	1100	824	892	1570	541	743	1641	1775	2311	2338	1753	1738	1440	2460	2641	3033	2299	1899	1896	4488	2741
54000	181	1170	1262	1036	1397	1307	783	984	2009	1901	1134	1406	1720	1077	1465	2195	1850	1795	2063	919	1316	1713	743	216	601	1021	474	1381	1037	665	734	1339	489	460	1264	1747	2232	2199	1368	1490	1377	2095	2415	2769	2188	1743	1416	3737	2404
55000	330	1820	1934	1488	2153	1934	1233	1344	2660	2690	1544	2091	2204	1371	1880	2859	2658	2410	2778	1571	1885	2382	1412	278	882	1648	804	2195	1580	1096	1265	2198	824	871	1981	2191	2758	2842	2151	2230	1884	3270	3514	4037	2917	2592	2383	5255	3514
56000	211	1135	1312	920	1474	1264	923	863	1822	1719	1194	1442	1469	938	1211	1804	1942	1528	1832	1085	1383	1602	1194	187	612	1219	685	1335	941	875	1034	1462	470	719	1496	1354	1916	1867	1522	1642	1254	2191	2365	2760	1850	1664	1937	3768	2290
57000	173	1163	1211	985	1437	1278	777	969	1858	1860	1033	1368	1559	1037	1300	2009	1834	1777	2041	917	1280	1577	810	179	567	1008	501	1290	1064	621	760	1407	506	544	1236	1649	1992	2068	1386	1513	1294	2110	2346	2605	2043	1660	1453	3511	2096
58000	230	1085	1268	950	1433	1320	882	819	1783	1790	1185	1457	1507	927	1280	1861	1868	1567	1866	1063	1358	1651	960	151	544	1123	574	1339	995	756	840	1459	523	667	1358	1412	1839	1812	1441	1573	1256	2195	2345	2644	1902	1602	1657	3171	2245
59000	131	1025	984	881	1168	969	634	832	1746	1712	818	1152	1407	997	1116	1656	1631	1493	1442	693	970	1407	540	182	454	733	323	1133	812	498	529	1052	426	363	1023	1608	1793	1850	1160	1132	1204	1583	1890	2029	1761	1410	965	2722	1620
60000	299	1673	1855	1449	2191	1882	1187	1441	2744	2889	1655	1948	2281	1474	2015	2935	2807	2511	2844	1442	1915	2521	1261	279	907	1531	705	2017	1510	1030	1193	2071	762	784	2028	2407	3088	2980	2173	2239	1962	3068	3419	3735	3036	2433	2158	4874	3091
61000	234	1355	1423	1084	1739	1541	984	1038	2266	2150	1347	1561	1786	1150	1498	2334	2250	1995	2256	1208	1602	1925	1172	197	701	1322	749	1481	1124	872	1013	1574	534	798	1657	1764	2268	2268	1806	1753	1448	2416	2646	3013	2274	1792	1841	4062	2401
62000	231	1541	1711	1288	2030	1676	1012	1152	2527	2465	1354	1775	1942	1239	1734	2476	2438	2209	2459	1223	1677	2098	1001	212	762	1326	643	1790	1284	781	1013	1982	688	700	1508	1887	2474	2522	1901	1819	1596	2709	2860	3293	2366	2013	1764	3910	2659
63000	159	1041	1029	803	1224	1058	746	821	1713	1581	1114	1162	1369	854	1074	1715	1665	1454	1730	816	1167	1452	841	169	513	935	541	1046	794	587	758	1139	398	543	1328	1370	1770	1773	1298	1316	1030	1779	2005	2198	1562	1303	1365	2965	1681
64000	246	1499	1700	1269	1845	1657	1090	1180	2355	2494	1319	1779	2012	1240	1584	2562	2403	2074	2403	1264	1591	2028	1058	222	760	1279	613	1739	1326	890	953	1785	641	748	1567	1925	2374	2444	1855	1833	1554	2578	2781	3169	2392	2087	1680	3688	2429
65000	204	1120	1363	963	1470	1338	863	853	1761	1847	1172	1345	1533	969	1271	1902	1789	1634	1935	1058	1411	1555	1007	151	593	1138	608	1311	993	789	887	1393	496	681	1338	1455	1746	1774	1504	1595	1202	2121	2176	2545	1713	1507	1620	3138	2068
66000	145	910	866	700	1080	986	635	690	1359	1351	868	1047	1243	707	939	1424	1483	1325	1437	685	1018	1288	665	123	424	806	426	995	764	531	687	1025	380	453	1022	1172	1508	1524	1071	1104	936	1485	1684	1835	1342	1168	1108	2312	1381
67000	281	1511	1671	1302	1984	1759	1087	1206	2563	2577	1453	1828	2071	1383	1745	2680	2622	2367	2542	1261	1708	2212	1181	247	864	1566	669	1831	1420	925	1084	1812	638	786	1717	1993	2483	2479	1900	1886	1562	2748	2955	3381	2377	1960	1851	4124	2543
68000	208	1174	1223	1055	1533	1339	791	989	2038	2042	1289	1402	1684	1052	1473	2197	2036	1836	2094	1012	1489	1766	1006	177	622	1237	557	1391	1008	763	843	1443	522	597	1440	1685	2110	2035	1501	1620	1306	2071	2363	2419	1984	1508	1540	3553	2025
69000	230	1246	1358	1001	1534	1372	930	961	1948	2011	1082	1473	1577	1058	1427	2019	1948	1739	2095	1008	1315	1638	895	191	650	1087	490	1501	1100	719	709	1469	534	527	1194	1571	2012	1897	1415	1447	1304	2061	2177	2499	1893	1605	1318	3024	2038
70000	208	1153	1221	974	1415	1272	813	864	1841	1924	1074	1309	1439	927	1296	1923	1873	1663	1839	918	1266	1497	955	169	587	1024	477	1364	999	673	731	1373	486	508	1275	1449	1829	1783	1377	1380	1139	1901	2103	2364	1764	1458	1411	2837	1795
71000	178	1123	1234	971	1365	1138	768	905	1818	1790	940	1341	1597	948	1300	1958	1922	1717	1943	813	1165	1630	819	182	564	963	509	1298	909	570	795	1308	427	572	1253	1563	1905	1834	1354	1289	1194	1836	2070	2377	1777	1434	1274	3010	1837
72000	271	1579	1679	1282	1957	1774	1108	1185	2487	2633	1504	1723	2113	1270	1750	2653	2566	2283	2550	1235	1757	2171	1290	217	818	1428	764	1882	1297	911	1167	1872	673	824	1744	1901	2560	2396	1886	1930	1583	2742	2842	3344	2429	2000	1893	4026	2627
73000	251	1590	1650	1221	1878	1798	1166	1217	2455	2408	1428	1894	2027	1229	1647	2505	2480	2220	2489	1391	1743	2167	1288	233	773	1545	728	1782	1293	1019	1117	1967	630	830	1846	1895	2435	2443	1922	2019	1579	2673	2812	3148	2270	1914	1980	3906	2478
74000	270	1574	1700	1208	1866	1760	1179	1230	2364	2388	1450	1739	1909	1223	1656	2597	2430	2108	2515	1398	1686	2078	1362	261	812	1451	707	1777	1277	920	1085	1812	658	775	1630	1764	2396	2361	1804	1890	1577	2558	2728	3182	2236	1912	1844	3771	2521
75000	146	954	985	742	1102	1035	681	776	1582	1639	912	1140	1219	800	1051	1614	1604	1343	1587	822	1133	1317	886	133	486	918	464	1069	862	655	784	1110	371	538	1147	1263	1584	1513	1178	1217	960	1610	1736	1967	1466	1117	1313	2662	1567
76000	243	1633	1717	1244	1912	1657	1113	1332	2567	2547	1555	1887	2186	1303	1756	2690	2675	2275	2586	1298	1775	2311	1275	243	810	1490	753	1738	1325	963	1089	1822	610	820	1851	2061	2609	2580	1862	1966	1586	2611	2968	3272	2428	1953	2003	4185	2532
77000	91	803	767	684	908	768	465	768	1414	1229	658	868	1076	726	911	1223	1196	1145	1122	500	707	1059	392	113	375	535	224	912	612	371	349	760	315	214	813	1188	1303	1208	803	778	831	1065	1454	1317	1336	1087	593	1865	1082
78000	240	1491	1636	1291	1821	1607	1062	1184	2541	2480	1404	1736	2024	1382	1660	2615	2447	2193	2424	1137	1603	1989	945	228	774	1171	633	1735	1222	759	960	1683	614	598	1476	2040	2542	2510	1629	1705	1567	2441	2706	2979	2408	1912	1496	3643	2284
79000	205	1219	1372	1114	1549	1510	869	1106	2227	2260	1243	1525	1791	1079	1458	2227	2279	2054	2131	1003	1487	1880	897	192	714	1164	612	1454	1092	733	915	1426	511	589	1492	1786	2308	2108	1484	1517	1401	2157	2356	2640	2025	1587	1444	3413	2039
80000	236	1330	1436	1150	1710	1596	983	1182	2304	2368	1380	1591	1862	1240	1638	2551	2277	2040	2416	1075	1563	1893	1027	223	785	1270	589	1549	1182	793	847	1546	548	646	1623	1821	2333	2325	1636	1659	1441	2265	2563	2752	2141	1638	1677	3667	2040
81000	147	1082	1102	867	1313	1146	729	908	1848	1766	1003	1265	1449	950	1274	1832	1743	1549	1630	742	1110	1451	686	152	519	833	435	1219	886	573	652	1133	390	397	1085	1577	1789	1701	1185	1161	1125	1613	1942	2069	1742	1321	980	2684	1548
82000	231	1475	1512	1176	1686	1585	1001	1142	2391	2297	1287	1678	1970	1174	1581	2451	2392	2108	2330	1116	1608	2047	959	186	760	1243	610	1677	1209	789	917	1609	599	623	1430	1852	2293	2218	1617	1651	1389	2274	2599	2926	2244	1685	1507	3294	2160
83000	127	721	818	619	958	822	495	579	1201	1267	677	838	1028	603	796	1212	1107	1059	1223	515	826	991	498	120	361	577	308	783	620	388	491	827	302	294	744	900	1119	1073	747	850	693	1180	1270	1464	1110	881	741	1717	1226
84000	8	90	74	82	137	133	54	82	203	202	172	132	209	111	160	244	212	189	192	77	131	159	55	18	44	112	57	114	68	53	69	99	32	67	152	174	199	215	127	136	131	169	200	190	158	147	120	305	126
85000	143	883	1062	826	1104	925	559	816	1510	1526	661	1043	1226	894	975	1327	1487	1272	1380	702	780	1211	428	118	414	517	233	1221	700	414	446	984	476	293	815	1262	1513	1458	1064	964	1043	1302	1561	1665	1483	1360	695	2035	1335
86000	152	811	860	651	1010	931	568	643	1329	1261	884	913	1066	679	923	1366	1302	1100	1325	690	1005	1120	631	120	434	720	407	831	664	525	643	967	324	461	1076	1011	1252	1219	950	1028	751	1299	1380	1646	1206	998	1012	2138	1176
87000	192	996	1061	849	1157	1002	672	832	1575	1510	769	1189	1337	889	1052	1646	1621	1331	1450	803	839	1302	629	114	408	700	315	1176	856	483	601	1028	472	401	818	1259	1439	1339	1086	1064	947	1392	1706	1807	1374	1351	915	2071	1516
88000	71	382	482	348	509	495	278	314	647	748	433	466	527	337	440	671	604	572	640	372	476	555	363	49	200	399	212	481	327	267	324	454	157	222	437	501	690	580	475	481	393	660	727	843	554	443	534	1045	638
89000	188	925	1065	759	1174	1025	705	728	1552	1488	1017	1120	1222	815	1089	1521	1495	1324	1484	756	1049	1334	748	124	450	879	447	1006	748	497	623	1113	327	491	1055	1158	1496	1409	1135	1195	932	1528	1692	1942	1390	1096	1156	2299	1416
90000	84	615	620	499	631	524	340	558	1041	930	414	627	770	535	602	882	935	765	755	359	501	746	273	70	222	249	106	732	397	203	262	549	262	163	471	901	972	889	585	524	651	790	923	935	984	721	396	1311	726
91000	216	1311	1440	1016	1572	1291	907	1019	2113	2082	1062	1457	1602	1090	1347	1957	2052	1803	1987	1085	1255	1745	874	150	601	989	494	1492	1048	715	863	1467	512	596	1278	1663	1979	1859	1418	1451	1268	1983	2235	2485	1992	1614	1336	2948	1936
92000	160	1005	1044	821	1227	1077	674	730	1530	1516	996	1096	1217	816	1066	1632	1579	1411	1480	799	1156	1327	821	123	553	851	497	1038	762	631	747	1052	379	503	1179	1163	1527	1526	1163	1166	927	1508	1726	1919	1453	1120	1223	2473	1455
93000	119	840	839	625	958	845	549	663	1320	1265	662	858	984	642	836	1213	1238	1030	1262	550	697	1113	422	104	390	573	306	854	630	409	444	858	298	308	720	976	1172	1239	760	823	759	1196	1254	1395	1146	1005	731	1713	1042
94000	152	1019	1031	891	1145	997	617	841	1685	1521	746	1058	1219	833	1014	1488	1437	1342	1357	678	854	1309	528	145	446	733	291	1083	767	494	525	981	365	351	834	1226	1492	1500	987	996	953	1397	1608	1661	1514	1147	775	2063	1285
95000	203	1282	1314	999	1455	1309	925	926	1879	1904	1124	1342	1517	934	1256	1860	1937	1541	1901	934	1325	1613	966	167	577	1098	577	1325	963	688	820	1312	478	604	1321	1353	1690	1744	1382	1333	1124	1777	1965	2207	1652	1391	1412	2844	1696
96000	122	587	702	458	768	707	451	405	844	900	601	710	692	445	560	905	899	838	900	493	708	784	606	76	315	631	296	666	505	413	405	705	255	364	645	658	864	826	688	727	517	940	993	1141	812	709	726	1322	921
97000	215	1275	1441	1024	1537	1393	948	963	1885	1898	984	1511	1532	976	1275	1814	1891	1618	1859	1089	1233	1641	914	154	630	1025	508	1548	1014	670	799	1367	536	537	1115	1433	1803	1692	1408	1286	1158	1808	2100	2245	1721	1566	1198	2532	1739
98000	228	1254	1273	973	1382	1262	890	881	1811	1760	1047	1258	1418	965	1243	1909	1842	1627	1901	895	1301	1548	904	174	633	1124	537	1306	924	743	812	1238	463	485	1164	1340	1677	1647	1177	1274	1002	1745	1784	2132	1536	1219	1170	2559	1603
99000	119	784	890	645	834	759	483	602	1206	1137	632	866	946	627	769	1094	1080	956	1029	511	692	944	473	131	363	538	264	833	587	372	408	763	263	232	650	886	1044	1018	673	673	744	972	1035	1212	993	853	523	1539	882
100000	113	669	715	554	798	728	473	520	1040	1115	673	721	877	513	720	1035	1034	916	1017	518	763	933	669	123	373	674	339	666	539	433	509	693	241	376	756	743	957	856	725	760	569	941	1060	1151	843	643	779	1540	862
101000	124	738	781	647	921	731	472	704	1269	1364	670	870	1061	709	871	1226	1220	1111	1179	560	832	1037	560	129	407	680	275	848	622	436	436	780	303	317	813	1051	1236	1113	721	780	684	1059	1265	1335	1156	929	734	1714	966
102000	207	1420	1348	1121	1486	1334	817	1155	2328	2074	1043	1463	1759	1136	1409	2042	1991	1808	1906	851	1251	1806	696	207	677	964	448	1450	981	629	659	1287	487	410	1200	1733	1981	2009	1276	1235	1280	1741	1992	2109	1790	1474	1020	2838	1589
103000	212	1084	1058	849	1247	1113	706	766	1475	1528	928	1180	1253	772	1036	1465	1468	1299	1510	787	1114	1308	830	153	516	936	458	1051	793	524	665	1109	355	457	951	1123	1292	1294	1015	1034	857	1481	1557	1814	1207	1093	1080	2037	1375
104000	141	829	845	669	992	841	475	625	1299	1262	760	870	1055	701	858	1314	1188	1117	1297	511	825	1068	466	143	396	627	324	827	567	390	394	808	318	294	753	1015	1267	1221	789	807	755	1113	1226	1302	1223	943	686	1784	1046
105000	255	1740	1780	1378	1954	1756	1031	1277	2685	2563	1361	1755	2130	1306	1722	2535	2515	2211	2406	1154	1548	2128	1087	238	807	1232	651	1789	1223	769	972	1600	571	713	1497	1959	2462	2265	1652	1575	1437	2164	2581	2844	2201	1821	1549	3534	2057
106000	211	1105	1135	840	1352	1133	767	768	1670	1656	976	1119	1331	753	1112	1639	1710	1460	1679	782	1067	1447	839	150	494	954	457	1160	836	552	669	1164	400	433	999	1102	1461	1389	1062	1098	903	1484	1592	1897	1392	1122	1031	2283	1454
107000	262	1475	1762	1272	1824	1544	956	1179	2231	2315	1256	1678	1930	1167	1480	2375	2272	2059	2336	1044	1433	1936	976	189	751	1229	548	1536	1198	729	801	1475	503	575	1226	1675	2048	2010	1471	1501	1237	2012	2349	2482	1846	1515	1314	3059	1825
108000	123	610	590	485	726	625	378	466	949	909	643	628	707	437	624	948	912	783	831	467	590	765	503	76	280	545	334	576	450	333	381	618	236	312	654	657	810	800	535	627	482	838	845	985	719	619	648	1306	774
109000	129	797	950	617	1004	930	518	527	1189	1160	674	855	870	533	736	1172	1128	1050	1225	612	817	951	586	135	364	610	333	871	613	409	489	840	297	323	621	834	970	1011	746	799	605	1024	1172	1313	891	789	718	1502	976
110000	211	1374	1309	1083	1523	1334	837	969	1985	1979	1131	1409	1563	1009	1236	1882	1793	1655	1799	906	1269	1601	796	199	605	968	440	1259	982	669	722	1224	436	478	1170	1433	1709	1687	1146	1190	1029	1648	1871	1975	1609	1311	988	2491	1460
111000	291	1735	1751	1272	1982	1757	1104	1123	2504	2518	1382	1696	2073	1273	1634	2499	2506	2166	2561	1228	1576	2023	1065	215	818	1259	600	1659	1301	818	964	1624	613	623	1354	1733	2231	2045	1526	1578	1418	2200	2400	2704	2061	1791	1452	3162	2136
112000	178	1154	1156	856	1308	1104	747	811	1720	1577	878	1140	1277	797	1069	1621	1628	1425	1585	791	1058	1314	727	131	460	774	380	1111	822	505	638	1018	392	365	867	1156	1411	1480	991	949	893	1385	1524	1710	1353	1133	969	2069	1355
113000	134	734	834	568	903	782	572	593	1171	1090	777	874	954	583	796	1276	1118	1050	1183	593	765	996	653	107	395	684	380	811	608	441	590	748	256	435	833	829	1019	954	832	860	582	1123	1218	1358	901	701	889	1794	960
114000	218	1337	1368	1094	1506	1426	901	978	1961	1942	1221	1383	1577	955	1382	1994	1932	1647	1945	935	1285	1519	872	180	613	1043	506	1321	1043	654	712	1323	446	485	1070	1404	1834	1782	1188	1270	1105	1674	1873	2051	1636	1292	1124	2478	1694
115000	230	1220	1337	960	1515	1288	895	940	1876	1916	1117	1341	1506	894	1227	1969	1836	1651	1822	958	1289	1645	876	170	602	1080	587	1194	874	719	772	1217	434	576	1219	1339	1635	1646	1195	1191	983	1732	1799	2066	1509	1261	1249	2543	1499
116000	196	1326	1390	1051	1466	1367	811	1007	1945	1959	1061	1352	1568	991	1288	1815	1774	1620	1768	781	1061	1547	748	189	557	823	439	1296	924	540	595	1175	418	430	1101	1470	1741	1690	1108	1139	1070	1652	1802	1989	1513	1233	955	2405	1473
117000	107	672	673	524	803	677	415	469	921	999	557	614	815	480	636	976	872	852	916	436	570	710	432	70	288	429	233	563	436	270	291	615	202	232	511	685	854	839	516	604	515	862	899	954	778	624	516	1211	719
118000	250	1534	1521	1165	1693	1475	856	1167	2361	2129	1205	1519	1789	1185	1474	2102	1994	1824	1952	929	1264	1808	829	230	667	1002	514	1468	982	694	730	1308	480	513	1366	1686	1995	1919	1323	1357	1246	1811	2057	2194	1797	1467	1149	2784	1603
119000	103	694	684	528	736	646	409	563	1056	997	568	671	779	571	725	1093	879	875	896	358	622	784	327	101	273	381	190	711	504	252	299	591	204	183	597	812	983	950	583	610	582	791	955	944	917	642	498	1276	736
120000	329	1831	1886	1427	2002	1742	1085	1246	2605	2560	1343	1780	2048	1371	1673	2475	2419	2152	2263	1160	1549	1964	1041	230	700	1261	568	1585	1190	762	812	1589	626	570	1453	1869	2239	2209	1528	1535	1384	2083	2454	2590	2064	1707	1373	3199	1920
121000	119	757	659	603	844	700	422	645	1211	1059	545	654	888	585	665	1001	914	857	909	364	556	809	329	124	294	405	208	692	488	258	320	553	230	176	574	868	995	979	622	605	619	819	987	1000	928	721	431	1308	693
122000	198	1127	1233	826	1251	1063	722	797	1584	1524	921	1103	1283	786	1044	1585	1502	1315	1453	650	984	1224	615	116	464	747	339	940	761	432	509	937	330	399	881	1105	1384	1334	1015	965	854	1389	1437	1656	1260	1051	860	2047	1237
123000	334	2357	2302	1729	2450	2134	1337	1687	3324	3248	1592	2243	2579	1790	2072	3016	2960	2652	2817	1417	1782	2667	1136	258	962	1394	665	2148	1410	858	1064	1813	764	760	1694	2372	2828	2608	1927	1834	1785	2615	2873	3163	2470	2131	1540	3819	2318
124000	161	904	955	721	989	886	533	547	1144	1206	750	928	877	630	795	1228	1183	1012	1135	652	816	988	646	124	358	761	370	804	625	448	513	831	267	355	832	872	1018	950	783	839	611	1111	1195	1249	888	744	835	1552	986
125000	349	1908	2054	1494	2177	1905	1247	1260	2551	2560	1493	1849	2082	1341	1705	2551	2474	2176	2396	1229	1706	2035	1138	253	818	1429	640	1690	1239	906	972	1689	618	675	1480	1636	2085	2108	1613	1623	1341	2205	2317	2633	1941	1666	1497	2967	2026
126000	382	1862	1969	1242	2022	1796	1219	1069	2136	2142	1431	1727	1683	1068	1470	2216	2116	1756	2144	1371	1626	1809	1381	204	729	1443	718	1584	1163	881	1047	1635	594	737	1396	1361	1735	1614	1476	1513	1063	2103	2013	2447	1646	1444	1542	2607	1885
127000	297	1652	1714	1307	1768	1632	957	1076	2067	2093	1296	1577	1660	997	1369	2052	1892	1655	2010	978	1399	1752	1077	226	671	1252	621	1398	1027	709	793	1332	480	568	1216	1294	1653	1656	1240	1322	1013	1684	1948	2064	1477	1224	1345	2491	1565
128000	308	1777	1858	1321	1916	1720	1100	1112	2140	2249	1289	1508	1626	1147	1330	2016	1913	1750	1911	1006	1311	1622	966	185	671	1080	528	1540	1076	698	790	1434	538	510	1163	1377	1758	1762	1221	1290	1052	1703	1884	2087	1603	1417	1184	2321	1533
129000	485	3074	2415	835	1156	1002	598	704	1423	1350	880	913	1017	662	882	1222	1347	1109	1244	697	934	1112	703	136	464	790	457	895	635	523	550	882	272	432	806	838	1098	1030	840	838	654	1077	1146	1378	944	811	816	1659	959
130000	625	3957	3119	1354	1703	1368	833	1117	1965	2027	966	1373	1538	1100	1293	1885	1808	1675	1818	917	1206	1609	810	177	585	987	425	1353	924	602	658	1202	506	437	1010	1386	1608	1479	1137	1176	985	1520	1745	1656	1370	1249	882	2137	1296
131000	251	1413	1435	500	751	659	483	392	722	832	446	628	639	432	451	737	833	615	754	445	598	634	471	52	292	499	279	569	398	298	458	576	187	259	443	505	614	524	465	518	360	680	703	860	551	465	511	961	648
132000	562	3161	2466	1119	1639	1293	806	919	1685	1622	986	1128	1213	812	1035	1677	1608	1365	1586	792	1100	1383	844	178	621	967	471	1216	900	510	615	1058	350	353	866	1030	1276	1164	933	866	728	1173	1375	1562	1189	919	799	1787	1118
133000	332	1953	1524	679	928	807	501	586	1081	1051	615	706	823	492	652	1019	979	857	1009	492	631	947	613	95	448	659	351	722	540	399	428	696	247	282	599	646	778	747	556	588	445	800	859	913	698	550	542	1182	593
134000	450	2747	1950	899	1291	1060	668	768	1455	1445	814	895	1139	676	901	1437	1359	1175	1335	656	919	1287	763	174	607	959	498	1011	711	545	522	916	277	331	767	838	1059	985	725	694	574	953	1062	1255	894	771	709	1416	905
135000	15	54	26	15	19	24	18	25	46	34	22	27	29	17	24	32	27	34	31	6	19	31	10	5	10	29	17	11	12	14	12	14	5	2	17	29	34	26	19	15	13	10	30	26	25	16	15	39	10
136000	0	0	0	0	0	0	0	0	0	0	0	0	0	0	0	0	0	0	0	0	0	0	0	0	0	0	0	0	0	0	0	0	0	0	0	0	0	0	0	0	0	0	0	0	0	0	0	0	0
137000	304	1791	1286	641	847	672	387	529	1011	869	399	595	613	471	586	817	764	773	826	361	564	769	361	128	336	433	173	702	547	240	211	496	186	133	347	506	608	569	349	375	389	439	582	624	552	436	265	702	440
138000	407	2296	1847	786	1124	1018	559	561	1194	1198	754	748	891	586	748	1111	1116	951	1185	556	851	1055	715	151	518	781	387	872	598	433	428	675	210	258	621	683	714	732	551	501	443	696	798	879	689	496	552	1145	660
139000	461	2901	2353	954	1434	1130	710	771	1617	1437	790	926	1031	641	901	1410	1307	1214	1319	580	851	1234	771	142	520	697	394	975	716	406	492	764	230	275	648	804	958	916	580	537	532	847	972	1094	794	671	519	1257	774
140000	437	2509	1956	883	1190	839	528	638	1318	1268	543	729	925	518	629	1044	1005	866	956	442	549	971	395	142	413	517	242	741	531	262	273	583	218	167	425	664	739	691	442	436	451	682	686	823	691	537	326	880	504
141000	414	2538	1957	944	1175	970	578	715	1302	1291	660	819	871	615	741	1113	1070	1008	1056	469	661	933	510	147	414	648	284	744	524	339	343	613	235	221	519	617	830	734	511	487	451	666	779	839	632	519	424	1008	556
142000	1	13	8	4	2	5	2	2	6	6	9	4	7	1	8	4	14	6	8	0	5	7	3	0	1	6	2	3	1	3	1	2	1	6	5	5	5	5	2	1	1	3	6	1	4	7	1	8	3
143000	0	0	0	0	0	0	0	0	0	0	0	0	0	0	0	0	0	0	0	0	0	0	0	0	0	0	0	0	0	0	0	0	0	0	0	0	0	0	0	0	0	0	0	0	0	0	0	0	0
144000	0	1	0	0	1	0	0	0	0	0	0	0	0	0	0	1	0	1	0	0	0	0	0	0	0	0	0	0	0	0	0	0	1	1	0	0	0	0	0	0	0	0	0	0	0	0	0	0	0
145000	0	0	0	0	0	0	0	0	0	0	0	0	0	0	0	0	0	0	0	0	0	0	0	0	0	0	0	0	0	0	0	0	0	0	0	0	0	0	0	0	0	0	0	0	0	0	0	0	0
146000	409	2112	1563	853	988	760	451	659	1121	998	451	640	667	467	551	788	753	664	695	356	476	720	346	86	258	358	127	554	377	215	198	395	168	102	252	468	559	514	298	331	319	423	545	501	465	438	220	632	405
147000	487	2798	2066	1107	1315	1043	549	797	1350	1257	644	806	926	658	704	1019	978	875	961	487	658	862	430	132	361	477	235	753	505	287	295	537	252	177	434	613	713	651	460	436	431	584	695	694	645	555	347	871	574
148000	319	1687	1217	679	905	702	392	447	842	827	472	509	553	328	497	689	681	584	626	333	519	595	428	87	242	424	250	452	275	293	280	358	128	174	394	339	432	415	291	352	224	415	520	512	371	301	291	627	354
149000	598	3082	2390	1178	1697	1291	697	838	1580	1491	957	970	1041	716	836	1307	1232	1037	1149	571	932	1074	667	141	482	848	376	817	564	414	429	663	211	309	628	668	779	766	515	568	461	786	859	995	711	594	524	1141	646
150000	476	2291	1820	947	1270	1054	567	610	1194	1113	645	765	810	518	635	952	890	783	937	440	575	856	461	97	320	548	262	581	447	273	272	525	199	170	426	482	606	576	401	427	349	548	657	716	515	489	403	753	505
151000	515	2899	2218	1106	1428	1159	650	782	1582	1442	705	892	1024	724	748	1123	1046	966	1011	475	660	1011	527	120	418	526	226	768	521	316	279	593	223	181	479	652	765	704	448	474	403	636	689	760	663	569	361	942	555
152000	537	2974	2361	1131	1432	1129	645	831	1565	1357	668	903	940	624	703	1108	1079	933	1122	467	677	979	570	110	442	558	258	772	463	307	410	541	203	232	506	693	734	688	482	448	422	690	749	805	689	541	424	1001	540
153000	204	1293	850	462	536	419	227	349	644	598	328	333	431	263	345	504	457	385	417	189	274	418	158	69	196	256	112	264	196	115	104	237	61	85	204	262	316	312	173	208	173	254	328	309	255	241	169	385	212
154000	55	451	249	156	181	160	56	107	195	174	126	112	139	90	95	142	144	122	151	68	101	134	73	25	58	106	47	76	44	51	36	73	26	35	73	76	86	95	64	60	51	74	100	86	82	65	56	120	64
[truncated: 106 more columns]

## Sheet: null_2kb_matrix
bins	0	2000	4000	6000	8000	10000	12000	14000	16000	18000	20000	22000	24000	26000	28000	30000	32000	34000	36000	38000	40000	42000	44000	46000	48000	50000	52000	54000	56000	58000	60000	62000	64000	66000	68000	70000	72000	74000	76000	78000	80000	82000	84000	86000	88000	90000	92000	94000	96000
0	7514	11356	5211	2146	3789	2063	1785	2039	2381	1764	1704	750	972	1103	696	940	489	1051	1434	935	905	1385	1020	1432	1007	1111	1024	1142	944	906	1328	1050	1076	997	1055	1015	1384	1047	928	1355	1002	903	479	819	615	845	848	936	892
2000	11356	11142	12440	4040	7132	3433	3008	3357	3895	2713	2721	1159	1384	1758	1204	1375	777	1625	2353	1492	1496	2297	1575	2160	1528	1665	1417	1976	1571	1442	2223	1674	1751	1730	1785	1596	2115	1665	1503	1955	1684	1442	770	1200	860	1297	1332	1507	1337
4000	5211	12440	13184	7919	11069	4564	4097	4456	4903	3503	3365	1295	1644	2148	1459	1625	930	2064	2993	1826	1899	2697	1930	2588	1832	1979	1821	2276	1821	1811	2725	2034	2007	2013	2156	1919	2610	2127	1780	2309	1941	1748	901	1525	1125	1464	1525	1751	1667
6000	2146	4040	7919	7112	12585	3994	2902	3002	3150	2232	2144	795	1001	1352	919	1125	589	1322	1844	1211	1163	1619	1215	1690	1184	1327	1181	1467	1236	1130	1604	1302	1275	1316	1348	1246	1635	1356	1167	1545	1302	1130	586	988	649	991	1041	1125	1000
8000	3789	7132	11069	12585	29798	14781	8007	7672	7703	5361	4763	2106	2409	3068	1968	2571	1416	2932	4103	2700	2851	3846	2653	3814	2786	3039	2578	3371	2568	2542	3861	2879	2836	2826	2864	2610	3687	3008	2624	3426	2977	2512	1389	2104	1537	2266	2149	2633	2188
10000	2063	3433	4564	3994	14781	11944	10711	6915	5872	3547	3079	1187	1443	1944	1283	1555	858	1882	2738	1695	1758	2395	1840	2181	1687	1861	1626	2140	1812	1542	2414	1755	1835	1760	1907	1657	2428	1944	1638	2111	1685	1611	721	1321	977	1235	1370	1488	1290
12000	1785	3008	4097	2902	8007	10711	14004	12203	7857	4408	3540	1512	1586	2147	1488	1767	966	2116	2990	1883	1934	2668	1817	2530	1897	2027	1896	2171	1732	1660	2473	1887	1899	1790	2021	1723	2489	1923	1849	2265	1927	1680	941	1333	1003	1511	1384	1729	1334
14000	2039	3357	4456	3002	7672	6915	12203	17982	18478	7238	5201	2059	2209	2876	1781	2190	1159	2527	3706	2369	2454	3456	2325	3001	2232	2474	2135	2837	2056	1983	3052	2432	2307	2354	2516	2198	3086	2458	2115	2842	2305	2111	994	1674	1243	1751	1796	1890	1606
16000	2381	3895	4903	3150	7703	5872	7857	18478	24296	13624	7991	3223	3274	4010	2605	3079	1542	3187	4631	2739	3069	4074	2891	3711	2707	3052	2769	3350	2814	2354	3764	2889	2804	2913	3123	2665	3607	2953	2707	3407	2971	2526	1246	1959	1496	2100	2137	2325	2002
18000	1764	2713	3503	2232	5361	3547	4408	7238	13624	14358	12892	3868	3231	3912	2412	2485	1172	2690	3691	2253	2397	3150	2273	2936	2062	2339	1996	2610	1981	1845	2867	2136	2188	2258	2347	2108	2810	2208	1922	2635	2280	1921	966	1590	1163	1592	1579	1795	1650
20000	1704	2721	3365	2144	4763	3079	3540	5201	7991	12892	18774	7129	4814	4705	2901	2705	1350	2706	3857	2170	2474	3328	2393	2915	2170	2361	2183	2545	2017	1864	2853	2233	2168	2195	2409	2059	2880	2264	1894	2543	2198	1854	879	1555	1180	1569	1545	1768	1591
22000	750	1159	1295	795	2106	1187	1512	2059	3223	3868	7129	1334	4155	2776	1524	1105	540	1231	1728	849	1069	1299	1175	1094	824	1033	837	1093	947	727	1236	894	882	933	996	873	1228	999	828	979	863	755	271	616	479	550	655	758	673
24000	972	1384	1644	1001	2409	1443	1586	2209	3274	3231	4814	4155	5776	6039	2704	1788	799	1623	2338	1297	1564	2135	1564	1560	1196	1469	1200	1400	1163	1010	1607	1154	1220	1276	1373	1129	1650	1289	1162	1393	1148	1071	450	820	644	735	865	973	833
26000	1103	1758	2148	1352	3068	1944	2147	2876	4010	3912	4705	2776	6039	11026	7072	3669	1574	3012	3862	2067	2197	2441	1908	2414	1697	1977	1666	2011	1730	1444	2347	1690	1634	1652	1872	1681	2209	1858	1426	2010	1625	1467	715	1188	855	1209	1200	1327	1260
28000	696	1204	1459	919	1968	1283	1488	1781	2605	2412	2901	1524	2704	7072	3736	3478	1308	2561	3048	1577	1562	1900	1395	1729	1256	1342	1151	1522	1206	1010	1633	1182	1276	1213	1304	1129	1612	1316	1139	1292	1191	1018	448	805	666	797	839	1020	902
30000	940	1375	1625	1125	2571	1555	1767	2190	3079	2485	2705	1105	1788	3669	3478	4094	4511	5896	6242	2724	2753	3118	2236	2529	1781	1981	1665	2118	1768	1484	2457	1761	1811	1784	1824	1653	2300	1827	1431	1969	1543	1541	679	1203	900	1154	1232	1379	1294
32000	489	777	930	589	1416	858	966	1159	1542	1172	1350	540	799	1574	1308	4511	702	4946	4234	1683	1661	1761	1411	1548	1012	1192	955	1168	979	867	1352	1016	1071	1043	1001	881	1366	1064	850	1070	916	905	420	724	509	710	705	779	724
34000	1051	1625	2064	1322	2932	1882	2116	2527	3187	2690	2706	1231	1623	3012	2561	5896	4946	17438	19665	6813	5410	5444	3474	4411	2697	3031	2507	2962	2403	2092	3318	2468	2393	2286	2401	2300	3178	2391	2167	2695	2183	1895	1098	1683	1211	1693	1599	1904	1579
36000	1434	2353	2993	1844	4103	2738	2990	3706	4631	3691	3857	1728	2338	3862	3048	6242	4234	19665	28774	17317	11453	9971	5853	7621	4806	5034	4075	4680	3615	3314	5029	3627	3581	3617	3745	3476	4605	3628	3303	4359	3524	3100	1624	2444	1829	2608	2580	2844	2389
38000	935	1492	1826	1211	2700	1695	1883	2369	2739	2253	2170	849	1297	2067	1577	2724	1683	6813	17317	9330	12155	7944	4928	4930	3057	3258	2534	3093	2496	2173	3308	2453	2472	2319	2473	2089	3062	2442	2022	2524	2251	1978	1012	1685	1228	1623	1659	1862	1749
40000	905	1496	1899	1163	2851	1758	1934	2454	3069	2397	2474	1069	1564	2197	1562	2753	1661	5410	11453	12155	11522	15032	7004	7163	3938	3899	2979	3696	2855	2502	3788	2791	2783	2587	2787	2417	3329	2618	2365	3110	2570	2178	1168	1757	1346	1898	1889	2071	1746
42000	1385	2297	2697	1619	3846	2395	2668	3456	4074	3150	3328	1299	2135	2441	1900	3118	1761	5444	9971	7944	15032	20312	17575	12918	6078	5805	4141	5091	4014	3478	5157	3844	3652	3713	3757	3307	4595	3719	3063	4093	3407	3061	1457	2417	1834	2485	2594	2692	2366
44000	1020	1575	1930	1215	2653	1840	1817	2325	2891	2273	2393	1175	1564	1908	1395	2236	1411	3474	5853	4928	7004	17575	12016	16399	6057	5069	3494	4027	2984	2716	3957	2836	2728	2696	2791	2458	3394	2623	2403	3082	2429	2282	1330	1892	1306	2078	1821	2229	1865
46000	1432	2160	2588	1690	3814	2181	2530	3001	3711	2936	2915	1094	1560	2414	1729	2529	1548	4411	7621	4930	7163	12918	16399	18706	13636	9871	5056	5788	4568	3569	5707	4030	4015	3843	3991	3515	4933	4011	3119	4184	3402	3013	1335	2556	1828	2443	2632	2841	2543
48000	1007	1528	1832	1184	2786	1687	1897	2232	2707	2062	2170	824	1196	1697	1256	1781	1012	2697	4806	3057	3938	6078	6057	13636	9414	11855	4419	5079	3664	3027	4363	3153	3234	3020	3097	2676	3820	3002	2415	3240	2634	2314	1073	1969	1388	1878	1818	2010	1881
50000	1111	1665	1979	1327	3039	1861	2027	2474	3052	2339	2361	1033	1469	1977	1342	1981	1192	3031	5034	3258	3899	5805	5069	9871	11855	13074	7546	7765	5062	4062	5553	3848	3728	3530	3712	3306	4609	3689	2951	3701	3073	2659	1311	2161	1551	2139	2213	2483	2190
52000	1024	1417	1821	1181	2578	1626	1896	2135	2769	1996	2183	837	1200	1666	1151	1665	955	2507	4075	2534	2979	4141	3494	5056	4419	7546	10370	15085	7274	4821	5890	3863	3826	3489	3466	3119	4487	3558	2700	3495	2772	2501	1215	2091	1509	2003	1999	2206	2104
54000	1142	1976	2276	1467	3371	2140	2171	2837	3350	2610	2545	1093	1400	2011	1522	2118	1168	2962	4680	3093	3696	5091	4027	5788	5079	7765	15085	20162	16480	8302	8952	5678	5054	4819	4957	4102	5603	4387	3729	4663	3814	3295	1637	2618	1956	2592	2629	2948	2495
56000	944	1571	1821	1236	2568	1812	1732	2056	2814	1981	2017	947	1163	1730	1206	1768	979	2403	3615	2496	2855	4014	2984	4568	3664	5062	7274	16480	13446	12173	9369	5376	4616	4073	4278	3435	4599	3671	3042	3744	3181	2795	1507	2142	1542	2310	2076	2488	2167
58000	906	1442	1811	1130	2542	1542	1660	1983	2354	1845	1864	727	1010	1444	1010	1484	867	2092	3314	2173	2502	3478	2716	3569	3027	4062	4821	8302	12173	12830	14311	6568	5060	4233	4186	3480	4569	3576	2929	3547	2934	2553	1210	2115	1563	1992	2136	2324	1953
60000	1328	2223	2725	1604	3861	2414	2473	3052	3764	2867	2853	1236	1607	2347	1633	2457	1352	3318	5029	3308	3788	5157	3957	5707	4363	5553	5890	8952	9369	14311	27970	21384	12325	9029	7937	6089	8108	6330	4963	5953	4810	4207	2139	3401	2404	3395	3371	3769	3273
62000	1050	1674	2034	1302	2879	1755	1887	2432	2889	2136	2233	894	1154	1690	1182	1761	1016	2468	3627	2453	2791	3844	2836	4030	3153	3848	3863	5678	5376	6568	21384	16900	17149	9482	7512	5129	6522	4980	3931	4794	3922	3175	1722	2562	1857	2617	2535	2921	2532
64000	1076	1751	2007	1275	2836	1835	1899	2307	2804	2188	2168	882	1220	1634	1276	1811	1071	2393	3581	2472	2783	3652	2728	4015	3234	3728	3826	5054	4616	5060	12325	17149	18184	16286	9636	5736	6862	5088	4153	4864	3843	3310	1733	2563	1911	2731	2546	2883	2367
66000	997	1730	2013	1316	2826	1760	1790	2354	2913	2258	2195	933	1276	1652	1213	1784	1043	2286	3617	2319	2587	3713	2696	3843	3020	3530	3489	4819	4073	4233	9029	9482	16286	14644	14840	7125	7822	5327	4181	5161	3941	3419	1662	2745	1871	2726	2596	2859	2442
68000	1055	1785	2156	1348	2864	1907	2021	2516	3123	2347	2409	996	1373	1872	1304	1824	1001	2401	3745	2473	2787	3757	2791	3991	3097	3712	3466	4957	4278	4186	7937	7512	9636	14840	18262	14814	12169	7146	5036	5987	4545	3853	1713	2870	1965	2652	2722	2938	2471
70000	1015	1596	1919	1246	2610	1657	1723	2198	2665	2108	2059	873	1129	1681	1129	1653	881	2300	3476	2089	2417	3307	2458	3515	2676	3306	3119	4102	3435	3480	6089	5129	5736	7125	14814	15820	19829	9160	5287	5692	4334	3489	1658	2666	1917	2445	2485	2783	2419
72000	1384	2115	2610	1635	3687	2428	2489	3086	3607	2810	2880	1228	1650	2209	1612	2300	1366	3178	4605	3062	3329	4595	3394	4933	3820	4609	4487	5603	4599	4569	8108	6522	6862	7822	12169	19829	32364	21476	9923	9619	6825	5401	2541	3903	2641	3875	3605	4057	3364
74000	1047	1665	2127	1356	3008	1944	1923	2458	2953	2208	2264	999	1289	1858	1316	1827	1064	2391	3628	2442	2618	3719	2623	4011	3002	3689	3558	4387	3671	3576	6330	4980	5088	5327	7146	9160	21476	16794	14038	10293	6748	4791	2540	3305	2242	3465	2924	3435	2915
76000	928	1503	1780	1167	2624	1638	1849	2115	2707	1922	1894	828	1162	1426	1139	1431	850	2167	3303	2022	2365	3063	2403	3119	2415	2951	2700	3729	3042	2929	4963	3931	4153	4181	5036	5287	9923	14038	11898	13992	7480	4820	2009	3268	2239	2888	2661	2992	2669
78000	1355	1955	2309	1545	3426	2111	2265	2842	3407	2635	2543	979	1393	2010	1292	1969	1070	2695	4359	2524	3110	4093	3082	4184	3240	3701	3495	4663	3744	3547	5953	4794	4864	5161	5987	5692	9619	10293	13992	21042	17209	8559	3168	4722	3094	4162	3787	4263	3484
80000	1002	1684	1941	1302	2977	1685	1927	2305	2971	2280	2198	863	1148	1625	1191	1543	916	2183	3524	2251	2570	3407	2429	3402	2634	3073	2772	3814	3181	2934	4810	3922	3843	3941	4545	4334	6825	6748	7480	17209	13060	11599	3252	4776	2971	3900	3518	3668	3095
82000	903	1442	1748	1130	2512	1611	1680	2111	2526	1921	1854	755	1071	1467	1018	1541	905	1895	3100	1978	2178	3061	2282	3013	2314	2659	2501	3295	2795	2553	4207	3175	3310	3419	3853	3489	5401	4791	4820	8559	11599	13186	5288	5646	3086	3752	3670	3705	2966
84000	479	770	901	586	1389	721	941	994	1246	966	879	271	450	715	448	679	420	1098	1624	1012	1168	1457	1330	1335	1073	1311	1215	1637	1507	1210	2139	1722	1733	1662	1713	1658	2541	2540	2009	3168	3252	5288	1246	6338	2869	2481	2619	2256	1833
86000	819	1200	1525	988	2104	1321	1333	1674	1959	1590	1555	616	820	1188	805	1203	724	1683	2444	1685	1757	2417	1892	2556	1969	2161	2091	2618	2142	2115	3401	2562	2563	2745	2870	2666	3903	3305	3268	4722	4776	5646	6338	10828	7567	6328	4958	4261	3152
88000	615	860	1125	649	1537	977	1003	1243	1496	1163	1180	479	644	855	666	900	509	1211	1829	1228	1346	1834	1306	1828	1388	1551	1509	1956	1542	1563	2404	1857	1911	1871	1965	1917	2641	2242	2239	3094	2971	3086	2869	7567	5560	8949	4820	3872	2630
90000	845	1297	1464	991	2266	1235	1511	1751	2100	1592	1569	550	735	1209	797	1154	710	1693	2608	1623	1898	2485	2078	2443	1878	2139	2003	2592	2310	1992	3395	2617	2731	2726	2652	2445	3875	3465	2888	4162	3900	3752	2481	6328	8949	10574	13238	7465	4625
92000	848	1332	1525	1041	2149	1370	1384	1796	2137	1579	1545	655	865	1200	839	1232	705	1599	2580	1659	1889	2594	1821	2632	1818	2213	1999	2629	2076	2136	3371	2535	2546	2596	2722	2485	3605	2924	2661	3787	3518	3670	2619	4958	4820	13238	11654	12200	6120
94000	936	1507	1751	1125	2633	1488	1729	1890	2325	1795	1768	758	973	1327	1020	1379	779	1904	2844	1862	2071	2692	2229	2841	2010	2483	2206	2948	2488	2324	3769	2921	2883	2859	2938	2783	4057	3435	2992	4263	3668	3705	2256	4261	3872	7465	12200	17532	13389
96000	892	1337	1667	1000	2188	1290	1334	1606	2002	1650	1591	673	833	1260	902	1294	724	1579	2389	1749	1746	2366	1865	2543	1881	2190	2104	2495	2167	1953	3273	2532	2367	2442	2471	2419	3364	2915	2669	3484	3095	2966	1833	3152	2630	4625	6120	13389	15286
98000	851	1304	1512	986	2088	1249	1356	1599	1977	1593	1549	684	908	1224	903	1149	627	1489	2377	1470	1638	2229	1770	2243	1639	1969	1834	2359	1836	1819	3013	2350	2434	2381	2443	2219	3156	2578	2382	3157	2722	2595	1467	2620	2077	3303	3914	6350	11732
100000	609	999	1086	669	1588	960	943	1233	1453	1180	1192	516	721	860	661	850	449	1167	1642	1083	1139	1649	1224	1733	1224	1425	1330	1793	1457	1312	2334	1745	1715	1672	1738	1551	2115	1781	1596	2104	1907	1724	996	1609	1146	2113	2107	2817	3620
102000	994	1573	1742	1131	2544	1534	1714	2025	2373	1870	1833	704	984	1420	966	1325	748	1826	2944	1695	2031	2710	2110	2569	1960	2334	2186	2834	2329	2125	3611	2718	2728	2770	2938	2509	3697	3078	2635	3569	2970	2720	1332	2647	2074	2917	3297	4057	4446
104000	1122	1707	2062	1276	2846	1734	1868	2373	2694	2054	2006	764	1101	1506	1009	1520	808	1988	3212	1893	2211	2962	2230	2874	2292	2453	2254	3030	2451	2251	3666	2873	2826	2843	3018	2704	3929	3312	2793	3760	3123	2938	1501	2709	2193	2942	3044	3902	3876
106000	1130	1726	1996	1243	2795	1662	1703	2169	2665	2056	2061	842	1138	1474	1069	1464	813	1872	3078	1883	2111	3051	2115	2890	2152	2537	2275	2930	2523	2246	3713	2741	2698	2811	2928	2672	3790	2948	2701	3677	3101	2998	1409	2469	1878	2746	2979	3572	3392
108000	695	1060	1254	757	1612	1012	1068	1371	1656	1342	1241	602	730	1057	698	956	534	1187	1830	1162	1275	1796	1256	1847	1357	1586	1443	1744	1446	1342	2271	1688	1696	1720	1797	1649	2156	1837	1639	2261	1791	1659	1021	1515	1094	1704	1777	2082	2032
110000	1328	2096	2430	1459	3393	1982	2099	2563	3261	2477	2430	961	1376	1866	1378	1812	949	2296	3540	2184	2486	3172	2480	3254	2504	2738	2524	3273	2860	2575	4166	3133	3064	3005	3405	2966	4204	3412	2934	4041	3534	3254	1568	2710	2074	2845	3078	3580	3347
112000	828	1206	1653	957	2046	1305	1369	1660	2078	1573	1627	725	918	1307	906	1228	682	1490	2252	1506	1511	2115	1515	2216	1580	1818	1687	2120	1716	1619	2525	1915	1941	2048	2010	1956	2551	2178	1845	2520	2281	1998	1105	1678	1252	1965	1883	2073	2117
114000	1072	1723	2153	1310	2818	1793	1797	2359	2989	2181	2189	966	1213	1662	1295	1562	874	1942	2992	1947	2099	2943	2038	2915	2239	2524	2282	2898	2367	2133	3381	2697	2632	2672	2815	2516	3447	2808	2666	3319	2960	2796	1367	2318	1770	2470	2427	3065	2670
116000	800	1300	1603	982	2102	1252	1419	1719	2122	1614	1564	635	817	1221	839	1105	601	1524	2415	1389	1625	2061	1523	2065	1550	1764	1615	2109	1782	1618	2474	1986	1926	2005	2087	1805	2659	2097	1891	2463	2062	2022	1002	1767	1247	1649	1827	2084	1962
118000	955	1407	1501	1112	2276	1301	1521	1795	2118	1555	1623	599	864	1254	858	1142	666	1708	2386	1455	1688	2210	1755	2044	1457	1774	1651	2153	1817	1569	2607	1952	2019	1916	2072	1845	2657	2292	1918	2371	2099	1799	901	1804	1311	1736	1953	2006	2005
120000	1028	1594	1802	1195	2596	1539	1791	2006	2475	1771	1790	738	954	1370	888	1292	744	1836	2831	1707	2046	2584	1945	2452	1812	2039	1898	2457	2089	1912	2908	2219	2280	2213	2252	2234	3025	2504	2120	2821	2447	2254	985	1816	1418	1949	2074	2345	2269
122000	1502	2204	2581	1691	3707	2154	2461	2892	3443	2596	2605	1010	1258	2003	1288	1897	1119	2654	3989	2474	2855	3766	2825	3482	2623	2893	2698	3540	3014	2544	4164	3186	3182	3310	3332	2907	4297	3652	2924	4126	3338	2944	1404	2494	1990	2574	2913	3236	3164
124000	1082	1751	2047	1262	2802	1654	1772	2201	2587	2067	2069	912	1095	1586	1067	1578	864	1923	3072	1997	2125	2892	1895	2777	2117	2287	2152	2663	2054	1944	3073	2407	2299	2380	2459	2204	3048	2512	2334	3181	2649	2384	1207	1899	1351	2025	2114	2460	2291
126000	1457	2146	2637	1562	3282	2114	2082	2774	3161	2598	2506	1176	1530	2010	1444	2053	1138	2365	3523	2450	2458	3522	2409	3355	2482	2919	2665	3220	2481	2436	3650	2821	2767	2793	3005	2605	3572	2902	2631	3690	3236	2746	1506	2301	1711	2547	2457	3031	2604
128000	2778	2963	2223	1342	2802	1791	1876	2240	2683	2108	2082	1005	1187	1658	1174	1676	945	1978	2919	1858	2202	2798	2067	2727	2050	2316	2153	2564	2082	1914	3033	2298	2227	2294	2449	2074	3052	2418	2254	3025	2618	2217	1162	1848	1385	2089	1962	2523	2182
130000	3143	2932	1640	981	2150	1313	1459	1667	2063	1535	1620	655	884	1266	851	1197	698	1545	2142	1384	1457	2015	1560	1886	1481	1594	1412	1890	1522	1351	2352	1664	1684	1694	1655	1537	2183	1887	1545	2020	1749	1507	735	1186	1000	1219	1495	1677	1463
132000	2964	2720	1839	1084	2206	1387	1456	1710	2219	1723	1756	875	1098	1557	1059	1332	708	1474	2188	1414	1465	2008	1503	1976	1511	1680	1488	1844	1494	1389	2251	1680	1575	1719	1765	1618	2217	1747	1553	2122	1719	1560	829	1352	961	1409	1518	1728	1624
134000	1458	1259	927	549	1166	680	702	868	1082	928	917	458	642	884	604	745	356	710	1008	593	666	960	684	900	624	799	685	897	680	683	1047	767	851	827	837	748	1074	870	781	999	827	768	336	586	416	630	694	769	737
136000	1151	1134	814	475	992	519	568	810	980	888	826	379	462	727	504	431	247	528	782	396	516	678	535	643	428	599	471	645	565	445	739	591	547	610	683	551	784	667	528	695	611	544	222	439	352	404	437	503	481
138000	3535	3532	2688	1472	3129	1823	1916	2328	3031	2426	2494	1110	1458	1972	1365	1564	747	1594	2352	1470	1615	2231	1611	2040	1682	1872	1759	2105	1700	1541	2451	1823	1794	1772	2020	1817	2435	1921	1744	2293	2008	1840	834	1457	1050	1515	1587	1807	1619
140000	4224	3933	2912	1768	3772	2104	2179	2539	2966	2289	2309	822	1242	1711	1073	1312	686	1728	2597	1425	1732	2173	1826	1990	1604	1809	1568	2146	1852	1589	2570	1846	1974	2021	1983	1866	2640	2184	1703	2283	1906	1802	723	1453	1272	1436	1577	1844	1732
142000	16	7	9	5	5	6	7	8	8	4	10	6	2	7	1	0	3	2	9	3	4	2	1	9	6	2	3	3	6	7	8	5	6	5	8	9	4	7	4	2	8	5	2	9	3	8	7	4	6
144000	0	0	0	0	0	0	0	0	0	0	0	0	0	0	0	0	0	0	0	0	0	0	0	0	0	0	0	0	0	2	0	0	0	0	0	0	0	0	1	0	0	0	0	1	0	1	2	0	0
146000	2900	2813	2017	1216	2423	1239	1371	1482	1780	1290	1276	499	638	961	559	777	446	967	1505	794	929	1267	1066	1041	863	1021	958	1227	1052	799	1417	1161	1154	1117	1134	1019	1501	1196	1029	1265	1017	953	364	782	649	803	911	1026	1002
148000	2824	2589	1967	1042	2104	1315	1200	1463	1710	1261	1354	582	856	923	640	815	472	953	1311	860	907	1299	965	1318	901	999	958	1216	950	904	1394	1039	1073	1087	1087	1049	1313	1120	1048	1230	1021	952	536	806	575	873	847	1026	941
150000	3259	3080	2299	1193	2479	1399	1441	1689	1875	1445	1470	562	771	1051	658	836	533	1077	1626	917	1062	1435	1179	1335	1004	1151	1022	1324	1142	1001	1546	1191	1143	1239	1204	1084	1620	1276	1033	1443	1142	1162	497	906	711	905	1011	1107	1088
152000	2628	2357	1584	951	1847	1007	1033	1149	1374	1008	1045	458	594	794	483	637	330	752	1182	743	747	991	859	946	673	762	729	894	782	713	1145	841	810	836	903	799	1156	931	729	947	805	763	370	645	472	682	726	820	791
154000	244	222	158	77	150	79	99	115	135	85	101	36	60	58	48	62	31	90	87	59	61	76	63	106	64	58	48	82	60	66	102	82	72	58	83	65	85	62	64	77	57	62	34	60	37	50	62	72	65
[truncated: 29 more columns]

## Sheet: null_5kb_matrix
bins	0	5000	10000	15000	20000	25000	30000	35000	40000	45000	50000	55000	60000	65000	70000	75000	80000	85000	90000	95000	100000	105000	110000	115000	120000	125000	130000	135000	140000	145000	150000
0	65566	35743	17582	19494	10088	8583	6644	10740	10329	10114	8924	9262	10836	9403	10830	9289	7128	6444	7369	7862	6967	8989	9608	7971	9679	14668	16773	11214	9777	13310	13967
5000	35743	87072	39724	29965	13824	11392	9399	14939	14223	13906	12387	12772	14874	12602	14759	12734	9908	8708	10015	10289	8892	11368	12456	10475	12768	14921	10184	7769	6874	8585	8561
10000	17582	39724	69324	45633	13970	10868	8789	14453	13591	12499	11563	11579	13158	11532	13381	11679	8894	7659	8666	8777	7952	9875	10744	9198	11156	12972	8659	6127	5310	6306	6246
15000	19494	29965	45633	103700	36267	19648	13632	20996	19776	17579	15998	15922	18533	16468	18496	16192	12637	10454	11711	12184	10818	14067	15335	12625	14909	17799	12091	9204	6800	7805	7687
20000	10088	13824	13970	36267	46014	20872	8900	12645	11774	10161	9322	8965	10253	9295	10464	8873	6800	5622	6185	6994	6010	7828	8562	7071	8127	10208	7416	5772	3750	4388	4263
25000	8583	11392	10868	19648	20872	40526	14436	16261	12636	10688	9312	9309	10367	9317	10666	8839	6713	5626	6091	7067	5872	7445	8593	6867	7785	10285	7682	5553	3433	3900	3926
30000	6644	9399	8789	13632	8900	14436	28950	35832	16986	12331	9939	10106	11351	9673	11243	9109	6863	5981	6394	7007	5740	7316	8047	6637	7934	10265	6635	3980	2695	3347	3245
35000	10740	14939	14453	20996	12645	16261	35832	107786	54729	29918	21774	19625	21721	17865	20631	17669	13551	11690	12794	12983	11074	13799	14586	12377	15337	17346	10813	6177	5070	5553	5717
40000	10329	14223	13591	19776	11774	12636	16986	54729	95484	54842	25777	22480	23674	19250	21638	18537	14110	12038	13437	13376	11333	14339	14505	12335	15513	17639	10440	6202	4837	5484	5456
45000	10114	13906	12499	17579	10161	10688	12331	29918	54842	78402	40185	25204	24931	20465	22718	18598	13839	11959	13025	13461	11029	14067	14499	11706	14334	16780	10200	5833	4510	5072	5145
50000	8924	12387	11563	15998	9322	9312	9939	21774	25777	40185	59376	47528	29635	22428	25074	19296	14217	11876	12732	13395	10903	13847	14022	11397	13550	16239	9531	5849	4169	4903	4642
55000	9262	12772	11579	15922	8965	9309	10106	19625	22480	25204	47528	92590	52107	28265	28240	22081	16115	13497	14545	14592	12191	14695	15104	12463	14881	16264	9829	5901	4818	5181	5192
60000	10836	14874	13158	18533	10253	10367	11351	21721	23674	24931	29635	52107	126940	63774	41584	29715	20570	16889	18417	18450	15419	18298	18333	14844	17393	19323	12009	6897	5490	6197	6011
65000	9403	12602	11532	16468	9295	9317	9673	17865	19250	20465	22428	28265	63774	92632	57501	29470	19356	15328	16158	15942	13485	16056	16196	13080	15372	16913	10300	6192	4936	5466	5244
70000	10830	14759	13381	18496	10464	10666	11243	20631	21638	22718	25074	28240	41584	57501	138034	57923	27717	19544	20291	19467	15726	19033	19198	15367	18226	19354	12081	7213	5848	6279	6168
75000	9289	12734	11679	16192	8873	8839	9109	17669	18537	18598	19296	22081	29715	29470	57923	82656	43136	21172	19677	18735	14273	17431	17127	13669	16213	18319	10778	6264	4855	5491	5203
80000	7128	9908	8894	12637	6800	6713	6863	13551	14110	13839	14217	16115	20570	19356	27717	43136	51870	25276	18554	16166	11522	14042	14461	10957	12796	14714	8320	5143	3809	4044	4101
85000	6444	8708	7659	10454	5622	5626	5981	11690	12038	11959	11876	13497	16889	15328	19544	21172	25276	48242	34098	19096	11660	13300	12818	10443	11089	12711	7172	4253	3375	3611	3622
90000	7369	10015	8666	11711	6185	6091	6394	12794	13437	13025	12732	14545	18417	16158	20291	19677	18554	34098	67582	41565	15671	16672	15271	11829	13219	15118	8703	4904	3748	4251	4225
95000	7862	10289	8777	12184	6994	7067	7007	12983	13376	13461	13395	14592	18450	15942	19467	18735	16166	19096	41565	78798	26020	21139	17714	13722	15724	17092	10048	5642	4555	5042	5030
100000	6967	8892	7952	10818	6010	5872	5740	11074	11333	11029	10903	12191	15419	13485	15726	14273	11522	11660	15671	26020	40830	39554	19006	13110	14682	17164	10000	5491	4113	4583	4535
105000	8989	11368	9875	14067	7828	7445	7316	13799	14339	14067	13847	14695	18298	16056	19033	17431	14042	13300	16672	21139	39554	80758	38909	20123	20979	23086	13435	7351	5906	6024	5865
110000	9608	12456	10744	15335	8562	8593	8047	14586	14505	14499	14022	15104	18333	16196	19198	17127	14461	12818	15271	17714	19006	38909	87556	38539	26787	27333	15573	8792	6224	6304	6152
115000	7971	10475	9198	12625	7071	6867	6637	12377	12335	11706	11397	12463	14844	13080	15367	13669	10957	10443	11829	13722	13110	20123	38539	52794	40040	30443	15306	7676	5416	5398	5309
120000	9679	12768	11156	14909	8127	7785	7934	15337	15513	14334	13550	14881	17393	15372	18226	16213	12796	11089	13219	15724	14682	20979	26787	40040	99072	74989	24778	9895	7077	7593	7036
125000	14668	14921	12972	17799	10208	10285	10265	17346	17639	16780	16239	16264	19323	16913	19354	18319	14714	12711	15118	17092	17164	23086	27333	30443	74989	146218	54536	15826	11437	11746	11330
130000	16773	10184	8659	12091	7416	7682	6635	10813	10440	10200	9531	9829	12009	10300	12081	10778	8320	7172	8703	10048	10000	13435	15573	15306	24778	54536	77138	22501	14074	14916	14698
135000	11214	7769	6127	9204	5772	5553	3980	6177	6202	5833	5849	5901	6897	6192	7213	6264	5143	4253	4904	5642	5491	7351	8792	7676	9895	15826	22501	31698	19464	11251	10907
140000	9777	6874	5310	6800	3750	3433	2695	5070	4837	4510	4169	4818	5490	4936	5848	4855	3809	3375	3748	4555	4113	5906	6224	5416	7077	11437	14074	19464	16362	10944	9986
145000	13310	8585	6306	7805	4388	3900	3347	5553	5484	5072	4903	5181	6197	5466	6279	5491	4044	3611	4251	5042	4583	6024	6304	5398	7593	11746	14916	11251	10944	32592	31363
150000	13967	8561	6246	7687	4263	3926	3245	5717	5456	5145	4642	5192	6011	5244	6168	5203	4101	3622	4225	5030	4535	5865	6152	5309	7036	11330	14698	10907	9986	31363	36808

## Sheet: null_500bp_matrix
bins	0	500	1000	1500	2000	2500	3000	3500	4000	4500	5000	5500	6000	6500	7000	7500	8000	8500	9000	9500	10000	10500	11000	11500	12000	12500	13000	13500	14000	14500	15000	15500	16000	16500	17000	17500	18000	18500	19000	19500	20000	20500	21000	21500	22000	22500	23000	23500	24000
0	0	0	398	913	719	152	80	203	110	209	167	85	0	115	80	59	130	136	85	124	82	45	59	66	29	120	35	64	80	19	116	63	51	110	59	80	76	62	27	33	60	26	81	73	11	53	1	9	39
500	0	0	0	0	0	0	0	0	0	0	0	0	0	0	0	0	0	0	0	0	0	0	0	0	0	0	0	0	0	0	0	0	0	0	0	0	0	0	0	0	0	0	0	0	0	0	0	0	0
1000	398	0	0	1646	2180	362	182	544	246	582	407	192	0	285	203	144	315	297	236	276	205	110	128	144	84	234	70	131	185	62	229	122	119	280	148	200	195	140	96	64	142	65	169	123	22	162	3	36	79
1500	913	0	1646	1600	4189	949	519	1277	661	1174	964	414	0	655	345	260	620	564	481	525	444	193	269	318	166	455	138	259	361	101	447	254	208	502	254	370	434	290	181	166	267	140	283	275	50	355	4	44	133
2000	719	0	2180	4189	1396	759	616	1701	710	1610	1163	456	0	707	466	347	856	758	534	648	439	262	331	330	176	548	184	311	413	158	518	276	259	645	335	458	416	360	189	128	326	181	375	296	47	383	10	71	171
2500	152	0	362	949	759	0	131	1056	571	899	557	212	0	311	238	142	364	376	211	263	189	104	143	137	104	226	68	149	195	60	205	104	90	247	123	173	222	108	74	56	100	70	144	120	17	113	1	25	73
3000	80	0	182	519	616	131	0	328	389	629	392	138	0	215	136	87	230	196	127	172	119	58	92	101	40	142	36	71	101	23	147	68	52	135	59	96	115	85	51	38	80	28	59	67	9	93	4	16	44
3500	203	0	544	1277	1701	1056	328	564	617	2279	1326	492	0	675	438	278	748	691	443	515	395	183	251	299	161	412	137	243	306	103	436	244	185	444	245	349	374	232	138	127	233	133	248	261	41	276	4	49	140
4000	110	0	246	661	710	571	389	617	0	919	817	298	0	362	299	169	440	420	235	331	195	126	170	145	82	283	67	153	211	51	233	158	126	256	148	213	199	148	79	57	143	87	190	142	16	132	1	33	78
4500	209	0	582	1174	1610	899	629	2279	919	988	1765	876	0	1177	685	453	1068	901	650	725	570	246	344	415	226	629	196	355	504	158	556	316	276	674	312	487	566	330	189	189	315	159	387	331	52	377	5	59	163
5000	167	0	407	964	1163	557	392	1326	817	1765	10	1418	0	1878	995	605	1439	1138	764	792	533	308	389	347	227	604	173	341	476	132	579	314	244	553	301	452	508	374	204	133	269	155	348	305	40	311	2	59	153
5500	85	0	192	414	456	212	138	492	298	876	1418	0	0	391	575	330	700	637	358	471	231	146	213	186	131	360	94	176	255	61	264	188	136	274	197	254	251	139	89	48	133	87	180	134	28	147	2	31	96
6000	0	0	0	0	0	0	0	0	0	0	0	0	0	0	0	0	0	0	0	0	0	0	0	0	0	0	0	0	0	0	0	0	0	0	0	0	0	0	0	0	0	0	0	0	0	0	0	0	0
6500	115	0	285	655	707	311	215	675	362	1177	1878	391	0	0	1314	1006	2031	1547	841	938	520	384	418	342	218	598	180	375	459	155	499	297	275	520	288	374	424	273	160	113	262	139	307	285	31	221	4	49	138
7000	80	0	203	345	466	238	136	438	299	685	995	575	0	1314	658	856	1824	1121	803	687	560	206	264	337	133	392	102	220	290	71	310	150	156	373	186	244	299	189	124	120	219	67	180	171	31	231	0	24	70
7500	59	0	144	260	347	142	87	278	169	453	605	330	0	1006	856	102	684	938	575	596	388	180	190	205	113	314	92	165	246	68	294	163	112	288	124	210	239	115	73	103	154	76	150	134	24	158	2	20	54
8000	130	0	315	620	856	364	230	748	440	1068	1439	700	0	2031	1824	684	604	2600	1904	1906	1094	554	662	622	269	883	262	526	655	183	707	374	311	788	388	545	660	374	235	173	356	203	372	330	63	401	4	74	189
8500	136	0	297	564	758	376	196	691	420	901	1138	637	0	1547	1121	938	2600	1696	2013	2875	1916	660	788	849	344	947	282	500	715	172	759	421	294	790	370	559	658	394	222	218	429	166	348	345	54	478	4	68	186
9000	85	0	236	481	534	211	127	443	235	650	764	358	0	841	803	575	1904	2013	304	1796	1455	771	758	623	315	898	214	446	634	167	584	359	268	596	332	463	485	299	162	116	264	138	324	275	41	292	6	46	165
9500	124	0	276	525	648	263	172	515	331	725	792	471	0	938	687	596	1906	2875	1796	1006	1499	733	929	868	401	954	260	506	674	168	697	403	291	765	362	581	543	376	213	233	362	137	349	365	53	438	1	83	180
10000	82	0	205	444	439	189	119	395	195	570	533	231	0	520	560	388	1094	1916	1455	1499	0	1244	1499	826	502	1139	301	593	689	233	638	377	373	563	343	493	454	278	182	118	189	147	384	229	29	192	5	56	148
10500	45	0	110	193	262	104	58	183	126	246	308	146	0	384	206	180	554	660	771	733	1244	56	549	981	323	731	221	303	417	70	345	176	144	363	174	220	233	170	97	95	153	55	98	146	36	174	0	16	70
11000	59	0	128	269	331	143	92	251	170	344	389	213	0	418	264	190	662	788	758	929	1499	549	446	622	395	1182	267	487	634	142	516	278	269	512	260	423	379	263	144	136	239	108	220	193	25	306	1	47	125
11500	66	0	144	318	330	137	101	299	145	415	347	186	0	342	337	205	622	849	623	868	826	981	622	0	329	2472	576	890	922	265	754	459	320	637	366	412	461	278	157	102	209	131	365	213	47	203	4	46	133
12000	29	0	84	166	176	104	40	161	82	226	227	131	0	218	133	113	269	344	315	401	502	323	395	329	172	752	335	570	630	134	496	270	197	456	209	253	320	193	98	105	176	92	175	160	27	214	1	20	80
12500	120	0	234	455	548	226	142	412	283	629	604	360	0	598	392	314	883	947	898	954	1139	731	1182	2472	752	1910	1239	2305	2269	502	1683	792	566	1324	591	878	882	462	294	244	401	206	456	388	74	443	5	71	186
13000	35	0	70	138	184	68	36	137	67	196	173	94	0	180	102	92	262	282	214	260	301	221	267	576	335	1239	80	480	823	199	520	311	159	439	206	280	265	161	84	66	147	60	149	134	17	216	3	23	65
13500	64	0	131	259	311	149	71	243	153	355	341	176	0	375	220	165	526	500	446	506	593	303	487	890	570	2305	480	480	1334	383	1295	562	395	937	387	580	535	347	197	155	296	116	301	283	35	319	2	42	113
14000	80	0	185	361	413	195	101	306	211	504	476	255	0	459	290	246	655	715	634	674	689	417	634	922	630	2269	823	1334	1236	704	2975	1420	957	1804	740	1090	1055	534	296	214	448	217	488	427	66	471	6	60	216
14500	19	0	62	101	158	60	23	103	51	158	132	61	0	155	71	68	183	172	167	168	233	70	142	265	134	502	199	383	704	18	606	530	291	704	266	356	279	170	104	86	148	57	118	147	19	201	3	21	54
15000	116	0	229	447	518	205	147	436	233	556	579	264	0	499	310	294	707	759	584	697	638	345	516	754	496	1683	520	1295	2975	606	876	1625	1625	2780	1044	1537	1304	681	368	289	520	288	614	487	79	539	4	110	290
15500	63	0	122	254	276	104	68	244	158	316	314	188	0	297	150	163	374	421	359	403	377	176	278	459	270	792	311	562	1420	530	1625	132	737	2403	885	1259	959	484	235	180	361	196	376	309	49	360	4	67	166
16000	51	0	119	208	259	90	52	185	126	276	244	136	0	275	156	112	311	294	268	291	373	144	269	320	197	566	159	395	957	291	1625	737	320	1442	786	1037	787	379	199	235	365	117	307	275	47	442	1	50	132
16500	110	0	280	502	645	247	135	444	256	674	553	274	0	520	373	288	788	790	596	765	563	363	512	637	456	1324	439	937	1804	704	2780	2403	1442	1142	2215	3584	2448	1126	637	327	657	438	919	683	115	694	5	151	382
17000	59	0	148	254	335	123	59	245	148	312	301	197	0	288	186	124	388	370	332	362	343	174	260	366	209	591	206	387	740	266	1044	885	786	2215	302	1854	1597	724	389	288	482	235	452	418	68	509	6	88	225
17500	80	0	200	370	458	173	96	349	213	487	452	254	0	374	244	210	545	559	463	581	493	220	423	412	253	878	280	580	1090	356	1537	1259	1037	3584	1854	696	2032	1431	646	379	714	415	825	689	96	805	7	139	379
18000	76	0	195	434	416	222	115	374	199	566	508	251	0	424	299	239	660	658	485	543	454	233	379	461	320	882	265	535	1055	279	1304	959	787	2448	1597	2032	822	2611	1588	809	1239	786	1549	1053	169	1215	18	200	584
18500	62	0	140	290	360	108	85	232	148	330	374	139	0	273	189	115	374	394	299	376	278	170	263	278	193	462	161	347	534	170	681	484	379	1126	724	1431	2611	278	726	693	1119	669	1333	835	105	885	5	148	374
19000	27	0	96	181	189	74	51	138	79	189	204	89	0	160	124	73	235	222	162	213	182	97	144	157	98	294	84	197	296	104	368	235	199	637	389	646	1588	726	0	202	690	374	765	534	65	631	4	79	180
19500	33	0	64	166	128	56	38	127	57	189	133	48	0	113	120	103	173	218	116	233	118	95	136	102	105	244	66	155	214	86	289	180	235	327	288	379	809	693	202	0	238	466	881	361	56	209	10	69	170
20000	60	0	142	267	326	100	80	233	143	315	269	133	0	262	219	154	356	429	264	362	189	153	239	209	176	401	147	296	448	148	520	361	365	657	482	714	1239	1119	690	238	0	624	2522	1119	160	704	15	166	460
20500	26	0	65	140	181	70	28	133	87	159	155	87	0	139	67	76	203	166	138	137	147	55	108	131	92	206	60	116	217	57	288	196	117	438	235	415	786	669	374	466	624	0	1003	1058	120	868	4	92	222
21000	81	0	169	283	375	144	59	248	190	387	348	180	0	307	180	150	372	348	324	349	384	98	220	365	175	456	149	301	488	118	614	376	307	919	452	825	1549	1333	765	881	2522	1003	1144	2247	475	2551	11	166	643
21500	73	0	123	275	296	120	67	261	142	331	305	134	0	285	171	134	330	345	275	365	229	146	193	213	160	388	134	283	427	147	487	309	275	683	418	689	1053	835	534	361	1119	1058	2247	484	165	1433	14	185	655
22000	11	0	22	50	47	17	9	41	16	52	40	28	0	31	31	24	63	54	41	53	29	36	25	47	27	74	17	35	66	19	79	49	47	115	68	96	169	105	65	56	160	120	475	165	0	56	1	42	125
22500	53	0	162	355	383	113	93	276	132	377	311	147	0	221	231	158	401	478	292	438	192	174	306	203	214	443	216	319	471	201	539	360	442	694	509	805	1215	885	631	209	704	868	2551	1433	56	0	1	567	1920
23000	1	0	3	4	10	1	4	4	1	5	2	2	0	4	0	2	4	4	6	1	5	0	1	4	1	5	3	2	6	3	4	4	1	5	6	7	18	5	4	10	15	4	11	14	1	1	0	0	18
23500	9	0	36	44	71	25	16	49	33	59	59	31	0	49	24	20	74	68	46	83	56	16	47	46	20	71	23	42	60	21	110	67	50	151	88	139	200	148	79	69	166	92	166	185	42	567	0	0	214
24000	39	0	79	133	171	73	44	140	78	163	153	96	0	138	70	54	189	186	165	180	148	70	125	133	80	186	65	113	216	54	290	166	132	382	225	379	584	374	180	170	460	222	643	655	125	1920	18	214	160
24500	12	0	46	67	78	18	11	58	35	80	70	35	0	54	37	29	94	75	67	93	50	44	50	43	42	83	31	77	111	34	104	68	70	144	79	133	180	119	111	40	93	123	235	175	40	288	4	98	431
25000	21	0	85	137	150	48	25	108	61	139	122	62	0	130	72	62	169	154	101	143	125	54	92	111	62	173	47	91	150	45	161	153	131	264	183	248	275	234	133	86	238	152	292	410	83	717	5	137	575
25500	34	0	116	203	180	69	49	162	96	205	181	68	0	130	119	106	170	249	153	221	100	81	122	95	120	194	80	142	195	80	220	162	192	242	234	236	323	209	157	56	154	192	471	299	84	257	8	157	512
26000	0	0	0	0	0	0	0	0	0	0	0	0	0	0	0	0	0	0	0	0	0	0	0	0	0	0	0	0	0	0	0	0	0	0	0	0	0	0	0	0	0	0	0	0	0	0	0	0	0
26500	44	0	108	185	247	84	55	176	116	245	206	81	0	186	128	108	213	271	186	249	162	102	173	156	127	247	99	190	253	112	291	196	235	348	245	347	445	304	215	107	252	212	508	389	96	417	10	121	557
27000	27	0	69	139	163	62	33	107	72	183	122	64	0	134	96	61	185	176	130	161	136	60	103	118	71	188	64	126	191	40	260	135	125	314	171	282	345	237	131	112	274	133	332	313	42	519	6	71	282
27500	50	0	165	316	326	113	86	306	139	398	359	163	0	258	217	164	408	389	310	390	285	163	222	264	175	451	135	274	416	137	529	316	260	651	376	656	892	560	307	257	579	297	725	691	83	1176	7	228	801
28000	27	0	42	111	140	54	19	120	66	140	131	64	0	127	87	71	137	161	126	142	104	66	102	113	52	187	44	99	146	46	194	142	118	270	150	242	347	201	135	67	202	140	298	238	41	358	9	76	262
28500	42	0	74	137	185	77	49	134	97	208	175	83	0	148	94	70	199	171	174	148	157	67	110	100	101	204	73	127	206	51	231	159	147	352	205	297	392	278	121	134	288	147	331	331	62	499	6	93	300
29000	14	0	39	76	90	38	20	55	49	74	86	32	0	75	49	29	90	88	70	84	78	31	64	82	50	138	30	78	122	21	116	78	82	161	111	99	166	104	81	54	111	82	162	159	28	181	3	52	132
29500	16	0	42	76	90	29	22	82	40	107	73	34	0	60	60	49	82	127	51	118	57	41	77	34	63	118	53	71	69	37	95	68	97	92	92	90	128	97	79	28	53	79	192	88	33	45	3	35	103
30000	0	0	0	0	0	0	0	0	0	0	0	0	0	0	0	0	0	0	0	0	0	0	0	0	0	0	0	0	0	0	0	0	0	0	0	0	0	0	0	0	0	0	0	0	0	0	0	0	0
30500	49	0	105	215	231	81	50	187	120	233	211	79	0	159	163	113	257	330	211	317	140	133	200	147	139	271	112	203	208	117	278	175	238	362	253	377	382	264	218	105	182	167	436	248	48	269	3	70	210
31000	38	0	109	148	178	91	34	161	83	196	179	70	0	136	107	103	212	228	150	192	143	87	147	134	98	258	78	142	199	86	276	180	150	361	199	265	350	268	155	84	234	124	329	280	45	292	1	68	196
31500	34	0	76	166	160	56	39	107	65	173	149	67	0	155	109	80	163	182	158	171	109	70	125	120	84	201	64	117	182	71	262	156	142	278	207	247	246	189	139	85	184	105	240	176	29	215	1	64	129
32000	32	0	73	119	132	52	29	115	59	162	138	81	0	130	81	59	178	169	143	139	127	74	108	114	73	201	59	99	165	59	201	130	112	279	128	212	226	183	101	88	181	90	232	204	32	245	2	39	108
32500	0	0	0	0	0	0	0	0	0	0	0	0	0	0	0	0	0	0	0	0	0	0	0	0	0	0	0	0	0	0	0	0	0	0	0	0	0	0	0	0	0	0	0	0	0	0	0	0	0
33000	24	0	78	138	179	58	45	129	72	156	136	67	0	122	102	70	160	217	131	202	72	75	129	86	94	183	67	129	159	64	188	122	138	222	143	216	205	143	118	41	95	96	232	137	36	107	0	49	119
33500	5	0	5	15	16	3	4	15	5	25	21	8	0	9	14	2	19	28	16	14	23	23	15	12	8	29	4	20	21	7	29	14	18	30	21	23	26	18	13	10	17	15	31	20	1	26	0	3	20
34000	29	0	60	131	175	36	35	161	81	199	127	73	0	118	117	90	176	262	149	225	101	76	149	94	107	195	98	152	200	99	222	120	178	218	175	212	226	161	140	40	97	107	241	162	30	105	0	40	105
34500	40	0	76	129	134	54	32	110	83	149	132	86	0	160	82	75	140	166	162	152	158	49	94	130	73	180	57	90	170	33	187	118	93	270	116	206	261	178	102	120	205	67	166	206	49	260	1	26	96
35000	19	0	51	100	114	37	26	74	64	126	110	50	0	88	60	57	131	120	102	105	107	34	72	94	58	161	43	86	139	32	150	100	76	194	102	177	167	121	63	74	137	60	133	136	14	170	2	23	77
35500	58	0	134	224	295	102	52	188	126	238	271	149	0	256	127	92	292	252	239	259	226	90	156	252	137	394	82	203	283	84	394	196	151	453	235	331	413	284	165	175	307	127	248	307	44	404	1	62	150
36000	40	0	76	147	162	57	26	141	76	195	174	85	0	160	89	88	166	196	153	207	162	65	123	144	91	226	72	149	197	66	261	140	127	307	172	249	269	159	88	109	238	106	191	184	22	283	2	48	119
36500	55	0	156	264	354	132	72	254	184	336	311	162	0	328	166	134	382	350	303	319	297	102	207	311	181	431	137	260	379	124	484	270	238	609	270	462	481	375	223	182	362	173	346	357	60	434	3	72	209
37000	43	0	115	213	280	97	69	185	114	278	279	126	0	234	135	101	300	289	258	290	228	89	167	224	139	350	98	189	308	99	329	230	204	429	226	322	388	299	160	137	303	154	281	285	49	317	3	38	164
37500	36	0	97	192	249	85	38	152	104	249	216	104	0	214	93	102	245	207	207	231	202	70	123	224	139	252	124	152	265	52	324	178	136	389	208	283	303	215	157	146	244	124	248	261	55	280	1	61	120
38000	5	0	10	39	24	8	10	26	12	43	38	16	0	18	19	7	44	31	18	33	27	12	30	17	21	46	10	31	40	9	41	26	25	50	30	39	63	32	20	20	27	12	38	23	2	52	2	7	29
38500	61	0	113	228	308	89	54	226	153	322	252	128	0	292	141	135	300	297	267	329	223	105	192	212	148	317	137	198	309	92	418	239	199	447	256	341	404	257	211	136	254	146	323	260	54	265	5	63	187
39000	5	0	24	65	31	30	14	30	18	44	59	27	0	42	43	19	57	73	59	48	52	46	46	42	21	99	15	43	62	22	72	52	36	97	58	70	76	52	38	26	59	31	67	52	3	62	0	17	27
39500	50	0	115	220	275	93	66	208	120	250	205	139	0	202	151	142	270	312	224	338	206	108	189	188	165	332	107	193	288	102	376	221	184	372	231	304	374	258	182	104	224	127	301	226	59	210	5	43	135
40000	31	0	72	164	193	77	55	128	111	192	159	112	0	200	94	96	258	198	192	191	178	64	100	195	86	236	79	148	207	68	278	142	132	345	162	257	284	222	111	110	239	83	211	202	44	267	0	32	112
40500	13	0	31	72	69	22	12	56	26	69	80	43	0	52	39	28	79	114	75	87	59	41	50	54	37	108	31	48	88	37	96	64	66	125	73	117	123	72	36	28	92	28	94	84	4	92	3	14	46
41000	35	0	91	169	231	70	42	169	98	240	200	103	0	162	122	95	252	279	171	224	179	103	173	174	117	303	78	206	257	111	326	198	177	335	214	278	338	247	134	93	232	113	270	244	52	257	6	51	120
41500	37	0	61	129	148	56	34	134	81	193	140	52	0	123	87	65	202	189	163	177	129	56	98	105	77	202	61	117	178	65	234	105	147	287	152	202	229	161	129	80	146	83	182	171	32	171	2	42	86
42000	34	0	79	130	168	49	30	126	70	162	157	73	0	125	82	65	178	139	144	116	140	42	90	149	78	192	61	108	160	60	200	120	113	269	126	173	203	153	107	85	177	83	145	162	26	217	2	38	81
42500	56	0	125	250	303	127	60	258	140	313	252	158	0	209	135	133	341	328	254	302	196	121	200	205	155	345	119	204	341	115	426	253	225	411	265	369	417	309	163	117	263	148	351	316	37	269	2	74	186
43000	55	0	120	217	286	95	47	227	107	277	263	122	0	227	135	104	311	288	227	277	196	124	183	202	115	343	107	205	259	78	409	210	185	415	252	338	340	270	150	109	273	146	307	286	38	272	2	54	145
43500	33	0	102	184	234	66	49	172	95	225	169	114	0	182	127	95	237	264	192	248	160	96	152	139	115	272	97	152	231	70	314	210	129	328	203	273	321	197	130	79	152	109	234	176	41	174	0	53	136
44000	26	0	84	121	135	56	34	108	59	158	124	73	0	126	74	71	153	158	121	155	144	54	111	121	62	182	48	104	160	57	221	118	82	247	127	188	189	133	87	92	151	62	152	142	26	228	1	33	95
44500	34	0	100	171	210	72	45	142	89	203	175	94	0	193	87	95	220	206	191	231	193	86	130	168	104	271	78	137	243	58	291	144	131	327	174	287	262	189	119	93	190	93	236	224	24	229	2	45	124
45000	35	0	99	169	224	72	47	153	90	193	181	104	0	191	77	79	210	167	172	169	187	45	95	174	109	205	53	119	188	53	245	116	103	279	148	226	238	190	120	141	216	64	167	235	38	312	1	50	103
45500	18	0	52	111	106	43	36	92	53	143	139	52	0	94	66	62	127	131	99	143	110	60	83	79	58	177	50	60	133	44	163	91	83	207	100	182	177	108	80	55	121	69	140	131	10	155	2	19	59
46000	58	0	150	246	312	82	76	202	130	297	256	110	0	232	169	135	295	341	236	318	163	102	210	165	145	287	130	208	268	116	333	205	257	340	258	329	332	271	180	75	180	119	326	230	36	169	4	67	142
46500	2	0	6	12	6	5	1	11	3	14	17	8	0	12	8	4	14	12	14	8	12	14	6	8	2	20	7	8	20	8	17	10	5	17	11	18	17	9	3	6	9	3	23	16	2	14	0	1	6
47000	87	0	208	406	481	159	100	339	183	467	404	225	0	391	245	208	470	532	401	537	322	140	350	307	242	518	218	374	426	163	561	337	327	645	346	520	583	414	296	159	352	209	483	401	71	387	3	74	247
47500	39	0	82	136	177	56	38	115	84	154	150	86	0	144	77	65	180	156	133	167	130	55	89	108	62	166	45	98	171	52	190	124	89	250	118	181	208	174	113	96	166	75	153	170	32	194	3	37	71
48000	31	0	80	144	166	63	21	114	75	146	166	67	0	153	91	59	217	184	151	176	142	70	111	135	84	247	59	141	170	55	228	115	116	247	142	226	238	145	110	84	143	96	182	171	22	186	3	27	96
48500	26	0	82	141	143	39	40	112	74	151	124	78	0	136	87	77	167	160	144	169	107	57	122	82	77	197	39	128	153	58	189	127	90	207	143	158	177	136	77	53	91	86	159	132	18	129	5	25	79
49000	21	0	69	112	134	40	41	97	51	137	137	53	0	101	74	49	136	150	94	150	110	43	82	95	53	155	49	97	128	40	161	97	88	213	97	171	175	130	89	59	110	76	141	132	17	131	1	28	66
49500	30	0	80	191	195	69	71	183	97	188	200	88	0	163	97	97	227	259	194	208	148	77	156	150	108	229	78	156	213	81	260	157	145	274	167	223	231	175	126	57	126	98	261	166	39	143	4	46	109
50000	11	0	33	77	66	31	12	60	32	84	77	43	0	74	52	33	85	97	55	91	73	33	53	91	38	82	36	55	80	29	103	55	57	111	75	110	127	73	43	42	67	44	71	86	8	105	0	27	51
50500	62	0	127	247	266	96	70	219	107	280	241	142	0	216	128	129	301	287	243	279	232	120	152	202	144	325	107	214	307	93	386	222	183	407	238	334	364	241	179	115	263	134	277	262	36	266	11	55	160
51000	9	0	30	54	55	37	7	50	22	63	59	37	0	64	34	26	53	61	57	77	60	24	34	55	29	79	14	51	48	26	83	40	42	97	40	80	106	63	45	27	59	27	59	73	5	105	1	13	34
51500	56	0	121	284	275	121	69	231	106	301	263	122	0	233	178	160	363	399	254	337	202	127	237	166	138	390	119	206	314	123	380	185	227	416	270	365	410	248	162	94	184	161	346	248	46	287	4	64	217
52000	6	0	8	25	18	2	0	21	5	12	30	19	0	19	15	13	29	30	20	32	19	22	12	16	11	44	9	32	27	5	31	25	16	33	15	23	38	21	8	8	19	20	32	18	2	28	0	4	12
52500	50	0	101	248	257	78	59	195	119	242	215	96	0	172	154	119	260	336	188	321	150	105	198	162	170	318	118	206	242	105	283	188	190	314	243	331	316	209	187	72	152	121	280	214	42	130	6	59	150
53000	45	0	85	159	168	65	35	120	85	179	149	84	0	169	90	61	174	160	128	140	153	60	104	122	90	186	69	122	160	58	221	110	108	276	148	198	208	158	67	87	199	80	158	187	37	183	4	35	101
53500	42	0	85	170	177	55	46	121	89	191	218	88	0	158	118	93	202	200	162	196	168	83	124	128	91	222	62	146	207	68	248	157	147	326	155	246	258	167	118	74	189	103	211	200	33	232	3	39	112
54000	46	0	110	193	233	91	60	186	104	211	177	102	0	194	134	100	226	266	214	238	200	85	137	169	96	278	89	148	275	75	300	185	145	313	190	277	281	219	122	84	170	99	232	209	35	168	4	46	103
54500	21	0	45	86	108	28	25	79	51	113	86	43	0	91	46	48	96	91	112	115	91	38	73	90	52	118	37	71	105	34	158	78	72	152	81	122	139	99	58	50	121	55	114	79	11	95	2	21	69
55000	49	0	114	236	301	91	63	219	139	306	241	150	0	230	151	131	304	324	270	322	223	110	179	205	138	288	96	223	293	96	356	197	189	414	247	351	346	281	174	110	183	120	257	267	37	275	5	66	130
55500	40	0	68	134	201	87	52	152	101	179	171	102	0	175	100	67	213	208	177	195	180	55	151	154	95	245	58	139	211	62	263	149	113	299	150	235	232	192	110	113	203	89	161	186	37	244	2	45	68
56000	40	0	75	155	168	75	49	148	81	184	160	88	0	191	88	78	183	191	147	164	197	63	121	159	89	231	59	113	156	62	235	97	131	306	146	219	207	161	97	119	175	77	159	207	27	233	3	28	84
56500	26	0	84	132	162	55	33	103	77	130	147	67	0	165	63	66	147	161	114	132	151	44	89	139	63	169	48	97	151	38	201	109	100	241	124	203	165	130	70	81	143	58	139	124	24	214	3	35	62
57000	33	0	89	192	214	69	58	223	106	239	197	110	0	205	134	101	248	270	192	264	175	91	176	167	113	278	78	165	195	84	284	169	164	311	223	277	284	188	151	84	152	101	223	187	30	168	1	53	109
57500	18	0	29	71	100	39	14	61	39	78	71	47	0	75	42	28	91	95	81	88	86	38	48	68	38	97	25	69	87	21	114	53	61	134	77	97	87	68	48	41	61	40	70	101	13	100	0	15	49
58000	55	0	123	190	254	85	36	204	128	253	233	127	0	243	110	95	267	234	197	224	228	43	124	201	91	260	88	159	253	58	291	155	128	324	149	228	294	226	137	132	221	93	187	205	43	254	2	37	91
58500	12	0	37	83	77	28	15	67	31	95	96	49	0	79	53	36	98	112	85	97	82	46	61	85	54	93	29	71	102	25	120	57	46	130	83	97	107	78	36	45	77	41	100	69	5	78	3	21	34
59000	52	0	106	217	264	81	56	203	122	272	214	111	0	187	145	134	254	324	209	306	151	113	176	151	136	305	113	175	248	102	310	151	200	345	203	308	278	184	148	77	146	130	289	180	39	141	2	57	129
59500	3	0	11	17	34	9	9	20	8	24	34	14	0	17	23	8	41	33	24	37	26	14	18	23	9	35	6	36	37	13	40	21	21	35	26	31	47	27	18	11	31	27	47	21	2	31	3	9	18
60000	40	0	87	184	191	76	42	165	83	200	203	112	0	162	93	78	207	226	188	237	171	88	140	145	72	245	79	153	231	77	246	159	118	292	172	213	282	183	95	97	187	98	185	183	28	224	3	46	115
60500	41	0	152	271	323	118	77	243	144	305	309	177	0	293	158	131	352	355	243	351	220	126	211	223	161	356	127	231	283	94	415	223	227	447	263	359	407	251	197	134	247	140	319	255	34	266	3	59	154
61000	30	0	74	134	196	62	32	129	85	152	164	69	0	127	91	54	195	189	167	176	158	69	100	132	73	185	59	105	176	48	224	105	99	263	153	190	200	126	97	80	172	78	140	153	18	188	2	31	60
61500	49	0	105	161	239	90	47	193	122	263	221	116	0	235	115	67	278	245	206	246	198	101	138	194	101	303	69	154	224	65	294	188	140	393	187	248	314	182	120	102	200	75	211	210	33	257	1	43	115
62000	33	0	74	140	143	53	38	105	76	143	139	84	0	151	91	78	181	174	136	159	134	47	84	114	56	199	62	109	162	48	189	116	96	212	138	194	197	140	61	60	130	59	131	126	20	127	0	31	64
62500	37	0	123	239	287	92	65	200	131	263	252	129	0	258	133	114	309	278	223	301	197	97	159	218	146	324	94	205	277	82	376	190	182	372	219	297	327	263	137	109	223	119	273	259	42	207	0	38	113
63000	18	0	49	83	124	45	34	78	56	105	101	64	0	89	46	34	113	94	106	107	89	26	59	85	42	122	48	82	102	27	154	80	77	180	73	115	127	109	52	48	110	51	97	97	14	139	0	16	49
63500	34	0	64	156	171	56	35	148	71	177	159	84	0	140	105	63	202	191	128	177	133	69	126	118	60	182	45	111	168	65	253	143	108	278	145	203	229	126	79	72	152	82	180	144	25	194	4	37	78
64000	20	0	55	81	131	40	23	88	64	118	95	53	0	92	59	43	94	110	98	114	89	32	74	89	38	114	38	78	89	31	139	83	69	143	70	119	155	73	61	70	119	49	101	90	15	110	1	19	44
64500	66	0	151	221	336	108	68	214	122	279	272	124	0	268	137	122	292	320	255	297	213	94	181	228	108	336	102	218	280	68	370	205	202	386	223	325	336	224	160	109	186	137	238	235	55	195	3	49	141
65000	28	0	48	113	124	42	31	83	52	109	117	54	0	105	67	35	125	141	119	115	110	57	69	99	56	169	54	86	134	36	163	94	74	170	105	131	153	109	66	69	123	50	107	108	17	147	2	16	56
65500	29	0	102	162	216	81	38	128	95	191	170	92	0	183	89	75	207	190	159	200	172	59	107	162	91	232	56	123	206	51	241	117	113	300	153	221	215	175	95	118	188	77	156	204	26	195	0	32	75
66000	26	0	61	113	161	55	30	118	59	131	126	80	0	122	95	69	168	155	119	141	119	61	98	102	61	162	44	90	155	35	202	99	89	223	110	188	185	142	94	59	137	85	123	102	27	124	5	29	96
66500	17	0	37	71	102	33	23	64	42	103	70	40	0	69	24	44	107	89	67	95	89	44	48	70	41	94	30	56	84	11	109	85	52	115	71	93	115	63	46	59	88	30	78	85	13	106	0	16	36
67000	52	0	122	243	338	88	72	226	131	298	266	146	0	277	157	141	320	305	264	307	224	120	178	191	138	360	104	190	281	96	409	201	220	428	245	367	403	250	135	137	236	112	292	279	33	281	8	62	145
67500	35	0	86	134	190	71	33	126	79	196	164	82	0	134	103	81	193	184	145	167	133	68	97	118	70	198	45	107	183	58	226	120	109	250	147	206	251	162	84	73	158	58	185	147	27	160	0	42	91
68000	33	0	97	175	194	80	60	160	96	206	193	106	0	175	100	77	207	214	220	203	190	71	135	156	103	243	64	154	259	54	280	173	139	317	157	268	255	204	98	105	204	95	253	187	36	216	2	39	111
68500	36	0	56	142	206	73	43	116	73	172	160	70	0	153	90	83	168	179	135	151	140	65	120	117	73	219	64	121	196	58	229	114	105	232	155	192	233	142	92	75	162	71	185	133	24	162	4	26	82
69000	35	0	73	142	190	64	29	130	105	180	156	93	0	154	84	81	188	184	152	183	143	59	119	150	85	210	70	116	157	60	180	126	112	287	156	220	230	167	91	63	161	78	147	149	27	182	2	23	95
69500	47	0	81	138	172	66	49	153	83	210	167	86	0	160	114	77	190	174	139	177	140	59	106	137	84	209	70	136	172	66	256	136	132	256	152	243	249	169	109	65	143	85	184	172	29	181	4	39	114
70000	22	0	76	134	150	60	29	139	87	144	143	69	0	133	77	59	171	149	119	167	134	53	93	117	75	151	59	93	139	54	193	106	100	207	131	163	194	140	91	60	117	96	140	120	31	128	2	30	77
70500	29	0	83	152	153	59	42	158	70	156	170	76	0	168	78	82	156	168	140	154	145	64	89	118	65	165	57	93	179	39	215	103	99	270	135	159	232	171	67	68	148	76	155	151	23	226	1	31	85
71000	12	0	44	91	72	44	25	74	38	102	90	54	0	77	45	52	103	114	86	87	72	29	59	59	41	110	32	60	121	24	126	61	58	156	81	104	147	69	56	47	79	42	106	97	9	110	0	16	63
71500	49	0	110	213	239	89	62	201	105	251	233	131	0	212	142	121	261	243	201	291	186	89	175	175	105	325	113	179	238	85	333	182	164	366	196	276	323	234	124	85	144	90	243	255	26	190	1	49	124
72000	48	0	139	241	290	110	55	185	107	255	233	109	0	273	134	94	299	313	239	286	218	95	172	205	133	348	95	211	260	75	348	209	156	420	194	302	358	257	149	105	238	97	257	277	52	269	6	49	112
72500	47	0	81	171	228	108	45	137	102	200	183	106	0	190	91	71	243	216	192	176	201	65	120	170	89	231	79	116	202	61	266	180	109	291	165	214	229	172	83	92	184	85	195	176	17	209	5	32	97
73000	30	0	91	158	169	54	25	123	67	217	158	90	0	152	90	86	176	192	151	172	147	93	105	133	66	242	67	152	198	61	268	140	119	253	161	230	227	159	115	79	150	87	157	158	21	151	3	44	97
73500	42	0	125	211	234	95	71	186	116	282	252	133	0	230	125	99	293	257	209	273	237	90	152	225	108	291	86	175	264	74	317	163	131	375	221	266	303	214	132	136	231	101	266	221	35	289	2	44	119
74000	38	0	97	177	241	75	37	172	107	239	204	117	0	197	127	102	243	195	198	224	205	79	155	154	115	240	66	151	233	71	291	168	134	294	183	261	280	171	102	85	163	79	196	187	29	201	1	40	96
74500	57	0	96	190	251	89	46	155	104	250	238	96	0	226	112	91	283	235	209	254	217	76	145	193	100	257	81	176	229	67	289	161	154	373	185	252	288	204	113	108	229	87	186	212	32	263	1	35	105
75000	39	0	78	121	138	52	39	87	60	164	132	77	0	137	77	86	165	166	150	161	148	63	91	113	71	192	44	119	167	43	184	133	85	261	113	169	190	136	86	80	159	66	162	151	26	175	0	26	55
75500	28	0	38	88	116	47	30	90	53	116	104	66	0	92	47	62	140	125	113	147	101	39	77	88	46	146	32	87	131	32	160	99	79	186	88	136	151	93	61	60	119	57	133	78	22	128	2	18	59
76000	69	0	156	293	357	103	78	259	161	384	282	170	0	304	172	177	395	376	299	340	306	115	249	249	156	465	150	254	343	133	437	239	230	547	295	435	443	313	180	150	277	125	349	330	58	366	3	72	189
76500	17	0	38	62	102	39	19	73	45	86	92	55	0	98	42	32	111	93	76	85	74	32	46	86	39	123	36	70	66	27	137	61	68	157	87	102	110	87	60	42	101	35	78	96	22	91	1	15	32
77000	2	0	6	14	17	7	2	24	4	19	20	5	0	15	6	6	18	15	21	20	17	7	8	16	6	28	6	10	15	0	20	9	11	25	14	18	24	17	5	0	7	5	23	10	0	19	2	2	13
77500	39	0	74	158	196	51	45	131	79	183	133	62	0	116	101	98	175	234	154	212	115	84	130	104	98	200	77	131	163	91	222	152	141	213	167	197	213	136	104	38	97	79	175	107	32	108	2	35	109
78000	74	0	138	249	309	90	51	210	128	306	242	103	0	242	159	135	282	305	271	273	218	121	172	212	131	336	76	166	286	84	375	215	181	414	217	308	337	263	177	108	214	127	260	278	37	244	4	56	133
78500	34	0	94	141	179	67	36	107	58	154	155	74	0	113	101	85	199	191	140	166	119	61	109	109	78	174	62	136	177	62	205	106	97	242	135	154	189	153	77	50	88	60	154	115	23	118	4	20	85
79000	34	0	95	233	247	65	45	172	93	218	202	101	0	184	138	97	289	248	197	217	142	88	176	153	99	260	91	171	235	91	289	168	194	332	162	271	287	221	131	103	178	90	245	182	15	183	1	40	118
79500	28	0	89	146	159	62	35	121	59	187	152	77	0	137	82	72	190	160	134	164	150	65	84	132	86	221	73	105	164	49	219	117	122	263	115	200	184	172	104	79	161	80	144	167	27	165	3	39	92
80000	17	0	44	113	129	44	35	119	57	137	95	72	0	90	79	56	122	120	117	119	85	46	88	80	52	122	38	97	122	37	147	90	72	183	100	158	187	130	73	54	117	49	120	96	9	114	3	15	46
80500	54	0	133	228	283	77	56	206	111	307	244	118	0	210	168	123	310	292	248	305	205	96	175	190	110	363	86	187	259	125	359	194	175	446	227	344	357	239	154	123	220	111	283	246	27	267	3	70	120
81000	13	0	25	40	63	21	21	38	31	53	56	26	0	59	26	19	52	69	51	63	40	14	33	38	24	70	18	36	49	10	83	34	16	76	52	56	84	54	35	25	46	19	55	44	4	61	1	7	23
81500	39	0	110	186	244	95	59	194	91	236	207	100	0	234	135	103	292	323	202	292	175	109	150	161	129	301	96	198	244	66	292	194	189	333	213	331	309	216	156	84	179	149	263	201	37	183	8	54	149
82000	28	0	67	90	138	45	18	83	55	129	102	57	0	106	54	64	134	140	118	114	107	38	57	97	69	152	38	77	123	35	150	72	77	175	81	147	176	114	58	50	125	51	101	114	17	114	3	26	68
82500	58	0	113	252	282	110	72	219	135	299	259	140	0	254	155	135	322	314	269	285	240	114	204	247	129	350	101	214	303	93	440	209	184	447	243	348	391	247	178	126	197	124	302	250	44	262	4	61	145
83000	22	0	53	90	104	52	17	93	51	114	105	57	0	99	52	45	105	137	96	121	95	40	74	87	59	153	34	65	132	41	135	82	57	183	89	123	135	95	46	34	93	45	94	86	13	93	2	19	54
83500	13	0	44	73	97	36	23	53	57	72	83	33	0	92	37	37	103	94	76	84	73	27	40	71	33	94	41	71	94	31	109	62	68	133	86	85	100	78	65	28	67	48	79	78	18	64	0	15	44
84000	2	0	1	9	4	3	0	7	3	21	14	3	0	5	6	5	10	13	9	22	5	11	4	4	4	16	1	5	10	6	14	7	3	22	4	13	14	6	4	3	6	5	15	7	1	8	1	1	6
84500	5	0	10	21	14	7	2	18	6	29	18	13	0	17	10	5	25	22	15	21	18	15	23	14	12	27	4	14	27	7	27	18	11	33	25	23	26	14	13	7	28	9	27	14	5	28	0	3	12
85000	50	0	129	252	316	88	78	233	131	304	236	123	0	208	185	145	336	341	236	339	170	85	218	154	166	313	161	218	268	108	320	182	221	334	236	321	342	262	199	76	178	109	279	202	34	142	5	43	145
85500	0	0	0	0	0	0	0	0	0	0	0	0	0	0	0	0	0	0	0	0	0	0	0	0	0	0	0	0	0	0	0	0	0	0	0	0	0	0	0	0	0	0	0	0	0	0	0	0	0
86000	37	0	71	124	154	40	24	100	74	155	131	77	0	132	54	65	173	144	124	110	120	39	72	134	46	140	37	78	129	28	169	90	88	177	81	127	178	116	92	80	136	54	117	131	19	167	0	21	60
86500	23	0	49	115	93	43	26	72	48	127	95	69	0	79	73	61	119	128	90	117	86	51	86	77	51	124	33	69	129	46	140	89	82	130	103	102	120	100	49	55	92	52	124	106	11	93	1	23	57
87000	20	0	40	61	73	23	11	40	42	71	57	34	0	73	29	28	69	59	44	48	63	8	41	73	28	76	17	26	55	7	79	44	29	117	36	67	66	49	38	44	72	18	48	63	9	67	0	8	24
87500	38	0	81	160	215	74	43	169	71	223	163	88	0	166	114	114	245	237	143	254	123	90	138	120	105	250	101	152	171	96	246	156	155	267	167	231	233	176	125	69	109	74	191	168	38	123	1	35	79
88000	13	0	28	60	77	27	11	52	30	74	70	26	0	67	34	32	74	54	70	77	61	22	36	56	32	68	23	44	56	11	82	36	38	113	56	70	71	65	33	42	61	31	59	65	8	67	0	6	29
88500	5	0	27	53	44	20	6	39	29	50	63	26	0	57	27	17	59	49	64	54	46	20	28	30	21	55	23	37	49	11	69	31	27	88	42	51	77	41	27	22	53	22	43	43	11	58	0	10	27
89000	40	0	88	180	198	69	48	124	70	198	186	102	0	146	86	62	230	168	179	170	175	75	110	138	82	221	62	127	216	60	230	124	100	272	120	199	204	152	96	80	164	62	174	157	21	167	1	30	70
89500	18	0	38	65	51	23	16	55	36	71	75	19	0	59	37	25	77	70	64	78	61	18	48	53	46	87	30	45	78	22	107	61	42	125	76	77	97	69	42	45	82	34	68	62	6	80	0	14	37
90000	0	0	0	0	0	0	0	0	0	0	0	0	0	0	0	0	0	0	0	0	0	0	0	0	0	0	0	0	0	0	0	0	0	0	0	0	0	0	0	0	0	0	0	0	0	0	0	0	0
90500	24	0	82	171	197	56	32	142	75	178	116	74	0	132	108	90	173	199	117	215	98	66	102	90	84	188	63	141	161	65	197	117	152	221	150	164	191	143	104	49	88	92	189	104	31	75	2	22	74
91000	40	0	85	186	203	74	50	163	117	197	163	71	0	158	126	88	231	247	167	261	101	63	154	129	107	199	78	159	194	79	248	144	136	237	162	207	236	179	112	60	97	101	213	154	38	111	1	26	92
91500	25	0	84	148	183	65	34	98	82	136	175	80	0	153	78	58	173	154	169	160	150	42	110	130	95	215	77	105	182	35	209	120	100	271	124	176	181	157	92	88	143	65	151	172	34	176	4	30	93
92000	20	0	60	96	140	44	31	81	68	134	116	62	0	127	68	54	124	120	116	117	124	43	87	116	59	147	35	73	146	46	170	87	64	189	87	146	144	94	62	76	106	39	106	117	15	146	1	17	52
92500	36	0	94	173	200	53	37	145	70	200	170	85	0	162	107	77	194	174	163	173	138	74	114	120	77	216	57	141	187	63	225	151	114	290	142	241	227	143	86	102	170	69	201	163	21	210	2	33	87
93000	3	0	20	27	22	9	7	22	5	34	28	9	0	22	25	8	34	48	27	33	21	25	23	18	12	48	11	17	23	7	39	16	15	47	23	49	32	19	23	6	10	15	26	20	0	29	1	3	13
93500	36	0	104	179	243	95	54	149	91	190	165	98	0	195	98	98	223	219	179	205	161	66	110	130	87	217	66	121	201	56	247	132	100	277	162	191	235	172	96	62	116	61	163	163	22	128	0	27	82
94000	41	0	116	255	271	88	60	210	104	251	274	112	0	194	157	107	292	350	229	330	150	87	182	159	136	295	108	194	226	105	264	159	184	306	191	286	279	181	157	63	147	109	243	172	35	167	1	47	108
94500	4	0	3	8	10	8	2	15	14	10	16	10	0	28	4	9	14	12	12	6	16	0	5	16	9	14	7	3	8	1	17	9	13	19	7	12	16	16	9	13	14	0	14	13	2	25	0	3	2
95000	28	0	67	87	114	46	24	104	49	122	121	47	0	82	74	47	133	129	99	101	98	57	74	103	50	164	42	87	141	40	160	86	63	176	106	116	164	101	64	57	109	56	96	92	14	144	0	20	61
95500	34	0	102	191	233	98	49	175	93	229	188	111	0	196	110	117	245	243	199	239	192	81	107	161	106	288	72	154	209	59	256	150	127	333	145	241	276	205	109	85	200	107	205	191	27	228	3	42	92
96000	51	0	66	164	190	67	47	119	101	190	185	95	0	151	90	82	183	187	154	168	139	50	112	124	76	165	68	104	161	46	213	112	103	295	155	184	235	141	99	101	167	53	135	150	35	191	0	32	52
96500	0	0	0	0	0	0	0	0	0	0	0	0	0	0	0	0	0	0	0	0	0	0	0	0	0	0	0	0	0	0	0	0	0	0	0	0	0	0	0	0	0	0	0	0	0	0	0	0	0
97000	52	0	142	279	321	86	65	225	134	287	251	139	0	239	140	129	293	329	230	306	220	73	167	208	136	282	103	198	252	93	323	189	198	340	184	264	302	203	180	96	198	117	272	214	52	197	3	51	122
97500	20	0	49	69	98	29	13	77	48	100	86	51	0	90	40	39	90	92	80	76	67	20	43	67	40	83	31	48	70	12	93	42	28	127	58	66	95	109	37	52	89	28	77	91	15	88	0	9	34
98000	29	0	70	109	131	50	25	106	59	127	120	65	0	125	66	70	144	137	99	124	126	49	73	100	59	156	43	94	128	31	138	80	77	188	92	145	167	116	72	71	107	51	121	139	12	155	1	21	63
98500	42	0	84	198	207	81	38	173	93	197	184	94	0	182	105	97	201	194	183	159	153	57	119	138	87	219	74	115	196	39	263	120	114	295	152	194	229	170	114	89	160	79	157	163	35	180	1	53	103
99000	10	0	21	31	24	14	12	31	16	44	44	9	0	26	17	10	36	34	33	35	29	7	14	27	15	46	9	11	25	5	41	21	25	52	20	39	46	26	23	21	29	10	24	32	11	42	0	8	14
99500	33	0	83	141	181	55	38	138	60	177	150	73	0	118	91	79	193	177	148	191	96	58	121	82	80	181	65	102	145	60	186	121	106	178	142	158	180	117	110	42	90	76	177	134	23	107	2	33	81
100000	20	0	53	95	122	40	34	110	48	119	93	67	0	93	53	51	117	129	109	109	97	44	57	93	50	129	31	73	116	33	141	81	65	157	106	127	145	108	49	64	127	47	105	136	9	148	2	18	60
100500	7	0	21	40	34	14	13	28	21	40	24	18	0	28	21	21	38	42	31	48	34	12	33	28	16	34	16	28	34	6	49	23	21	58	35	33	47	42	15	16	39	15	30	31	5	61	0	7	30
101000	25	0	64	154	175	56	40	107	56	157	98	83	0	109	72	66	125	174	101	187	85	66	92	106	58	149	56	95	120	66	178	117	105	162	98	133	155	103	88	49	101	66	140	107	15	91	3	27	65
101500	15	0	40	75	96	35	18	77	29	96	90	47	0	77	53	25	108	86	90	94	68	38	39	68	48	76	29	55	75	24	113	57	44	148	69	92	121	79	56	43	78	46	66	58	10	102	4	14	41
102000	29	0	124	162	227	79	54	157	95	251	208	66	0	169	127	86	232	237	182	216	150	79	149	129	94	252	84	154	219	72	263	146	128	270	168	259	252	167	146	68	121	109	221	161	29	135	6	38	119
102500	35	0	65	138	146	57	32	135	60	153	124	61	0	120	92	71	176	219	97	173	79	71	137	84	83	191	73	113	142	45	184	97	122	158	115	153	182	130	84	33	75	66	163	99	29	71	2	44	69
103000	8	0	29	49	55	21	11	30	19	50	37	19	0	28	28	27	38	64	32	52	48	17	34	33	21	53	19	27	45	9	68	38	19	76	45	53	45	38	25	21	65	22	36	33	5	45	2	9	25
103500	34	0	98	223	239	76	67	187	99	201	195	104	0	200	91	92	221	225	184	196	167	70	114	173	116	239	65	130	238	58	270	131	115	313	155	224	284	176	110	109	186	72	197	207	37	214	2	36	104
104000	48	0	77	154	182	61	35	127	64	210	163	54	0	122	89	85	180	187	134	165	101	89	105	99	95	184	55	163	166	66	216	136	110	220	124	164	221	124	103	66	104	78	175	116	19	108	4	31	77
104500	11	0	27	54	63	22	15	53	30	65	59	31	0	38	40	33	68	63	55	60	58	22	32	42	20	81	14	41	49	17	75	48	36	75	41	49	82	43	29	24	49	25	58	48	6	54	0	9	27
105000	45	0	166	279	367	114	62	221	126	317	296	172	0	281	154	124	319	343	248	298	261	92	185	268	131	362	88	186	328	82	404	227	193	452	236	345	335	276	163	131	242	131	247	290	51	277	2	61	156
105500	35	0	84	142	166	56	40	123	71	206	125	73	0	119	111	80	169	218	143	196	101	74	121	84	74	189	68	117	170	67	196	126	113	208	128	200	187	136	92	42	82	65	196	100	19	101	3	19	80
106000	22	0	67	105	139	29	30	80	49	100	107	36	0	88	58	50	124	106	115	119	84	48	63	63	37	126	54	54	74	25	142	67	56	162	84	121	130	90	67	59	99	55	91	85	7	115	0	21	46
106500	52	0	93	181	225	66	45	150	87	224	169	89	0	177	100	74	182	200	171	207	139	85	118	132	101	216	53	117	176	64	252	138	125	252	146	228	233	152	111	80	172	87	192	161	26	181	2	36	87
107000	51	0	118	233	302	110	55	195	115	323	223	119	0	207	131	120	277	283	236	246	181	82	165	200	102	307	79	157	263	86	303	196	140	381	208	286	332	233	134	104	201	94	247	243	42	205	1	45	146
107500	30	0	63	115	129	46	36	89	61	135	102	57	0	108	71	59	130	152	111	136	87	53	86	76	39	145	43	73	111	39	161	72	65	162	109	140	127	113	48	43	68	56	102	108	23	109	2	27	58
108000	33	0	80	137	184	70	26	116	75	140	144	78	0	133	75	56	136	134	126	130	140	34	76	113	63	158	32	85	143	39	178	101	83	177	101	152	197	134	63	83	133	49	132	137	19	169	2	26	72
108500	9	0	20	48	35	11	6	31	11	61	44	20	0	34	27	12	47	51	26	33	28	27	34	24	16	71	16	30	53	15	49	25	32	66	37	51	63	28	22	11	31	14	47	44	2	38	0	9	21
109000	38	0	112	188	221	78	67	175	115	237	184	100	0	182	114	95	247	215	184	220	163	58	113	159	100	232	83	134	209	71	297	155	124	310	180	264	294	205	117	83	173	90	176	172	43	220	4	37	122
109500	2	0	9	19	15	8	5	12	10	15	13	7	0	17	4	8	28	7	13	15	15	2	8	18	9	17	7	15	14	0	15	7	7	27	18	27	22	8	8	4	9	4	17	13	3	23	0	7	9
110000	32	0	89	163	198	78	51	176	78	180	167	79	0	145	98	81	189	206	151	229	116	78	110	102	90	193	64	141	166	59	218	128	136	212	156	177	219	145	108	39	97	86	202	113	21	105	1	46	97
110500	27	0	84	141	157	64	38	107	71	143	127	72	0	124	63	83	158	136	137	145	141	43	83	119	65	158	41	99	155	42	178	91	101	214	108	165	187	109	66	77	137	62	135	131	26	183	2	25	51
111000	57	0	159	283	343	85	63	264	142	336	312	147	0	252	174	112	346	345	287	286	216	105	201	199	128	313	92	216	269	106	375	207	211	443	242	354	366	287	165	106	243	125	290	232	33	230	4	49	156
111500	36	0	93	164	223	68	44	137	95	209	173	99	0	159	88	80	214	214	173	177	148	54	120	147	103	222	55	119	196	51	221	101	117	295	120	210	227	173	116	87	152	63	185	177	21	183	1	31	105
112000	23	0	41	69	90	30	22	60	35	101	74	48	0	96	40	35	94	65	73	73	72	11	47	74	38	96	27	37	77	18	91	49	42	152	62	90	80	77	41	48	79	15	62	91	14	108	1	14	29
112500	48	0	111	234	270	91	51	171	128	272	287	111	0	195	151	103	254	258	201	248	171	100	150	157	107	300	80	197	243	74	316	186	146	333	230	266	293	199	152	88	175	111	261	217	28	211	1	41	138
113000	24	0	57	99	124	44	23	73	67	130	107	59	0	114	63	38	120	134	92	93	108	49	78	94	50	141	46	68	118	36	127	87	46	190	93	123	140	91	67	69	87	45	114	126	15	147	0	20	61
113500	15	0	32	75	72	22	18	45	42	79	84	29	0	65	25	32	112	82	77	70	67	23	40	64	20	84	30	48	70	18	89	61	39	108	63	95	91	62	37	38	59	29	74	82	7	100	2	16	33
114000	71	0	162	295	369	125	87	237	187	391	311	169	0	269	176	176	362	344	318	345	266	120	198	254	156	358	121	237	327	93	507	206	236	544	277	409	429	305	183	146	283	144	311	286	47	312	6	77	153
114500	4	0	14	16	25	14	6	14	6	19	31	10	0	14	15	7	14	23	13	29	18	19	16	13	3	28	12	14	30	8	24	18	26	22	15	25	28	12	5	4	19	9	30	20	1	23	1	6	14
115000	33	0	72	135	179	53	43	121	68	173	160	105	0	155	88	58	186	186	134	144	142	55	98	119	78	164	47	114	174	49	201	102	115	265	121	188	187	148	87	79	160	68	160	145	22	196	1	34	69
115500	32	0	78	160	178	70	49	153	90	178	152	103	0	156	109	87	164	209	161	186	166	68	116	125	85	223	48	109	179	56	244	141	117	279	137	213	223	167	93	85	150	65	165	174	26	166	2	46	83
116000	38	0	103	195	218	78	58	185	91	223	203	81	0	192	128	131	260	233	172	253	143	73	146	133	117	249	100	163	234	90	281	160	132	284	168	241	268	194	110	74	138	96	232	162	21	166	6	53	149
116500	23	0	53	114	165	66	28	106	78	134	147	77	0	118	48	50	145	140	119	106	106	42	77	96	56	141	49	84	136	39	152	73	91	211	122	169	188	129	62	72	125	53	125	137	22	140	1	31	82
117000	8	0	16	18	21	9	4	27	7	34	28	8	0	16	16	8	35	22	25	32	17	33	23	16	11	36	6	28	35	21	28	19	23	41	35	30	47	17	11	11	21	11	26	24	1	22	1	2	11
117500	32	0	68	132	148	51	28	108	81	183	145	83	0	147	68	60	161	131	127	141	124	36	83	104	63	159	47	110	152	46	173	80	80	213	123	159	161	126	82	62	97	55	126	136	19	125	2	23	71
118000	30	0	81	180	194	71	48	137	72	159	136	97	0	159	124	81	183	180	133	178	140	59	94	129	60	232	69	119	186	65	217	128	100	256	129	202	215	142	95	86	162	71	167	154	21	187	2	38	73
118500	42	0	105	233	245	85	52	162	84	252	161	87	0	149	144	121	219	272	177	260	103	96	151	121	137	225	71	165	192	64	256	138	169	233	176	193	209	164	127	59	99	106	225	145	37	140	1	28	136
119000	0	0	0	0	0	0	0	0	0	0	0	0	0	0	0	0	0	0	0	0	0	0	0	0	0	0	0	0	0	0	0	0	0	0	0	0	0	0	0	0	0	0	0	0	0	0	0	0	0
119500	31	0	83	170	181	68	31	133	80	166	135	72	0	141	109	84	166	190	127	191	128	73	108	99	79	197	56	111	169	61	185	134	111	217	137	195	178	125	102	53	121	64	178	131	20	95	1	29	85
120000	38	0	109	191	223	82	51	160	71	221	203	113	0	179	99	83	234	217	173	221	180	72	103	155	91	224	68	156	211	52	266	156	132	312	149	239	234	184	107	87	186	93	205	149	28	219	1	25	80
120500	40	0	116	267	294	87	70	192	143	241	233	111	0	227	132	148	275	305	192	307	173	95	201	178	159	325	115	169	222	68	333	178	163	328	239	275	282	224	158	87	167	104	242	203	47	194	5	51	141
121000	15	0	57	114	107	58	37	109	63	124	83	53	0	97	65	55	115	163	83	113	63	44	72	75	70	140	53	87	114	45	127	80	93	121	111	118	110	78	54	24	54	56	106	82	14	62	3	25	41
121500	7	0	31	43	57	22	11	34	25	56	37	25	0	59	30	21	59	47	51	41	42	24	35	27	31	45	18	40	45	21	55	33	41	70	30	54	66	27	32	17	42	25	35	41	6	44	3	11	21
122000	34	0	73	120	165	46	27	104	73	145	147	64	0	149	56	67	160	152	122	117	130	40	91	108	75	175	37	103	123	46	173	111	80	214	99	174	162	116	70	68	120	55	121	141	22	144	2	19	63
122500	26	0	80	129	162	41	33	136	64	160	139	65	0	136	69	65	166	141	145	169	100	49	106	106	58	173	60	106	152	73	195	99	96	233	115	150	182	155	91	34	106	79	137	121	14	104	1	20	56
123000	69	0	164	305	338	114	88	221	142	328	301	167	0	281	152	149	366	335	248	326	242	90	180	214	134	421	103	187	291	80	378	236	180	428	241	318	360	273	140	125	256	116	302	271	48	304	2	67	137
123500	54	0	137	311	331	106	74	218	119	309	233	125	0	215	198	154	307	354	257	342	184	128	233	153	158	301	137	233	266	142	328	199	248	325	236	306	319	228	197	76	162	113	305	200	46	168	2	47	117
124000	5	0	30	45	70	30	12	40	41	56	56	30	0	57	29	24	62	63	50	50	49	9	31	53	28	66	15	38	48	19	72	48	23	83	50	68	58	51	22	31	71	17	30	53	12	78	0	11	22
124500	34	0	68	112	143	47	35	117	53	129	130	81	0	105	72	67	158	153	120	173	118	41	89	109	66	180	46	83	137	35	174	83	68	172	113	146	189	102	79	45	139	69	133	115	15	148	2	28	48
125000	61	0	141	261	337	108	76	244	154	315	289	132	0	252	154	130	302	283	253	299	235	101	167	187	145	321	97	195	284	90	395	186	187	371	233	320	363	261	147	106	244	107	265	241	33	239	2	52	126
125500	42	0	96	187	237	84	37	134	97	193	190	101	0	175	102	95	234	190	194	218	153	69	102	141	93	207	75	117	201	69	233	127	107	288	141	217	227	179	108	99	182	71	172	160	25	241	3	23	82
126000	60	0	112	185	234	105	40	124	92	222	188	122	0	208	88	64	209	186	180	192	208	43	115	161	90	225	74	118	205	59	223	124	101	282	149	197	222	183	108	103	181	70	139	182	28	200	7	20	75
126500	70	0	140	236	287	107	63	205	154	264	274	162	0	270	102	114	301	258	234	230	235	91	149	215	102	271	94	154	247	78	336	172	157	354	182	267	334	234	130	138	282	89	159	251	26	346	1	40	106
127000	55	0	123	204	255	103	71	180	106	241	226	103	0	183	131	105	245	236	208	257	172	77	118	159	103	255	57	130	250	90	301	185	140	355	179	228	279	208	112	108	194	108	213	176	38	242	6	41	121
127500	25	0	89	158	159	68	26	119	79	175	143	86	0	131	89	77	148	122	150	126	139	50	75	107	68	176	64	101	154	54	201	95	91	208	115	156	174	134	69	62	147	71	123	121	20	131	2	28	67
128000	27	0	64	114	145	64	22	113	75	130	125	59	0	135	53	64	134	85	107	108	121	33	59	91	46	121	31	86	114	37	143	71	54	159	96	135	126	91	68	64	111	40	97	102	17	154	1	19	39
128500	97	0	190	350	371	120	83	277	166	376	289	169	0	307	187	125	356	344	287	334	225	122	231	239	129	340	133	282	335	93	401	211	215	406	248	348	394	250	211	124	205	143	283	230	60	267	6	67	158
129000	13	0	19	64	90	4	4	10	6	28	24	7	0	10	13	0	27	18	13	16	15	11	11	3	13	32	9	17	17	9	14	20	16	24	16	22	19	11	10	6	12	9	35	14	0	27	1	1	13
129500	222	0	559	1059	1293	99	63	205	134	272	249	114	0	203	139	106	264	250	216	243	201	73	145	211	105	294	81	157	236	82	295	162	147	364	160	273	257	221	139	117	218	105	226	252	37	302	2	44	109
130000	122	0	252	511	514	54	41	134	72	141	147	70	0	122	63	43	133	148	105	139	113	62	82	96	73	147	48	84	136	25	182	89	74	193	95	151	185	99	60	61	148	46	134	103	22	158	1	29	65
130500	180	0	416	771	936	76	61	220	115	272	186	119	0	167	142	135	235	320	162	293	126	84	182	146	148	263	93	177	224	99	263	145	212	260	178	253	239	192	174	58	115	98	223	197	46	131	3	43	104
131000	48	0	97	182	242	25	14	39	42	56	39	32	0	60	28	18	63	53	47	45	63	6	34	51	25	62	31	33	56	9	71	38	39	93	42	53	54	41	39	25	50	19	57	64	7	68	3	12	29
131500	74	0	163	327	409	48	33	86	68	120	100	61	0	127	34	42	129	102	79	97	90	22	59	97	45	118	45	67	109	27	135	59	63	168	71	118	108	99	46	55	113	50	91	112	13	109	0	10	51
132000	106	0	286	469	558	69	45	130	94	186	168	89	0	156	80	81	176	170	137	170	100	39	88	125	88	191	56	86	154	53	203	104	83	212	114	179	179	143	87	49	117	71	140	139	26	117	1	25	91
132500	129	0	280	497	607	63	37	147	88	225	177	88	0	157	82	80	191	177	147	176	164	72	103	142	79	205	71	115	142	43	227	102	96	283	138	212	224	154	81	83	154	95	173	171	19	256	2	53	95
133000	83	0	233	368	436	43	30	127	69	144	148	70	0	134	71	54	132	123	119	126	108	37	64	104	72	135	44	103	121	41	152	89	92	179	101	144	168	145	72	50	108	43	110	105	22	151	0	28	102
133500	53	0	180	280	289	39	22	78	44	104	91	54	0	96	53	40	109	90	66	97	92	35	48	66	22	104	33	52	99	19	108	53	36	146	88	116	121	67	44	56	84	40	93	113	17	138	3	17	66
134000	191	0	383	693	719	110	62	231	132	285	253	136	0	200	148	122	273	282	203	253	200	99	137	184	126	261	79	138	205	79	309	184	162	354	173	273	304	249	138	117	216	114	248	232	40	288	8	70	157
134500	25	0	59	92	81	10	5	29	19	48	27	19	0	26	29	17	37	35	27	37	14	5	15	21	16	40	12	20	31	5	24	21	21	40	17	29	47	35	22	12	27	14	36	25	4	36	3	6	24
135000	1	0	7	7	6	0	1	5	1	5	2	0	0	1	3	3	4	3	1	11	2	1	1	1	0	6	1	3	3	1	3	3	3	4	2	4	1	0	1	2	2	0	1	2	0	0	0	3	1
135500	0	0	0	0	0	0	0	0	0	0	0	0	0	0	0	0	0	0	0	0	0	0	0	0	0	0	0	0	0	0	0	0	0	0	0	0	0	0	0	0	0	0	0	0	0	0	0	0	0
136000	0	0	0	0	0	0	0	0	0	0	0	0	0	0	0	0	0	0	0	0	0	0	0	0	0	0	0	0	0	0	0	0	0	0	0	0	0	0	0	0	0	0	0	0	0	0	0	0	0
136500	0	0	0	0	0	0	0	0	0	0	0	0	0	0	0	0	0	0	0	0	0	0	0	0	0	0	0	0	0	0	0	0	0	0	0	0	0	0	0	0	0	0	0	0	0	0	0	0	0
137000	133	0	361	657	701	99	63	271	129	310	284	91	0	214	136	125	280	285	183	244	137	82	161	139	103	230	89	146	247	104	299	160	170	342	207	261	409	235	159	85	171	121	312	222	43	256	9	71	199
137500	0	0	0	0	0	0	0	0	0	0	0	0	0	0	0	0	0	0	0	0	0	0	0	0	0	0	0	0	0	0	0	0	0	0	0	0	0	0	0	0	0	0	0	0	0	0	0	0	0
138000	74	0	250	399	459	85	41	132	83	186	214	76	0	155	97	75	172	198	143	157	130	49	75	108	81	175	51	81	143	55	195	104	99	267	140	165	250	160	84	71	156	88	184	178	22	250	6	49	123
138500	120	0	244	395	477	92	50	179	97	215	195	109	0	145	64	71	182	157	129	161	152	66	92	104	66	172	49	110	199	42	211	108	99	248	110	203	247	144	98	71	187	66	163	138	31	195	7	47	109
139000	136	0	365	618	710	96	68	240	140	283	272	119	0	219	149	95	270	275	179	234	158	80	146	149	98	263	59	175	212	52	266	140	148	331	167	245	289	186	122	72	151	110	235	172	25	158	6	31	136
139500	133	0	288	513	574	106	53	170	134	252	203	110	0	221	86	95	224	235	217	196	166	73	112	163	113	225	72	126	172	56	260	113	111	334	142	222	256	186	113	77	183	76	206	201	21	228	1	33	114
140000	4	0	14	19	23	5	7	9	9	17	14	5	0	9	6	3	12	14	5	9	14	12	7	4	2	12	2	8	7	2	9	6	4	17	9	14	12	11	6	5	7	3	11	6	0	18	0	4	6
140500	267	0	633	1132	1166	184	126	385	201	512	377	174	0	369	247	184	458	530	314	473	237	144	276	261	159	430	106	278	336	133	450	253	254	426	286	365	435	295	213	88	215	184	391	276	46	216	12	68	217
141000	117	0	272	472	490	107	46	167	123	241	216	112	0	179	130	102	228	217	173	181	170	88	109	131	90	230	71	127	174	45	236	136	136	239	143	190	255	163	76	74	151	77	146	166	23	174	7	36	106
141500	188	0	382	724	707	132	96	283	132	359	277	143	0	236	174	129	315	332	221	290	201	126	187	137	121	275	77	191	226	86	278	162	167	311	175	230	287	184	124	61	152	87	260	177	27	149	1	41	137
142000	1	0	4	11	3	1	1	2	0	3	2	4	0	0	3	2	1	4	0	0	4	1	0	1	0	6	0	1	3	2	2	1	0	6	1	1	2	0	0	2	2	1	4	3	0	4	2	0	0
142500	0	0	0	0	0	0	0	0	0	0	0	0	0	0	0	0	0	0	0	0	0	0	0	0	0	0	0	0	0	0	0	0	0	0	0	0	0	0	0	0	0	0	0	0	0	0	0	0	0
143000	0	0	0	0	0	0	0	0	0	0	0	0	0	0	0	0	0	0	0	0	0	0	0	0	0	0	0	0	0	0	0	0	0	0	0	0	0	0	0	0	0	0	0	0	0	0	0	0	0
143500	0	0	0	0	0	0	0	0	0	0	0	0	0	0	0	0	0	0	0	0	0	0	0	0	0	0	0	0	0	0	0	0	0	0	0	0	0	0	0	0	0	0	0	0	0	0	0	0	0
144000	0	0	0	0	0	0	0	0	0	0	0	0	0	0	0	0	0	0	0	0	0	0	0	0	0	0	0	0	0	0	0	0	0	0	0	0	0	0	0	0	0	0	0	0	0	0	0	0	0
144500	0	0	0	0	0	0	0	0	0	0	0	0	0	0	0	0	0	0	0	0	0	0	0	0	0	0	0	0	0	0	0	0	0	0	0	0	0	0	0	0	0	0	0	0	0	0	0	0	0
145000	0	0	0	0	0	0	0	0	0	0	0	0	0	0	0	0	0	0	0	0	0	0	0	0	0	0	0	0	0	0	0	0	0	0	0	0	0	0	0	0	0	0	0	0	0	0	0	0	0
145500	0	0	0	0	0	0	0	0	0	0	0	0	0	0	0	0	0	0	0	0	0	0	0	0	0	0	0	0	0	0	0	0	0	0	0	0	0	0	0	0	0	0	0	0	0	0	0	0	0
146000	2	0	13	10	23	5	2	2	2	10	6	1	0	2	8	1	7	7	6	4	5	4	0	0	1	8	0	4	10	1	7	6	3	10	8	2	6	2	0	1	3	4	9	2	0	6	0	1	1
146500	176	0	421	730	761	146	77	263	162	329	256	131	0	230	160	145	274	308	199	271	159	82	154	140	141	206	115	144	187	65	256	125	155	260	152	192	226	180	113	61	128	89	193	136	31	132	0	42	93
147000	0	0	0	0	0	0	0	0	0	0	0	0	0	0	0	0	0	0	0	0	0	0	0	0	0	0	0	0	0	0	0	0	0	0	0	0	0	0	0	0	0	0	0	0	0	0	0	0	0
147500	201	0	475	872	932	155	83	364	193	422	325	180	0	314	185	171	373	353	277	344	201	138	205	151	137	268	120	227	218	117	301	189	206	302	191	299	282	193	152	74	166	118	243	185	44	195	2	46	128
148000	54	0	141	217	207	36	25	89	57	121	89	41	0	80	35	45	93	71	61	108	61	32	43	65	21	86	22	53	76	24	87	41	47	87	60	67	80	44	42	35	66	27	72	52	15	77	0	8	41
148500	64	0	167	292	286	64	33	97	55	124	91	80	0	105	45	40	112	109	77	88	84	43	68	79	34	101	30	50	66	23	105	68	59	136	87	77	95	66	36	47	71	30	65	71	11	64	1	16	45
149000	194	0	442	686	694	153	69	270	166	330	275	137	0	226	123	113	257	274	212	220	186	95	132	159	91	251	80	117	205	58	258	138	119	274	137	205	196	149	93	91	181	74	174	171	34	182	3	29	106
149500	60	0	204	303	336	60	29	141	78	135	111	77	0	117	56	57	109	96	98	119	91	30	58	89	43	118	39	64	102	29	119	64	52	150	76	77	120	84	32	51	106	31	82	81	13	109	1	19	52
150000	59	0	130	239	197	41	19	86	27	105	98	47	0	45	40	24	68	99	56	57	63	56	50	52	24	100	18	48	60	24	74	42	40	82	39	67	79	51	24	38	60	26	66	46	2	69	2	21	29
150500	169	0	366	575	679	134	47	202	125	299	245	142	0	205	119	78	217	205	194	186	175	45	117	134	88	187	67	109	177	49	243	100	97	251	136	164	201	143	105	66	143	56	128	121	30	144	4	36	57
151000	213	0	511	866	960	169	111	337	204	414	325	168	0	264	219	158	310	373	264	341	162	113	162	197	155	277	103	205	227	116	305	191	183	300	187	249	224	199	173	91	187	109	268	190	29	163	0	41	131
151500	20	0	33	78	60	5	10	23	10	33	42	15	0	19	15	7	38	24	20	27	23	23	15	12	5	37	7	11	30	3	23	25	8	29	14	29	25	14	6	6	23	12	19	16	1	15	0	5	7
152000	98	0	252	542	539	99	72	191	95	225	171	77	0	136	136	74	199	208	132	211	100	68	104	72	73	162	61	111	125	57	167	82	107	149	115	153	163	121	93	19	59	59	125	99	26	101	2	27	69
152500	137	0	318	490	566	94	56	181	93	229	172	92	0	190	92	78	166	148	136	161	147	37	85	118	63	129	52	81	121	29	166	105	76	176	105	116	141	106	71	53	120	50	103	145	22	146	0	23	52
153000	37	0	55	139	85	11	13	36	11	58	43	7	0	23	33	17	38	39	21	32	25	27	17	17	12	52	12	18	25	7	42	18	16	40	24	31	38	13	16	12	14	19	36	29	1	26	0	6	12
153500	83	0	187	290	260	45	35	74	49	121	99	42	0	68	60	44	85	103	67	101	52	42	52	44	45	83	22	57	65	23	75	42	53	93	59	61	73	34	35	20	43	30	69	45	9	57	2	10	34
154000	36	0	73	135	124	20	14	64	18	61	50	29	0	26	32	19	36	35	32	47	27	18	17	17	12	39	15	33	37	13	43	22	20	49	29	37	40	19	20	6	20	18	43	20	3	25	3	5	12
[truncated: 260 more columns]

## Sheet: ORF50_1kb_matrix
bins	0	1000	2000	3000	4000	5000	6000	7000	8000	9000	10000	11000	12000	13000	14000	15000	16000	17000	18000	19000	20000	21000	22000	23000	24000	25000	26000	27000	28000	29000	30000	31000	32000	33000	34000	35000	36000	37000	38000	39000	40000	41000	42000	43000	44000	45000	46000	47000	48000
0	0	387	294	143	131	101	42	45	114	76	53	30	29	22	24	28	25	24	33	4	14	13	15	1	10	6	4	23	16	7	14	12	4	7	12	15	18	25	9	11	10	15	11	14	8	16	5	21	7
1000	387	1544	2564	1430	1224	1004	416	468	870	660	423	280	240	166	164	200	206	219	271	72	108	153	138	16	82	55	58	178	109	62	73	97	32	56	80	93	166	148	68	96	74	83	123	113	104	63	61	170	60
2000	294	2564	862	1518	1467	1165	425	562	1004	726	460	286	241	142	164	219	239	251	241	56	121	141	103	31	85	53	57	171	103	67	67	108	19	37	90	114	186	175	89	85	82	89	117	103	91	63	63	183	58
3000	143	1430	1518	410	1539	1600	555	621	1032	735	469	267	228	144	189	184	193	220	235	49	108	124	117	23	81	47	59	181	114	56	82	117	29	52	106	115	142	132	77	76	102	79	107	106	82	51	55	170	63
4000	131	1224	1467	1539	758	2099	703	955	1523	1028	557	299	274	170	213	231	195	233	265	70	107	150	158	25	79	52	60	180	112	61	74	115	30	53	105	106	183	161	90	88	81	101	118	139	104	62	70	165	66
5000	101	1004	1165	1600	2099	998	1077	1453	2130	1278	668	436	349	236	225	285	257	280	275	78	117	164	135	21	105	60	78	215	132	62	79	133	31	50	86	139	197	158	111	101	107	110	112	136	132	65	70	170	80
6000	42	416	425	555	703	1077	0	994	1797	1102	534	276	230	108	130	162	179	158	187	52	81	99	80	13	37	34	29	119	67	39	39	65	17	30	46	71	127	112	52	58	48	71	72	67	74	30	41	99	39
7000	45	468	562	621	955	1453	994	812	2764	1777	917	431	305	183	197	225	228	205	290	52	110	138	129	25	88	56	68	171	112	70	76	115	26	44	91	88	144	135	91	98	68	66	95	82	78	68	58	136	47
8000	114	870	1004	1032	1523	2130	1797	2764	3910	5152	2398	1199	768	515	511	602	564	559	622	143	259	313	313	40	168	118	99	397	251	151	157	217	72	114	204	196	330	292	199	182	174	211	229	222	180	94	141	336	141
9000	76	660	726	735	1028	1278	1102	1777	5152	2354	2686	1430	856	519	521	596	550	499	572	145	224	315	296	59	176	92	119	394	227	113	158	230	56	102	181	208	281	291	184	162	181	182	204	195	187	114	138	291	99
10000	53	423	460	469	557	668	534	917	2398	2686	1732	2424	1338	800	716	718	587	577	654	171	205	332	265	44	202	89	114	416	293	166	178	222	57	89	157	210	268	255	163	139	172	159	163	176	186	121	114	288	136
11000	30	280	286	267	299	436	276	431	1199	1430	2424	822	2155	1296	1078	982	788	843	716	157	284	328	316	53	196	118	146	412	361	256	163	226	78	99	184	211	330	272	176	138	185	171	174	169	173	96	122	295	103
12000	29	240	241	228	274	349	230	305	768	856	1338	2155	1550	2582	2234	1819	1265	1165	1036	255	356	452	394	68	211	137	141	478	355	252	167	276	59	104	160	230	294	322	177	173	158	210	218	207	193	124	120	312	126
13000	22	166	142	144	170	236	108	183	515	519	800	1296	2582	734	1809	1788	1160	965	872	194	291	360	318	40	168	89	121	322	222	130	163	187	50	65	137	126	218	224	130	119	151	121	162	188	112	80	95	216	96
14000	24	164	164	189	213	225	130	197	511	521	716	1078	2234	1809	900	2913	1948	1516	1258	252	382	442	422	70	195	146	126	418	239	141	140	229	76	87	145	163	287	219	143	154	148	149	167	175	141	96	87	268	107
15000	28	200	219	184	231	285	162	225	602	596	718	982	1819	1788	2913	1806	3249	2765	2060	376	592	756	559	76	231	158	160	488	284	164	174	259	62	82	179	226	352	314	187	173	165	188	233	217	202	115	109	304	119
16000	25	206	239	193	195	257	179	228	564	550	587	788	1265	1160	1948	3249	1582	3629	2944	528	728	923	697	83	323	147	170	531	340	184	169	263	87	113	187	248	316	306	168	146	173	197	225	253	206	125	121	325	141
17000	24	219	251	220	233	280	158	205	559	499	577	843	1165	965	1516	2765	3629	1960	3940	870	1121	1352	1001	143	400	208	210	654	380	203	194	323	77	136	214	252	364	379	189	198	220	254	259	222	246	132	150	382	148
18000	33	271	241	235	265	275	187	290	622	572	654	716	1036	872	1258	2060	2944	3940	3020	1649	2162	2912	1667	229	636	286	287	921	495	222	252	378	77	150	274	390	480	435	251	217	270	257	296	317	287	169	151	424	124
19000	4	72	56	49	70	78	52	52	143	145	171	157	255	194	252	376	528	870	1649	128	650	1103	527	65	186	80	86	230	135	65	50	107	27	41	83	105	143	130	72	48	76	82	79	80	72	45	39	118	33
20000	14	108	121	108	107	117	81	110	259	224	205	284	356	291	382	592	728	1121	2162	650	490	2644	1166	146	321	132	137	441	189	99	111	146	38	62	125	153	210	201	93	90	112	116	151	131	103	89	56	165	59
21000	13	153	141	124	150	164	99	138	313	315	332	328	452	360	442	756	923	1352	2912	1103	2644	2142	2444	207	587	253	222	712	353	160	201	250	70	89	184	202	361	286	167	148	158	180	183	199	168	115	128	255	103
22000	15	138	103	117	158	135	80	129	313	296	265	316	394	318	422	559	697	1001	1667	527	1166	2444	30	291	917	250	217	837	381	131	107	217	70	57	155	237	340	288	138	124	181	135	171	173	182	96	72	237	98
23000	1	16	31	23	25	21	13	25	40	59	44	53	68	40	70	76	83	143	229	65	146	207	291	2	158	84	78	210	100	42	43	63	18	25	44	49	57	55	22	26	36	43	44	52	41	20	17	62	22
24000	10	82	85	81	79	105	37	88	168	176	202	196	211	168	195	231	323	400	636	186	321	587	917	158	580	660	516	1164	411	180	181	217	73	79	172	170	271	250	102	116	128	161	163	188	170	79	85	207	85
25000	6	55	53	47	52	60	34	56	118	92	89	118	137	89	146	158	147	208	286	80	132	253	250	84	660	244	325	1115	340	92	107	168	49	59	104	138	180	164	89	65	90	151	179	118	121	65	52	160	47
26000	4	58	57	59	60	78	29	68	99	119	114	146	141	121	126	160	170	210	287	86	137	222	217	78	516	325	0	1569	449	141	114	225	55	51	104	193	238	195	92	88	100	74	92	79	106	71	45	126	45
27000	23	178	171	181	180	215	119	171	397	394	416	412	478	322	418	488	531	654	921	230	441	712	837	210	1164	1115	1569	1464	1330	815	717	863	198	356	599	558	860	732	416	338	355	343	365	322	309	184	203	514	167
28000	16	109	103	114	112	132	67	112	251	227	293	361	355	222	239	284	340	380	495	135	189	353	381	100	411	340	449	1330	330	480	603	770	163	247	405	387	571	491	236	197	228	204	235	211	162	110	82	267	86
29000	7	62	67	56	61	62	39	70	151	113	166	256	252	130	141	164	184	203	222	65	99	160	131	42	180	92	141	815	480	114	419	631	133	145	263	304	355	314	157	138	160	99	98	135	107	68	56	159	53
30000	14	73	67	82	74	79	39	76	157	158	178	163	167	163	140	174	169	194	252	50	111	201	107	43	181	107	114	717	603	419	0	708	458	327	576	604	719	591	224	185	242	158	180	165	184	122	72	220	57
31000	12	97	108	117	115	133	65	115	217	230	222	226	276	187	229	259	263	323	378	107	146	250	217	63	217	168	225	863	770	631	708	342	530	747	1069	1053	1257	984	405	321	344	298	322	313	263	142	131	343	149
32000	4	32	19	29	30	31	17	26	72	56	57	78	59	50	76	62	87	77	77	27	38	70	70	18	73	49	55	198	163	133	458	530	0	122	414	318	402	246	126	113	99	84	115	85	63	43	45	105	32
33000	7	56	37	52	53	50	30	44	114	102	89	99	104	65	87	82	113	136	150	41	62	89	57	25	79	59	51	356	247	145	327	747	122	36	843	895	925	640	254	164	230	147	171	141	142	95	47	192	58
34000	12	80	90	106	105	86	46	91	204	181	157	184	160	137	145	179	187	214	274	83	125	184	155	44	172	104	104	599	405	263	576	1069	414	843	1796	2705	2826	1845	708	545	584	385	408	375	371	197	156	431	146
35000	15	93	114	115	106	139	71	88	196	208	210	211	230	126	163	226	248	252	390	105	153	202	237	49	170	138	193	558	387	304	604	1053	318	895	2705	1412	4106	2830	1145	840	725	636	567	538	401	259	282	639	177
36000	18	166	186	142	183	197	127	144	330	281	268	330	294	218	287	352	316	364	480	143	210	361	340	57	271	180	238	860	571	355	719	1257	402	925	2826	4106	2702	5299	2491	1765	1558	1072	1063	987	725	439	408	983	324
37000	25	148	175	132	161	158	112	135	292	291	255	272	322	224	219	314	306	379	435	130	201	286	288	55	250	164	195	732	491	314	591	984	246	640	1845	2830	5299	2972	3089	2456	2035	1384	1249	1092	861	450	426	1035	342
38000	9	68	89	77	90	111	52	91	199	184	163	176	177	130	143	187	168	189	251	72	93	167	138	22	102	89	92	416	236	157	224	405	126	254	708	1145	2491	3089	604	1673	1801	967	858	744	640	343	253	651	196
39000	11	96	85	76	88	101	58	98	182	162	139	138	173	119	154	173	146	198	217	48	90	148	124	26	116	65	88	338	197	138	185	321	113	164	545	840	1765	2456	1673	380	1891	1400	1200	823	681	341	279	664	199
40000	10	74	82	102	81	107	48	68	174	181	172	185	158	151	148	165	173	220	270	76	112	158	181	36	128	90	100	355	228	160	242	344	99	230	584	725	1558	2035	1801	1891	760	1834	1600	1173	825	454	397	990	283
41000	15	83	89	79	101	110	71	66	211	182	159	171	210	121	149	188	197	254	257	82	116	180	135	43	161	151	74	343	204	99	158	298	84	147	385	636	1072	1384	967	1400	1834	658	2635	1786	1363	628	463	1066	333
42000	11	123	117	107	118	112	72	95	229	204	163	174	218	162	167	233	225	259	296	79	151	183	171	44	163	179	92	365	235	98	180	322	115	171	408	567	1063	1249	858	1200	1600	2635	1216	2813	2119	971	718	1539	406
43000	14	113	103	106	139	136	67	82	222	195	176	169	207	188	175	217	253	222	317	80	131	199	173	52	188	118	79	322	211	135	165	313	85	141	375	538	987	1092	744	823	1173	1786	2813	1426	3149	1665	1015	2141	578
44000	8	104	91	82	104	132	74	78	180	187	186	173	193	112	141	202	206	246	287	72	103	168	182	41	170	121	106	309	162	107	184	263	63	142	371	401	725	861	640	681	825	1363	2119	3149	1198	1630	1658	2911	647
45000	16	63	63	51	62	65	30	68	94	114	121	96	124	80	96	115	125	132	169	45	89	115	96	20	79	65	71	184	110	68	122	142	43	95	197	259	439	450	343	341	454	628	971	1665	1630	412	928	2252	568
46000	5	61	63	55	70	70	41	58	141	138	114	122	120	95	87	109	121	150	151	39	56	128	72	17	85	52	45	203	82	56	72	131	45	47	156	282	408	426	253	279	397	463	718	1015	1658	928	42	2414	582
47000	21	170	183	170	165	170	99	136	336	291	288	295	312	216	268	304	325	382	424	118	165	255	237	62	207	160	126	514	267	159	220	343	105	192	431	639	983	1035	651	664	990	1066	1539	2141	2911	2252	2414	4282	2715
48000	7	60	58	63	66	80	39	47	141	99	136	103	126	96	107	119	141	148	124	33	59	103	98	22	85	47	45	167	86	53	57	149	32	58	146	177	324	342	196	199	283	333	406	578	647	568	582	2715	198
49000	11	93	88	102	97	103	49	93	202	166	163	159	179	147	147	168	173	234	214	68	78	141	100	35	102	67	48	250	142	59	118	198	49	64	193	287	432	510	304	264	364	456	513	669	833	551	550	2724	1261
50000	13	69	71	73	78	86	45	74	175	140	151	159	168	104	136	141	143	167	221	59	88	141	127	25	91	63	58	220	105	70	112	143	50	81	182	223	349	384	226	223	278	356	427	512	531	355	430	1829	882
51000	13	136	92	100	116	89	71	101	248	214	202	184	182	152	152	175	169	194	221	67	97	158	110	33	114	53	53	267	164	66	87	164	60	63	191	256	427	460	223	217	325	319	419	452	579	402	303	1355	665
52000	12	64	62	79	70	69	36	69	144	135	133	89	134	92	115	96	115	145	164	38	66	115	66	27	94	35	43	168	89	49	58	114	46	37	122	171	283	277	167	138	212	186	237	272	307	207	159	671	281
53000	12	94	85	68	83	112	54	72	152	160	139	121	150	97	112	133	151	148	189	52	77	134	105	22	96	64	75	182	109	57	77	140	33	66	138	180	316	313	177	184	213	263	279	319	297	187	206	754	288
54000	13	61	59	66	71	64	51	57	149	129	102	105	109	73	80	125	122	131	150	46	69	86	79	14	71	47	37	153	95	41	52	96	39	45	123	152	248	238	145	113	164	157	196	218	217	153	134	473	212
55000	17	153	138	102	178	129	82	108	253	266	200	204	252	166	188	225	232	276	327	97	123	200	186	48	130	83	90	325	166	107	143	231	66	103	241	260	441	475	254	292	311	341	416	472	420	294	286	960	429
56000	7	90	92	95	94	104	62	78	166	134	144	145	166	123	106	143	158	157	185	54	106	117	133	23	91	49	72	204	102	64	120	147	36	95	173	181	279	279	181	220	187	233	254	320	285	192	188	622	260
57000	18	70	88	53	78	92	41	63	161	126	105	114	140	105	105	139	135	168	186	50	73	116	98	14	83	44	56	164	97	58	70	134	36	68	127	143	234	287	137	116	173	172	206	241	237	151	124	418	200
58000	13	98	99	88	91	105	61	75	173	167	155	146	164	115	140	154	124	167	216	55	109	117	104	21	87	60	53	189	102	65	110	132	48	87	143	160	265	262	155	181	170	196	221	277	245	188	171	445	218
59000	14	90	89	64	74	76	48	88	182	161	135	132	121	100	117	134	132	164	155	36	67	110	81	23	76	43	41	171	94	43	49	101	27	40	104	161	276	275	135	108	157	147	208	218	222	154	98	381	156
60000	17	168	163	146	168	170	103	145	336	283	262	245	254	199	204	213	229	277	309	87	151	197	176	34	132	91	92	328	191	113	121	223	85	87	213	254	427	440	244	243	282	304	348	398	374	204	228	731	247
61000	24	112	128	93	138	111	58	92	223	207	204	183	156	106	150	181	190	194	223	73	107	153	129	33	103	72	59	242	106	69	102	190	36	74	148	188	277	290	172	174	173	206	248	279	255	155	147	453	189
62000	17	136	115	103	116	124	69	90	206	252	183	193	180	119	152	185	194	197	230	68	95	137	141	35	109	65	76	238	125	67	69	164	35	69	118	188	271	264	188	157	167	203	224	250	270	149	158	424	163
63000	12	78	76	62	77	89	55	77	119	134	131	98	109	76	84	111	119	111	162	48	73	85	91	16	67	43	60	136	84	55	58	101	35	50	101	115	200	160	90	124	115	121	151	183	137	88	92	279	111
64000	11	118	98	95	121	114	60	75	184	157	147	145	145	109	118	159	160	169	220	51	106	161	124	25	80	59	54	191	111	57	74	130	40	58	108	178	250	286	141	150	165	150	190	217	220	124	125	382	147
65000	11	93	82	67	81	92	44	78	133	133	113	129	113	67	68	133	128	101	140	51	56	103	78	20	85	46	45	154	71	47	65	117	26	54	99	106	187	191	107	99	119	135	134	167	148	97	113	293	140
66000	9	53	49	43	48	57	38	49	87	75	81	70	69	56	47	78	68	96	99	24	44	66	55	14	42	30	30	94	52	34	42	68	16	24	65	70	135	126	82	77	80	93	108	109	99	66	60	194	66
67000	22	141	135	93	119	140	68	111	229	204	172	187	158	140	141	189	184	185	218	60	103	144	142	34	104	56	69	253	107	79	82	150	47	80	99	180	264	295	164	170	172	199	267	253	234	123	126	386	154
68000	19	111	97	93	118	107	54	83	203	174	156	165	129	97	121	143	142	155	198	36	75	105	119	32	99	61	54	177	102	45	60	118	35	44	112	142	231	255	118	135	126	158	197	167	176	97	114	309	140
69000	25	118	110	96	116	109	69	91	188	181	148	139	144	102	112	156	160	150	202	41	76	117	108	21	83	50	45	179	104	35	55	111	27	50	98	147	210	196	106	114	139	151	184	153	189	112	91	287	123
70000	16	95	79	61	82	64	34	56	127	127	105	108	112	71	79	94	115	88	126	32	65	93	55	11	42	39	38	128	76	36	53	84	23	32	81	83	157	113	85	93	76	100	117	147	109	57	73	203	79
71000	14	104	70	61	62	81	50	51	150	127	116	89	134	60	82	112	116	109	145	37	69	97	66	13	58	29	43	137	77	30	51	85	23	35	71	103	134	143	78	93	111	114	130	147	132	83	81	234	97
72000	11	89	103	70	87	98	61	78	162	130	138	114	138	74	69	114	110	130	153	42	60	106	82	17	66	48	35	141	98	53	73	101	32	55	90	109	175	167	118	89	101	153	133	150	127	94	107	266	119
73000	15	98	119	89	117	85	55	76	163	136	107	147	123	91	89	114	127	131	140	44	72	103	88	23	55	45	41	161	73	34	80	95	27	50	100	115	178	180	96	107	107	126	167	168	117	75	93	276	141
74000	14	93	102	50	90	105	50	63	144	145	124	103	113	77	87	137	90	101	143	41	64	81	71	14	55	36	42	131	71	43	55	82	20	43	89	88	152	137	106	85	75	119	124	133	122	87	94	243	94
75000	4	57	45	23	47	30	21	36	72	69	76	67	50	41	54	63	65	70	87	28	33	37	35	11	32	20	18	56	38	16	32	54	9	28	51	39	69	102	68	57	49	69	79	73	66	31	54	127	33
76000	14	94	95	64	88	72	57	77	126	124	105	112	101	75	79	125	138	102	129	54	67	85	72	15	48	50	22	119	79	23	63	81	20	58	74	100	172	142	101	107	86	132	137	130	117	75	85	246	89
77000	4	47	31	35	29	38	19	39	74	50	33	55	47	28	27	48	59	51	54	20	28	28	24	3	29	10	11	58	25	11	19	28	12	22	30	53	68	82	41	31	47	38	54	57	64	44	28	80	38
78000	15	117	98	84	116	94	66	82	181	144	117	121	155	92	108	150	139	158	154	43	65	140	87	23	82	53	45	167	88	43	72	94	45	41	104	139	219	197	109	111	125	134	149	165	173	104	92	281	91
79000	13	101	101	64	85	79	50	68	144	150	124	95	102	81	79	117	118	154	156	34	62	116	87	11	61	48	46	138	63	26	41	85	29	37	85	120	166	156	120	122	108	115	140	139	137	101	83	252	100
80000	10	67	73	71	77	89	51	53	143	125	107	92	95	79	83	102	123	107	117	29	69	80	77	7	62	35	33	128	67	22	48	85	25	38	98	98	159	159	95	102	95	104	125	127	131	71	86	231	106
81000	9	75	62	58	74	71	48	44	136	126	98	86	96	49	77	99	95	110	127	31	57	89	48	13	40	31	41	106	63	30	41	75	21	31	77	120	140	168	75	84	95	89	122	123	85	57	68	211	67
82000	16	98	106	78	108	90	50	70	193	160	115	127	135	83	89	120	142	162	150	51	76	113	85	25	64	40	48	152	64	45	57	89	28	51	81	135	211	175	101	112	123	133	166	174	141	99	86	251	109
83000	15	49	52	45	46	41	32	30	82	78	66	72	74	45	50	67	82	73	82	26	33	54	57	12	42	20	21	105	49	25	30	58	23	18	52	65	104	117	59	58	74	67	101	97	72	48	54	127	56
84000	1	7	9	4	5	5	4	4	14	13	11	14	6	10	8	8	13	24	14	3	4	9	2	1	8	3	5	11	8	7	2	6	0	4	16	7	12	26	9	10	9	7	12	7	20	5	9	25	3
85000	5	82	71	61	71	59	40	73	152	135	79	113	107	77	84	89	119	125	130	43	47	104	46	16	47	21	25	136	61	29	46	81	36	29	85	132	189	174	97	72	107	104	115	127	129	107	59	198	91
86000	5	58	63	42	66	75	25	37	92	91	84	64	90	61	54	60	79	86	110	39	48	69	72	8	28	47	28	58	69	21	45	71	21	36	72	62	118	131	85	76	53	93	80	107	89	67	61	166	58
87000	9	100	90	73	92	83	37	73	140	128	113	97	122	102	93	96	111	122	144	39	51	108	67	11	70	29	35	154	64	39	52	94	30	40	85	133	168	187	86	90	129	109	121	129	145	97	70	220	96
88000	5	23	52	20	47	56	18	17	49	47	49	54	54	38	32	41	42	49	73	18	33	49	42	2	27	17	17	57	30	16	18	38	8	17	53	48	65	53	47	47	46	54	55	54	43	33	48	108	45
89000	16	68	60	58	47	64	33	48	117	105	64	72	93	59	77	94	104	93	106	39	61	86	50	19	41	38	30	118	68	34	54	92	25	34	68	103	145	134	91	80	87	82	111	120	102	68	71	173	77
90000	5	56	48	44	54	43	19	48	75	86	48	49	70	48	58	60	62	68	68	24	21	54	31	10	38	16	15	94	29	18	32	57	19	18	41	70	100	104	51	42	62	54	63	59	83	52	33	102	47
91000	24	118	132	83	88	93	53	92	205	197	163	140	154	123	113	164	177	183	212	56	72	141	93	26	86	54	42	174	88	53	72	112	46	55	115	148	243	251	141	121	152	168	193	191	184	121	103	325	126
92000	11	52	64	63	72	74	42	66	132	120	104	104	118	68	101	85	89	118	142	38	78	69	76	16	66	36	38	121	70	38	50	103	30	47	94	93	146	148	77	90	98	96	124	127	98	73	77	242	67
93000	15	72	82	61	78	72	60	61	185	108	89	88	83	72	69	98	93	118	138	33	37	83	71	15	50	26	31	131	67	32	69	87	19	37	76	80	152	125	59	75	70	101	115	108	90	69	50	165	59
94000	13	109	85	87	98	84	53	102	218	148	118	108	102	88	74	117	96	132	132	41	53	86	52	23	66	27	32	148	73	37	39	69	27	34	88	121	144	180	97	88	118	94	103	104	129	87	69	209	71
95000	15	106	92	83	95	101	45	92	223	167	145	145	149	120	105	122	112	142	175	49	77	111	109	19	64	40	42	172	96	45	66	114	24	56	96	116	198	172	114	99	120	144	167	184	156	65	117	259	117
96000	10	50	49	40	54	62	37	40	112	74	77	65	66	49	31	73	56	63	98	31	39	65	59	4	34	20	31	91	41	18	35	58	18	28	66	60	101	98	56	50	79	59	91	83	77	49	47	158	51
97000	17	126	139	91	130	118	61	142	260	177	146	164	173	105	129	146	154	177	200	66	64	130	76	21	68	62	43	206	82	63	70	129	45	51	114	145	221	193	128	109	149	144	162	185	186	122	84	252	105
98000	13	96	84	67	90	102	57	76	154	142	138	157	142	97	95	140	127	169	171	36	92	111	90	22	74	48	44	172	106	53	66	92	26	39	112	112	184	194	77	91	130	128	167	149	127	77	90	229	92
99000	11	57	61	39	48	48	29	47	113	75	100	72	84	67	50	86	69	92	97	22	33	81	47	11	54	22	19	114	49	24	22	57	24	22	50	82	128	116	59	49	64	59	81	68	89	57	46	158	49
100000	8	35	31	19	27	49	25	26	63	56	57	55	41	42	44	39	39	50	74	22	28	35	49	8	24	26	21	73	39	16	25	30	10	24	38	50	67	66	34	42	35	44	44	60	45	27	42	82	31
101000	6	66	57	59	50	57	29	45	135	102	93	90	120	78	85	97	96	104	124	37	63	77	78	15	54	39	30	115	55	40	40	72	25	29	70	69	128	120	59	70	70	78	88	111	91	78	56	157	57
102000	17	130	120	85	111	99	81	107	269	207	179	214	198	136	162	165	173	219	248	46	100	162	106	38	114	57	58	234	107	70	71	119	45	49	117	194	265	259	96	113	152	151	165	202	187	128	94	318	108
103000	18	68	74	73	90	80	45	66	152	117	129	126	122	70	96	120	118	141	150	44	79	114	85	24	79	44	67	168	81	38	68	89	35	53	83	96	160	143	90	104	92	103	114	122	99	69	84	211	81
104000	4	43	37	43	53	48	22	25	99	74	68	66	71	40	45	67	69	91	80	15	44	70	38	18	40	28	24	61	36	17	32	59	11	14	41	56	96	82	31	35	70	81	59	88	72	43	42	132	42
105000	9	93	128	94	114	124	51	92	208	167	162	149	158	104	129	124	164	173	210	51	84	158	112	21	95	48	40	214	98	61	74	127	34	43	111	132	228	202	123	91	139	154	169	175	148	112	110	294	115
106000	7	65	68	57	71	68	48	51	116	101	107	105	76	58	78	94	111	102	151	35	61	77	87	13	62	31	32	98	58	27	44	62	17	31	68	97	120	156	70	101	78	102	85	123	89	52	55	168	71
107000	18	119	112	96	114	111	72	98	185	175	170	187	164	122	125	140	173	170	221	60	107	136	125	25	98	60	50	244	92	62	76	130	32	57	91	143	215	232	132	99	120	154	164	160	150	106	77	261	111
108000	6	62	69	34	63	68	35	36	90	93	103	83	79	56	57	83	81	80	100	24	41	58	74	15	54	37	27	96	62	36	41	71	20	35	76	70	103	108	57	63	51	85	64	76	78	45	64	130	50
109000	3	91	84	62	77	67	36	58	134	131	113	134	117	66	97	115	104	107	164	35	79	106	111	24	86	49	41	166	90	43	67	94	31	46	86	92	178	158	88	97	65	91	106	133	107	80	48	192	78
110000	7	69	60	56	78	78	36	64	133	139	124	91	100	78	82	90	91	138	132	48	56	97	80	22	64	41	41	140	70	38	60	74	32	47	75	108	138	177	97	82	90	89	107	126	112	68	69	190	84
111000	20	122	134	111	140	123	67	104	201	196	165	179	181	125	149	190	153	219	256	64	97	172	130	34	108	82	68	274	152	65	79	166	49	63	134	175	273	282	139	140	154	148	194	189	173	122	98	297	129
112000	5	75	72	62	46	59	35	47	115	107	77	83	88	71	87	87	89	111	139	35	49	75	91	26	63	39	36	110	68	26	58	71	20	56	75	91	111	126	76	79	90	100	111	121	95	79	65	167	68
113000	7	36	35	31	27	39	26	31	82	51	44	43	46	28	36	60	59	59	76	20	28	49	57	9	28	22	27	61	38	16	31	41	11	29	47	57	95	62	46	51	55	41	48	58	42	31	27	103	40
114000	7	70	56	46	74	69	37	48	102	129	86	84	92	60	64	118	82	101	136	32	43	76	82	11	54	34	31	122	91	40	50	67	20	29	70	86	150	121	76	91	82	80	98	112	89	70	70	177	71
115000	11	76	67	64	62	77	33	52	128	105	77	78	74	61	68	91	104	105	121	37	70	81	73	21	50	41	45	106	75	40	36	86	18	47	95	85	135	143	68	64	66	79	105	111	83	66	73	150	66
116000	18	84	101	72	97	95	46	80	158	126	127	103	113	80	90	153	133	156	180	46	67	123	90	38	73	57	50	175	113	40	58	90	30	36	73	116	188	213	103	112	126	135	144	144	122	78	63	216	82
117000	7	34	29	25	25	24	13	18	42	33	29	34	41	31	29	32	50	46	53	19	25	41	30	8	28	17	22	52	35	12	10	34	12	12	33	41	70	59	40	28	39	44	43	42	36	32	37	66	23
118000	13	104	69	66	91	77	52	79	160	122	92	81	112	75	89	121	117	128	152	54	72	111	84	35	77	49	51	153	92	40	61	83	25	47	118	140	193	184	95	93	119	108	134	126	151	64	72	217	65
119000	4	38	25	33	29	33	14	43	50	49	34	39	41	28	35	56	50	54	68	13	38	33	39	10	30	16	22	52	38	16	23	39	8	16	28	33	74	57	45	36	33	36	41	39	53	30	24	77	43
120000	19	105	94	88	120	94	74	88	200	167	160	118	145	101	133	170	155	201	206	69	100	141	138	35	109	76	65	252	100	61	75	126	41	63	121	176	252	264	147	109	139	158	193	168	159	96	88	309	111
121000	2	27	36	37	38	44	19	33	59	47	55	48	58	25	41	53	51	58	74	19	34	45	36	16	34	17	12	70	34	20	23	37	21	21	40	50	106	101	42	41	60	59	52	56	73	41	26	106	36
122000	8	62	52	41	59	64	25	49	105	73	69	70	68	55	57	82	104	62	105	32	28	86	64	16	54	36	36	123	59	27	55	75	31	28	59	99	131	151	63	73	75	97	83	93	82	67	56	141	44
123000	18	118	129	106	112	133	85	126	267	183	174	173	167	127	153	165	217	230	276	57	95	187	132	44	122	53	71	257	123	66	97	143	54	50	147	204	320	313	165	133	179	183	209	228	212	134	109	342	161
124000	8	45	32	36	46	43	14	28	56	71	61	54	50	40	58	59	58	75	97	25	57	75	78	13	44	37	33	90	72	35	39	58	15	32	61	61	109	95	59	71	58	73	80	83	48	50	49	114	51
125000	13	89	107	78	106	101	52	78	179	155	142	111	143	88	118	159	145	151	211	58	73	149	110	27	89	67	52	193	100	60	98	165	53	53	131	146	241	227	127	126	137	146	164	162	150	91	93	276	96
126000	13	111	94	105	120	126	63	89	206	181	135	156	151	109	128	173	181	199	231	77	143	142	158	37	132	94	76	272	121	59	128	186	40	87	150	132	245	268	135	147	144	153	205	213	182	108	123	295	143
127000	8	64	74	71	84	95	41	55	132	117	103	82	94	77	83	104	119	139	171	46	85	98	97	24	65	55	59	175	66	42	63	116	25	42	91	115	174	176	93	78	112	116	104	151	130	62	59	217	76
128000	15	87	98	76	106	108	59	83	191	130	120	128	128	94	113	141	129	156	207	49	89	139	144	31	93	53	62	242	112	57	80	134	35	61	122	145	207	202	116	119	126	151	171	144	151	86	98	231	112
129000	44	533	475	30	48	44	27	33	72	64	55	55	56	34	43	78	74	63	97	29	56	70	69	11	38	25	30	107	43	19	41	64	13	18	53	48	114	93	55	55	71	55	61	57	51	47	52	96	46
130000	40	520	408	47	48	50	26	64	122	106	78	89	78	67	82	89	80	110	122	35	59	86	61	16	64	51	41	157	68	29	46	67	29	36	66	112	146	142	77	81	87	84	80	89	81	65	49	136	65
131000	21	177	201	24	33	35	18	22	68	61	36	42	39	31	41	52	71	52	83	24	48	46	52	5	44	26	27	103	44	17	32	45	13	23	32	53	81	76	43	41	48	38	57	60	59	36	46	89	50
132000	35	336	284	70	73	69	38	49	125	111	103	78	106	72	63	102	107	152	201	41	67	110	124	31	86	69	52	208	95	39	51	100	24	44	80	103	169	147	92	94	77	84	118	111	105	63	68	175	77
133000	20	177	145	27	35	41	24	27	84	60	44	56	54	39	29	55	78	71	73	28	42	75	62	12	54	46	29	124	52	29	39	69	12	26	52	46	84	79	39	56	52	48	61	52	49	44	40	92	44
134000	15	157	115	43	41	49	28	35	70	82	68	56	55	38	60	61	77	83	102	27	49	77	67	30	73	46	33	138	62	36	39	55	33	22	41	61	92	101	61	47	54	62	56	81	54	43	28	97	39
135000	0	1	0	0	1	1	0	2	1	2	1	1	0	1	1	0	2	3	2	0	1	0	0	0	1	0	0	0	0	0	1	1	0	1	0	1	0	1	0	0	1	1	4	1	0	1	0	1	0
136000	0	0	0	0	0	0	0	0	0	0	0	0	0	0	0	0	0	0	0	0	0	0	0	0	0	0	0	0	0	0	0	0	0	0	0	0	0	0	0	0	0	0	0	0	0	0	0	0	0
137000	10	112	88	45	63	49	32	53	97	103	69	79	79	58	70	76	74	95	139	20	54	84	76	23	105	36	32	159	68	24	31	61	16	30	51	56	102	102	41	28	59	53	75	49	61	44	19	110	51
138000	22	153	140	48	76	73	52	59	132	106	110	89	101	62	93	103	101	121	188	49	89	103	114	29	82	48	46	194	96	55	71	78	22	46	63	102	127	122	53	54	57	78	77	102	68	53	57	160	56
139000	28	167	154	61	95	87	57	60	162	138	127	122	131	103	79	127	124	138	145	44	77	110	106	26	79	49	51	182	81	38	54	85	28	29	68	92	150	149	78	89	78	73	85	109	119	50	64	147	73
140000	21	169	121	53	75	62	43	75	132	118	114	93	103	69	68	93	91	107	123	29	52	98	60	16	60	14	27	115	70	27	29	56	11	19	45	83	115	117	43	45	73	51	69	75	81	57	43	89	50
141000	19	168	126	65	69	89	40	80	147	126	103	103	97	69	77	91	99	96	139	45	71	94	55	26	52	39	28	132	71	34	48	66	23	28	40	81	122	106	59	44	69	82	80	71	58	67	38	147	62
142000	0	0	0	1	0	1	0	1	0	0	2	1	0	1	0	1	0	0	0	0	1	3	0	0	0	2	0	2	0	0	0	0	0	0	1	0	3	0	0	0	0	0	0	0	0	0	0	3	2
143000	0	0	0	0	0	0	0	0	0	0	0	0	0	0	0	0	0	0	0	0	0	0	0	0	0	0	0	0	0	0	0	0	0	0	0	0	0	0	0	0	0	0	0	0	0	0	0	0	0
144000	0	0	0	0	0	0	0	0	1	0	0	0	0	0	0	0	0	0	0	0	0	0	0	0	0	0	0	0	2	0	0	0	0	0	0	0	0	0	0	0	0	0	0	0	0	0	0	0	0
145000	0	0	0	0	0	0	0	0	0	0	0	0	0	0	0	0	0	0	0	0	0	0	0	0	0	0	0	0	0	0	0	0	0	0	0	0	0	0	0	0	0	0	0	0	0	0	0	0	0
146000	17	84	103	47	54	59	26	42	112	85	82	71	59	40	40	48	59	55	67	25	24	44	22	7	23	14	11	65	24	18	24	36	14	9	21	51	60	63	33	25	37	35	41	46	50	19	19	75	23
147000	15	167	106	55	65	59	47	65	121	118	88	84	75	59	74	89	85	89	87	36	37	57	45	6	45	22	15	98	49	20	32	49	25	22	41	85	99	95	45	36	42	47	57	67	77	48	25	94	32
148000	10	74	68	38	41	45	21	24	63	69	39	41	44	31	29	32	44	48	50	22	24	34	32	5	21	21	19	46	28	20	22	41	7	16	33	39	38	55	23	29	30	32	54	41	31	26	22	50	27
149000	13	107	68	41	70	57	43	38	93	88	65	63	59	46	39	65	55	67	92	25	29	55	55	16	37	17	26	83	49	22	27	39	7	25	42	47	78	77	48	40	37	63	51	49	33	26	29	84	34
150000	10	104	84	44	67	45	23	35	104	77	60	54	58	34	40	42	63	70	82	21	32	52	37	12	30	20	29	63	29	13	26	36	8	20	38	32	65	67	35	33	39	54	50	55	46	32	32	82	24
151000	17	119	77	54	63	56	29	33	91	83	49	63	55	40	34	76	75	66	81	23	25	57	47	17	34	21	19	94	38	17	11	45	20	17	47	46	70	79	40	24	37	42	43	59	46	40	27	93	26
152000	28	168	165	71	70	80	42	63	185	154	112	94	97	65	83	81	107	112	117	42	46	88	67	23	50	37	32	123	58	32	44	55	22	35	43	74	136	123	53	59	73	66	69	83	107	54	42	131	59
153000	3	52	25	13	12	17	11	16	34	28	19	26	18	19	15	18	18	19	39	11	9	21	7	3	13	9	5	14	12	4	4	11	3	5	10	22	20	21	14	13	13	13	13	19	19	19	8	22	9
154000	4	17	11	9	6	12	7	3	11	9	7	6	5	3	6	6	7	8	7	1	6	3	3	1	2	3	3	9	2	0	4	5	0	2	6	4	12	16	5	7	3	3	6	9	7	3	7	5	3
[truncated: 106 more columns]

## Sheet: ORF50_2kb_matrix
bins	0	2000	4000	6000	8000	10000	12000	14000	16000	18000	20000	22000	24000	26000	28000	30000	32000	34000	36000	38000	40000	42000	44000	46000	48000	50000	52000	54000	56000	58000	60000	62000	64000	66000	68000	70000	72000	74000	76000	78000	80000	82000	84000	86000	88000	90000	92000	94000	96000
0	2318	4431	2460	971	1720	786	457	416	474	380	288	170	153	263	194	196	99	200	357	184	182	261	191	257	171	231	182	244	185	215	321	243	233	225	273	229	213	168	159	246	161	178	95	172	112	203	150	243	203
2000	4431	4308	5771	2163	3497	1482	755	756	903	581	494	274	266	468	340	374	137	425	635	327	352	433	287	471	311	336	294	365	328	340	530	356	342	320	396	271	381	220	225	347	264	281	145	268	190	307	270	347	319
4000	2460	5771	5954	4188	5959	1960	1029	954	965	688	538	339	296	533	367	401	164	436	699	390	399	505	363	475	346	369	334	442	368	346	587	406	408	364	450	289	387	272	227	374	311	285	140	316	214	278	296	378	364
6000	971	2163	4188	2800	7440	2158	826	714	770	581	428	247	215	387	288	295	117	296	518	299	253	316	250	334	228	291	231	298	244	272	398	291	257	266	297	191	270	170	192	266	196	182	121	172	116	212	229	292	280
8000	1720	3497	5959	7440	16568	7713	2658	2230	2172	1482	1111	708	554	1009	742	762	344	789	1194	727	748	850	575	906	608	777	591	797	587	683	1049	711	607	595	746	531	591	430	374	619	530	513	314	451	318	563	545	756	623
10000	786	1482	1960	2158	7713	7402	5589	3494	2795	1698	1149	678	605	1088	1076	789	323	762	1125	616	687	682	576	819	561	696	482	611	508	568	894	605	534	510	608	418	506	370	305	457	383	380	217	358	239	400	385	516	452
12000	457	755	1029	826	2658	5589	7448	7650	4555	2357	1459	820	605	1062	959	793	278	653	1058	599	640	775	509	743	548	606	473	600	534	500	715	484	434	423	472	377	426	281	251	430	319	337	200	375	244	395	341	459	393
14000	416	756	954	714	2230	3494	7650	8532	9478	3946	2172	1127	730	1192	828	802	307	713	1172	657	650	792	554	768	541	604	456	618	493	545	748	532	478	455	532	367	386	341	279	454	361	326	189	303	244	395	353	418	379
16000	474	903	965	770	2172	2795	4555	9478	10800	8282	4124	1924	1078	1565	1107	949	413	901	1365	701	844	959	709	978	696	673	559	761	618	587	890	621	558	533	607	428	498	326	350	569	435	459	281	398	288	490	418	482	450
18000	380	581	688	581	1482	1698	2357	3946	8282	6446	6827	2488	1188	1524	917	787	295	852	1188	588	685	772	573	732	439	568	443	620	475	462	692	508	462	401	477	340	379	299	257	387	304	309	190	332	236	360	351	397	395
20000	288	494	538	428	1111	1149	1459	2172	4124	6827	7920	3963	1293	1512	801	708	259	664	1058	498	566	664	475	604	381	484	392	478	412	403	608	390	426	357	373	324	341	215	208	383	295	276	164	276	229	288	267	327	298
22000	170	274	339	247	708	678	820	1127	1924	2488	3963	614	1409	1342	654	430	170	485	740	310	395	440	339	388	255	295	220	327	268	229	372	283	247	245	280	145	210	131	114	208	145	179	65	158	113	160	178	203	160
24000	153	266	296	215	554	605	605	730	1078	1188	1293	1409	2144	3120	1023	673	260	584	865	372	530	648	435	504	301	321	289	331	267	266	398	284	270	232	293	168	214	143	137	244	168	166	79	174	123	194	178	197	184
26000	263	468	533	387	1009	1088	1062	1192	1565	1524	1512	1342	3120	4602	2735	1919	660	1454	2025	934	872	858	670	888	510	598	468	605	496	454	721	510	444	446	455	346	378	247	210	396	308	326	177	275	222	325	321	394	371
28000	194	340	367	288	742	1076	959	828	1107	917	801	654	1023	2735	1404	2423	688	1359	1731	728	691	679	447	564	340	405	304	409	321	304	479	331	286	272	286	219	258	168	138	220	182	183	105	193	148	188	207	251	204
30000	196	374	401	295	762	789	793	802	949	787	708	430	673	1919	2423	1758	2062	3302	3551	1135	1042	980	711	766	522	506	389	522	471	392	636	392	386	342	344	273	349	223	191	292	249	234	135	262	202	273	309	288	292
32000	99	137	164	117	344	323	278	307	413	295	259	170	260	660	688	2062	280	2470	2213	657	560	512	343	389	203	254	182	253	235	202	282	189	178	167	156	113	164	100	112	152	115	120	69	127	84	138	133	141	142
34000	200	425	436	296	789	762	653	713	901	852	664	485	584	1454	1359	3302	2470	8618	11607	3238	2330	1888	1228	1508	803	852	611	776	624	568	803	522	491	414	499	338	414	267	257	448	393	333	240	352	272	374	343	421	385
36000	357	635	699	518	1194	1125	1058	1172	1365	1188	1058	740	865	2025	1731	3551	2213	11607	16272	9801	6049	4391	2475	2852	1608	1620	1189	1402	1079	1078	1434	895	914	820	892	547	700	460	464	738	626	607	401	604	397	698	571	694	613
38000	184	327	390	299	727	616	599	657	701	588	498	310	372	934	728	1135	657	3238	9801	4330	6059	3625	2005	1847	963	889	666	804	654	579	833	559	497	493	473	349	410	316	280	462	356	330	188	337	265	355	301	398	343
40000	182	352	399	253	748	687	640	650	844	685	566	395	530	872	691	1042	560	2330	6049	6059	5086	7194	3270	2916	1436	1278	874	973	765	670	965	606	569	544	574	401	487	312	303	482	383	397	227	384	269	436	365	476	431
42000	261	433	505	316	850	682	775	792	959	772	664	440	648	858	679	980	512	1888	4391	3625	7194	8268	7904	5413	2166	1810	1107	1302	1021	924	1273	808	708	737	701	541	618	409	378	593	497	538	261	437	340	506	474	558	521
44000	191	287	363	250	575	576	509	554	709	573	475	339	435	670	447	711	343	1228	2475	2005	3270	7904	4870	7749	2599	1867	998	1084	865	809	988	644	589	522	574	381	413	306	300	515	344	360	261	398	246	440	330	437	434
46000	257	471	475	334	906	819	743	768	978	732	604	388	504	888	564	766	389	1508	2852	1847	2916	5413	7749	9152	6571	3917	1790	1853	1352	1095	1559	953	913	766	801	591	742	518	439	708	596	518	291	517	400	563	534	654	541
48000	171	311	346	228	608	561	548	541	696	439	381	255	301	510	340	522	203	803	1608	963	1436	2166	2599	6571	3332	4699	1776	1750	1274	1027	1244	764	701	605	670	454	611	333	314	522	412	405	194	385	326	407	349	501	439
50000	231	336	369	291	777	696	606	604	673	568	484	295	321	598	405	506	254	852	1620	889	1278	1810	1867	3917	4699	5380	3392	3087	1902	1483	1906	1107	956	821	954	554	761	492	425	593	470	529	259	499	362	480	494	565	573
52000	182	294	334	231	591	482	473	456	559	443	392	220	289	468	304	389	182	611	1189	666	874	1107	998	1790	1776	3392	4736	7400	3654	2249	2349	1259	1032	841	896	610	705	470	395	655	475	457	245	449	317	478	450	537	566
54000	244	365	442	298	797	611	600	618	761	620	478	327	331	605	409	522	253	776	1402	804	973	1302	1084	1853	1750	3087	7400	9546	8691	4758	4039	1936	1492	1248	1258	816	928	647	544	900	729	642	347	571	431	663	617	735	641
56000	185	328	368	244	587	508	534	493	618	475	412	268	267	496	321	471	235	624	1079	654	765	1021	865	1352	1274	1902	3654	8691	6434	7109	4560	2059	1431	1159	1152	713	783	535	465	812	625	608	367	583	388	531	501	634	515
58000	215	340	346	272	683	568	500	545	587	462	403	229	266	454	304	392	202	568	1078	579	670	924	809	1095	1027	1483	2249	4758	7109	6834	7893	2921	1964	1486	1351	843	1023	628	542	872	564	588	335	567	368	575	548	662	522
60000	321	530	587	398	1049	894	715	748	890	692	608	372	398	721	479	636	282	803	1434	833	965	1273	988	1559	1244	1906	2349	4039	4560	7893	15424	12994	6503	4239	3414	1870	2037	1329	1070	1619	1181	1130	699	1096	724	1183	1088	1301	1217
62000	243	356	406	291	711	605	484	532	621	508	390	283	284	510	331	392	189	522	895	559	606	808	644	953	764	1107	1259	1936	2059	2921	12994	9262	9883	5307	3467	1724	1737	958	836	1288	902	842	489	723	528	825	738	994	868
64000	233	342	408	257	607	534	434	478	558	462	426	247	270	444	286	386	178	491	914	497	569	708	589	913	701	956	1032	1492	1431	1964	6503	9883	9126	8512	4341	1986	1881	1000	856	1255	867	807	465	747	457	750	630	774	706
66000	225	320	364	266	595	510	423	455	533	401	357	245	232	446	272	342	167	414	820	493	544	737	522	766	605	821	841	1248	1159	1486	4239	5307	8512	6190	7624	2766	2409	1140	970	1304	860	817	427	718	475	724	654	751	658
68000	273	396	450	297	746	608	472	532	607	477	373	280	293	455	286	344	156	499	892	473	574	701	574	801	670	954	896	1258	1152	1351	3414	3467	4341	7624	9300	8071	5587	1892	1440	1836	1151	1009	512	801	506	757	727	842	822
70000	229	271	289	191	531	418	377	367	428	340	324	145	168	346	219	273	113	338	547	349	401	541	381	591	454	554	610	816	713	843	1870	1724	1986	2766	8071	6812	8882	2094	1401	1622	961	745	378	568	370	550	512	625	549
72000	213	381	387	270	591	506	426	386	498	379	341	210	214	378	258	349	164	414	700	410	487	618	413	742	611	761	705	928	783	1023	2037	1737	1881	2409	5587	8882	12304	5709	3124	2802	1498	1189	588	840	544	829	721	909	751
74000	168	220	272	170	430	370	281	341	326	299	215	131	143	247	168	223	100	267	460	316	312	409	306	518	333	492	470	647	535	628	1329	958	1000	1140	1892	2094	5709	5910	5074	3732	1613	1104	568	813	438	731	607	703	594
76000	159	225	227	192	374	305	251	279	350	257	208	114	137	210	138	191	112	257	464	280	303	378	300	439	314	425	395	544	465	542	1070	836	856	970	1440	1401	3124	5074	3684	5547	2252	1472	588	841	537	759	651	682	584
78000	246	347	374	266	619	457	430	454	569	387	383	208	244	396	220	292	152	448	738	462	482	593	515	708	522	593	655	900	812	872	1619	1288	1255	1304	1836	1622	2802	3732	5547	9146	6794	3984	1389	1989	1134	1405	1200	1246	1007
80000	161	264	311	196	530	383	319	361	435	304	295	145	168	308	182	249	115	393	626	356	383	497	344	596	412	470	475	729	625	564	1181	902	867	860	1151	961	1498	1613	2252	6794	4324	5360	1507	1997	1007	1325	1125	1072	838
82000	178	281	285	182	513	380	337	326	459	309	276	179	166	326	183	234	120	333	607	330	397	538	360	518	405	529	457	642	608	588	1130	842	807	817	1009	745	1189	1104	1472	3984	5360	5422	2848	3016	1406	1590	1249	1243	897
84000	95	145	140	121	314	217	200	189	281	190	164	65	79	177	105	135	69	240	401	188	227	261	261	291	194	259	245	347	367	335	699	489	465	427	512	378	588	568	588	1389	1507	2848	624	3810	1612	1284	1104	909	634
86000	172	268	316	172	451	358	375	303	398	332	276	158	174	275	193	262	127	352	604	337	384	437	398	517	385	499	449	571	583	567	1096	723	747	718	801	568	840	813	841	1989	1997	3016	3810	5824	4758	3400	2305	1927	1252
88000	112	190	214	116	318	239	244	244	288	236	229	113	123	222	148	202	84	272	397	265	269	340	246	400	326	362	317	431	388	368	724	528	457	475	506	370	544	438	537	1134	1007	1406	1612	4758	2578	4709	2366	1759	1099
90000	203	307	278	212	563	400	395	395	490	360	288	160	194	325	188	273	138	374	698	355	436	506	440	563	407	480	478	663	531	575	1183	825	750	724	757	550	829	731	759	1405	1325	1590	1284	3400	4709	5206	7228	3939	2173
92000	150	270	296	229	545	385	341	353	418	351	267	178	178	321	207	309	133	343	571	301	365	474	330	534	349	494	450	617	501	548	1088	738	630	654	727	512	721	607	651	1200	1125	1249	1104	2305	2366	7228	4794	6221	2886
94000	243	347	378	292	756	516	459	418	482	397	327	203	197	394	251	288	141	421	694	398	476	558	437	654	501	565	537	735	634	662	1301	994	774	751	842	625	909	703	682	1246	1072	1243	909	1927	1759	3939	6221	9874	8039
96000	203	319	364	280	623	452	393	379	450	395	298	160	184	371	204	292	142	385	613	343	431	521	434	541	439	573	566	641	515	522	1217	868	706	658	822	549	751	594	584	1007	838	897	634	1252	1099	2173	2886	8039	8912
98000	177	251	288	209	484	467	390	371	457	326	317	170	198	349	232	237	111	356	622	276	381	465	350	523	373	542	474	640	519	566	1210	743	700	671	723	479	674	453	438	781	667	692	440	798	633	1212	1477	3069	6647
100000	115	166	183	125	356	295	281	265	289	257	203	150	143	239	150	167	88	227	381	205	227	303	241	337	256	424	306	439	375	388	897	572	438	428	426	277	367	285	288	411	338	368	203	442	267	549	557	871	1244
102000	233	352	380	299	745	648	526	543	651	488	455	253	294	527	296	347	182	490	827	403	498	603	483	707	501	706	623	848	715	739	1541	1091	860	814	865	590	727	505	430	820	673	679	377	711	539	813	952	1310	1644
104000	149	302	339	190	548	445	373	365	497	356	356	189	211	339	212	292	102	340	608	280	444	491	375	578	377	489	482	599	532	552	1062	759	625	609	592	420	572	358	351	629	460	517	296	487	419	623	582	859	1004
106000	209	333	364	269	577	569	420	437	556	467	381	250	251	424	239	312	137	399	723	402	454	532	397	561	476	609	454	696	522	604	1246	829	677	688	745	518	618	430	416	647	463	540	317	570	398	666	676	942	958
108000	162	249	275	165	448	433	318	352	372	323	284	224	226	330	231	273	132	324	547	305	292	379	310	434	340	444	396	496	407	478	956	594	506	498	507	382	466	297	311	477	352	361	241	399	283	463	461	654	668
110000	218	361	419	271	669	559	484	511	601	500	422	266	295	523	325	379	191	492	870	458	481	616	475	654	526	627	579	695	594	637	1211	829	625	651	733	460	606	430	359	725	538	610	323	606	410	670	633	878	884
112000	123	200	171	139	355	247	233	270	318	270	201	183	152	234	148	201	116	270	394	252	286	338	247	362	261	309	313	362	299	341	522	372	328	321	350	260	347	203	198	337	310	281	199	298	254	369	307	440	397
114000	164	233	282	170	464	325	287	341	392	326	270	187	179	304	246	239	114	336	549	299	307	426	308	470	326	380	364	442	391	392	640	443	429	428	388	287	351	250	275	459	359	360	198	388	225	441	408	499	471
116000	143	227	241	157	359	293	265	304	385	298	256	166	175	299	200	192	90	263	530	283	344	373	268	382	280	342	330	442	336	334	614	410	403	386	392	303	323	233	241	392	325	338	198	308	264	358	364	446	427
118000	159	193	230	188	381	246	256	301	349	287	254	168	172	278	186	206	96	319	508	269	296	340	298	390	250	330	280	377	366	333	563	367	345	299	402	247	299	210	225	374	267	277	173	297	220	314	340	409	425
120000	153	255	296	214	473	381	329	397	465	368	320	225	236	399	215	261	146	387	723	339	416	469	369	529	370	451	372	535	450	461	793	545	486	437	437	298	415	327	304	481	407	391	212	415	279	423	427	590	541
122000	206	328	368	285	628	486	417	457	613	470	396	256	265	487	275	370	163	509	915	434	534	613	495	648	435	596	490	705	593	576	1039	629	655	568	610	406	529	404	355	626	466	455	269	468	364	498	556	647	628
124000	155	253	296	172	461	368	321	394	429	391	354	228	237	368	267	360	153	399	672	383	414	489	339	532	369	429	427	510	443	457	730	534	476	394	461	315	346	292	263	474	349	380	240	371	258	421	387	572	503
126000	196	344	425	248	636	476	431	488	638	525	468	316	346	582	288	493	194	488	863	453	525	673	482	694	546	601	535	728	526	618	1014	657	536	532	607	401	456	322	367	611	487	435	324	469	325	538	512	648	671
128000	679	679	306	202	457	358	312	375	422	382	354	255	209	441	231	319	127	368	616	345	403	433	335	477	374	449	390	492	408	376	750	445	430	379	447	297	392	230	248	461	330	319	217	340	283	359	359	494	488
130000	758	680	166	130	357	245	215	264	313	264	239	134	185	328	158	190	101	263	445	242	257	286	241	320	243	250	251	326	312	247	501	327	307	262	273	221	249	173	155	276	218	223	125	219	166	225	264	342	275
132000	568	526	218	138	380	281	271	249	408	343	294	229	255	413	215	259	106	281	479	281	261	342	261	375	270	342	282	362	314	330	587	417	349	305	355	227	303	214	214	329	251	249	145	248	179	292	257	387	347
134000	173	158	92	65	155	126	94	122	165	131	127	97	120	171	98	96	56	103	194	108	118	142	98	126	107	111	117	146	134	128	239	147	136	122	148	104	119	64	79	116	114	79	47	102	77	126	120	157	134
136000	122	133	112	85	200	148	137	146	169	159	138	99	141	191	92	92	46	107	204	69	112	124	105	129	98	132	100	136	115	113	252	170	133	138	160	142	128	99	79	147	115	114	57	82	73	93	119	152	132
138000	370	403	331	228	538	448	397	402	484	426	379	275	258	473	270	288	125	325	548	274	286	373	290	428	303	411	348	443	437	357	849	600	445	458	432	299	405	280	245	364	330	314	163	298	198	330	305	431	386
140000	377	365	295	238	523	413	338	329	393	336	315	157	165	302	202	199	81	249	460	191	275	295	263	317	235	308	286	383	330	355	594	478	371	398	404	315	420	320	251	372	273	238	135	261	208	266	282	360	307
142000	0	1	1	1	0	3	1	1	0	0	4	0	2	2	0	0	0	1	3	0	0	0	0	3	2	0	0	1	0	3	5	2	0	0	2	0	2	1	0	0	0	0	0	0	0	3	4	0	3
144000	0	0	0	0	1	0	0	0	0	0	0	0	0	0	2	0	0	0	0	0	0	0	0	0	0	0	0	0	0	0	0	0	0	0	0	0	0	0	0	0	0	0	0	0	0	0	0	1	0
146000	283	311	237	180	436	325	233	251	288	215	162	80	104	189	111	141	70	198	317	139	161	211	194	213	149	183	202	267	246	233	404	334	275	254	326	253	348	223	180	265	197	154	86	194	152	173	220	271	267
148000	204	215	213	126	313	208	180	165	214	189	142	108	96	174	119	129	55	161	248	140	162	195	116	185	143	167	144	220	177	193	321	231	194	212	232	177	225	125	153	201	170	153	89	126	109	182	134	225	214
150000	250	259	231	120	355	226	187	192	274	207	166	113	105	205	97	118	65	163	281	132	172	207	164	234	143	186	181	216	201	205	393	237	249	231	262	190	244	164	154	223	159	191	93	158	132	167	185	239	221
152000	251	274	179	132	401	251	199	197	256	209	164	100	109	174	106	114	65	149	300	139	165	184	199	203	150	160	164	234	202	177	383	266	256	225	294	199	275	212	150	250	171	179	82	177	145	191	205	244	255
154000	21	20	18	10	20	13	8	12	15	8	9	4	5	12	2	9	2	10	28	12	6	15	10	12	7	9	7	10	8	17	20	10	6	13	15	12	16	13	10	7	8	6	6	7	7	13	9	12	17
[truncated: 29 more columns]

## Sheet: ORF57_1kb_matrix
bins	0	1000	2000	3000	4000	5000	6000	7000	8000	9000	10000	11000	12000	13000	14000	15000	16000	17000	18000	19000	20000	21000	22000	23000	24000	25000	26000	27000	28000	29000	30000	31000	32000	33000	34000	35000	36000	37000	38000	39000	40000	41000	42000	43000	44000	45000	46000	47000	48000
0	0	406	358	98	78	79	25	29	68	34	25	21	22	13	32	20	17	16	35	11	11	20	10	2	9	12	5	10	11	4	6	5	2	4	9	8	17	12	9	11	9	7	11	11	10	11	2	27	5
1000	406	1684	3355	993	814	656	215	241	518	357	264	212	201	131	163	194	164	178	282	69	108	127	123	18	52	57	42	128	91	37	55	74	26	32	70	62	109	113	74	73	75	85	102	76	78	59	65	141	57
2000	358	3355	1486	1807	1828	1101	300	391	896	516	479	312	267	191	306	258	279	276	422	82	132	194	184	23	116	80	67	217	143	74	65	78	27	34	107	103	166	146	85	85	93	108	146	117	106	69	105	218	90
3000	98	993	1807	686	2397	1197	314	386	768	459	345	254	209	130	230	246	191	209	333	74	128	134	175	25	80	86	73	214	122	48	50	71	18	33	89	81	128	114	47	61	74	85	99	89	80	68	69	167	63
4000	78	814	1828	2397	1356	1638	429	511	1059	561	448	325	298	182	264	308	256	271	448	105	168	192	220	27	119	92	76	246	159	62	53	100	38	47	84	97	139	162	76	71	77	104	108	94	85	67	99	165	76
5000	79	656	1101	1197	1638	1756	1160	1426	2396	1098	745	523	410	271	417	409	385	397	598	131	175	267	255	56	188	101	131	385	234	79	91	115	44	62	114	105	200	172	82	88	103	132	168	121	110	89	95	236	89
6000	25	215	300	314	429	1160	0	1131	1889	794	497	266	243	142	208	216	156	160	204	57	82	104	73	14	48	51	23	98	65	27	20	62	19	26	54	48	81	81	52	40	54	60	75	73	67	47	43	110	38
7000	29	241	391	386	511	1426	1131	944	2886	1376	803	424	295	182	270	252	210	190	322	76	91	115	161	14	67	52	41	157	87	60	48	57	17	46	78	60	104	94	68	69	50	67	99	58	62	46	69	143	61
8000	68	518	896	768	1059	2396	1889	2886	4516	5297	3095	1475	943	601	793	752	563	544	825	189	258	338	410	41	158	139	127	365	231	88	118	169	60	97	189	157	283	251	150	156	144	186	244	205	163	101	177	309	143
9000	34	357	516	459	561	1098	794	1376	5297	2456	2921	1484	907	488	641	637	449	413	566	135	206	229	256	33	123	133	80	237	137	79	92	115	38	59	131	106	218	181	110	151	126	122	177	136	117	99	122	241	94
10000	25	264	479	345	448	745	497	803	3095	2921	2094	2878	1504	817	870	720	527	450	604	114	169	247	204	38	80	93	73	247	153	64	89	91	36	49	115	116	182	198	101	92	109	116	131	137	121	92	89	249	89
11000	21	212	312	254	325	523	266	424	1475	1484	2878	826	2693	1489	1327	1008	637	527	636	119	197	241	236	34	123	101	64	229	142	85	65	99	44	45	119	115	168	199	107	95	102	121	138	115	112	79	100	232	78
12000	22	201	267	209	298	410	243	295	943	907	1504	2693	2128	2749	2231	1499	878	628	682	146	221	269	247	40	120	99	65	235	151	97	88	105	33	54	129	105	214	174	110	111	95	140	144	134	98	66	112	229	83
13000	13	131	191	130	182	271	142	182	601	488	817	1489	2749	660	1780	1383	705	558	588	97	152	200	208	15	83	63	64	171	106	64	54	93	28	44	87	84	148	114	66	69	58	67	116	104	77	60	79	161	70
14000	32	163	306	230	264	417	208	270	793	641	870	1327	2231	1780	1942	4013	1996	1240	1246	205	270	314	356	44	151	138	85	271	193	80	91	135	36	54	114	141	213	184	103	116	110	131	143	138	132	67	111	222	83
15000	20	194	258	246	308	409	216	252	752	637	720	1008	1499	1383	4013	2510	4064	2294	1706	282	376	400	432	52	210	157	119	343	257	101	101	156	50	67	143	161	228	209	123	123	130	147	194	163	135	81	91	261	86
16000	17	164	279	191	256	385	156	210	563	449	527	637	878	705	1996	4064	2078	4144	2294	321	430	491	539	76	250	141	111	444	263	101	110	166	69	71	139	154	227	194	127	94	112	136	155	151	139	87	90	226	100
17000	16	178	276	209	271	397	160	190	544	413	450	527	628	558	1240	2294	4144	2498	3326	545	616	671	753	85	354	214	170	594	361	134	154	168	63	79	154	169	243	203	126	139	107	162	161	157	131	95	107	229	123
18000	35	282	422	333	448	598	204	322	825	566	604	636	682	588	1246	1706	2294	3326	4798	2628	2567	2843	2132	276	987	418	394	1355	782	265	227	305	89	125	284	252	403	385	197	206	229	227	290	225	232	152	165	437	176
19000	11	69	82	74	105	131	57	76	189	135	114	119	146	97	205	282	321	545	2628	256	890	1202	616	56	237	131	121	311	193	69	75	101	25	33	81	64	121	102	59	49	63	64	61	59	71	61	53	117	54
20000	11	108	132	128	168	175	82	91	258	206	169	197	221	152	270	376	430	616	2567	890	696	3219	1387	130	424	183	151	570	332	83	92	128	36	44	112	117	170	167	80	84	87	98	111	85	80	64	56	179	59
21000	20	127	194	134	192	267	104	115	338	229	247	241	269	200	314	400	491	671	2843	1202	3219	3278	2868	231	788	362	294	852	499	183	168	192	77	76	148	142	220	197	130	112	121	146	162	155	103	86	103	201	115
22000	10	123	184	175	220	255	73	161	410	256	204	236	247	208	356	432	539	753	2132	616	1387	2868	64	502	2238	518	304	1396	732	177	126	212	66	63	174	172	234	204	102	99	111	153	144	121	129	100	67	230	88
23000	2	18	23	25	27	56	14	14	41	33	38	34	40	15	44	52	76	85	276	56	130	231	502	2	222	137	71	222	114	41	25	38	17	9	25	30	47	29	19	18	21	19	26	20	13	16	16	40	11
24000	9	52	116	80	119	188	48	67	158	123	80	123	120	83	151	210	250	354	987	237	424	788	2238	222	732	1196	529	1335	692	177	115	143	43	52	78	77	123	110	56	68	66	101	126	111	97	50	92	117	52
25000	12	57	80	86	92	101	51	52	139	133	93	101	99	63	138	157	141	214	418	131	183	362	518	137	1196	756	541	1725	651	143	101	142	54	37	106	106	169	110	65	58	67	175	222	146	131	85	64	154	55
26000	5	42	67	73	76	131	23	41	127	80	73	64	65	64	85	119	111	170	394	121	151	294	304	71	529	541	0	2857	912	158	100	130	50	26	95	115	162	123	64	58	66	67	82	58	47	46	34	80	35
27000	10	128	217	214	246	385	98	157	365	237	247	229	235	171	271	343	444	594	1355	311	570	852	1396	222	1335	1725	2857	2866	3379	979	538	617	178	228	446	317	560	445	218	235	219	241	220	231	208	141	192	407	177
28000	11	91	143	122	159	234	65	87	231	137	153	142	151	106	193	257	263	361	782	193	332	499	732	114	692	651	912	3379	858	867	473	530	130	168	331	249	403	313	164	149	128	189	206	186	135	86	119	247	90
29000	4	37	74	48	62	79	27	60	88	79	64	85	97	64	80	101	101	134	265	69	83	183	177	41	177	143	158	979	867	264	268	352	112	95	178	143	253	201	91	98	107	93	125	73	86	49	55	124	47
30000	6	55	65	50	53	91	20	48	118	92	89	65	88	54	91	101	110	154	227	75	92	168	126	25	115	101	100	538	473	268	0	979	478	241	455	400	494	377	173	130	168	138	161	113	136	81	67	176	59
31000	5	74	78	71	100	115	62	57	169	115	91	99	105	93	135	156	166	168	305	101	128	192	212	38	143	142	130	617	530	352	979	612	748	746	990	691	932	666	307	241	290	202	255	235	175	120	114	276	126
32000	2	26	27	18	38	44	19	17	60	38	36	44	33	28	36	50	69	63	89	25	36	77	66	17	43	54	50	178	130	112	478	748	0	150	511	270	393	217	140	112	98	88	79	90	52	30	62	120	41
33000	4	32	34	33	47	62	26	46	97	59	49	45	54	44	54	67	71	79	125	33	44	76	63	9	52	37	26	228	168	95	241	746	150	136	1106	812	842	508	170	159	200	114	174	115	132	96	55	152	62
34000	9	70	107	89	84	114	54	78	189	131	115	119	129	87	114	143	139	154	284	81	112	148	174	25	78	106	95	446	331	178	455	990	511	1106	2792	3456	3417	1905	793	649	640	454	465	372	317	223	219	480	174
35000	8	62	103	81	97	105	48	60	157	106	116	115	105	84	141	161	154	169	252	64	117	142	172	30	77	106	115	317	249	143	400	691	270	812	3456	1900	4849	2863	1113	945	718	610	573	478	344	211	305	615	192
36000	17	109	166	128	139	200	81	104	283	218	182	168	214	148	213	228	227	243	403	121	170	220	234	47	123	169	162	560	403	253	494	932	393	842	3417	4849	3398	6371	2756	1958	1622	1247	1189	902	698	406	507	1067	371
37000	12	113	146	114	162	172	81	94	251	181	198	199	174	114	184	209	194	203	385	102	167	197	204	29	110	110	123	445	313	201	377	666	217	508	1905	2863	6371	3650	3491	3028	2285	1627	1464	1066	822	468	530	1123	362
38000	9	74	85	47	76	82	52	68	150	110	101	107	110	66	103	123	127	126	197	59	80	130	102	19	56	65	64	218	164	91	173	307	140	170	793	1113	2756	3491	714	2192	2125	1138	966	698	624	352	300	684	241
39000	11	73	85	61	71	88	40	69	156	151	92	95	111	69	116	123	94	139	206	49	84	112	99	18	68	58	58	235	149	98	130	241	112	159	649	945	1958	3028	2192	574	2575	1605	1332	787	704	390	318	791	227
40000	9	75	93	74	77	103	54	50	144	126	109	102	95	58	110	130	112	107	229	63	87	121	111	21	66	67	66	219	128	107	168	290	98	200	640	718	1622	2285	2125	2575	1040	2233	1907	1227	833	466	584	995	309
41000	7	85	108	85	104	132	60	67	186	122	116	121	140	67	131	147	136	162	227	64	98	146	153	19	101	175	67	241	189	93	138	202	88	114	454	610	1247	1627	1138	1605	2233	996	3965	2015	1500	742	718	1355	378
42000	11	102	146	99	108	168	75	99	244	177	131	138	144	116	143	194	155	161	290	61	111	162	144	26	126	222	82	220	206	125	161	255	79	174	465	573	1189	1464	966	1332	1907	3965	1762	3679	2749	1199	1084	1975	517
43000	11	76	117	89	94	121	73	58	205	136	137	115	134	104	138	163	151	157	225	59	85	155	121	20	111	146	58	231	186	73	113	235	90	115	372	478	902	1066	698	787	1227	2015	3679	1924	4053	1805	1373	2298	597
44000	10	78	106	80	85	110	67	62	163	117	121	112	98	77	132	135	139	131	232	71	80	103	129	13	97	131	47	208	135	86	136	175	52	132	317	344	698	822	624	704	833	1500	2749	4053	1422	1906	2196	3202	697
45000	11	59	69	68	67	89	47	46	101	99	92	79	66	60	67	81	87	95	152	61	64	86	100	16	50	85	46	141	86	49	81	120	30	96	223	211	406	468	352	390	466	742	1199	1805	1906	578	1309	2520	553
46000	2	65	105	69	99	95	43	69	177	122	89	100	112	79	111	91	90	107	165	53	56	103	67	16	92	64	34	192	119	55	67	114	62	55	219	305	507	530	300	318	584	718	1084	1373	2196	1309	148	3367	714
47000	27	141	218	167	165	236	110	143	309	241	249	232	229	161	222	261	226	229	437	117	179	201	230	40	117	154	80	407	247	124	176	276	120	152	480	615	1067	1123	684	791	995	1355	1975	2298	3202	2520	3367	5088	3197
48000	5	57	90	63	76	89	38	61	143	94	89	78	83	70	83	86	100	123	176	54	59	115	88	11	52	55	35	177	90	47	59	126	41	62	174	192	371	362	241	227	309	378	517	597	697	553	714	3197	414
49000	16	82	134	92	103	117	47	82	166	119	158	128	129	77	141	149	130	126	178	49	75	105	99	22	69	78	32	184	145	62	59	137	38	52	185	236	431	461	252	258	391	429	562	630	810	547	582	3075	1725
50000	12	82	105	93	104	119	55	73	169	111	101	84	109	74	110	122	122	126	238	50	85	129	105	30	83	98	54	172	120	56	61	128	43	79	191	191	364	344	229	268	273	319	401	505	470	349	512	1889	1128
51000	21	148	218	181	199	266	100	107	344	237	233	215	206	145	252	262	247	289	512	128	154	266	269	45	206	134	120	464	309	122	152	244	99	117	348	423	663	628	399	376	550	567	764	670	828	518	636	2690	1228
52000	10	54	94	71	79	94	32	55	181	115	90	83	85	55	107	92	90	104	139	35	42	80	71	11	49	43	31	151	103	46	42	87	41	33	134	160	246	231	119	140	189	166	211	215	262	176	134	601	227
53000	13	81	111	78	95	110	44	51	154	116	117	118	94	59	107	123	117	111	191	51	88	104	102	13	68	55	51	174	118	48	97	114	36	61	146	156	284	234	161	168	178	219	292	267	253	182	237	682	284
54000	11	89	131	77	93	111	51	79	155	135	97	93	91	66	136	117	119	109	178	39	79	98	89	25	60	72	39	176	116	66	62	100	31	48	113	147	262	303	136	154	171	214	254	264	263	193	216	625	276
55000	15	130	195	148	149	159	67	107	211	168	122	155	160	92	166	222	153	183	297	74	94	137	158	34	93	96	72	248	187	60	86	176	53	91	215	207	419	415	214	236	278	325	416	367	372	266	326	852	394
56000	9	94	123	97	94	104	58	60	141	105	108	116	109	46	98	107	119	106	218	61	77	108	109	16	57	64	66	179	124	74	95	109	29	73	153	140	256	252	158	189	151	232	261	263	218	140	215	583	247
57000	11	66	103	98	93	91	44	65	152	107	112	89	113	58	91	118	95	121	183	38	83	95	73	21	47	44	38	165	118	42	71	74	22	44	100	138	212	258	124	129	139	176	230	206	196	157	168	444	179
58000	8	83	125	68	95	118	58	63	140	132	128	107	82	68	93	100	111	85	203	43	91	100	117	15	50	67	47	141	106	46	65	87	36	60	133	134	232	218	130	152	155	189	237	215	201	101	173	494	208
59000	11	77	91	63	72	101	43	68	152	103	77	88	94	69	91	104	90	103	154	30	50	80	59	9	41	27	20	143	87	38	43	69	33	46	88	125	196	166	102	100	124	135	165	157	175	95	119	362	145
60000	18	158	215	153	164	227	89	113	258	220	207	180	165	133	228	209	211	198	327	95	116	135	187	27	100	107	77	276	183	82	103	150	52	94	220	243	383	425	231	253	292	302	388	330	312	236	313	779	336
61000	12	116	150	103	130	133	69	88	208	134	149	153	125	85	131	141	145	132	216	55	79	106	121	12	60	74	71	187	134	54	72	131	35	76	148	159	304	274	167	165	156	223	253	232	236	140	195	472	211
62000	7	112	136	99	87	140	67	69	187	148	117	132	107	81	121	140	130	131	218	44	75	102	91	16	63	63	45	186	96	34	54	120	39	44	138	163	262	239	126	130	192	211	218	194	211	143	135	402	198
63000	6	88	87	75	93	92	43	54	140	82	97	102	97	66	101	112	90	99	155	41	55	72	87	18	34	47	38	115	72	41	59	92	39	64	111	117	217	176	87	127	118	160	201	152	138	86	145	347	140
64000	11	98	122	104	82	112	56	74	156	127	118	98	96	82	108	129	109	117	206	46	73	104	84	13	52	55	42	160	102	52	62	84	40	43	108	135	217	225	127	133	150	179	191	189	195	110	153	368	142
65000	11	75	112	62	65	118	43	55	142	111	100	92	82	65	82	105	92	94	155	48	78	85	86	11	47	55	46	134	86	53	41	87	34	49	104	94	173	179	114	106	116	159	190	169	147	99	132	344	161
66000	4	51	79	54	55	50	17	37	93	74	70	65	58	43	61	56	55	72	96	24	24	59	51	11	41	34	34	85	42	30	42	56	22	22	67	62	113	112	85	78	89	125	121	108	91	60	91	200	99
67000	13	116	163	111	105	152	73	80	197	153	108	135	128	93	129	142	160	151	266	60	92	113	125	19	79	78	69	199	135	65	83	116	50	64	114	183	299	267	169	168	158	229	235	253	218	133	163	457	149
68000	18	109	152	133	143	191	60	73	227	160	157	146	124	77	146	151	166	163	302	55	113	103	148	22	94	71	75	210	162	83	81	129	36	49	153	147	298	253	151	149	154	177	216	177	182	128	173	393	163
69000	17	129	178	122	165	206	64	87	202	147	144	136	131	102	160	184	168	194	318	74	102	147	176	27	101	75	66	226	156	57	79	124	56	75	139	161	263	257	154	178	172	168	209	192	165	164	159	419	188
70000	11	84	148	71	108	130	36	55	137	118	107	95	87	67	111	119	108	144	176	43	79	99	130	20	56	62	50	165	114	41	68	78	27	45	93	109	184	188	99	114	105	123	154	160	119	108	130	297	143
71000	6	110	166	122	110	150	59	81	198	139	142	124	128	82	123	152	148	146	213	45	76	101	101	18	66	60	58	216	125	56	83	114	34	60	182	156	278	267	164	162	174	165	238	180	190	119	165	414	158
72000	20	124	213	127	148	185	78	91	244	163	176	177	145	105	189	161	168	137	283	63	79	147	143	16	75	71	61	208	128	69	107	156	57	81	173	209	342	331	198	187	194	236	291	256	229	158	195	493	185
73000	21	114	149	99	121	152	57	79	194	136	144	125	131	72	146	137	146	141	229	62	94	100	137	20	64	88	42	188	129	65	70	107	35	74	156	161	282	248	144	191	166	193	236	225	231	119	174	417	185
74000	14	161	201	152	172	164	72	96	259	217	186	193	159	114	163	181	150	157	291	53	99	105	126	21	75	95	57	192	154	80	90	135	57	76	187	199	332	319	184	219	187	266	306	261	288	162	198	565	206
75000	13	68	70	46	73	93	38	40	112	70	88	81	63	45	72	71	75	83	125	28	44	54	59	11	27	40	36	67	64	32	37	64	19	29	68	79	143	131	74	84	80	118	120	119	97	74	118	188	85
76000	17	99	151	103	108	131	47	53	170	122	143	115	114	68	103	138	122	101	165	56	56	86	86	11	38	52	39	136	73	39	86	94	47	51	136	123	177	177	107	124	128	160	180	179	158	119	149	329	133
77000	12	57	59	52	48	39	24	24	91	59	48	46	36	27	53	57	46	47	84	11	30	37	34	11	21	13	11	63	24	16	9	50	10	10	53	69	110	98	56	61	66	67	79	73	77	44	44	158	59
78000	19	111	157	76	100	118	54	66	172	113	118	110	124	75	112	113	109	120	191	36	49	83	66	16	47	35	33	126	85	38	50	84	34	43	107	122	183	181	93	109	127	140	199	143	168	120	112	301	144
79000	18	95	110	70	90	88	30	29	122	93	74	63	85	40	72	97	73	91	123	29	39	76	53	7	38	41	32	85	52	23	36	68	20	27	67	84	154	126	76	78	95	116	120	129	100	83	93	216	95
80000	12	67	66	41	58	56	25	27	66	73	43	59	46	35	44	62	59	64	91	32	44	47	39	13	26	33	17	67	37	14	37	60	25	34	77	63	111	90	60	51	57	82	84	90	80	64	67	150	69
81000	14	62	86	55	66	65	22	43	101	69	74	61	48	48	59	60	58	52	98	23	32	38	46	8	18	18	15	67	45	24	24	48	27	17	47	78	93	103	58	60	85	72	88	100	81	66	43	165	63
82000	11	77	87	47	75	74	37	45	114	78	84	76	74	47	60	86	55	69	97	32	44	42	45	6	30	24	24	82	50	23	34	53	16	20	43	68	111	113	56	59	76	103	110	117	86	70	79	183	88
83000	3	36	39	27	31	31	23	12	54	44	23	30	30	19	33	40	38	44	52	15	20	31	21	1	7	22	7	30	17	8	12	28	14	12	25	35	50	43	42	45	41	48	43	52	52	22	30	89	42
84000	1	9	13	5	6	13	5	2	10	9	5	6	10	4	7	7	14	9	17	3	7	6	8	0	1	5	1	9	9	4	3	6	1	1	9	7	18	17	6	7	11	13	14	17	13	4	10	27	6
85000	14	80	98	63	72	55	29	57	122	88	84	65	64	56	65	71	63	63	109	26	28	58	29	7	33	27	11	89	37	24	22	46	16	16	58	69	133	107	81	65	93	79	113	92	124	80	57	184	71
86000	10	57	92	37	63	58	35	36	92	62	67	62	53	43	52	67	66	74	86	29	39	52	47	6	26	29	26	72	36	27	34	49	18	29	63	55	111	98	79	82	56	93	97	92	92	48	83	181	62
87000	10	87	121	94	67	67	38	61	148	98	96	78	84	61	68	77	88	63	108	32	41	62	51	5	29	23	18	87	55	25	46	56	17	26	47	90	144	146	84	90	95	107	135	109	129	77	73	237	95
88000	4	22	58	27	33	40	20	17	59	42	38	34	34	24	36	39	36	32	46	13	24	16	32	4	20	23	8	38	27	11	29	35	11	18	26	35	58	51	32	45	37	47	47	45	46	27	53	83	50
89000	7	70	91	70	65	94	38	45	105	70	56	73	82	45	62	75	59	76	113	23	33	48	54	5	29	34	21	74	47	26	35	49	19	35	62	67	95	115	65	97	90	85	127	110	96	74	69	199	73
90000	5	56	63	38	41	43	19	32	67	48	39	45	35	31	35	39	34	40	47	20	18	38	21	3	19	10	8	62	29	7	13	23	23	11	25	53	65	62	43	42	50	66	79	51	66	41	34	101	35
91000	17	109	147	93	84	110	48	68	168	115	103	119	89	75	88	85	82	92	169	37	39	80	63	9	47	41	26	127	72	30	49	85	30	32	91	113	169	178	98	129	125	135	156	156	137	101	94	254	121
92000	14	83	122	69	72	95	53	62	136	89	77	84	88	47	79	85	94	67	114	28	48	67	73	11	39	36	35	82	48	45	67	67	19	41	77	87	146	124	97	67	81	101	114	143	120	74	100	239	99
93000	16	59	87	75	64	92	36	55	168	116	86	65	78	39	65	77	62	54	104	37	29	69	50	4	22	24	18	83	56	19	30	55	12	29	67	67	140	140	58	56	75	92	98	91	104	57	77	162	86
94000	19	88	122	93	63	104	39	68	214	87	93	81	66	47	88	76	71	90	141	25	40	59	41	6	44	38	23	93	61	26	31	55	20	28	93	103	175	145	73	87	79	109	112	109	119	69	63	219	96
95000	20	77	119	102	96	116	48	81	205	117	99	97	105	74	92	117	98	119	153	42	58	86	93	14	46	52	21	129	94	49	59	95	27	41	116	88	185	169	119	110	115	134	170	148	125	100	112	317	112
96000	4	45	62	41	51	55	32	21	77	53	48	59	51	32	46	53	41	44	87	24	27	40	54	4	20	27	12	62	35	26	13	50	11	27	45	45	92	73	46	51	39	54	77	74	57	49	46	123	60
97000	8	79	106	82	129	100	38	69	159	130	97	111	79	47	100	124	109	90	153	54	57	83	68	11	54	48	37	148	68	38	54	75	35	32	96	88	170	151	102	118	133	109	154	118	133	116	92	266	131
98000	23	66	111	53	70	114	39	46	145	81	100	103	82	48	89	98	110	92	156	39	53	78	76	10	56	41	44	117	80	29	46	65	27	40	78	89	138	128	62	69	100	95	113	109	108	75	75	175	76
99000	5	46	66	50	59	57	32	37	119	70	64	55	53	44	68	67	56	72	105	26	33	41	32	9	42	16	24	74	53	20	16	44	11	14	66	57	102	84	48	72	54	75	78	82	58	42	39	128	54
100000	1	33	45	24	28	51	15	23	51	43	43	41	32	13	35	44	42	38	49	18	29	30	31	4	15	14	23	37	33	21	20	32	16	10	47	29	33	50	44	45	40	46	52	53	40	23	35	73	37
101000	17	83	110	59	85	94	29	56	124	105	88	85	87	56	109	92	94	83	161	40	60	71	80	9	57	55	47	110	66	47	36	61	25	25	71	83	127	136	84	71	70	104	139	98	113	72	85	242	80
102000	12	82	184	101	110	132	63	98	215	175	137	145	144	107	146	145	160	144	229	54	60	108	120	24	92	64	46	203	127	50	62	88	37	36	109	155	229	247	109	106	127	162	184	169	172	121	107	307	146
103000	11	74	107	75	79	98	38	60	139	105	90	104	82	56	76	86	92	70	146	37	46	86	81	17	43	48	29	126	91	43	43	61	22	34	71	83	128	160	74	116	117	114	123	111	100	78	115	224	86
104000	9	45	61	44	41	57	23	31	69	62	64	50	57	39	51	70	51	57	107	23	24	39	34	9	23	22	11	53	48	11	20	41	26	17	51	71	80	81	53	42	52	58	80	62	54	40	48	126	33
105000	11	101	130	103	114	143	63	82	186	140	139	124	124	84	133	138	127	140	225	62	89	126	111	23	57	65	50	176	108	53	74	106	40	57	130	141	221	206	139	117	125	144	204	174	152	140	98	297	113
106000	8	50	80	57	48	73	34	33	104	81	74	81	53	37	60	75	73	85	108	34	56	57	70	9	41	33	25	93	58	27	37	72	20	24	63	63	135	121	65	66	91	99	131	104	80	57	76	173	78
107000	14	93	138	99	102	124	53	72	181	122	132	127	106	76	111	137	129	136	214	67	66	95	96	20	61	71	36	179	108	42	42	95	25	42	87	111	183	188	99	125	126	164	171	146	149	81	102	251	131
108000	6	43	69	37	57	62	22	34	75	66	83	59	67	32	46	70	67	62	100	35	44	52	59	16	33	45	24	86	53	35	32	46	17	27	57	51	94	83	39	61	56	57	72	91	50	46	62	145	65
109000	6	71	113	64	88	96	38	60	154	104	82	103	60	65	90	81	98	105	194	45	53	73	100	15	52	54	41	137	83	40	55	79	26	35	90	89	159	146	86	72	95	116	139	126	114	72	85	206	81
110000	11	86	84	70	91	92	31	49	140	109	82	81	88	68	76	95	88	127	155	42	60	69	84	18	45	56	43	127	88	35	53	83	28	37	80	75	157	127	71	64	81	90	115	131	117	68	82	183	87
111000	16	109	168	109	149	195	71	90	229	202	163	147	144	116	148	205	173	181	319	79	125	155	173	31	91	89	69	254	152	84	76	153	39	68	126	145	259	253	164	133	148	180	201	181	174	110	141	315	153
112000	14	64	94	85	114	91	46	46	126	100	68	71	78	51	101	119	99	112	186	66	75	115	107	28	75	56	48	165	94	39	50	91	31	29	84	95	152	131	79	72	71	83	124	90	82	74	95	203	76
113000	9	49	56	43	50	74	24	26	73	57	52	47	50	29	59	62	55	60	141	31	45	78	85	11	44	36	36	92	66	33	51	42	10	22	63	41	89	60	54	55	45	68	76	72	60	37	63	124	37
114000	12	69	122	103	104	132	55	54	179	102	102	93	79	51	108	123	120	120	211	58	97	105	124	18	70	68	46	193	124	63	76	96	26	52	82	85	156	165	100	107	109	92	119	115	100	87	78	207	102
115000	14	66	93	76	83	92	49	61	140	94	75	103	102	51	104	97	105	89	179	54	83	106	109	16	75	56	50	149	101	55	46	62	23	36	101	76	133	141	69	78	80	112	133	103	86	72	79	170	84
116000	9	105	159	125	129	177	76	92	217	153	121	138	140	88	145	168	130	179	343	77	111	138	181	39	135	85	73	260	198	84	80	110	31	38	136	135	232	236	122	124	138	159	199	136	147	112	117	281	141
117000	8	34	45	25	36	38	18	27	47	42	37	26	30	21	45	40	47	52	66	23	37	43	53	5	28	19	20	61	49	14	25	29	11	21	30	39	53	65	48	32	28	42	45	55	41	35	37	77	31
118000	3	80	107	74	85	94	46	50	165	101	85	100	91	73	83	115	118	123	162	52	64	116	92	16	59	52	47	159	93	42	55	89	42	45	74	103	188	153	84	86	114	90	119	105	91	92	71	192	82
119000	5	41	61	54	53	72	29	49	109	72	69	60	62	39	64	69	82	83	139	30	51	75	76	21	54	39	31	110	95	25	35	43	18	17	55	80	127	125	55	64	64	81	95	90	75	53	47	166	66
120000	11	94	123	106	99	125	58	63	194	122	122	124	120	98	114	120	143	112	221	69	95	144	125	19	76	62	45	204	124	55	64	91	41	38	111	125	231	211	101	117	163	147	190	146	136	96	126	270	107
121000	8	36	45	32	29	32	12	31	74	60	40	39	51	31	73	39	49	49	92	19	40	44	33	3	28	17	11	59	37	17	21	37	15	15	47	45	77	93	38	39	56	58	69	56	63	33	28	78	34
122000	12	49	61	46	57	81	30	42	112	88	65	49	68	39	60	81	68	87	123	41	40	64	66	15	40	35	29	91	58	25	42	67	24	38	69	75	138	115	66	68	83	95	116	81	106	62	65	157	52
123000	16	110	153	114	115	115	68	86	204	168	148	147	151	115	142	163	165	162	254	79	92	157	116	29	92	73	60	273	156	55	82	107	54	57	162	195	280	267	161	145	160	196	222	222	214	138	112	319	139
124000	3	37	62	32	38	61	32	18	92	65	58	53	42	32	62	60	56	63	123	25	36	54	68	6	31	37	33	76	58	28	35	45	15	28	66	57	106	105	52	62	61	73	88	61	56	47	62	128	44
125000	13	101	126	71	105	104	57	72	156	123	110	107	110	51	116	107	127	128	244	81	82	125	112	19	62	62	57	181	111	48	78	122	47	51	120	121	202	244	132	109	126	143	183	163	163	75	135	248	95
126000	9	80	119	91	94	133	62	57	146	118	118	117	113	71	124	137	137	110	227	77	90	112	142	24	70	70	64	205	149	85	106	151	51	61	139	119	195	191	122	128	128	173	186	155	133	111	102	284	129
127000	10	73	83	60	77	72	45	56	115	84	96	90	87	49	83	92	111	93	185	58	62	91	113	21	68	68	53	148	94	48	72	105	37	44	93	102	177	168	97	98	115	118	151	116	92	70	79	206	95
128000	8	82	113	68	91	93	55	58	182	98	81	115	97	55	88	133	128	98	198	42	76	108	116	12	73	77	45	181	127	52	70	104	58	59	102	108	169	158	102	107	124	136	133	146	139	88	92	197	101
129000	50	502	513	43	52	54	38	22	91	57	48	62	61	39	44	60	56	65	126	20	55	71	64	12	35	53	34	94	67	32	41	71	24	27	77	71	114	98	69	82	51	88	87	67	65	57	66	141	37
130000	39	455	405	71	59	82	31	50	131	97	60	62	93	48	73	74	106	88	136	50	57	83	71	17	56	47	41	171	108	41	61	71	39	29	83	99	158	134	76	64	83	81	109	108	103	76	77	165	67
131000	12	120	136	31	32	40	24	25	51	42	29	37	29	24	37	40	48	48	75	20	25	42	45	8	22	23	25	82	75	31	40	49	18	16	42	40	61	52	36	33	35	43	50	57	37	30	39	60	38
132000	32	277	255	57	81	79	31	34	130	87	80	77	69	53	74	101	82	95	206	43	74	105	140	25	88	86	65	200	134	57	59	86	33	41	111	109	129	119	83	89	84	80	111	92	80	44	68	170	77
133000	25	137	108	39	62	47	33	23	47	46	44	49	43	25	39	66	65	70	127	32	49	70	99	21	71	66	55	158	94	39	60	60	18	27	59	44	78	74	40	42	46	50	66	40	30	30	50	95	38
134000	20	131	125	49	61	63	27	27	86	57	34	41	37	30	54	65	66	92	145	49	61	97	137	22	119	72	82	199	156	41	55	69	20	20	54	59	80	68	40	47	52	56	58	51	46	37	45	77	39
135000	0	1	1	2	0	1	0	1	1	3	3	0	1	1	2	2	2	2	1	0	0	2	0	1	1	0	0	5	3	1	0	1	0	0	1	0	0	4	2	0	0	0	0	1	0	0	1	4	1
136000	0	0	0	0	0	0	0	0	0	0	0	0	0	0	0	0	0	0	0	0	0	0	0	0	0	0	0	0	0	0	0	0	0	0	0	0	0	0	0	0	0	0	0	0	0	0	0	0	0
137000	21	133	144	103	104	116	38	57	120	97	56	73	66	59	89	93	112	133	293	65	110	143	169	41	147	83	62	335	212	71	64	88	31	32	83	66	109	89	46	34	61	55	78	53	66	39	35	101	57
138000	25	158	219	101	147	206	44	74	166	101	100	89	87	57	111	120	131	158	342	87	136	159	243	32	155	99	95	346	179	74	64	97	32	36	83	76	122	107	70	61	67	68	78	71	49	56	82	134	67
139000	25	242	254	129	153	168	70	95	227	158	122	114	121	62	118	139	143	178	281	65	84	154	171	19	92	65	58	241	153	54	67	98	40	32	88	99	161	164	68	49	91	99	105	84	101	60	65	186	73
140000	19	220	209	122	137	138	51	80	166	126	100	82	106	59	117	110	114	121	189	46	73	102	81	24	69	38	26	158	107	39	33	67	34	19	62	93	119	122	51	58	78	77	77	82	83	71	41	162	65
141000	52	258	243	143	150	173	74	87	246	169	163	135	122	95	136	156	137	155	257	53	86	135	112	25	66	78	49	181	105	56	52	77	35	31	74	106	172	162	79	91	79	107	103	123	122	100	92	173	67
142000	0	0	0	0	1	2	0	1	1	0	1	0	1	1	2	2	0	1	0	0	1	0	0	0	0	0	0	0	0	1	1	0	0	0	4	0	1	1	1	1	0	1	2	0	0	0	0	0	0
143000	0	0	0	0	0	0	0	0	0	0	0	0	0	0	0	0	0	0	0	0	0	0	0	0	0	0	0	0	0	0	0	0	0	0	0	0	0	0	0	0	0	0	0	0	0	0	0	0	0
144000	0	0	0	0	0	0	0	0	0	0	1	0	0	0	0	1	0	0	1	0	0	0	0	0	0	0	0	0	0	0	0	0	0	0	0	0	0	0	0	0	0	0	0	0	0	0	0	0	0
145000	0	0	0	0	0	0	0	0	0	0	0	0	0	0	0	0	0	0	0	0	0	0	0	0	0	0	0	0	0	0	0	0	0	0	0	0	0	0	0	0	0	0	0	0	0	0	0	0	0
146000	19	137	99	46	52	72	31	40	77	84	71	38	58	24	40	53	44	41	55	13	19	33	22	3	15	17	12	46	21	13	14	24	4	11	19	30	29	45	21	27	31	27	40	31	27	26	24	57	25
147000	20	150	152	56	55	72	35	45	125	80	82	63	72	45	50	68	56	67	94	27	30	36	31	6	22	13	12	58	36	19	10	46	13	12	45	45	69	71	22	43	48	42	60	59	50	26	23	93	29
148000	17	85	72	42	34	53	21	23	54	37	61	41	35	28	35	32	32	36	43	13	23	30	31	3	15	19	22	37	13	4	24	22	6	9	38	29	33	32	14	35	22	23	33	33	33	14	14	69	28
149000	17	158	137	58	68	75	46	42	93	76	60	63	63	26	39	64	54	42	70	24	32	32	52	3	23	28	14	53	40	16	23	46	21	13	21	37	67	48	27	52	36	38	58	48	32	27	31	68	35
150000	22	144	128	51	52	66	41	35	78	66	57	53	50	25	39	53	49	47	80	19	22	36	31	9	19	16	11	40	32	16	18	30	8	10	22	36	54	61	29	39	35	40	42	43	32	34	17	86	36
151000	20	154	143	66	62	75	38	37	93	70	65	46	60	48	53	52	60	51	81	18	33	58	30	5	16	26	15	43	40	13	6	26	14	10	30	32	54	49	31	41	32	34	52	44	52	32	25	67	34
152000	21	216	221	108	86	102	37	71	163	102	129	104	89	54	79	95	86	90	116	31	54	64	60	12	41	27	23	113	65	22	42	46	25	13	58	67	107	92	58	59	51	70	65	69	85	47	61	141	67
153000	13	72	44	10	24	26	8	15	29	29	27	22	22	16	24	27	23	14	33	9	12	18	8	3	10	7	5	23	7	10	11	19	7	5	15	17	26	20	18	11	6	8	22	16	12	14	8	24	5
154000	6	17	13	5	4	15	4	6	7	10	8	5	9	5	11	4	4	6	13	5	3	16	3	2	6	7	1	4	7	3	5	3	1	3	3	4	4	10	3	2	2	4	6	5	6	0	3	15	5
[truncated: 106 more columns]

[truncated: 13 more sheets: ORF57_2kb_matrix, ORF68_1kb_matrix, ORF68_2kb_matrix, ORF75_1kb_matrix, ORF75_2kb_matrix, unt_1kb_matrix, unt_2kb_matrix, vSAFE_1kb_matrix, vSAFE_2kb_matrix, N2_2kb_matrix, N3_1kb_matrix, N3_2kb_matrix, null_1kb_matrix]
