# Supplementary material for: Enhancers and genome conformation provide complex transcriptional control of a herpesviral gene
Source: Mol Syst Biol. 2024 Nov 19;21(1):2. doi: 10.1038/s44320-024-00075-0 (PMC11696879; doi:10.1038/s44320-024-00075-0)
Supplement: Supplementary file 10 — Source data Fig. 1 [file 44320_2024_75_MOESM10_ESM.zip]

Archive with 4 entries (2 files):
- Figure 1/1C/
- Figure 1/1C/Fraction of cells expressing ORF68.xlsx
- Figure 1/1D/
- Figure 1/1D/Average guide enrichment ORF68.xlsx
