# Supplementary material for: Enhancers and genome conformation provide complex transcriptional control of a herpesviral gene
Source: Mol Syst Biol. 2024 Nov 19;21(1):2. doi: 10.1038/s44320-024-00075-0 (PMC11696879; doi:10.1038/s44320-024-00075-0)
Supplement: Supplementary file 10 — Source data Fig. 1 [file 44320_2024_75_MOESM10_ESM.zip › Figure 1/1C/Fraction of cells expressing ORF68.xlsx]

## Sheet: Legend
	Fraction of cells expressing ORF68 at indicated timepoint

## Sheet: 24 hours
	rep1	rep2	rep3	rep4	average
sgORF50	0.007	0.017	0.012	0.01	0.0115
sgTSS57	0.267	0.332	0.382	0.353	0.3335
sgEF1a	0.558	0.701	0.661	0.667	0.64675
sgTSS68	0.005	0.008	0.011	0.012	0.009
sgTSSalt	0.083	0.148	0.149	0.149	0.13225
sgTSS72	0.428	0.49	0.519	0.47	0.47675
sgPolyA75	0.206	0.239	0.273	0.233	0.23775
sgTSS75	0.125	0.151	0.175	0.13	0.14525
vSAFE	0.335	0.387	0.436	0.407	0.39125
parent	0.323	0.45	0.454	0.394	0.40525

## Sheet: 48 hours
	rep1	rep2	rep3	rep4	average
sgORF50	0.025	0.077	0.086	0.085	0.06825
sgTSS57	0.56	0.64	0.68	0.74	0.655
sgEF1a	0.54	0.6	0.68	0.749	0.64225
sgTSS68	0.024	0.052	0.048	0.045	0.04225
sgTSSalt	0.67	0.82	0.81	0.86	0.79
sgTSS72	0.93	0.95	0.95	0.94	0.9425
sgPolyA75	0.57	0.67	0.67	0.8	0.6775
sgTSS75	0.298	0.37	0.44	0.52	0.407
vSAFE	0.92	0.97	0.95	0.96	0.95
parent	0.9	0.95	0.95	0.96	0.94
