# Supplementary material for: Enhancers and genome conformation provide complex transcriptional control of a herpesviral gene
Source: Mol Syst Biol. 2024 Nov 19;21(1):2. doi: 10.1038/s44320-024-00075-0 (PMC11696879; doi:10.1038/s44320-024-00075-0)
Supplement: Supplementary file 10 — Source data Fig. 1 [file 44320_2024_75_MOESM10_ESM.zip › Figure 1/1D/Average guide enrichment ORF68.xlsx]

## Sheet: Legend
	Coordinate and guide enrichment

## Sheet: Data
Coordinate	Guide enrichment
128001	0.163898
128004	0.0440485
128005	0.251152
128010	-0.134039
128013	-0.349767
128016	-0.205653
128017	0.299091
128019	0.123114
128039	0.385713
128056	-0.340014
128062	0.316805
128072	0.336451
128082	-0.202799
128091	-0.429232
128092	-0.0195642
128093	-0.10418
128094	-0.239282
128095	0.0337655
128096	-0.156677
128109	-0.0587469
128119	0.399808
128120	-0.503138
128121	0.126557
128124	0.375679
128136	-0.0206147
128139	0.386388
128142	0.19059
128147	-0.167803
128148	-0.0171365
128170	-0.609942
128178	0.250625
128183	-0.37483
128184	-0.293162
128185	-0.297738
128193	-0.562654
128198	-0.152045
128199	-0.293086
128202	-0.963048
128225	-0.177026
128226	-0.0149063
128232	-0.512867
128233	-0.0438013
128234	0.835978
128235	0.0811837
128237	0.0230346
128244	-0.000933387
128245	-0.0183833
128249	0.21975
128250	0.21975
128251	0.177309
128252	0.00991375
128256	0.386998
128263	0.491334
128264	-0.0693355
128269	0.044876
128276	-0.10683
128278	-0.0244197
128281	-0.112467
128283	-0.227917
128302	-0.686301
128303	-0.132502
128304	0.726592
128316	0.110036
128322	-0.278879
128324	-0.1209
128341	0.376959
128357	-0.183334
128358	-0.114222
128361	-0.108876
128362	-0.1965
128382	-0.179277
128383	-0.23405
128386	-0.390955
128396	0.485752
128399	-0.0347027
128400	-0.324181
128404	-0.418721
128406	-0.332503
128407	-0.43662
128418	0.256259
128423	0.0529672
128424	-0.193029
128462	-0.221594
128469	-0.108868
128481	-0.439573
128495	-0.439969
128496	-0.275173
128502	0.427166
128516	0.427166
128517	-0.131795
128518	-0.466563
128520	-0.155696
128522	-0.70635
128523	0.0407477
128550	-0.106247
128552	-0.120987
128559	-0.00943417
128560	0.313055
128580	-0.00519305
128596	-0.137108
128599	-0.440489
128600	0.309653
128615	-0.203785
128618	0.401996
128620	-0.132664
128637	-0.023943
128638	-0.348753
128651	0.00487486
128654	-0.00457415
128680	0.449477
128683	-0.0961631
128695	0.102052
128696	-0.439421
128711	0.350023
128712	-0.0841288
128722	0.0521724
128727	-0.448492
128728	0.180665
128755	0.083323
128765	-0.132056
128770	-0.066085
128771	-0.239231
128783	-0.00724766
128804	0.1312
128805	-0.230363
128815	-0.544667
128816	0.223648
128828	-0.0472985
128829	-0.0521951
128830	-0.139439
128836	-0.0926926
128842	0.0440734
128843	-0.0620741
128844	-0.0932442
128861	-0.251489
128862	-0.163505
128878	0.0459324
128898	-0.0843389
128901	0.184072
128902	-0.0337438
128903	-0.0589429
128909	-0.287731
128937	-0.0375574
128942	-0.0966665
128943	-0.0849189
128951	-0.0831186
128954	-0.177074
128955	0.445962
128958	0.680657
128992	0.451843
128993	0.326991
128994	-0.0913483
128998	-0.0525789
129016	-0.197171
129023	-0.0689676
129035	0.031723
129038	0.0617876
129039	-0.220907
129050	0.188714
129053	-0.0845182
129054	-0.360005
129055	-0.117699
129056	-0.182399
129064	-0.0611949
129065	-0.102445
129068	-0.100895
129077	0.516683
129086	-0.169125
129087	-0.182733
129092	-0.304218
129101	0.194338
129102	-0.240627
129103	-0.771188
129104	-0.771188
129131	-0.493697
129138	-0.245853
129139	-0.601737
129141	0.0176088
129145	-0.00574408
129153	-0.198114
129156	-0.446437
129163	-0.227653
129169	-0.355377
129170	-0.448869
129173	-0.146831
129176	-0.23794
129177	-0.204551
129190	-0.772388
129193	-0.506468
129194	-0.229494
129205	-0.631978
129233	-0.617792
129234	-0.0729444
129235	0.0554553
129243	-0.216813
129244	-0.256642
129254	0.0113048
129255	-0.0832718
129259	-0.374525
129264	-0.535697
129265	-0.646434
129266	-0.655778
129269	0.0254509
129281	-0.106774
129287	0.195399
129289	0.0553973
129292	-0.100018
129293	-0.0901601
129296	-0.153138
129297	0.329343
129304	-0.486953
129314	-0.692147
129317	-0.372835
129318	-0.466569
129319	-0.245101
129324	-0.0985923
129330	-0.291995
129331	-0.268924
129337	-0.221052
129353	-0.208409
129355	-0.313865
129356	-0.503862
129358	-0.445963
129359	-0.17341
129360	-0.427492
129366	-0.635567
129376	-0.655952
129379	-0.498584
129380	-0.682855
129381	-0.709615
129383	-0.320996
129396	-0.589347
129408	-0.215311
129409	0.0429003
129414	-0.447663
129422	-0.228904
129423	-0.492923
129429	-0.655411
129432	-0.382643
129435	-0.842125
129436	-0.784911
129437	-0.883561
129438	-1.08088
129452	-0.0211597
129462	-0.148667
129491	0.0685602
129499	-0.514673
129500	-0.659686
129506	-1.05309
129512	-0.5655
129518	-0.152962
129519	-0.792388
129529	-0.139287
129547	-0.257292
129548	-0.802188
129549	-0.620825
129552	0.0838002
129568	-0.464789
129569	-0.532093
129570	-0.494475
129572	-1.04943
129575	-0.150057
129580	-0.521422
129581	-0.390729
129586	-0.692755
129587	-0.466652
129608	-0.875577
129613	-0.727426
129614	-1.16812
129615	-0.0905525
129628	-0.659752
129644	-0.727182
129656	0.0572331
129659	-0.332825
129662	-0.369024
129682	-0.0806494
129686	-0.877653
129704	-0.27748
129708	-0.798205
129709	-0.594975
129710	-1.00401
129712	-0.565714
129721	-1.17582
129725	-0.751548
129728	0.449066
129734	-1.12866
129735	-0.579923
129737	-0.793925
129738	-1.14504
129740	-1.05739
129741	-0.492813
129757	-1.76158
129758	-0.144782
129766	0.116828
129767	0.0506722
129768	-0.119926
129773	0.246911
129774	0.0975837
129775	-0.0877547
129791	-0.665466
129798	-0.625646
129800	-0.433157
129803	-0.26721
129814	-0.035936
129823	-0.670937
129824	-0.410207
129826	-0.0220294
129829	-0.146848
129830	-0.678992
129841	-0.415733
129842	-0.590254
129854	-0.148285
129860	-0.0255404
129865	-0.221243
129870	-0.0958893
129890	-1.13659
129891	-0.385535
129895	0.157845
129896	-0.853543
129902	0.00396046
129908	-0.760445
129914	-0.453769
129922	-0.0663751
129927	-0.349353
129931	-0.343036
129939	-1.08642
129946	-1.71796
129947	-0.859429
129960	-0.647626
129961	-0.330085
129968	-1.35772
129973	-0.38088
129977	-0.141623
129978	-0.541814
129981	-0.796856
129982	-0.745644
129983	-1.12944
129984	0.0127789
129985	0.198614
129990	-0.68258
129991	-0.870716
129994	-0.928491
129995	-0.27166
130003	-0.719637
130015	-0.161732
130027	-0.143263
130028	-0.642063
130029	-0.5314
130036	0.092726
130039	-0.168503
130040	-0.928364
130041	-1.2964
130048	-1.52467
130056	-0.382293
130062	-1.4975
130063	-1.53899
130065	-0.195453
130066	-0.0874333
130075	-0.930192
130078	-0.364616
130079	-0.615136
130080	-0.572316
130081	-1.15582
130084	0.343647
130096	-1.48725
130114	-0.406481
130135	0.102812
130136	-0.298771
130153	-0.39108
130156	0.0772183
130171	-1.1731
130175	-0.678784
130183	-1.31754
130188	-1.39947
130201	-1.71527
130207	-1.74842
130218	-1.86122
130224	-0.387486
130225	-0.138362
130236	0.28939
130243	0.10078
130252	-0.785417
130273	-0.166321
130277	-0.231322
130278	0.0413322
130279	0.215256
130291	0.0895166
130296	-0.219041
130315	-1.17326
130316	-2.09052
130320	-1.8913
130321	-0.673869
130335	-0.645871
130336	-0.920203
130337	-0.945442
130338	-0.576548
130342	-1.7489
130352	-1.76728
130356	-2.17044
130374	-1.53989
130375	-2.04285
130381	-1.22928
130386	-1.95577
130398	0.172892
130411	-0.124578
130412	-0.204294
130421	-1.47221
130422	-1.5745
130440	-2.2282
130443	-1.69089
130444	-1.23653
130447	-0.45032
130459	-0.0605496
130460	-0.124093
130476	-0.277747
130497	-1.75331
130513	-1.60858
130516	-0.953447
130533	-0.452762
130536	-0.616395
130537	-0.336138
130541	-0.540868
130542	-0.612595
130543	0.0216687
130555	-1.09357
130556	-0.396431
130557	-0.778582
130568	-0.90921
130572	0.0460619
130573	-1.75649
130579	-0.111258
130590	-0.356272
130599	-1.72718
130600	-1.02444
130615	-1.21987
130618	-1.18144
130619	-1.48161
130633	-1.42481
130647	-0.752542
130651	-1.0549
130660	-0.92291
130661	-0.36903
130662	-1.23424
130665	-1.31312
130666	-1.3186
130667	-0.977109
130671	-1.17511
130676	0.00803514
130688	-0.422702
130689	-0.112774
130690	-0.135192
130691	-0.208007
130704	-0.357042
130705	0.0671472
130708	0.0318235
130709	-0.50188
130721	-0.97404
130726	-0.471091
130727	-1.64213
130735	-2.03884
130750	-1.29164
130761	-0.215983
130774	-1.69643
130778	-2.32841
130783	-2.28583
130789	-1.75859
130792	-1.30485
130801	-0.397133
130807	-1.57216
130813	-2.35261
130820	-1.5831
130833	-1.89887
130837	-0.118052
130838	-0.166931
130843	-2.10371
130870	-1.49778
130894	-0.425496
130895	-1.00453
130919	0.0801882
130929	-1.54606
130951	-2.20451
130952	-2.7848
130954	-1.87054
130960	-2.03258
130961	-2.1518
130962	-0.804324
130965	-1.64405
130966	-0.389864
130967	-1.58885
130987	-0.674616
130988	-0.913041
130989	-0.820292
130991	-0.136977
131001	-2.16094
131002	-2.14675
131007	-2.10592
131047	-0.891052
131049	0.228644
131057	-1.90254
131061	-1.14321
131076	-2.27709
131080	-1.67305
131087	-0.883453
131092	-2.06752
131093	-2.09554
131096	-2.45411
131097	-2.45411
131098	-1.77608
131099	-1.58654
131110	-1.61506
131122	0.241531
131123	-1.93151
131129	-2.36069
131138	-1.56188
131140	-2.33147
131141	0.148639
131145	0.275691
131152	0.250087
131157	0.110443
131163	-0.817252
131164	0.346657
131165	0.283939
131185	-0.781695
131186	-0.467455
131192	-0.917759
131204	-0.0781792
131206	-0.400637
131221	-2.04752
131224	-1.65748
131225	-0.0816104
131231	-1.72157
131232	-2.16196
131233	-0.681204
131236	-2.22428
131240	-2.39533
131241	-2.67634
131246	-0.809257
131252	-0.995121
131261	-0.80183
131262	-0.80183
131263	-0.223156
131282	-2.22451
131295	-1.35303
131301	-0.366191
131302	-1.29823
131303	-2.2033
131304	-2.12521
131305	-1.60581
131324	-1.1619
131326	-0.181708
131339	-0.257034
131350	-0.0362943
131351	-1.43336
131353	-2.05492
131354	-2.05492
131355	-2.13128
131356	-2.18588
131362	-0.622734
131380	-2.14091
131384	-2.12799
131407	-2.0715
131408	-2.0715
131409	-1.90605
131422	-2.11438
131425	-1.27579
131428	-1.33791
131431	-2.36939
131447	-1.57921
131473	-0.0731293
131475	0.0341182
131476	-0.68174
131486	-0.886114
131487	-1.54836
131495	-1.64894
131500	-1.6519
131501	-0.853686
131508	-0.39153
131512	-0.755049
131513	-1.0626
131516	-2.64693
131569	-0.519477
131572	-0.323669
131575	0.694549
131578	0.13747
131581	-0.0181792
131582	-0.59255
131599	0.0143181
131603	-0.373207
131622	0.0236791
131623	-0.0934488
131624	-0.537517
131630	-0.910328
131636	-1.77492
131650	-1.81537
131656	0.0354518
131673	0.117191
131679	-0.160907
131680	0.111308
131685	-0.935771
131686	-0.796114
131689	-1.94421
131692	-2.08007
131695	-1.33694
131702	-1.44262
131707	-0.709546
131710	-1.32861
131714	-1.43844
131715	-1.89978
131716	-1.72095
131719	-0.961972
131720	-0.961972
131721	-1.8491
131729	-1.97397
131743	-1.52265
131746	-1.26358
131749	-0.937822
131753	-1.19711
131754	-0.84871
131761	-1.29496
131769	-1.71117
131772	0.211832
131773	-0.198977
131779	-0.301022
131780	-0.614058
131785	-1.18843
131786	-1.71555
131807	-1.56846
131808	-1.59049
131809	-1.38489
131817	-1.77463
131818	-0.512244
131822	-0.873156
131829	-1.05994
131830	-0.784858
131838	-1.058
131851	-0.332827
131867	-1.5007
131877	-0.709546
131882	-1.32853
131883	-0.731783
131914	-0.795088
131920	-1.43108
131932	-2.11157
131933	-0.551592
131940	-1.72946
131952	-1.81117
131953	-1.68654
131954	-1.52342
131955	-1.20091
131968	-1.55525
131969	-1.15532
131971	-1.67307
131982	-0.721925
131995	-0.92354
131996	-1.12237
131997	-0.783732
132001	-0.279011
132002	-0.421345
132014	-0.350692
132015	-0.81324
132034	-2.0828
132041	-1.45905
132044	-2.65531
132052	-0.255579
132056	-1.9412
132064	-1.51081
132068	-0.702891
132069	-0.208694
132073	-1.72463
132078	0.0330305
132079	0.453321
132094	-0.257055
132095	-0.102017
132097	-0.186311
132103	-1.12484
132104	-0.990404
132116	0.193528
132130	-0.0344146
132154	-0.845224
132170	-1.68875
132171	-0.425068
132178	-1.44249
132183	-1.73441
132198	-0.404101
132210	-0.854373
132211	-0.646408
132212	-0.412019
132226	-1.06158
132229	-1.07079
132230	-0.97331
132231	0.0545228
132251	-1.34001
132263	-1.01813
132264	-1.16933
132274	-0.312861
132275	-0.02273
132277	-0.683914
132280	-0.813091
132289	-0.888951
132311	-0.335581
132312	-0.866149
132313	-0.688856
132314	-1.49816
132318	-0.126079
132319	-0.000496246
132336	-0.432224
132337	-0.529203
132353	-0.0232166
132358	-1.91653
132361	-1.9276
132379	-1.06437
132385	0.135204
132386	0.0447201
132391	-0.0778749
132406	-0.290687
132421	-0.199913
132422	-0.259002
132437	0.138876
132438	0.451239
132439	-0.211194
132442	-0.69693
132443	-0.63037
132444	-0.622307
132445	-0.425182
132460	-0.265253
132463	0.0468116
132471	-0.133462
132472	-0.339608
132490	0.600206
132509	-1.01812
132511	-0.384077
132512	-0.315021
132518	-0.594172
132523	-0.792266
132524	-1.15346
132527	-0.0978202
132528	-0.171054
132529	-0.310327
132551	-0.0579461
132557	0.184435
132558	-0.0273231
132564	0.413021
132565	0.153544
132570	-0.457811
132578	-0.313253
132579	-0.313253
132580	-0.236173
132584	-1.2241
132587	-0.204859
132593	-1.46895
132606	-1.15424
132610	-0.106519
132612	-1.48261
132625	-1.02718
132627	-0.564519
132633	-1.13377
132634	-0.396053
132647	0.162583
132674	-0.449967
132675	-1.04095
132676	-0.494557
132678	-0.238672
132679	0.356731
132688	-0.868529
132689	-1.10661
132691	0.0832583
132692	-0.550049
132695	-0.0770115
132696	-0.0195544
132711	0.336086
132727	-0.812326
132739	-0.0226398
132753	-0.162319
132778	0.0173484
132790	-0.879436
132795	-0.650872
132813	0.207207
132814	-0.711045
132829	-0.0557702
132830	-0.0735348
132840	0.00947639
132843	-0.432938
132860	-0.822541
132861	-0.822541
132862	-0.432839
132868	-0.257504
132876	-0.734554
132877	-0.839186
132884	-0.131726
132885	-0.0694367
132889	-0.471625
132900	-0.758445
132901	-0.365373
132904	0.451067
132908	0.112987
132921	-0.100924
132922	-0.0600398
132923	-0.173132
132937	-0.4787
132952	-0.195834
132953	-0.0472066
132957	0.0287421
132968	-0.241339
132969	-0.335105
132972	-1.4423
132973	0.0339623
132978	0.35794
132979	0.0335725
132980	-0.0747255
132987	-0.230002
132988	-0.274006
132992	0.101157
132993	-0.735722
132996	-0.384142
132997	0.403558
133032	0.167996
133041	0.0651625
133053	0.135511
133081	-0.587532
133099	-0.498554
133108	0.55104
133113	-0.295626
133119	-1.06601
133124	-1.35419
133144	-0.448336
133151	-0.122735
133164	-0.181933
133171	-0.492771
133177	-0.0478142
133180	0.398669
133181	0.369062
133185	-0.520437
133199	-0.135063
133200	-0.234583
133201	-0.144717
133205	-0.553443
133216	-0.0884425
133218	0.210277
133246	-0.207343
133250	-0.193216
133251	-0.133912
133257	-0.552237
133258	0.0734111
133263	-0.000709231
133264	-0.860084
133280	-0.598689
133290	-0.146292
133306	0.0214253
133309	0.0224242
133310	0.481208
133311	-0.0922358
133317	-0.333755
133320	0.297541
133344	-0.157969
133347	-0.126742
133366	0.304052
133367	0.216303
133368	-0.0555556
133375	0.190898
133376	-0.0377777
133383	0.0995546
133392	-0.284868
133410	0.562462
133413	-0.856906
133419	0.0639563
133443	-0.112099
133445	0.0170578
133446	-0.335711
133461	-0.466793
133462	-0.340758
133476	-0.0390592
133491	-0.345028
133492	-0.196163
133499	-0.38957
133511	-0.350756
133518	-0.0942885
133519	-0.0798579
133520	-0.0197005
133526	0.148105
133539	0.318439
133540	-0.0837094
133542	0.202139
133604	0.343118
133633	-0.155208
133635	0.00472366
133636	-0.0111027
133655	0.031908
133656	0.0523924
133659	-0.349524
133673	0.0922634
133685	0.110962
133697	-0.0495182
133713	0.299503
133714	-0.724999
133731	1.01176
133737	-0.106513
133745	-0.49604
133750	-0.225526
133751	-0.388326
133758	0.0280973
133773	-0.105488
133790	-0.395711
133793	0.0111577
133805	0.219765
133812	0.149295
133841	0.279867
133842	0.108379
133856	0.570727
133857	0.00726563
133860	-0.199651
133861	-0.252644
133862	-0.231992
133863	0.263071
133866	-0.152077
133872	-0.750827
133877	0.162982
133882	0.163678
133885	-0.107232
133890	-0.111468
133907	-0.182224
133908	-0.0354228
133915	0.12163
133919	0.142043
133940	0.648625
133941	-0.0200239
133946	-0.501183
133957	-0.10081
133958	-0.379946
133968	0.0512514
133996	0.34176
