# Supplementary material for: Enhancers and genome conformation provide complex transcriptional control of a herpesviral gene
Source: Mol Syst Biol. 2024 Nov 19;21(1):2. doi: 10.1038/s44320-024-00075-0 (PMC11696879; doi:10.1038/s44320-024-00075-0)
Supplement: Supplementary file 11 — Source data Fig. 2 [file 44320_2024_75_MOESM11_ESM.zip]

Archive with 8 entries (4 files):
- Figure 2/2B/
- Figure 2/2B/Relative gene expression of sgTSS68.xlsx
- Figure 2/2C/
- Figure 2/2C/Relative gene expression of sgTSSalt.xlsx
- Figure 2/2D/
- Figure 2/2D/Relative gene expression of sgTSS72.xlsx
- Figure 2/2E/
- Figure 2/2E/Relative Nascent RNA expression.xlsx
