# Supplementary material for: Enhancers and genome conformation provide complex transcriptional control of a herpesviral gene
Source: Mol Syst Biol. 2024 Nov 19;21(1):2. doi: 10.1038/s44320-024-00075-0 (PMC11696879; doi:10.1038/s44320-024-00075-0)
Supplement: Supplementary file 11 — Source data Fig. 2 [file 44320_2024_75_MOESM11_ESM.zip › Figure 2/2B/Relative gene expression of sgTSS68.xlsx]

## Sheet: Legend
		Relative viral RNA expression of cells containing guides targeting TSS68

## Sheet: Data
	sgTSS68
K1	1.11139
ORF4	0.906484
ORF6	1.00412
ORF7	1.06432
ORF8	1.10203
ORF9	1.00429
ORF10	0.961503
ORF11	0.906318
ORF2	0.965798
K3	1.04974
ORF70	1.01591
K4	0.999084
K4.1	1.10158
K4.2	1.04412
1.4_kb_mRNA	0.894394
K5	1.01149
K6	0.936277
K7	1.33736
PAN	0.973628
ORF16	0.904513
ORF17	0.845803
ORF18	0.94125
ORF19	0.951949
ORF20	1.04556
ORF21	0.990556
ORF22	0.893525
ORF23	0.867853
ORF24	0.983648
ORF25	0.992547
ORF26	0.872435
ORF27	0.792347
ORF28	1.05029
ORF29A	0.969264
ORF30	0.998932
ORF31	1.02712
ORF32	0.953322
ORF33	0.918984
ORF34	1.01211
ORF35	1.05227
ORF36	0.946154
ORF37	0.889639
ORF38	0.779607
ORF39	0.758797
ORF40A	1.05746
ORF42	0.741436
ORF43	0.863919
ORF44	0.917726
ORF45.1	1.12529
ORF46	1.09167
ORF47	0.927274
ORF48	0.990388
ORF50	0.976355
ORF49	0.865198
K8	0.8395
K8.1	0.744605
ORF52	0.725395
ORF53	0.798179
ORF54	0.691369
ORF55	0.787261
ORF56	0.87748
ORF57	0.842249
GFP-IRES-Hygro_cds	0.934797
K9	0.818825
K10	0.805646
K10.5	0.774795
K11	0.899793
ORF58	0.925778
ORF59	0.961092
ORF60	1.00462
ORF61	1.04324
ORF62	0.841809
ORF63	1.1485
ORF64	0.906485
ORF65	0.179852
ORF66	0.122956
ORF67	0.123041
ORF68	0.0613509
ORF69	0.345595
K12	0.731368
miR-K12-10	0.760027
miR-K12-9	0.692324
miR-K12-8	0.849762
miR-K12-7	0.749938
miR-K12-11	0.831108
miR-K12-4	1.24083
miR-K12-3	0.909332
ORF71	0.819909
ORF72	0.930746
ORF73	1.02895
K14	0.900858
ORF74	0.886914
ORF75	0.584939
K15	0.594228
