# Supplementary material for: Enhancers and genome conformation provide complex transcriptional control of a herpesviral gene
Source: Mol Syst Biol. 2024 Nov 19;21(1):2. doi: 10.1038/s44320-024-00075-0 (PMC11696879; doi:10.1038/s44320-024-00075-0)
Supplement: Supplementary file 11 — Source data Fig. 2 [file 44320_2024_75_MOESM11_ESM.zip › Figure 2/2C/Relative gene expression of sgTSSalt.xlsx]

## Sheet: Data
	sgTSSalt
K1	0.751474
ORF4	0.626503
ORF6	0.915594
ORF7	0.86015
ORF8	0.704767
ORF9	0.709981
ORF10	0.847887
ORF11	0.839423
ORF2	0.971576
K3	0.790963
ORF70	0.831576
K4	0.882487
K4.1	0.856854
K4.2	0.907887
1.4_kb_mRNA	0.675534
K5	0.800197
K6	0.787988
K7	0.648122
PAN	0.865111
ORF16	0.781481
ORF17	0.679803
ORF18	0.818431
ORF19	0.718483
ORF20	0.671981
ORF21	0.786115
ORF22	0.755236
ORF23	0.702559
ORF24	0.757261
ORF25	0.61263
ORF26	0.648542
ORF27	0.676637
ORF28	0.693513
ORF29A	0.772606
ORF30	0.66436
ORF31	0.743327
ORF32	0.761542
ORF33	0.781445
ORF34	0.761397
ORF35	0.810762
ORF36	0.764591
ORF37	0.793991
ORF38	0.893004
ORF39	0.711952
ORF40A	0.655442
ORF42	0.645122
ORF43	0.651097
ORF44	0.693091
ORF45.1	0.689053
ORF46	0.980474
ORF47	0.921536
ORF48	0.67834
ORF50	0.930972
ORF49	0.769797
K8	0.802394
K8.1	0.638797
ORF52	0.782119
ORF53	0.602676
ORF54	0.84846
ORF55	0.62153
ORF56	0.689359
ORF57	0.842461
GFP-IRES-Hygro_cds	0.974119
K9	0.60421
K10	0.59561
K10.5	0.475487
K11	0.532959
ORF58	0.824401
ORF59	0.834092
ORF60	0.768826
ORF61	0.748682
ORF62	0.504378
ORF63	0.632962
ORF64	0.57332
ORF65	0.38393
ORF66	0.342736
ORF67	0.354886
ORF68	0.315823
ORF69	0.276369
K12	0.375189
miR-K12-10	0.287847
miR-K12-9	0.0575163
miR-K12-8	0.124934
miR-K12-7	0.132914
miR-K12-11	0.136653
miR-K12-4	0.148361
miR-K12-3	0.128018
ORF71	0.416472
ORF72	0.427226
ORF73	0.606318
K14	0.425433
ORF74	0.398502
ORF75	0.366817
K15	0.340888

## Sheet: Legend
			Relative viral RNA expression of cells containing guides targeting TSSalt
