# Supplementary material for: Enhancers and genome conformation provide complex transcriptional control of a herpesviral gene
Source: Mol Syst Biol. 2024 Nov 19;21(1):2. doi: 10.1038/s44320-024-00075-0 (PMC11696879; doi:10.1038/s44320-024-00075-0)
Supplement: Supplementary file 11 — Source data Fig. 2 [file 44320_2024_75_MOESM11_ESM.zip › Figure 2/2D/Relative gene expression of sgTSS72.xlsx]

## Sheet: Legend
		Relative viral RNA expression of cells containing guides targeting TSS72

## Sheet: Data
	sgTSS72
K1	1.16123
ORF4	1.33387
ORF6	0.948035
ORF7	1.04977
ORF8	1.25287
ORF9	1.20642
ORF10	0.999832
ORF11	0.949263
ORF2	0.815556
K3	0.927267
ORF70	0.866461
K4	1.00447
K4.1	0.913586
K4.2	0.97067
1.4_kb_mRNA	1.00102
K5	0.866091
K6	0.820586
K7	0.789392
PAN	0.965153
ORF16	0.970001
ORF17	1.74179
ORF18	1.11947
ORF19	1.60103
ORF20	1.60754
ORF21	1.58772
ORF22	1.52719
ORF23	1.48645
ORF24	1.5678
ORF25	1.88536
ORF26	1.9609
ORF27	1.68791
ORF28	1.72729
ORF29A	1.17426
ORF30	1.67116
ORF31	1.71415
ORF32	1.46342
ORF33	1.53997
ORF34	1.36024
ORF35	1.53261
ORF36	1.30451
ORF37	1.15383
ORF38	1.17058
ORF39	1.50622
ORF40A	1.68957
ORF42	1.44236
ORF43	1.51236
ORF44	1.5081
ORF45.1	1.43166
ORF46	1.46175
ORF47	1.31876
ORF48	1.46785
ORF50	1.0714
ORF49	1.24874
K8	0.833436
K8.1	1.72501
ORF52	1.4692
ORF53	1.78391
ORF54	1.08785
ORF55	1.4429
ORF56	0.873425
ORF57	0.778441
GFP-IRES-Hygro_cds	0.948128
K9	1.32655
K10	1.28635
K10.5	1.15039
K11	0.975041
ORF58	0.982817
ORF59	1.0044
ORF60	1.06798
ORF61	1.07831
ORF62	1.45686
ORF63	1.25106
ORF64	1.36065
ORF65	1.34696
ORF66	1.22712
ORF67	1.28851
ORF68	1.23264
ORF69	1.04683
K12	0.884002
miR-K12-10	0.755349
miR-K12-9	0.295055
miR-K12-8	0.380299
miR-K12-7	0.757477
miR-K12-11	0.739217
miR-K12-4	0.633036
miR-K12-3	0.391084
ORF71	0.149239
ORF72	0.144976
ORF73	0.314003
K14	0.68149
ORF74	0.632411
ORF75	1.23039
K15	1.21373
