# Supplementary material for: Enhancers and genome conformation provide complex transcriptional control of a herpesviral gene
Source: Mol Syst Biol. 2024 Nov 19;21(1):2. doi: 10.1038/s44320-024-00075-0 (PMC11696879; doi:10.1038/s44320-024-00075-0)
Supplement: Supplementary file 11 — Source data Fig. 2 [file 44320_2024_75_MOESM11_ESM.zip › Figure 2/2E/Relative Nascent RNA expression.xlsx]

## Sheet: Data
Replicate	Guide	ORF68	ORF75
1	sgORF50	0.100901	0.277201
1	sgTSS57	0.960698	0.242698
1	sgTSS68	0.128137	0.950102
1	sgTSS75	0.251136	0.264401
1	vSAFE	1.49427	1.64688
1	sgTSSalt	0.222881	0.454576
1	sgTSS72	2.39372	3.84561
1	sgPolyA75	0.285402	0.273715
1	Unreactivated	0.00401574	0.062115
2	sgORF50	0.0159306	0.096555
2	sgTSS57	0.826338	0.1707
2	sgTSS68	0.114695	0.908342
2	sgTSS75	0.151771	0.150483
2	vSAFE	0.788159	1.04064
2	sgTSSalt	0.238179	0.361512
2	sgTSS72	1.52046	2.06576
2	sgPolyA75	0.296452	0.230361
2	Unreactivated	0.00128325	0.00822713
3	sgORF50	0.0462567	0.0531689
3	sgTSS57	0.919308	0.211595
3	sgTSS68	0.1237	0.698074
3	sgTSS75	0.314292	0.177942
3	vSAFE	0.742605	0.693712
3	sgTSSalt	0.304171	0.34333
3	sgTSS72	1.31547	1.92908
3	sgPolyA75	0.556947	0.266125
3	Unreactivated	0.00353728	0.00737905

## Sheet: Legend
		Relative nascent RNA expression at when indicated locus is targeted
