# Supplementary material for: Enhancers and genome conformation provide complex transcriptional control of a herpesviral gene
Source: Mol Syst Biol. 2024 Nov 19;21(1):2. doi: 10.1038/s44320-024-00075-0 (PMC11696879; doi:10.1038/s44320-024-00075-0)
Supplement: Supplementary file 12 — Source data Fig. 3 [file 44320_2024_75_MOESM12_ESM.zip]

Archive with 18 entries (9 files):
- Figure 3/3B/
- Figure 3/3B/Median Enrichment ORF50.xlsx
- Figure 3/3C/
- Figure 3/3C/Median Enrichment ORF68.xlsx
- Figure 3/3D/
- Figure 3/3D/Median Enrichment ORF75.xlsx
- Figure 3/3E/
- Figure 3/3E/Median Enrichment HygroR.xlsx
- Figure 3/3F/
- Figure 3/3F/Median Enrichment ORF57.xlsx
- Figure 3/3G/
- Figure 3/3G/Median Enrichment ORF72.xlsx
- Figure 3/3H/
- Figure 3/3H/ORF68 protein expression.xlsx
- Figure 3/3I/
- Figure 3/3I/RT-qPCR after knockout.xlsx
- Figure 3/3J/
- Figure 3/3J/ORF68 promoter expression.xlsx
