# Supplementary material for: Enhancers and genome conformation provide complex transcriptional control of a herpesviral gene
Source: Mol Syst Biol. 2024 Nov 19;21(1):2. doi: 10.1038/s44320-024-00075-0 (PMC11696879; doi:10.1038/s44320-024-00075-0)
Supplement: Supplementary file 12 — Source data Fig. 3 [file 44320_2024_75_MOESM12_ESM.zip › Figure 3/3B/Median Enrichment ORF50.xlsx]

## Sheet: Legend
			Guide enrichment at indicated viral coordinate

## Sheet: Data
Coordinate	Enrichment
71409	-0.205276
71424	-0.364731
71479	-0.444032
71482	-0.562063
71519	0.205979
71520	0.120824
71527	-0.149633
71528	-0.149386
71546	-0.187462
71567	0.0263631
71575	-0.168024
71579	-0.159662
71580	-0.140082
71581	-0.138466
71590	-0.0725166
71600	-0.452168
71607	0.0852705
71609	0.0948465
71614	-0.137399
71615	-0.137399
71618	0.0623515
71629	0.0611384
71638	0.0315278
71639	0.0307236
71656	0.0592749
71686	-0.401393
71691	-0.371048
71718	-0.0244174
71722	-0.137271
71759	-0.324622
71768	-0.646374
71789	0.0679261
71804	-0.000308199
71807	-0.209606
71816	-0.184448
71819	0.181699
71820	-0.410151
71822	-0.0410437
71823	-0.0991539
71844	-0.572042
71845	0.00586323
71851	0.111103
71867	0.0213347
71868	0.108059
71872	-0.305844
71878	-0.271685
71882	-0.226451
71890	0.974296
71899	0.000135521
71900	-0.127476
71905	-0.0736254
71919	0.126311
71927	-0.371836
71931	0.113188
71932	-0.0171631
71933	0.498808
71934	-0.0362099
71947	0.0918822
71948	0.149065
71949	0.184391
71954	-0.0115594
71959	-0.587649
71962	-0.270762
71963	-0.0194565
71968	0.19052
71984	-0.483539
71985	-0.0853849
72001	-0.135247
72002	-0.333813
72039	0.0639759
72041	0.477266
72058	-0.174404
72070	0.00766628
72071	-0.202244
72072	0.210989
72088	-0.286228
72100	0.127426
72101	0.389104
72119	0.295481
72128	0.023524
72129	0.023524
72134	0.792849
72136	-0.223504
72141	-0.0758099
72143	0.362196
72154	-0.295772
72160	-0.501011
72173	-0.288668
72176	-0.39498
72187	-0.669204
72193	-0.197541
72194	0.144001
72215	-0.344318
72216	-0.344641
72223	0.252944
72231	0.191266
72238	-0.268642
72248	-0.341726
72253	-0.330351
72254	-0.782362
72275	-0.0660446
72284	-0.247
72288	0.164235
72289	0.0929183
72290	1.05646
72291	-0.43918
72310	-0.382443
72319	-0.0376787
72331	-0.479048
72332	-0.479002
72333	-0.336991
72345	-0.0953375
72378	-0.205942
72382	-0.305983
72383	-0.3046
72387	0.0659732
72396	-0.471718
72399	-0.943173
72409	-1.4508
72412	-0.430416
72422	-1.04173
72430	-0.986593
72434	-1.10923
72442	-1.9538
72454	-1.67196
72455	-1.67196
72464	-1.73557
72476	-1.88184
72510	-1.12243
72511	-0.891309
72518	-2.02536
72520	-1.29376
72523	-1.35312
72540	-1.62157
72566	-1.58682
72568	-1.89113
72578	-0.191776
72617	-1.55427
72637	-0.650309
72639	-1.13506
72647	-0.245696
72652	-1.86972
72656	-1.20247
72657	-1.57468
72664	-0.956549
72678	-0.639765
72679	-0.533168
72689	-0.604081
72694	-1.62474
72695	-1.62606
72699	-2.00615
72709	-1.49163
72713	-1.49322
72714	-1.93408
72736	-1.84278
72760	-1.53539
72761	-1.19805
72762	-1.23687
72763	-2.35214
72779	-1.19018
72783	-2.21851
72786	-1.17478
72790	-1.28669
72820	-1.63734
72832	-1.44384
72833	-1.44384
72834	-1.1084
72835	-1.74485
72839	-1.25037
72840	0.179331
72843	-1.73415
72847	-1.73024
72861	-1.79846
72864	-1.65847
72876	-2.09678
72877	-2.09678
72892	-1.2672
72898	-1.76444
72899	-1.59831
72923	-1.68901
72924	-1.26765
72928	-1.39928
72946	-0.757387
72952	-0.739384
72958	-1.27593
72959	-1.83036
72961	-1.80584
72965	-1.83221
72973	-0.730862
72977	-1.35468
72981	-1.92553
72987	-0.274882
72989	-1.36081
72993	-1.02917
72994	-1.41672
73003	-1.3719
73008	-1.52857
73019	-2.30755
73024	-0.458089
73063	-1.27722
73074	-1.67388
73082	-0.444171
73086	-1.53129
73088	-0.989066
73093	-2.02841
73096	-0.791996
73100	-1.49169
73115	-1.10011
73117	-1.19944
73121	-1.22705
73122	-1.41088
73140	-1.70018
73156	-0.336123
73158	-1.16313
73163	-1.49914
73170	-2.03019
73174	-1.66799
73182	-1.95691
73183	-0.677193
73189	-1.79935
73199	-1.52702
73204	-1.43847
73221	-1.48613
73222	-1.48613
73225	-0.876895
73242	-1.05815
73246	-1.08082
73247	-1.08052
73253	-1.70879
73272	-1.7605
73273	-1.64584
73274	-1.60484
73278	-1.32976
73279	-1.90454
73287	-1.84137
73294	-2.28846
73307	-1.65331
73308	-1.8586
73309	-1.60398
73312	-1.63235
73313	-1.7237
73316	-0.861
73317	-1.59252
73324	-1.90898
73331	-1.1198
73332	-1.47096
73345	-0.94023
73357	-1.57773
73363	-1.32483
73390	-1.32295
73395	-0.220881
73396	-1.91989
73403	-1.57575
73404	-1.44369
73408	-0.969546
73411	-1.10317
73417	-1.15561
73429	-1.34515
73432	-1.76539
73442	-1.57787
73443	-1.66397
73444	-1.14794
73456	-0.991799
73465	-1.58557
73474	-0.929005
73479	-1.31095
73488	-0.995655
73489	-0.995655
73490	-1.01538
73491	-1.25218
73496	-0.885208
73499	-1.57177
73504	-1.53696
73518	-1.45853
73534	-1.0168
73539	-1.327
73543	-1.23409
73574	-1.65974
73582	-0.928978
73593	-1.12897
73594	-1.21802
73601	-1.43175
73602	-1.2872
73613	-1.29495
73628	-1.25159
73629	-1.1508
73636	-1.35492
73638	-1.33228
73645	-1.9143
73657	-2.00989
73658	-1.21801
73671	-1.67749
73674	-0.86109
73687	-0.962566
73702	-1.39622
73710	-1.72773
73711	-1.06087
73722	-0.620016
73725	-1.53879
73726	-1.54346
73727	-1.48045
73728	-1.41847
73729	-1.34641
73734	-1.37423
73735	-0.780087
73741	-1.71136
73742	-1.5591
73744	-2.09853
73748	-1.26825
73749	-1.64499
73774	-1.40193
73775	-1.65645
73776	-1.65409
73782	0.0554471
73786	-1.32336
73796	-2.1717
73799	-1.03067
73800	-1.04462
73810	-1.16856
73811	-1.60255
73815	-1.03607
73816	-0.822172
73817	-1.28059
73822	-0.741151
73831	-1.53069
73832	-1.53069
73835	-1.21945
73839	-1.00795
73844	-1.34057
73853	-0.796085
73859	-1.81934
73876	-1.54993
73879	0.32222
73882	-0.754257
73888	-1.23539
73891	-0.75904
73897	-0.598136
73917	-1.24807
73918	-0.566978
73935	-1.31272
73954	-1.41224
73972	-0.863129
73977	-0.628285
73984	-1.32557
73995	-1.4772
74002	-1.57829
74003	-1.38906
74010	-1.53923
74014	-1.50272
74015	-1.64514
74017	-2.02587
74035	-0.736397
74038	-1.2734
74041	-1.1561
74042	-1.98348
74050	-0.724478
74056	-0.777656
74068	-1.03462
74069	-1.21097
74077	-1.07928
74080	-0.984725
74082	-1.501
74099	-0.74643
74100	-0.739725
74115	-1.04286
74116	-0.654142
74117	-0.882571
74118	-1.08652
74121	-1.23669
74149	-1.29889
74150	-1.36699
74155	-1.24674
74156	-1.27699
74168	-1.23689
74169	-0.920391
74170	-1.57225
74177	-1.65414
74178	-1.65414
74193	-1.4194
74200	-0.890999
74201	-1.68703
74202	-1.63528
74203	-1.63609
74224	-1.92046
74228	-2.1919
74242	-1.02017
74246	-1.1132
74259	-1.87995
74262	-1.72322
74265	-0.0965981
74277	-1.24755
74278	-1.24828
74281	-1.48432
74282	-1.18024
74283	-1.39995
74284	-1.39995
74285	-1.3105
74290	-1.25999
74297	-1.07055
74298	-1.07055
74299	-1.1075
74302	-0.785349
74307	-1.24954
74319	-0.745071
74321	-1.24954
74324	-1.38321
74325	-2.11758
74347	-0.933734
74352	-1.04928
74353	-0.539708
74355	-0.596588
74362	-1.09252
74379	-0.703541
74380	-0.820764
74386	-1.10025
74393	-0.701203
74401	-0.791048
74414	-0.53006
74418	-0.605131
74423	-1.12443
74441	-0.240993
74452	0.155703
74453	-0.271862
74473	-0.121441
74480	-0.681041
74486	0.0664242
74487	-0.1112
74502	0.0205571
74512	-0.155457
74530	-0.182447
74562	0.00204661
74600	-0.190936
74601	-0.286893
74606	0.168534
74623	-0.49145
74626	-0.114275
74635	-0.223129
74642	-0.467759
74662	-0.138475
74663	0.112312
74675	-0.260321
74692	-0.0166243
74699	-0.300115
74700	0.140649
74705	-0.778159
74706	0.150908
74707	-0.335521
74738	-0.706468
74757	-0.265136
74758	-0.42037
74760	0.460274
74773	-0.202005
74774	-0.0174441
74787	-0.24185
74790	-0.0446696
74791	0.281264
74792	-0.219969
74809	0.548336
74838	-0.143651
74840	0.185192
74852	0.328331
74853	-0.291576
74859	-0.387622
74860	0.382357
74861	-0.0148538
74864	0.119946
74869	-0.260992
74873	-0.407786
74892	-0.00507152
74902	0.227472
74904	0.724813
74906	0.0825791
74907	0.0825791
74913	-0.0387863
74920	-0.143164
74921	0.113973
74938	-0.304073
74967	0.342343
74973	0.0988359
74974	-0.427859
74975	-0.427859
74977	0.458998
74980	0.0512399
74984	-0.612476
75003	-0.154064
75004	0.181988
75007	-0.370335
75016	-0.578181
75037	-0.0483305
75046	-0.024505
75050	-0.251277
75071	-0.115556
75089	-0.287323
75101	-0.0837466
75105	-0.0352678
75120	-0.339238
75121	0.117723
75122	-0.390297
75127	-0.843708
75134	-0.154546
75138	-0.083615
75139	-0.378587
75158	-0.347764
75159	-0.194108
75160	-0.199771
75161	-0.157846
75162	-0.228356
75175	-0.573693
75176	-0.286797
75177	0.116287
75194	0.0962568
75198	-0.0974925
75199	-0.0974925
75203	-0.0575261
75206	0.34114
75207	0.209271
75208	0.208691
75217	0.0502945
75218	0.0475118
75219	0.00305337
75220	0.0556086
75221	0.0591811
75225	0.245366
75226	0.246001
75240	-0.0949256
75241	-0.0949256
75250	-0.0428732
75251	-0.0428732
75261	0.102593
75271	0.697111
75281	-0.588653
75293	-0.697494
75319	-0.608292
75320	0.209299
75324	-0.185667
75333	0.590379
75374	-0.209045
75383	-0.176127
75384	-0.0191093
75391	-0.0976812
75403	-0.206636
75407	-0.402753
75415	0.0335308
75423	0.0583958
75424	0.0583958
75432	-0.340222
75446	-0.263721
75449	-0.0756028
75455	-0.323988
75470	-0.156597
75494	0.208713
75498	-0.439692
75503	0.206101
