# Supplementary material for: Enhancers and genome conformation provide complex transcriptional control of a herpesviral gene
Source: Mol Syst Biol. 2024 Nov 19;21(1):2. doi: 10.1038/s44320-024-00075-0 (PMC11696879; doi:10.1038/s44320-024-00075-0)
Supplement: Supplementary file 12 — Source data Fig. 3 [file 44320_2024_75_MOESM12_ESM.zip › Figure 3/3C/Median Enrichment ORF68.xlsx]

## Sheet: Data
Coordinate	Enrichment
130003	0.034174
130015	0.348295
130027	0.208252
130028	-0.245136
130029	0.141235
130036	0.468423
130039	0.606579
130040	0.459398
130041	0.541266
130048	0.0118599
130056	0.137357
130062	-0.24633
130063	-0.109618
130065	0.0876462
130066	0.0876462
130075	-0.12939
130078	0.947955
130081	0.780955
130096	-0.249354
130114	0.396731
130135	-0.0743215
130136	-0.121861
130153	0.253403
130156	-0.0948388
130171	-0.0767262
130175	0.254939
130183	0.434245
130188	0.0943172
130201	-0.0814139
130225	-0.126019
130236	1.31141
130243	-0.0899021
130252	-0.239994
130273	0.332547
130296	0.069165
130315	-0.514652
130316	-0.141512
130320	0.367787
130321	-0.0339757
130335	-0.0735153
130336	-0.0734937
130337	0.183841
130338	0.183841
130342	-0.0527804
130352	-0.302731
130356	0.0781438
130374	-0.234518
130375	-0.257749
130381	0.313687
130386	-0.529373
130398	-0.0344068
130411	0.0600078
130412	-0.155855
130421	-0.172025
130422	-0.296499
130440	0.322216
130443	-0.0402658
130444	0.441374
130447	0.203153
130459	0.368026
130460	-0.187398
130476	-0.195647
130497	0.211515
130513	0.320031
130516	-0.159464
130533	0.236019
130536	0.385697
130537	0.385697
130541	-0.166226
130542	0.761081
130543	0.282613
130555	0.767015
130556	0.240827
130557	-0.0672644
130568	0.21379
130572	0.129081
130573	-0.0310824
130579	0.848107
130599	0.5535
130600	-0.00945115
130615	-0.0124994
130618	0.0756114
130619	0.0450934
130633	0.179986
130647	0.520136
130651	0.872151
130660	-0.220257
130661	0.43216
130662	0.934521
130665	0.263595
130666	0.587297
130667	0.753957
130671	0.475281
130676	0.0450493
130688	0.748104
130689	0.435516
130690	0.101851
130691	0.101307
130704	0.0289219
130705	0.0289219
130708	-0.105582
130709	-0.105582
130721	0.584542
130726	0.505264
130727	0.694359
130732	0.306409
130735	0.699639
130750	0.354073
130761	0.0894018
130774	-0.10949
130778	-0.357853
130783	0.0484222
130789	0.527081
130792	0.406158
130801	0.311686
130807	0.788607
130813	0.425755
130820	0.588239
130833	0.597845
130837	0.52505
130838	-0.359588
130843	0.338447
130870	0.317857
130894	-0.715442
130895	-0.496774
130919	-0.0893092
130929	0.533733
130951	-0.0220031
130952	-0.35588
130954	-0.373242
130960	-0.354334
130961	0.355693
130962	1.12146
130965	0.146345
130966	-0.151317
130967	-0.12083
130987	-0.370865
130988	0.387348
130989	0.0401841
130991	0.281197
131001	-0.533471
131002	-0.556139
131007	0.422613
131047	-0.577313
131049	-0.401336
131057	-0.177152
131061	-1.03712
131076	0.216119
131080	0.295243
131081	0.316228
131087	0.60132
131092	-0.2566
131093	-0.2566
131098	-0.263744
131099	-0.401338
131110	0.629464
131122	-0.331834
131123	-0.66609
131129	-0.403013
131138	0.132658
131140	-0.866162
131141	0.107698
131145	0.328973
131152	0.208943
131157	0.336858
131163	-0.358365
131164	-0.358365
131165	0.0730231
131185	-0.706267
131186	-0.700962
131192	-1.24173
131204	-0.424942
131206	-1.25296
131221	0.0736409
131224	-1.72908
131225	0.131866
131231	-0.696842
131232	-0.696842
131233	0.223722
131236	-1.02487
131240	-0.256061
131241	-0.276231
131246	-0.490248
131252	-1.26269
131263	-0.689999
131282	-1.17345
131295	-0.380487
131301	-0.93309
131302	-1.60073
131303	-0.758969
131304	-0.758969
131305	-0.594953
131324	-1.03297
131326	-0.110987
131339	-0.73852
131350	-1.18743
131351	-0.731533
131355	-1.57655
131356	-1.3433
131362	0.306409
131380	-0.806526
131384	-1.14193
131409	-0.878655
131422	-1.73938
131425	-1.49219
131428	-0.936384
131431	-1.2456
131447	-0.814647
131473	-1.25337
131476	-0.589192
131486	-1.03839
131487	-1.40874
131495	-1.22852
131500	-1.11401
131501	-1.51166
131508	-0.836918
131512	-0.671438
131513	-1.49411
131516	-0.809816
131569	-0.203214
131572	-0.0984597
131575	-0.469913
131578	-0.114913
131581	-0.255313
131582	0.243212
131599	-0.0854021
131603	0.275543
131622	-0.158171
131623	-0.181329
131624	-1.89481
131630	-0.617322
131636	-1.01391
131650	-1.23422
131656	-0.255056
131673	-0.870149
131680	-0.881311
131685	-1.34683
131686	-1.34683
131689	-1.01876
131692	-1.45312
131695	-0.72902
131702	-0.344606
131707	-0.326706
131710	0.167574
131714	-1.14175
131715	-1.28401
131716	-1.28401
131721	-1.10674
131729	-0.414184
131743	-0.564375
131746	-1.197
131749	-0.663509
131753	-0.442053
131754	-2.18082
131761	-1.43891
131769	-0.518063
131772	-0.221357
131773	-0.72384
131779	-0.126551
131780	-0.373886
131785	-0.236418
131786	-1.22837
131807	-1.07757
131808	-1.10831
131809	-0.941671
131817	-1.43691
131818	-0.319665
131822	-1.30489
131829	-0.949772
131830	-0.949772
131838	-1.08774
131851	-0.945706
131867	-1.2134
131877	0.155849
131882	-1.20547
131883	0.442787
131914	-0.177562
131920	-0.846234
131932	-1.24353
131933	-1.24353
131940	0.436567
131952	-0.845249
131953	-1.27567
131954	-1.27888
131955	-0.87729
131968	-1.55647
131969	-1.08669
131971	-0.994659
131982	-0.506784
131995	-1.34684
131996	-1.30777
131997	-0.91384
132001	-1.42398
132002	-1.42753
132014	-1.46953
132015	-1.03179
132034	-1.00248
132041	-0.994618
132044	-1.91496
132052	-1.18599
132056	-1.21356
132064	-1.37947
132068	-0.663491
132069	-0.663491
132073	-1.15921
132078	-1.45373
132079	-0.212367
132094	-0.660498
132095	-0.660498
132097	-1.05661
132103	-0.409771
132104	-1.7374
132116	-1.20962
132130	-0.845767
132154	-1.55883
132170	-1.05049
132171	-0.9291
132178	-1.04064
132183	-1.5011
132198	-1.37925
132210	-0.563873
132211	-0.563771
132218	-0.120293
132226	-0.712058
132229	-0.865408
132230	-0.872226
132231	-0.98941
132251	-0.535068
132263	-0.96267
132264	-0.972203
132274	-1.03697
132275	-0.8608
132277	-1.06507
132280	-1.12319
132289	-0.439697
132311	-1.08711
132312	-1.11922
132313	-1.16588
132314	-0.923259
132318	-0.935386
132319	-0.741521
132336	-1.12805
132337	-1.12805
132353	-1.1526
132358	-0.890662
132361	-0.751305
132379	-1.08115
132385	-1.25403
132386	-1.17599
132391	-0.0155194
132406	-0.990363
132437	-0.390291
132438	-0.783901
132439	-0.739708
132442	-0.787981
132443	-0.631405
132444	-0.58684
132445	-0.135832
132460	-0.05535
132463	-0.535224
132471	-1.10749
132472	-1.05907
132490	-0.162434
132509	-0.37211
132511	-0.633264
132512	-0.313855
132518	0.152886
132523	-0.791192
132524	-0.791192
132527	-0.527203
132528	-0.652262
132529	-0.0451821
132551	-0.182803
132557	-0.743059
132558	-0.217051
132570	0.148544
132580	0.216896
132584	-0.0556565
132587	-0.248892
132593	-0.486901
132606	0.00268057
132610	-0.869915
132612	-0.138246
132625	-0.744657
132627	-0.179384
132633	-0.687789
132634	-0.634712
132647	-0.0492558
132674	-1.24293
132675	-0.509123
132676	-0.696388
132678	-0.323787
132679	-0.183641
132688	-0.335217
132689	-0.533925
132692	-0.335698
132695	-0.531372
132696	-0.186368
132711	-0.491099
132727	-0.676899
132739	-0.554985
132753	-0.0537141
132778	-0.00715371
132790	-0.117658
132795	-0.676623
132813	0.0474515
132814	-0.729551
132829	-0.174885
132830	-0.607642
132840	0.0751499
132843	-0.399548
132862	-0.395411
132868	-1.07706
132876	-1.18109
132877	-0.395892
132884	-0.337719
132885	-0.337719
132889	-0.88572
132900	-0.749962
132901	-0.749962
132904	-0.415153
132908	-0.681486
132921	-0.458655
132922	-0.843966
132923	-0.741474
132937	-0.761528
132952	-0.397968
132953	0.164073
132957	0.0472233
132968	0.00878126
132969	-0.993603
132972	-0.720064
132978	-0.062077
132979	0.839038
132980	-0.742374
132987	0.135882
132988	0.135882
132992	-0.480313
132993	-0.237375
132996	-0.895093
133032	-0.574828
133041	-0.543576
133053	-0.831236
133081	-0.612293
133099	-0.00669229
133108	-0.737544
133113	-0.49551
133119	-0.785948
133124	-0.626369
133144	0.300979
133151	-0.685482
133164	-0.760097
133171	-1.02843
133177	0.268394
133180	-0.763019
133181	0.192937
133185	-0.183235
133199	-0.179581
133200	-0.912568
133201	-0.912285
133205	-0.491145
133216	-0.0760788
133218	-0.501953
133246	-0.210124
133250	0.199339
133251	0.198485
133257	-0.952006
133264	-0.255511
133280	-0.949994
133290	-0.394994
133306	-0.570193
133309	-0.0999551
133311	-1.03749
133317	-0.773044
133320	-0.260818
133344	-0.256687
133347	-0.630274
133366	-0.512036
133367	-0.202532
133368	-0.461267
133375	-0.958974
133376	-0.455723
133383	-0.599289
133392	-0.385633
133410	-0.29954
133413	-0.17597
133419	-0.815482
133443	-0.689004
133445	-0.610844
133446	-0.712703
133461	-1.17781
133462	-0.723565
133476	-0.303716
133491	-0.0915753
133492	-0.908801
133499	-0.102186
133511	0.0590082
133518	-0.59815
133519	-0.359397

## Sheet: Legend
		Guide enrichment at indicated viral coordinate
