# Supplementary material for: Enhancers and genome conformation provide complex transcriptional control of a herpesviral gene
Source: Mol Syst Biol. 2024 Nov 19;21(1):2. doi: 10.1038/s44320-024-00075-0 (PMC11696879; doi:10.1038/s44320-024-00075-0)
Supplement: Supplementary file 12 — Source data Fig. 3 [file 44320_2024_75_MOESM12_ESM.zip › Figure 3/3D/Median Enrichment ORF75.xlsx]

## Sheet: Data
Coordinate	Enrichment
146203	-0.285605
146209	-0.208844
146215	-0.561446
146220	-0.279448
146235	0.622644
146252	-0.255018
146253	0.343973
146254	-0.20232
146257	-0.288877
146280	-0.293533
146281	-0.293533
146287	0.233943
146299	-0.399055
146322	-0.886841
146357	-0.0926684
146358	-0.252998
146365	-0.849108
146370	-1.17371
146412	-0.168013
146447	-0.355294
146457	-0.0920383
146460	-0.675483
146461	-0.347773
146464	-0.373213
146480	-0.22765
146487	0.204638
146492	-0.235312
146493	-0.135497
146500	-1.02955
146504	-0.232231
146505	-0.235214
146506	-0.386281
146526	-0.409869
146538	0.089969
146547	-0.518786
146548	0.210438
146549	-1.23021
146550	0.00416487
146561	-0.546142
146565	-0.511245
146567	-0.833752
146573	0.334416
146574	-0.286959
146577	-0.307042
146586	-0.331451
146593	-0.073488
146594	-0.034187
146598	0.0519783
146610	0.547732
146619	-0.375237
146620	-0.375237
146639	-0.164187
146667	0.0415409
146674	-0.684497
146689	0.114635
146691	-0.19534
146696	-0.0686033
146697	0.603507
146698	0.186172
146703	-0.422098
146704	-0.31675
146707	-0.515032
146723	-0.153633
146730	-0.383459
146735	0.14964
146738	0.0338789
146756	0.370018
146759	-0.622705
146763	-0.0423907
146768	-0.152902
146769	-0.153184
146770	0.125359
146771	-0.27846
146772	-0.389198
146787	-0.797928
146824	-0.66718
146825	-0.66771
146830	-0.134752
146838	-0.776674
146867	-0.217259
146868	-0.216822
146886	0.0628789
146901	0.00765798
146902	-0.596863
146907	-0.554337
146925	0.0959954
146928	-0.00679204
146952	-0.347788
146960	0.219962
146961	-1.2336
146962	-0.68294
146970	0.177848
146971	-0.525144
146973	-0.527321
146977	-0.527914
146984	-0.830687
146985	-0.374811
146986	-0.38233
146990	-0.752179
146998	-0.433311
147016	-0.683875
147017	-0.108892
147022	-0.841238
147034	-0.270476
147042	-0.53063
147048	0.441711
147051	0.690289
147059	0.194864
147077	-0.408844
147078	-0.385495
147082	-0.231173
147083	-0.373724
147084	-0.356695
147085	-0.487112
147101	0.224395
147104	-0.395329
147105	-0.814767
147110	-0.177786
147111	-0.177573
147115	-0.205778
147124	-0.449533
147175	-0.610032
147176	-0.33699
147177	-0.215762
147195	-0.136323
147196	0.151043
147204	-0.38532
147207	-0.117585
147234	-0.961839
147239	-0.47313
147246	-0.194552
147256	-1.51579
147262	0.0285212
147263	-0.607729
147264	-1.54819
147265	-0.280924
147268	-0.974326
147271	-0.505247
147276	-0.27223
147277	-0.313331
147278	-0.0849281
147285	-1.19473
147290	-0.673472
147293	-0.402803
147314	0.0529335
147318	-1.22416
147320	0.0799001
147327	-0.938473
147328	-1.38442
147332	-0.392538
147333	-1.30727
147345	-0.190445
147346	-0.648169
147367	0.127101
147368	-1.11016
147387	-0.563474
147391	-1.28461
147394	-0.514363
147400	-0.36444
147410	-0.791753
147421	-0.975989
147425	-0.526594
147429	-0.507159
147430	-0.506738
147453	-0.593631
147457	-0.671664
147459	-1.0448
147462	-0.587122
147463	-0.58754
147483	-1.2047
147498	-1.20276
147499	-1.16503
147514	0.048849
147516	-0.526756
147524	-0.801287
147525	-0.214314
147529	-1.02952
147530	-0.956625
147531	-0.956625
147532	-0.783393
147537	-0.454899
147538	-0.454899
147543	-0.599753
147544	-0.599753
147547	-0.97516
147548	-0.762301
147550	-0.229195
147551	-0.230242
147565	-0.468455
147569	-0.716343
147570	-0.10898
147571	-0.108591
147576	-0.563151
147599	-0.992239
147600	-1.29878
147626	-1.22903
147637	-0.756761
147646	-0.459638
147654	-1.68056
147661	-1.19086
147670	-1.05588
147672	-1.1414
147673	-0.509191
147674	-0.397494
147677	0.625206
147682	-0.479561
147683	-0.468641
147696	-1.24275
147698	-0.99592
147703	-0.0260648
147714	-0.731601
147718	-0.230162
147722	-1.23635
147726	-1.50424
147727	-0.645996
147729	-0.605958
147730	-0.797285
147735	0.181185
147742	-0.680726
147744	0.657423
147745	-0.437223
147759	-0.293048
147760	0.0558855
147768	0.025085
147769	-0.61387
147781	-1.26207
147782	-0.702005
147794	-0.739373
147805	-1.71258
147808	-0.931624
147811	-0.768148
147817	-0.814825
147821	-0.721182
147822	-0.338439
147840	-1.80492
147847	-0.609739
147853	-0.0211994
147854	-0.702694
147858	-0.818933
147859	-1.49361
147860	-0.196377
147868	-0.478946
147873	-0.700399
147880	-0.560087
147888	-0.187432
147912	-1.01059
147919	-1.08636
147920	-0.276977
147921	-0.538552
147922	-0.713404
147967	-0.801809
147970	-0.824924
147978	-0.709006
147979	-1.01654
147985	-1.02715
147997	-0.175359
148001	-1.41094
148002	-0.685067
148003	-1.17911
148016	-1.04349
148022	-0.929517
148023	-0.982233
148030	-0.682672
148033	-1.11585
148038	-0.982233
148042	-0.769092
148043	0.0646311
148044	-0.736794
148045	-0.470248
148048	-1.26308
148051	-0.312228
148052	-0.313146
148053	-1.39971
148065	-0.746411
148083	-1.06648
148088	-0.00999726
148089	-0.00999726
148090	-0.594071
148098	0.153766
148102	-0.835495
148103	-0.835495
148107	-0.503532
148113	-0.826412
148114	-0.827065
148134	-0.784681
148135	-0.784681
148141	-0.713891
148145	-0.562574
148154	-0.406895
148155	0.171898
148159	-0.283032
148161	-0.85783
148162	-0.754635
148163	-0.678521
148176	0.149383
148183	-0.502524
148190	-0.0609624
148198	-0.117771
148201	-0.23255
148214	-1.08671
148219	-1.1469
148227	-0.201537
148228	-0.887602
148273	-0.620851
148288	-0.620851
148289	-0.5317
148290	0.0195275
148293	-0.165215
148294	-0.15849
148297	-0.581075
148302	-1.2808
148323	-0.244719
148324	-1.21421
148339	-0.712589
148340	-0.0788072
148345	-0.549083
148348	-0.753566
148349	-0.715903
148357	-0.335137
148365	-1.20542
148366	-0.759165
148367	-1.1059
148372	-0.413242
148381	-0.273566
148387	-1.16251
148388	-0.535784
148389	-0.488924
148390	-0.0695374
148393	-0.604356
148394	-0.686626
148395	-1.1136
148411	-0.36781
148415	-0.14382
148416	-0.398496
148421	-0.382736
148422	-0.601523
148425	-0.86211
148426	-0.430848
148429	0.136325
148430	-0.191776
148464	0.391128
148467	-1.05305
148471	-0.431749
148477	-0.496477
148484	-0.391697
148485	-0.392332
148502	-0.349738
148503	-0.391568
148504	-0.277944
148505	-0.30131
148506	-0.376556
148510	-1.35395
148511	-0.926986
148512	-0.696908
148523	-1.04505
148524	-1.15802
148525	-1.13175
148534	-0.259188
148538	-1.04855
148542	-0.437775
148563	-1.11966
148567	-1.07371
148576	0.385124
148580	-0.779909
148581	-0.0412133
148582	0.0453966
148589	-1.27989
148598	-0.316361
148599	-1.04925
148606	0.0303697
148613	0.101416
148614	0.0150631
148621	-1.09577
148630	-0.755394
148633	-0.934789
148639	-1.26155
148646	-1.17367
148647	-0.91239
148663	-0.865974
148668	-0.941826
148675	-0.618312
148677	-1.02277
148678	-0.338629
148684	-1.02036
148695	-0.168676
148702	-1.06273
148703	-0.120202
148711	-1.39208
148720	-0.893968
148721	-1.08344
148734	-1.39642
148747	-0.712599
148748	0.0430263
148762	-0.161749
148765	-0.41646
148766	-0.912523
148770	-1.03075
148783	-1.2347
148786	-0.844623
148789	-1.04901
148809	-0.735226
148825	-0.929874
148826	-1.12069
148834	-0.183132
148849	0.190689
148867	-0.754255
148872	-0.906007
148873	-0.629831
148879	-0.883891
148880	-0.673838
148888	-0.951887
148891	-0.308032
148896	-0.553929
148908	-0.576249
148911	-0.593371
148912	-0.433462
148915	-1.02738
148920	-0.732372
148923	-0.565538
148931	-0.831292
148936	-0.899449
148939	0.143432
148945	0.0591852
148946	-0.125435
148959	-1.18129
148968	-0.358964
148982	-0.603018
148995	0.284055
148999	-0.884733
149011	-0.00414295
149017	-1.26313
149023	-0.454324
149026	-0.215482
149035	-0.759323
149040	-1.91235
149059	-0.835506
149074	0.177965
149077	-0.878228
149078	-0.945908
149092	-0.308443
149097	-0.530732
149098	-0.805248
149099	-0.805248
149105	-0.608887
149118	-1.03061
149124	-0.363031
149125	-0.634433
149137	-0.641772
149143	-0.3046
149144	-0.77314
149157	-0.597379
149158	-0.586433
149160	-0.188051
149164	-0.190492
149174	-1.44246
149176	-0.952534
149182	-0.439038
149194	-0.1484
149197	-0.266645
149198	-0.795394
149200	-0.886837
149206	0.40134
149207	-0.413212
149221	-0.673682
149224	-0.682891
149225	-0.886446
149230	-0.499794
149250	-0.668903
149264	-1.0192
149272	-1.65683
149274	-0.917659
149275	-0.917659
149276	-0.407005
149281	-0.30292
149289	-0.0295766
149295	-0.596059
149296	-0.527094
149299	-0.664159
149304	0.162826
149311	0.130086
149316	-1.04779
149332	-0.890611
149353	-0.512119
149361	-0.553211
149364	0.211766
149365	-1.15974
149376	-0.854072
149379	-0.722574
149386	-1.26856
149392	-1.38846
149395	-0.300156
149400	-0.240583
149403	-1.17445
149415	-0.413537
149416	0.0944509
149417	0.0944509
149422	-0.476987
149440	-0.549028
149449	-0.129754
149454	-0.424074
149464	-0.735063
149465	-0.286407
149466	-0.245381
149467	0.00109433
149471	-0.487073
149472	-0.990997
149473	-0.488043
149476	-0.525625
149479	0.0171026
149485	-0.249584
149486	-0.248937
149490	0.00107528
149512	0.0822448
149515	0.17829
149521	-1.16921
149528	-1.03155
149529	-1.02385
149549	-0.564279
149556	-0.659489
149560	-0.98393
149566	-0.53498
149571	-0.659489
149573	-0.925167
149576	-0.658897
149577	-0.113594
149584	-0.691581
149595	-0.0911587
149602	0.204164
149624	-1.12189
149625	-0.945123
149626	-0.167371
149629	-0.572979
149643	-0.438138
149644	-0.430633
149645	-0.54523
149650	-0.86791
149651	0.241172
149652	0.152856
149664	-1.1974
149665	-0.990138
149674	-0.677108
149677	-0.320904
149680	-0.902633
149682	-0.762824
149683	-1.27555
149689	0.0221134
149722	-0.346923
149728	-0.233736
149731	-0.571491
149735	-0.475185
149740	-0.989227
149743	-0.581369
149746	-0.251371
149747	-0.390987
149748	-0.661319
149756	-0.763365
149760	-0.914273
149761	-0.199512
149763	-0.075493
149764	-1.59054
149779	-0.972353
149780	-0.366777
149782	-0.627875
149788	-0.250181
149805	-1.217
149812	-0.162968
149817	-0.164898
149832	0.534654
149836	-0.23956
149846	-0.138471
149847	-1.47866
149851	-0.59606
149854	-0.736559
149860	-0.631215
149875	-0.634426
149883	-1.0136
149885	-1.58156
149886	-0.691452
149898	-0.106725
149899	-0.665964
149909	-0.517164
149916	-0.327302
149917	-1.11607
149932	-0.81219
149944	-0.151444
149961	-0.669223
149966	-0.344922
149967	-0.659708
149971	-0.537607
149978	-0.83351
149986	-0.381646
149990	-1.29118
149991	-0.311647
149995	-0.364419
150008	-0.749255
150012	-0.726677
150013	-0.84176
150022	-0.932989
150024	-0.195202
150025	-0.669014
150042	-0.719805
150043	-0.554061
150044	-1.22759
150058	-0.42656
150067	-0.912224
150076	-1.30788
150090	-0.920261
150091	-0.118547
150097	-0.372621
150101	-0.560416
150106	-0.719221
150108	-0.204172
150109	0.468851
150115	-1.17334
150133	-0.285759
150144	-1.18995
150145	-1.0976
150147	0.0233899
150148	-0.489893
150149	-0.440212
150150	-0.47921
150151	-0.00704555
150171	-0.703794
150172	-0.201915
150175	-1.17014
150187	-0.222604
150193	-0.350993
150198	-0.209143
150199	-0.834813
150213	-0.322165
150225	-0.116113
150226	-0.749357
150227	-0.0213529
150234	-0.635237
150235	-0.635237
150239	-0.307194
150240	0.256697
150241	-1.06161
150247	-1.00419
150255	-1.06161
150259	-0.77524
150264	-0.0124517
150265	-0.0124517
150267	-0.305656
150273	-1.31558
150274	-0.44457
150277	0.228962
150278	-1.21676
150287	-0.611611
150291	-0.987548
150294	-1.02622
150295	-1.02622
150312	-0.867382
150321	-1.70423
150333	-0.422217
150344	-0.571866
150351	-0.533706
150357	-0.367302
150358	-0.722487
150378	-0.462485
150386	-0.788883
150387	0.0633024
150391	0.0620561
150394	0.0601239
150403	-0.42913
150404	-0.42913
150410	-0.177562
150416	-0.0646838
150418	-0.401272
150419	-0.654374
150424	-0.9493
150431	-1.40352
150438	-0.120772
150439	-0.120772
150448	-0.237846
150455	-0.578245
150460	-1.21139
150469	-0.578245
150477	-1.27021
150487	-0.751635
150491	-1.27379
150493	-0.671399
150496	-1.2221
150498	-1.06858
150510	-1.2221
150511	-1.00482
150516	-1.17783
150517	-1.9177
150535	-1.62899
150554	-0.75377
150565	-0.0721398
150566	0.404987
150570	-0.102373
150571	-0.102711
150572	0.495113
150580	-0.0999064
150581	-0.0999064
150585	-1.09129
150586	-1.09129
150598	0.381944
150602	-1.00899
150603	-0.59036
150604	-0.535224
150609	0.0409323
150616	-1.06933
150640	-0.531652
150641	0.178978
150644	-0.842193
150647	-0.567604
150648	-0.661275
150653	-0.718474
150663	-0.250223
150664	0.129129
150679	-0.427831
150687	-0.520035
150694	0.0755797
150701	-1.14599
150705	-0.659526
150706	-0.659526
150712	-0.976889
150721	0.0142156
150722	-0.943797
150727	-0.803293
150735	-0.631758
150756	-0.599636
150769	-0.757756
150770	-0.542584
150782	-0.392336
150788	-0.302889
150800	-0.67899
150801	-0.67899
150802	-0.384203
150807	-0.728302
150827	-0.448565
150830	-0.305896
150831	-0.942764
150832	-0.462428
150833	-0.206794
150845	-0.672577
150848	-0.623586
150849	-0.722832
150861	-0.471215
150866	-1.05903
150867	-0.985436
150895	-0.84067
150907	-0.597747
150913	0.028174
150931	-0.681261
150932	-1.08816
150935	-0.0279606
150942	-0.385753
150962	-0.608737
150973	-0.263759
150978	-0.460691
150983	-1.55124
150987	-1.32413
150990	-1.08658
151008	-0.345518
151011	-1.15864
151012	-0.606233
151045	-0.369157
151051	-0.516561
151069	-0.439655
151073	0.111141
151079	-0.358227
151080	-0.3571
151084	-0.240287
151096	0.054844
151097	0.512354
151098	0.379027
151101	0.168537
151112	-0.34509
151113	0.390327
151114	0.256495
151117	0.174707
151120	-0.123163
151129	-0.014476
151130	0.50397
151137	-0.0434022
151138	-0.106221
151143	-0.0446113
151144	-0.226783
151159	-0.0111593
151160	-0.0111593
151161	0.225387
151167	-0.00840534
151193	-0.253757
151194	-0.0816541
151195	0.662194
151199	-0.17888
151205	0.48704
151237	0.193458
151252	-0.430028
151268	-0.375325
151280	-0.125114
151289	-0.242876
151312	-0.350268
151318	-0.398419
151321	-0.0659551
151322	-0.193756
151333	0.0761485
151334	0.0765183
151340	-0.463123
151354	-0.49283
151356	-0.456076
151357	-0.0155194
151371	-1.25157
151372	-0.570496
151375	-0.881418
151378	0.0246697
151383	-0.336157
151384	0.230115
151387	0.302854
151398	-0.239406
151402	-0.215194
151418	-0.485509
151419	-0.402032
151422	-0.131522
151429	-0.572492
151430	-0.325307
151443	-0.37098
151446	-0.283095
151448	-0.898131
151454	-1.15665
151460	-0.135797
151483	0.242592
151486	-0.199244
151491	-0.0925722
151515	0.133823
151516	0.468074
151517	-0.37188
151520	-0.0849705
151521	-0.816684
151534	-0.506686
151535	-0.507571
151546	-0.182237
151555	-0.658759
151558	0.594096
151559	-0.45586
151563	-0.0709315
151582	-0.253973
151584	-0.52889
151585	0.362544
151586	-0.123144
151590	-0.0498641
151595	-0.606806
151607	-0.0846585
151610	-0.0761263
151622	-0.0743032
151625	-0.0540244
151631	-0.727965
151634	0.205985
151637	0.357586
151638	-0.241169
151659	-0.147245
151662	-0.796788
151665	-0.286135
151674	-0.468122
151686	-0.553409
151699	-0.568635
151700	-0.663687
151715	-0.460512
151718	-1.14068
151719	0.0890329
151744	-0.0732426
151747	-0.392362
151759	0.0326373
151777	-0.229146
151785	-0.0679728
151797	-0.173869
151837	-0.238177
151852	-0.55052
151906	-0.103512
151921	-0.905143
151929	-0.225393
151930	-0.382273
151933	-0.165146
151966	-0.606715
151967	-0.455968
151969	-0.338878
151980	-0.00373728
151987	-0.288977
152036	-0.0169419
152041	-0.0198182
152062	0.00327764
152066	-0.0308567
152087	-0.673023
152103	-0.697555

## Sheet: Legend
	Guide enrichment at indicated viral coordinate
