# Supplementary material for: Enhancers and genome conformation provide complex transcriptional control of a herpesviral gene
Source: Mol Syst Biol. 2024 Nov 19;21(1):2. doi: 10.1038/s44320-024-00075-0 (PMC11696879; doi:10.1038/s44320-024-00075-0)
Supplement: Supplementary file 12 — Source data Fig. 3 [file 44320_2024_75_MOESM12_ESM.zip › Figure 3/3E/Median Enrichment HygroR.xlsx]

## Sheet: Data
Coordinate	Enrichment
95011	-0.0137415
95027	-0.23622
95028	-0.236837
95049	-0.193886
95059	0.310627
95066	-0.254213
95067	0.0698609
95068	-0.460085
95086	-0.0277771
95090	0.447038
95091	-0.169641
95093	-0.0488254
95094	-0.0961425
95100	-0.956769
95102	-0.245885
95105	-0.137203
95108	-0.204531
95116	0.0597382
95119	-0.25853
95120	0.0185761
95132	-0.451374
95142	-0.434184
95150	-0.00682453
95159	-0.488127
95171	-0.463761
95172	0.11905
95189	-0.562563
95200	-0.289677
95201	-0.289388
95223	-0.357949
95228	-0.153828
95237	-0.196982
95238	0.791836
95295	-0.220826
95298	-0.0923288
95299	-0.116172
95300	-0.0373027
95306	-0.0417292
95315	-0.431953
95322	-0.254585
95323	-0.126936
95358	-0.083559
95380	-0.459343
95383	-0.0152192
95397	-0.430785
95406	-0.183901
95412	-0.00963889
95424	-0.347035
95426	-0.138078
95427	0.0394535
95445	-0.745722
95454	0.953099
95481	-0.380224
95482	-0.162116
95486	-0.0387818
95498	-0.205569
95499	-0.206723
95500	0.712244
95501	-0.307471
95507	-0.411019
95508	-0.41088
95513	-0.327943
95520	-0.511962
95528	-0.548069
95536	-0.126018
95552	-0.189483
95555	-0.0607668
95569	-0.236401
95583	-0.392222
95586	-0.446925
95614	-0.43922
95632	-0.147844
95633	-0.130086
95634	-0.185614
95635	-0.185526
95651	-0.313255
95652	0.274414
95664	-0.355735
95678	0.872201
95691	-0.665527
95746	-0.313539
95773	-0.315723
95774	-0.448854
95781	-0.189791
95782	-0.327752
95783	-0.249103
95786	-0.38891
95796	-0.412137
95810	0.13111
95811	0.0245716
95813	-0.244325
95820	-0.00538691
95833	-0.815777
95844	-0.837643
95852	-0.241467
95890	-0.0514723
95897	-0.0462338
95909	0.279034
95910	-0.628602
95914	0.205996
95922	-0.514261
95923	0.0363412
95926	-0.228025
95932	0.241598
95933	-0.0133964
95934	-0.203992
95942	-0.227981
95956	0.0898481
95957	0.0898481
95962	0.196071
95965	-0.0322566
95966	-0.305459
95967	-0.356631
95968	-0.431806
95977	0.4391
95981	0.0355671
95982	0.403828
95983	0.295188
95986	-0.103443
95987	-0.193584
95988	-0.19421
95991	-0.0274945
95992	0.0625344
95995	-0.0219451
96011	0.23531
96045	-0.518782
96052	-0.0757959
96053	-0.362891
96058	-0.154697
96069	-0.0375995
96070	0.681127
96072	-0.260056
96076	-0.255227
96080	0.308562
96085	-0.0181689
96086	-0.279749
96092	-0.0169524
96093	0.104537
96107	0.13215
96111	-0.0454472
96122	-0.579055
96133	-0.447031
96144	0.0675082
96145	0.475338
96162	0.0128794
96168	0.192642
96169	-0.200597
96174	0.299675
96175	0.175797
96180	-0.140915
96181	0.341046
96182	0.0173425
96188	-0.10041
96201	0.377333
96203	-0.11226
96225	-0.169864
96230	0.0177123
96234	-0.320614
96238	0.292551
96246	0.282253
96248	-0.202685
96249	-0.220176
96274	0.362836
96275	0.363205
96276	0.0566237
96284	-0.202647
96287	0.238076
96318	0.537652
96324	0.0279144
96325	0.631186
96347	0.173741
96354	0.602615
96362	0.906135
96377	0.716499
96380	1.20741
96392	0.32222
96399	0.320158
96400	0.718144
96406	0.91048
96416	0.730916
96418	0.399314
96426	0.686101
96433	-8.13459e-05
96436	0.186583
96462	0.205447
96469	0.475165
96471	-0.0434817
96481	0.388686
96484	-0.101388
96489	-0.657632
96503	1.09615
96504	1.09615
96520	0.628332
96521	1.12959
96531	0.0903381
96538	0.593104
96549	0.59329
96566	0.572534
96570	-0.495461
96576	0.402106
96590	0.284345
96597	0.0466671
96599	1.00029
96605	0.167516
96612	0.28482
96613	0.705653
96614	-0.00864656
96624	-0.0189403
96636	0.0505883
96672	0.608489
96690	0.661209
96703	-0.0854555
96707	0.53511
96748	0.346218
96764	0.725191
96766	0.297748
96770	0.133162
96775	-0.143951
96776	0.150375
96779	0.388373
96788	0.247838
96793	0.643699
96794	0.579628
96816	0.647356
96825	0.546043
96837	1.2153
96838	0.301369
96840	0.0633013
96846	0.245883
96852	0.438442
96853	0.438442
96861	0.800925
96868	-0.102051
96872	0.396497
96899	0.0333203
96900	0.39933
96902	1.25913
96903	0.523369
96946	0.179872
96947	-0.0699891
96955	-0.0541589
96961	0.248373
96969	-0.50829
96981	0.234988
96994	-0.809189
97017	-0.481526
97022	-0.0449984
97037	1.18928
97041	0.265903
97042	0.892374
97055	-0.751345
97060	0.559594
97061	0.100347
97064	0.0830813
97097	0.359436
97098	0.361176
97101	0.67545
97106	1.15663
97110	0.585269
97158	0.127864
97168	-0.408473
97176	0.295458
97184	-0.13363
97192	0.976348
97194	-0.0348419
97197	0.335099
97198	0.440185
97204	0.284761
97227	-0.212367
97231	-0.35205
97247	0.617881
97253	0.907664
97254	0.40695
97255	-0.0636953
97256	-0.912891
97257	-1.48356
97258	-0.436343
97270	-0.825938
97287	-1.1089
97311	0.14291
97323	0.0164241
97324	-0.208224
97325	-1.26949
97336	-0.378149
97337	-0.205698
97338	-0.394845
97348	-0.515356
97349	0.507998
97352	0.721182
97364	0.202044
97371	-0.911861
97372	-0.225865
97373	-0.562176
97382	0.532314
97398	-0.232235
97412	-0.397836
97422	-0.964307
97426	-0.64595
97432	-0.774938
97433	-1.08895
97434	0.0198647
97451	-0.381251
97452	-0.0164537
97454	-0.00880297
97470	0.0314016
97477	-0.552254
97486	-0.45585
97489	0.0603139
97500	-0.15972
97503	-0.514039
97521	-0.0579713
97525	-0.485331
97526	-0.484333
97527	0.434777
97566	-0.210526
97571	-0.371041
97586	1.27514
97606	-0.554859
97610	-0.662312
97615	-0.789244
97617	-0.424161
97618	-0.369055
97619	-0.261629
97632	0.0888156
97636	-0.0270147
97637	-0.063886
97638	1.06778
97653	-0.227358
97654	-0.227358
97659	0.0219973
97666	-0.658895
97667	-0.65942
97674	-0.023979
97679	-0.0959854
97680	-0.0959854
97689	-0.696392
97690	-0.0876493
97697	-0.433139
97701	-0.159271
97729	-0.0637193
97737	-0.95288
97741	-0.306729
97744	-0.286881
97748	-0.430137
97750	-1.04726
97762	-0.252878
97764	-0.514691
97765	-0.682415
97766	-0.755053
97767	-0.955473
97768	-0.409729
97769	-0.684534
97772	-0.63817
97775	-0.314538
97776	-0.314794
97781	-0.183623
97782	-0.0093173
97783	0.201244
97786	-0.46745
97802	0.111629
97813	0.334978
97814	-0.0940397
97825	-0.398093
97847	0.829973
97852	0.259363
97862	-0.134462
97863	0.316705
97864	-0.0280049
97879	-0.0126201
97883	0.0133882
97892	0.804725
97904	-0.0155229
97905	-0.165763
97906	0.264942
97918	0.319298
97919	0.137438
97922	0.636671
97927	0.0980287
97928	0.0980287
97936	0.596034
97942	-0.00048416
97949	0.139739
97950	0.139728
97961	0.544132
97975	-0.0249327
97976	0.357735
97979	0.0725395
97981	0.2571
97990	0.909843
97996	0.514992
98000	0.245682
98026	0.470913
98030	0.12768
98032	-0.0214498
98035	-0.277109
98060	0.652261
98068	-0.222851
98075	0.10643
98087	-0.322101
98095	0.331903
98123	-0.302925
98128	-0.0612032
98133	-0.0655407
98134	0.191562
98135	0.0465788
98146	0.434314
98150	-0.154538
98153	-0.325668
98167	0.24859
98168	0.249752
98173	0.0502522
98182	0.338626
98183	0.213288
98189	0.501565
98200	0.101684
98201	-0.303454
98207	0.277612
98212	-0.429712
98213	0.252972
98236	-0.315819
98243	0.0870293
98257	0.303067
98264	0.717472
98270	-0.0626682
98271	0.263828
98275	-0.0133938
98276	0.158234
98279	0.370422
98313	-0.234127
98314	0.730522
98320	0.447517
98348	0.025849
98351	-0.114646
98359	0.455824
98360	0.456343
98363	0.214758
98364	0.214758
98369	0.635055
98370	0.635055
98375	0.928308
98376	0.455139
98387	-0.180818
98395	-0.267727
98407	0.230231
98408	0.228452
98423	-0.0788958
98426	-0.154339
98428	-0.804557
98443	0.00470174
98444	-0.137703
98447	0.252749
98449	0.631662
98450	0.438695
98455	0.699454
98464	-0.134044
98492	-0.316857
98494	1.00283
98499	-0.225065
98501	-0.245087
98510	0.510239
98513	0.227736
98518	0.936841
98537	-0.0429053
98540	1.38157
98543	0.489508
98546	0.482469
98554	0.206803
98566	0.113973
98568	0.141324
98580	-0.196328
98589	0.141575
98591	-0.230927
98592	0.330911
98594	0.31875
98607	-0.241886
98608	-0.126533
98630	0.41374
98641	0.216071
98649	0.278522
98651	-0.207502
98678	0.644435
98710	-0.284555
98713	0.108365
98714	-0.00586158
98726	0.434034
98732	0.136818
98751	0.61879
98754	1.13509
98763	0.184188
98777	-0.189194
98780	-0.0349888
98781	-0.0349571
98782	0.3994
98801	0.036303
98814	-0.080849
98815	-0.0651231
98816	-0.0115342
98819	1.2714
98822	0.717935
98823	0.690156
98827	0.096216
98844	0.0156011
98857	-0.00795274
98864	0.0598092
98868	0.17305
98871	0.346906
98875	-0.0357448
98882	0.0236048
98883	-0.551931
98885	1.13829
98891	0.430363
98903	0.686117
98909	0.74933
98913	0.431172
98918	0.117029
98930	0.317324
98931	0.317324
98936	-0.116212
98937	0.368692
98956	0.590034
98957	1.20761
98960	0.552507
98961	0.552507
98968	0.807394
98969	0.336926
98976	-0.291989
98982	0.717328
98985	0.463275
98997	0.60454
98998	0.574811
99002	0.186303
99003	0.186303
99009	0.105711
99010	0.133429
99021	-0.0630717
99029	0.306161
99033	-0.00567884
99043	0.448537
99044	-0.140559
99047	0.0944349
99051	0.734247
99056	0.244475
99060	-0.550752
99062	0.0412103
99063	0.434872
99065	1.07566
99067	1.67182
99068	-0.343223
99069	0.204468
99078	0.218907
99081	0.519018
99093	0.458432
99100	0.62634
99105	0.877127
99107	0.362862
99109	0.132789
99117	-0.186721
99121	1.10595
99137	0.272148
99138	0.454869
99141	0.854663
99142	0.132246
99144	0.347444
99156	0.460074
99157	-0.104266
99169	0.115869
99170	-0.0888691
99171	-0.0484429
99174	1.11376
99179	-0.0433059
99184	-0.276351
99185	0.494531
99193	0.00056447
99194	0.742689
99207	0.861631
99208	-0.070332
99212	-1.77425
99214	-0.0132286
99224	-0.291637
99225	-0.669679
99226	0.141017
99233	0.663073
99241	0.850199
99247	0.191585
99259	-0.200734
99260	-0.809167
99282	0.267469
99294	0.164704
99314	0.0023737
99344	0.37264
99352	1.11033
99369	-0.483073
99390	-0.156579
99395	-0.130552
99396	0.104775
99397	0.241874
99402	0.245903
99407	0.0946801
99414	0.114919
99420	0.296282
99421	0.437548
99422	0.789974
99436	-0.366863
99438	0.203134
99450	0.0779563
99461	0.58695
99462	0.58695
99465	-0.0666262
99466	0.660081
99472	0.533381
99476	0.426601
99477	0.426601
99503	0.0610969
99506	0.109212
99510	0.0942368
99519	0.275581
99528	-0.0872652
99529	0.495082
99541	0.027676
99547	0.269818
99548	0.376149
99552	-0.0812877
99559	0.505927
99560	1.50667
99564	-0.254618
99565	-0.254618
99572	0.167607
99574	-0.197522
99590	0.782872
99593	0.10201
99609	-0.135401
99610	-0.35085
99623	0.253711
99645	0.386063
99661	1.14989
99662	0.00198891
99663	0.932236
99664	0.627013
99667	0.0799991
99670	1.00023
99673	0.00824644
99687	0.302348
99707	0.962621
99708	-0.0867825
99717	1.4594
99718	1.58507
99723	2.0295
99725	0.703807
99726	1.05346
99731	1.70475
99739	0.56999
99751	0.240876
99755	0.792217
99757	0.325374
99761	0.00976114
99762	0.671203
99763	0.204164
99764	-0.196324
99765	0.191163
99773	0.700882
99799	1.32077
99800	0.0257777
99801	-0.0177684
99806	0.154031
99814	-0.362883
99853	-0.428348
99867	-0.321748
99868	-0.321534
99872	0.120252
99875	-0.627216
99890	-0.0364637
99896	-0.586813
99899	0.131556
99902	0.481172
99906	0.0694724
99916	0.00369337
99933	-0.21599
99934	0.662552
99937	-0.0634374
99972	-0.557637
99973	-0.595322
99976	-0.376078
99977	-0.497942
99979	-0.306628
99985	-0.46586
100009	-0.530036
100022	-0.194087
100024	-0.38628
100025	-0.319183
100028	-0.0263889
100051	0.189126
100082	-0.313767
100091	-0.0231606
100092	-0.560847
100093	0.517646
100097	0.41744
100098	0.269305
100099	-0.243417
100104	-0.174215
100105	-0.173318
100106	-0.185555
100128	0.255583
100130	-0.205755
100132	-0.191172
100135	-0.669085
100138	-0.475939
100146	0.247491
100147	-0.595732
100151	-0.258942
100157	-0.134638
100162	-0.0169814
100174	-0.209692
100175	-0.249666
100181	-0.0395716
100187	-0.417974
100207	-0.0542494
100212	-0.435296
100213	-0.10805
100216	-1.09835
100220	-0.0571942
100221	-0.048198
100238	0.118376
100241	-0.0571446
100248	-0.384632
100249	-0.157789
100250	-0.398732
100254	-0.262072
100255	-0.261287
100260	0.564609
100261	-0.158022
100262	-0.0675622
100263	-0.234691
100267	-0.532065
100274	-0.297719
100275	0.226917
100277	0.145749
100282	-0.038397
100299	-0.220986
100303	-0.533918
100304	-0.533404
100316	0.111585
100317	-0.275764
100344	-0.271043
100371	-0.0294974
100387	-0.0160924
100402	-0.247403
100405	-0.141353
100406	-0.131475
100414	-0.291726
100419	-0.221972
100424	0.200671
100426	-0.0128145
100432	0.471031
100433	-0.459251
100446	-0.042432
100448	-0.645707
100453	-0.501082
100458	0.259069
100459	-0.112771
100466	-0.127426
100467	0.0308926
100468	0.0415209
100480	0.0988745
100481	-0.135868
100496	-0.17209
100507	-0.157409
100521	-0.0871328
100524	-0.131547
100525	-0.127712
100555	0.0203054
100563	-0.169369
100577	0.451815
100589	0.100699
100593	-0.0621971
100594	-0.483016
100595	-0.0640147
100597	-0.556315
100609	-0.132894
100612	-0.362494
100617	0.154629
100618	0.516644
100624	0.157347
100628	-0.41436
100633	0.206854
100634	0.207338
100652	-0.300324
100659	0.110016
100667	-0.189361
100673	-1.16433
100674	-0.277612
100675	0.248942
100689	0.0874949
100690	-0.179317
100708	0.263412
100716	0.334011
100720	0.0686197
100726	-0.29943
100746	-0.0147952
100763	-0.138268
100768	-0.942004
100771	-0.519276
100791	0.0667996
100792	-0.303628
100806	-0.0769502
100810	-0.141408
100821	-0.0810847
100827	-0.0670026
100844	-0.996504
100850	0.00565965
100852	0.734249
100874	-0.080915
100876	-0.554884
100880	-0.414169
100883	0.458034
100891	-1.17858
100900	0.102748
100901	-0.0233312
100922	-0.537048
100944	0.343626
100945	-0.316521
100951	-0.0306836
100952	0.0276298
100953	-0.0669791
100964	-0.105694
100966	0.000203063
100967	0.168017
100968	0.0601754
100977	0.104775
100978	0.0632176
100979	-0.0821428
100981	-0.773566
100988	-0.211556
100995	-0.0748167
101001	-0.126996

## Sheet: Legend
			Guide enrichment at indicated viral coordinate
