# Supplementary material for: Enhancers and genome conformation provide complex transcriptional control of a herpesviral gene
Source: Mol Syst Biol. 2024 Nov 19;21(1):2. doi: 10.1038/s44320-024-00075-0 (PMC11696879; doi:10.1038/s44320-024-00075-0)
Supplement: Supplementary file 12 — Source data Fig. 3 [file 44320_2024_75_MOESM12_ESM.zip › Figure 3/3F/Median Enrichment ORF57.xlsx]

## Sheet: Data
Coordinate	Enrichment
80821	-0.313608
80822	-0.313608
80833	-0.0422499
80849	0.073424
80855	-0.34436
80857	-0.133259
80862	-0.137882
80871	-0.128531
80882	-0.0982404
80883	-0.23705
80905	0.0066993
80910	0.139535
80913	-0.197048
80941	-0.0319762
80947	-0.138865
80949	-0.689722
80965	-0.214244
80966	0.548676
80993	-0.345975
80994	-0.169528
80996	0.0458499
80999	-0.365134
81000	0.0371572
81011	-0.0715057
81012	-0.0121059
81016	-0.168017
81025	-0.391141
81028	0.256974
81030	0.0889043
81031	-0.0498083
81038	0.0470348
81051	-0.186749
81070	-0.133327
81076	-0.432192
81078	0.175439
81089	-0.389583
81098	-0.0507575
81099	0.322569
81106	-0.00110832
81107	-0.0897504
81110	-0.103509
81122	-0.102954
81123	-0.00867922
81125	-0.14599
81134	-0.148561
81146	0.195734
81153	0.0556025
81161	-0.321673
81168	0.0257511
81169	0.15993
81170	-0.205877
81172	-0.466819
81175	-0.0796508
81176	0.175456
81184	0.0715392
81187	0.494138
81206	-0.0981025
81209	-0.291646
81235	0.888724
81236	0.215187
81240	-0.102496
81241	-0.0553164
81255	0.327281
81271	0.0575465
81293	-0.326798
81295	-0.094219
81303	-0.0172405
81308	-0.089178
81316	0.182242
81317	-0.000429301
81329	-1.09178
81340	0.0345862
81382	0.534539
81388	-0.140973
81396	-0.474087
81400	-0.252453
81408	0.0683539
81414	-0.229471
81431	0.229371
81433	-0.298583
81434	0.0307505
81439	-0.250512
81445	-0.564156
81450	-0.873849
81460	-0.191754
81468	0.273475
81469	-0.409249
81472	-0.000814769
81512	-0.09361
81513	-0.146126
81553	-0.15545
81575	0.140376
81583	-0.28411
81584	-0.290155
81585	-0.219306
81586	-0.506379
81587	-0.506024
81605	-0.268319
81617	-0.22141
81647	-0.301482
81656	0.259837
81661	0.161547
81662	0.16222
81666	0.10414
81667	-0.0422803
81670	-0.0381351
81682	-0.196511
81718	-0.222065
81736	-0.939637
81741	0.495443
81742	-0.0384198
81748	-0.203433
81749	0.0365448
81754	-0.217188
81763	-0.100442
81764	0.115306
81768	-0.317415
81769	0.111693
81781	-0.707392
81790	-0.126451
81791	-0.510899
81795	-0.707098
81802	0.0583879
81803	-0.086649
81810	0.51562
81817	0.460888
81818	0.0135739
81822	-0.0831581
81827	0.147254
81828	0.148072
81829	-0.205575
81848	-0.126771
81851	-0.163039
81852	0.0518931
81859	-0.371039
81860	-0.0287841
81861	0.0449627
81862	0.0453096
81863	-0.283437
81864	-0.0842596
81877	-0.432359
81882	-0.591578
81883	-0.0999794
81904	-0.125068
81916	0.0398694
81917	-0.380964
81928	-0.178034
81929	-0.184448
81932	-0.121504
81946	-0.271616
81967	-0.284701
81968	-0.144922
81992	0.432839
81995	-0.0817754
81999	-0.542206
82000	-0.542206
82008	0.0533099
82012	-0.146193
82013	-0.834277
82014	-0.0949838
82015	0.232941
82016	-0.00986493
82019	-0.525745
82020	-0.256209
82021	-0.504169
82057	-0.298441
82060	-0.771438
82071	0.0693316
82072	-0.32225
82084	-0.210849
82099	-0.561265
82101	-0.367679
82126	-0.68535
82131	-0.235628
82132	0.0391248
82135	-0.20961
82140	-0.56523
82143	0.37148
82160	0.369349
82165	-0.384873
82168	-0.99108
82169	0.51993
82172	0.456968
82177	0.0375159
82178	0.152962
82187	-0.278431
82188	-0.27808
82189	0.362159
82190	-0.0651996
82191	-0.0658432
82192	1.02914
82193	0.576039
82194	-0.395893
82195	0.0397927
82196	0.259624
82202	-0.516545
82214	0.333968
82250	-0.27743
82261	-0.0725672
82262	-0.16632
82263	-0.184199
82269	-0.614271
82275	0.318631
82276	-0.126683
82284	-0.20316
82285	-0.0789505
82295	1.13829
82322	-0.157043
82327	-0.372342
82330	-0.108297
82347	-0.0102785
82350	-0.131018
82353	-0.274526
82359	-0.318316
82377	-0.402342
82385	-0.110473
82388	-0.284194
82401	0.136013
82402	-0.348215
82403	-0.0974989
82406	-0.141872
82434	-0.241369
82447	0.0940375
82448	0.0940375
82450	-0.266851
82451	0.126796
82455	-0.51116
82464	-0.550077
82468	-0.490258
82469	-0.28217
82486	0.0589612
82487	0.0290033
82510	-0.773643
82529	-0.131099
82530	0.665284
82541	0.247453
82559	0.16869
82560	-0.167791
82561	-0.0387996
82562	-0.0388357
82583	-0.165534
82584	0.298167
82585	-0.078495
82586	-0.0785673
82589	-0.0658822
82592	-0.0704914
82620	0.0236723
82621	0.0230415
82624	0.0766469
82625	-0.094859
82626	0.559259
82629	0.115239
82633	0.405848
82634	0.111074
82636	-0.356511
82641	-0.257005
82645	0.158249
82650	0.809073
82669	-0.0298047
82676	-0.184639
82677	0.0400409
82678	-0.119771
82739	0.127065
82742	-0.560852
82745	-0.0501474
82771	-0.434602
82775	0.276361
82778	-0.489231
82785	-0.435644
82786	-0.272831
82805	-0.326735
82816	-0.307387
82817	-0.118461
82820	-0.367921
82822	-0.205586
82825	-0.00459826
82832	0.0500145
82836	-0.0564365
82837	0.0705193
82849	-0.431152
82863	-0.545324
82864	0.00419785
82873	-0.118232
82877	-0.726102
82886	-0.550009
82887	0.200399
82888	0.00981392
82889	-0.12642
82890	-0.0740726
82892	0.1118
82893	-0.294079
82906	-0.106661
82924	-0.755632
82939	-0.232138
82969	-0.877618
82993	-0.716881
83026	-0.404232
83029	-0.745607
83038	-0.537337
83047	-0.00939349
83048	-0.0100435
83063	-0.439645
83065	-0.477256
83081	-0.902912
83084	0.130871
83103	-0.856966
83108	-0.0861868
83109	-0.100119
83119	0.148357
83131	0.499054
83138	0.0583245
83147	0.00707603
83148	0.0676024
83174	-0.381757
83179	-0.195294
83200	-0.688277
83211	0.0693626
83216	-0.109471
83217	0.00756885
83218	0.342835
83223	-0.371695
83227	0.163145
83228	-0.146166
83229	-0.622224
83251	0.345403
83290	-0.279518
83298	0.0272173
83299	-0.675054
83305	-0.0522462
83306	-0.0522462
83308	-0.152044
83309	-0.152578
83310	-0.644264
83311	-0.320183
83314	-0.384062
83326	-0.0666044
83329	-0.0810314
83330	-0.0928127
83355	-0.228636
83374	0.0304876
83378	-0.698448
83379	-0.0959218
83380	0.099552
83396	-0.349608
83397	-0.246803
83404	-0.344076
83421	-0.113017
83443	-0.433606
83464	-0.906447
83469	-0.287875
83492	-0.603366
83504	0.222714
83518	0.473372
83523	-0.0934635
83526	-0.0250958
83529	-0.452966
83568	-0.186308
83573	-0.150179
83576	-0.308957
83578	0.309009
83579	0.309009
83585	-0.550107
83587	-0.118628
83594	-0.438032
83607	-0.000867186
83615	0.0167406
83623	0.0160321
83632	0.146532
83655	-0.117759
83657	-0.251877
83674	0.0896446
83681	0.0307063
83692	-0.62404
83726	-0.458125
83727	-0.186248
83728	-0.421294
83735	-0.100703
83792	0.158255
83799	-0.165465
83800	-0.165876
83805	-0.43112
83817	0.0999801
83821	0.211067
83822	-0.0890608
83829	-0.545987
83921	-0.195006
83989	-0.335784
84001	-0.0531504
84204	-0.367673
84208	-0.17805
84216	-0.147427
84217	-0.147878
84236	-0.602456
84248	-0.547636
84253	0.472856
84265	-0.294632
84266	-0.150701
84305	-0.689663
84315	0.340169
84316	0.0387246
84322	0.0193521
84345	0.0523309
84357	-0.0234062
84373	-0.510152
84392	0.116319
84394	0.0905529
84399	0.245522
84411	-0.316362
84422	0.192813
84423	0.193305
84436	0.176226
84443	-0.261708

## Sheet: Legend
			Guide enrichment at indicated viral coordinate
