# Supplementary material for: Enhancers and genome conformation provide complex transcriptional control of a herpesviral gene
Source: Mol Syst Biol. 2024 Nov 19;21(1):2. doi: 10.1038/s44320-024-00075-0 (PMC11696879; doi:10.1038/s44320-024-00075-0)
Supplement: Supplementary file 12 — Source data Fig. 3 [file 44320_2024_75_MOESM12_ESM.zip › Figure 3/3G/Median Enrichment ORF72.xlsx]

## Sheet: Data
Coordinate	Enrichment
138475	-0.408607
138491	-0.282523
138506	-0.385436
138513	-0.395127
138514	-0.544746
138538	-0.267467
138539	-0.533494
138554	-0.626942
138561	-0.0216691
138574	0.0469826
138575	0.0472468
138582	0.0101748
138585	-0.104771
138588	-0.466278
138594	-0.880237
138616	0.210799
138617	-0.205395
138618	0.118421
138625	-0.0487817
138632	-0.356356
138641	-0.408211
138649	-0.123635
138672	-0.151623
138673	-0.150678
138680	-0.844422
138689	-0.615139
138690	-0.0779277
138691	-0.10226
138697	0.0995348
138698	-0.392239
138699	-0.329435
138701	-0.175012
138705	-0.295076
138716	-0.352134
138721	-0.426708
138722	-0.404121
138735	0.108704
138748	-0.245731
138754	-0.169538
138755	0.414692
138756	0.479274
138757	0.534874
138758	0.673791
138763	0.588355
138764	0.929339
138770	0.0545009
138774	-0.182897
138777	0.0998758
138778	0.0993961
138781	0.135852
138782	0.135852
138786	-0.138144
138791	-0.381764
138795	-0.142584
138796	-0.233524
138802	-0.309207
138815	-0.802783
138883	-0.469733
138896	0.226009
138915	0.0666324
138922	-0.395225
138934	0.286936
138935	0.148736
138945	-0.00449321
138946	-0.00449321
138950	-0.239785
138955	-0.365176
138958	-0.511011
138961	-0.275781
138970	0.00625215
138971	0.00603576
138973	-0.375329
138974	-0.201706
138982	-0.019446
138991	-0.875843
139027	-0.0666614
139028	-0.324433
139043	0.0102644
139044	-0.422486
139054	0.53155
139057	-0.877994
139058	-0.638626
139076	-0.518947
139088	-0.4121
139089	-0.165607
139122	-0.523836
139123	-0.379321
139133	0.522234
139155	-0.548489
139163	-0.104542
139164	-0.0945834
139178	0.0435047
139179	-0.231062
139180	0.052757
139200	-0.127353
139201	-0.123771
139228	-0.106929
139248	-0.401646
139249	-0.41129
139264	-0.482961
139276	0.148029
139297	-0.0434865
139315	-0.00854653
139316	-0.642296
139317	-0.427499
139338	0.0144946
139342	-0.0217767
139343	-0.804831
139346	-0.716359
139349	-0.103903
139369	-0.35745
139370	-0.229108
139379	-0.168521
139380	-0.0346492
139382	-0.497873
139386	-1.00996
139402	-0.440959
139405	-0.34022
139424	0.0302186
139430	-0.217181
139431	-0.216825
139439	-0.158445
139444	-0.248959
139445	-1.17116
139452	0.109292
139457	0.360733
139460	-0.40241
139472	-0.0136414
139478	1.59329
139484	-0.0748651
139492	-0.535764
139500	-0.546868
139511	0.523563
139514	-0.102209
139522	-0.590133
139547	-0.367937
139550	-0.0549978
139551	-0.424449
139581	-0.211466
139602	-0.821803
139607	-0.262317
139626	-0.150053
139632	-0.261507
139635	-0.256842
139688	-0.240724
139689	0.213483
139691	0.052803
139692	0.0750319
139699	0.0156543
139704	-0.3978
139710	-0.0178318
139714	-0.619188
139728	-0.166851
139742	-0.578491
139752	-0.105018
139755	-0.60422
139756	-0.655137
139774	-0.0957625
139775	0.291122
139800	-0.413861
139814	-0.817919
139818	-0.366293
139828	-0.153414
139829	-0.146082
139835	-0.411893
139836	-0.412149
139850	0.0603038
139851	0.0384766
139852	-0.00231009
139853	-0.380717
139854	-0.26127
139866	-0.320217
139887	-1.20125
139902	0.300914
139917	-0.711837
139919	-0.492927
139934	-0.388213
139941	-0.128832
139949	-0.759713
139952	0.014588
139953	-0.867662
139959	0.0465806
139971	-0.377019
139989	0.107311
139999	-0.0686694
140006	-1.20968
140022	-0.113021
140033	0.0721528
140034	-0.0751552
140037	-0.00910829
140053	-0.53503
140054	-0.52238
140067	-0.224146
140082	-0.523244
140087	-0.143076
140106	0.238771
140108	-0.122969
140109	-0.122969
140121	0.313731
140128	-0.215495
140130	-0.478854
140135	0.287711
140147	-0.249793
140154	-0.565435
140173	0.0609129
140180	-0.520154
140181	0.0493466
140211	-0.252981
140224	0.0923698
140225	-0.301355
140245	0.030054
140284	-0.268595
140289	-0.446204
140292	0.195639
140293	0.258882
140307	-0.0721793
140310	-0.286745
140311	-0.286745
140314	-0.169414
140315	-0.30955
140316	-0.394853
140322	0.0293246
140340	-0.283815
140341	0.170073
140354	-0.1988
140366	-0.528874
140370	0.284509
140372	0.272819
140379	-0.251497
140394	-0.298388
140410	-0.09561
140411	0.00544569
140415	-0.17674
140416	-0.17674
140428	-0.143786
140445	-0.451281
140452	-0.246331
140458	-0.511227
140492	0.226975
140493	1.19216
140494	-0.332355
140505	-0.387827
140506	-0.323355
140511	-0.0526916
140512	-0.0530099
140520	-0.248602
140524	-0.288611
140529	0.00369474
140535	0.0487058
140538	-0.140288
140546	-0.646486
140547	-0.186904
140550	-1.45104
140557	-0.410327
140558	-0.524054
140559	-0.523915
140560	-0.48609
140565	0.81512
140570	0.316488
140591	-0.319906
140596	0.207916
140603	-0.299989
140608	-0.129105
140609	-0.103889
140610	-0.29814
140616	-0.905364
140621	-0.298834
140625	-0.335963
140626	-0.232645
140627	-0.0384198
140628	-0.606287
140633	-0.761847
140637	-1.04582
140638	0.363302
140639	1.48756
140659	-0.615276
140670	-1.19145
140682	-0.747346
140685	-0.568685
140701	0.183512
140706	-0.133119
140707	-0.0654386
140708	0.274896
140709	-0.477792
140710	0.0920793
140722	-0.393514
140773	-0.252942
140774	-0.142707
140781	0.122194
140786	-0.399489
140793	-1.33975
140796	-0.493897
140799	-0.374269
140806	-0.265969
140812	-0.162641
140813	-0.216165
140814	-0.374269
140826	0.202441
140830	-0.844676
140838	-0.400361
140841	-0.208435
140842	-0.325261
140854	-0.242792
140870	-0.668289
140871	-0.356397
140874	-0.407271
140889	-0.0662333
140890	-0.422151
140891	-0.416592
140912	-0.353296
140915	0.043054
140937	-0.0186348
140941	-0.239006
140946	-0.262101
140947	-0.321429
140966	-1.51483
140978	-0.208746
140981	0.0139623
141005	-1.11804
141006	-0.697603
141011	-0.694004
141014	0.135858
141019	-0.320705
141021	-0.319513
141035	0.130579
141044	-0.285085
141045	-0.023169
141048	-0.18144
141049	-0.170136
141056	-0.275485
141074	-1.20719
141080	-0.330749
141087	-0.738599
141088	-0.824562
141089	0.168905
141092	-0.950602
141114	-0.565983
141128	-0.287456
141129	-1.01311
141140	-0.25036
141141	-0.132736
141152	0.212426
141167	-0.102801
141170	-0.598947
141171	0.162674
141174	-0.556697
141178	-0.670368
141206	-0.577519
141207	-0.577519
141223	-1.19461
141229	-0.292643
141232	0.379795
141251	0.100099
141252	-0.670728
141256	-0.297517
141257	-0.297517
141274	0.412105
141277	0.129168
141283	-0.842983
141289	-0.464573
141298	1.15052
141303	-0.0707761
141304	-0.179654
141391	0.034629
141394	0.257738
141403	0.853934
141409	0.197082
141412	0.183066

## Sheet: Legend
				Guide enrichment at indicated viral coordinate
