# Supplementary material for: Enhancers and genome conformation provide complex transcriptional control of a herpesviral gene
Source: Mol Syst Biol. 2024 Nov 19;21(1):2. doi: 10.1038/s44320-024-00075-0 (PMC11696879; doi:10.1038/s44320-024-00075-0)
Supplement: Supplementary file 12 — Source data Fig. 3 [file 44320_2024_75_MOESM12_ESM.zip › Figure 3/3H/ORF68 protein expression.xlsx]

## Sheet: Data
	rep1	rep2	rep3	rep4	average
sgORF50	3.2	1.7	1.6	1.7	2.05
sgORF57	68.2	67.1	65	70.4	67.675
sgORF75	16.7	11.8	15.5	17	15.25
vSAFE	71.5	69.2	71.3	68.4	70.1

## Sheet: Legend
			Percentage of cells expressing HaloTag ORF68
