# Supplementary material for: Enhancers and genome conformation provide complex transcriptional control of a herpesviral gene
Source: Mol Syst Biol. 2024 Nov 19;21(1):2. doi: 10.1038/s44320-024-00075-0 (PMC11696879; doi:10.1038/s44320-024-00075-0)
Supplement: Supplementary file 12 — Source data Fig. 3 [file 44320_2024_75_MOESM12_ESM.zip › Figure 3/3I/RT-qPCR after knockout.xlsx]

## Sheet: Legend
		Relative RNA expression (RT-qPCR)

## Sheet: Data
Guide	Target	rep1	rep2	rep3	rep4	average
sgORF50	ORF68	0.0737849	0.068908	0.0775836	0.0932047	0.0783703
sgORF50	ORF50	0.240272	0.212277	0.245219	0.31676	0.253632
sgORF50	ORF75	0.0510888	0.0542424	0.0550478	0.102043	0.0656054
sgORF50	ORF57	0.0616936	0.0944991	0.0880015	0.097254	0.085362
sgORF57	ORF68	0.772113	0.816769	0.604476	1.12567	0.829758
sgORF57	ORF50	0.778651	0.811033	0.559618	1.01787	0.791792
sgORF57	ORF75	0.522223	0.400262	0.35399	0.706932	0.495852
sgORF57	ORF57	0.545707	0.614117	0.587818	0.764451	0.628023
sgORF75	ORF68	0.376844	0.291206	0.350329	0.560989	0.394842
sgORF75	ORF50	0.874588	0.614913	0.78358	1.15599	0.857266
sgORF75	ORF75	0.333699	0.308472	0.345402	0.607375	0.398737
sgORF75	ORF57	0.585052	0.465564	0.588664	0.767067	0.601587
vSAFE	ORF68	0.973001	0.893589	1.2003	0.933115	1
vSAFE	ORF50	0.922108	0.816209	1.30975	0.951936	1
vSAFE	ORF75	0.966574	0.618166	1.39728	1.01798	1
vSAFE	ORF57	0.81421	0.906961	1.21306	1.06577	1
