# Supplementary material for: Enhancers and genome conformation provide complex transcriptional control of a herpesviral gene
Source: Mol Syst Biol. 2024 Nov 19;21(1):2. doi: 10.1038/s44320-024-00075-0 (PMC11696879; doi:10.1038/s44320-024-00075-0)
Supplement: Supplementary file 12 — Source data Fig. 3 [file 44320_2024_75_MOESM12_ESM.zip › Figure 3/3J/ORF68 promoter expression.xlsx]

## Sheet: Data
	rep1	rep2	rep3	rep4	rep5	rep6	rep7	average
Null	64919.8	71660.8	51024	81932.2	75303.5	68724	62571.5	68019.4
+ORF75	155533	203275	278165	146878	92226.4	119326	83899.4	154186
+ORF50	61946.2	70368.6	148433	79416.8	55249.1	104332	62923.5	83238.6

## Sheet: Legend
			Fluorescence of ORF68 promoter-driven HaloTag
