# Supplementary material for: Enhancers and genome conformation provide complex transcriptional control of a herpesviral gene
Source: Mol Syst Biol. 2024 Nov 19;21(1):2. doi: 10.1038/s44320-024-00075-0 (PMC11696879; doi:10.1038/s44320-024-00075-0)
Supplement: Supplementary file 13 — Source data Fig. 4 [file 44320_2024_75_MOESM13_ESM.zip]

Archive with 4 entries (2 files):
- Figure 4/4C/
- Figure 4/4C/iSLK supernatant transfer.xlsx
- Figure 4/4D/
- Figure 4/4D/CUT&RUN bedgraphs.xlsx
