# Supplementary material for: Enhancers and genome conformation provide complex transcriptional control of a herpesviral gene
Source: Mol Syst Biol. 2024 Nov 19;21(1):2. doi: 10.1038/s44320-024-00075-0 (PMC11696879; doi:10.1038/s44320-024-00075-0)
Supplement: Supplementary file 13 — Source data Fig. 4 [file 44320_2024_75_MOESM13_ESM.zip › Figure 4/4C/iSLK supernatant transfer.xlsx]

## Sheet: Data
Line	rep1	rep2	rep3	rep4	rep5	rep6	Average
sgORF50	0.0267072	0.0186604	0.00658979	0.0119412	0.0220507	0.0194461	0.0175659
sgTSS57	0.0222902	0.0444084	0.0169332	0.016881	0.0317719	0.0158028	0.0246813
sgTSS68	0.0636886	0.036478	0.0454316	0.0675497	0.0525757	0.0545389	0.0533771
sgTSSalt	0.920835	0.719346	0.878945	0.920074	0.915623	0.948833	0.883943
sgTSS72	0.858348	0.775971	0.857933	0.906344	0.953042	0.963901	0.885923
sgPolyA75	0.391304	0.212078	0.415108	0.41981	0.212303	0.480082	0.355114
sgTSS75	0.0507099	0.0351438	0.040281	0.0470984	0.0274526	0.0718353	0.0454202
vSAFE	0.850533	0.627139	0.6944	0.804109	0.752929	0.842424	0.761922
Parent	0.82682	0.777689	0.762676	0.873344	0.8601	0.900303	0.833489
Unreactivated	0.0107794	0.00954033	0.00464516	0.00696667	0.00951087	0.0056101	0.00784209

## Sheet: Legend
		Fraction of naïve HEK293T cells infected after supernatant transfer
