# Supplementary material for: Enhancers and genome conformation provide complex transcriptional control of a herpesviral gene
Source: Mol Syst Biol. 2024 Nov 19;21(1):2. doi: 10.1038/s44320-024-00075-0 (PMC11696879; doi:10.1038/s44320-024-00075-0)
Supplement: Supplementary file 13 — Source data Fig. 4 [file 44320_2024_75_MOESM13_ESM.zip › Figure 4/4D/CUT&RUN bedgraphs.xlsx]

## Sheet: Legend
		CUT&RUN signal from indicated mark and condition

## Sheet: H3K4me1
Coordinate	Unact	sgORF50	sgORF75	vSAFE
0	289.923	31.3343	42.6052	50.6825
50	393.907	46.2232	62.2123	69.4378
100	584.885	73.2514	99.9645	101.051
150	718.78	97.0998	132.811	128.256
200	831.832	118.303	163.767	145.944
250	909.345	136.918	185.573	154.183
300	930.392	147.426	192.628	155.503
350	899.052	117.897	187.928	150.438
400	819.64	159	172.062	102.133
450	717.465	158.523	156.202	139.895
500	638.532	156.84	144.251	134.374
550	603.901	151.745	141.093	127.451
600	558.402	150.012	141.022	126.672
650	505.589	156.291	139.867	97.6357
700	472.239	167.265	148.381	157.385
750	324.609	188.067	167.398	181.247
800	467.218	193.585	179.347	188.814
850	439.023	197.17	181.552	184.511
900	390.895	190.333	165.291	169.623
950	342.32	180.574	144.88	151.1
1000	306.747	175.945	128.973	141.758
1050	291.352	186.147	134.898	156.232
1100	299.162	203.167	152.062	179.91
1150	300.379	219.63	173.888	196.475
1200	284.698	142.238	184.73	187.888
1250	268.8	58.9807	190.997	176.978
1300	244.135	216.763	185.618	167.773
1350	217.134	202.134	172.575	158.376
1400	202.069	193.262	163.172	99.955
1450	206.337	193.977	164.961	164.822
1500	216.65	193.571	166.942	164.225
1550	232.174	193.322	170.188	163.934
1600	241.104	189.871	164.205	53.9857
1650	256.11	201.083	167.774	176.723
1700	257.234	216.53	164.444	183.697
1750	266.805	244.306	169.834	199.359
1800	267.812	266.493	180.791	151.548
1850	278.272	292.105	202.536	217.36
1900	275.131	299.472	214.957	219.88
1950	279.263	303.419	221.252	224.885
2000	280.607	183.564	227.513	232.263
2050	278.53	286.845	221.37	230.514
2100	274.935	271.497	214.678	225.341
2150	283.974	264.505	212.526	226.673
2200	312.164	283.441	232.683	234.622
2250	337.551	300.862	253.487	238.947
2300	350.965	308.128	266.899	228.851
2350	351.795	300.995	277.458	134.253
2400	221.942	285.941	177.295	198.171
2450	222.28	258.802	271.034	181.51
2500	327.502	231.786	198.671	168.956
2550	349.951	224.354	263.814	168.153
2600	381.377	230.702	263.304	99.281
2650	424.302	244.687	266.64	176.009
2700	471.65	264.17	277.834	182.743
2750	527.761	282.389	283.316	187.308
2800	567.506	298.042	283.484	182.165
2850	597.095	303.129	278.178	178.193
2900	612.098	302.058	263.842	165.662
2950	651.862	178.844	251.043	162.51
3000	661.5	305.194	228.334	155.853
3050	707.765	321.795	238.008	170.407
3100	736.805	323.467	247.534	183.903
3150	791.714	338.148	270.687	201.305
3200	797.847	333.587	295.483	126.359
3250	761.928	317.148	300.165	207.064
3300	710.546	298.529	297.542	194.75
3350	646.035	277.504	274.301	173.818
3400	626.091	274.627	160.093	165.927
3450	596.81	267.159	163.921	157.937
3500	619.299	283.613	289.265	160.37
3550	608.201	297.769	291.323	122.253
3600	625.344	336.355	310.484	188.335
3650	605.983	352.265	316.612	202.783
3700	628.752	380.6	333.744	215.043
3750	623.915	402.654	341.498	221.342
3800	596.111	423.47	351.914	232.22
3850	540.392	425.843	358.071	241.049
3900	496.488	419.643	383.758	249.659
3950	485.81	420.448	424.356	265.681
4000	462.028	408.773	449.937	273.895
4050	462.342	395.854	455.214	275.613
4100	477.286	400.407	460.969	283.797
4150	482.957	407.574	450.068	283.651
4200	461.055	401.8	417.532	273.502
4250	448.221	385.75	381.24	253.059
4300	454.33	401.62	371.961	250.532
4350	452.336	408.771	365.062	250.465
4400	433.429	411.104	355.384	250.423
4450	444.797	408.207	352.359	250.27
4500	439.465	402.943	341.397	240.431
4550	425.272	387.329	325.804	224.151
4600	396.793	367.238	325.982	209.094
4650	407.021	251.592	343.218	114.06
4700	419.398	252.766	362.336	200.049
4750	415.553	351.649	348.033	191.87
4800	281.878	334.399	349.682	196.894
4850	441.67	325.671	332.631	191.391
4900	461.047	328.246	317.15	184.265
4950	472.398	214.892	302.733	166.584
5000	502.966	351.917	312.417	154.872
5050	364.563	360.869	314.337	136.535
5100	523.247	359.986	305.698	123.678
5150	490.582	335.61	291.53	121.616
5200	483.34	337.115	293.559	133.296
5250	464.983	318.258	173.541	141.701
5300	441.455	299.708	299.677	147.814
5350	429.657	285.992	322.38	158.155
5400	451.511	301.317	343.027	172.323
5450	478.189	316.677	347.081	180.839
5500	485.458	321.271	327.092	176.693
5550	494.741	325.814	319.258	128.156
5600	515.57	323.513	310.221	164.189
5650	525.822	198.49	308.199	160.518
5700	541.197	194.603	312.418	157.924
5750	353.013	320.904	324.004	165.398
5800	568.243	345.049	342.554	177.072
5850	564.639	366.508	352.509	189.62
5900	553.625	379.971	364.723	206.898
5950	521.911	245.385	363.145	214.597
6000	364.325	389.561	369.638	227.779
6050	536.792	407.411	373.463	246.941
6100	560.541	424.372	387.77	278.559
6150	554.629	271.474	228.745	299.515
6200	619.92	472.283	424.988	338.238
6250	661.167	506.605	466.585	366.907
6300	682.434	525.167	505.262	386.684
6350	667.037	518.105	524.652	392.008
6400	646.969	517.879	529.188	393.631
6450	630.644	505.626	521.673	394.238
6500	584.091	469.563	488.765	382.436
6550	586.875	460.365	486.421	383.487
6600	600.973	467.408	491.608	390.531
6650	591.612	456.004	476.906	370.23
6700	555.616	422.987	436.513	337.691
6750	535.858	402.794	404.393	310.13
6800	529.975	398.809	400.665	301.974
6850	509.169	380.433	379.45	286.922
6900	489.056	353.759	357.876	263.768
6950	500.528	342.372	343.423	197.68
7000	514.446	344.121	348.36	254.991
7050	526.702	355.525	361.523	260.274
7100	545.022	380.845	373.785	263.156
7150	596.422	421.779	403.461	286.904
7200	620.246	437.583	405.463	294.848
7250	625.141	430.884	264.948	296.903
7300	673.674	428.426	396.067	303.714
7350	680.854	403.223	389.627	297.896
7400	689.422	385.237	385.547	292.288
7450	643.6	353.777	359.238	273.739
7500	642.231	353.486	341.258	271.29
7550	608.153	335.799	321.65	258.002
7600	577.724	328.564	300.032	160.362
7650	555.64	259.39	305.76	152.448
7700	532.971	327.583	309.175	227.166
7750	485.863	308.655	188.032	212.41
7800	446.286	299.07	303.932	129.815
7850	439.017	298.08	306.261	213.142
7900	450.275	311.453	309.928	225.707
7950	446.63	309.414	222.957	163.803
8000	447.497	317.771	319.99	233.124
8050	444.831	318.792	326.315	233.862
8100	435.158	308.591	329.637	238.443
8150	431.159	300.559	340.199	246.376
8200	440.345	190.097	351.337	253.073
8250	495.595	318.46	369.98	260.68
8300	532.643	326.682	379.64	255.628
8350	555.873	325.695	373.94	240.525
8400	578.874	331.861	367.339	226.111
8450	596.303	340.07	251.128	215.749
8500	604.988	343.817	363.701	144.118
8550	575.355	330.368	353.839	214.415
8600	584.779	330.236	353.22	217.506
8650	597.521	331.863	361.038	217.383
8700	613.997	325.371	361.71	136.098
8750	615.554	313.43	352.603	211.225
8800	651.531	234.519	349.816	143.918
8850	669.028	314.265	345.474	144.263
8900	685.118	196.718	337.047	210.13
8950	705.15	302.531	318.911	126.197
9000	771.801	330.102	334.424	217.53
9050	826.614	352.265	353.043	234.855
9100	843.049	354.452	365.833	243.786
9150	856.24	334.928	363.838	239.373
9200	846.636	309.103	347.928	221.414
9250	548.344	283.714	326.467	198.137
9300	829.831	258.439	297.353	175.814
9350	850.776	237.882	276.942	160.015
9400	870.705	219.221	252.416	147.866
9450	869.107	193.369	224.103	138.467
9500	885.929	172.519	197.523	129.508
9550	890.832	157.477	179.731	126.702
9600	911.743	156.675	171.047	128.89
9650	921.201	151.261	162.116	89.188
9700	960.572	139.372	151.664	117.452
9750	956.621	118.691	135.318	103.493
9800	975.135	106.065	79.4326	94.6176
9850	986.295	99.3105	123.952	83.9022
9900	1030.15	99.351	125.038	77.745
9950	1026.3	63.8601	93.703	70.7177
10000	1054.55	105.031	126.046	72.0149
10050	1094.38	112.011	134.406	74.7579
10100	1153.35	122.862	142.67	79.0178
10150	1167.75	129.541	144.528	83.3625
10200	1141.31	132.031	143.083	83.5365
10250	1034.71	127.344	136.866	80.6128
10300	881.18	121.23	127.769	75.1915
10350	836.712	131.982	144.916	88.2621
10400	849.995	106.74	166.917	103.478
10450	914.625	153.564	189.284	116.552
10500	918.096	155.054	154.549	90.0393
10550	861.352	149.621	190.161	113.233
10600	806.717	78.4396	182.854	104.514
10650	751.078	132.188	171.89	98.371
10700	729.642	64.4072	168.351	100.242
10750	494.21	128.944	166.604	104.05
10800	677.997	119.452	152.467	69.8198
10850	663.058	113.663	143.7	84.8663
10900	640.106	105.447	130.847	75.7901
10950	625.987	102.287	124.291	69.2365
11000	649.474	106.209	121.802	65.7203
11050	662.648	112.952	120.989	21.8038
11100	710.739	95.409	125.428	61.1133
11150	714.259	119.78	123.005	39.0082
11200	695.61	112.602	95.441	59.7599
11250	653.451	99.0596	107.815	57.9975
11300	655.491	91.1794	104.21	61.07
11350	468.349	87.4304	101.891	58.7394
11400	673.541	90.0926	103.099	58.0682
11450	765.118	103.647	115.303	42.8187
11500	837.915	114.045	94.7607	67.3723
11550	895.525	121.206	97.724	77.4186
11600	850.562	118.358	114.693	85.0598
11650	775.474	116.491	67.4331	89.5539
11700	686.009	117.826	127.547	93.5647
11750	698.506	148.457	175.08	110.997
11800	782.477	185.15	226.192	130.171
11850	882.262	221.007	264.435	146.551
11900	896.298	235.462	277.678	154.346
11950	821.049	234.714	100.138	60.7863
12000	718.662	219.786	258.569	102.388
12050	599.07	196.339	234.726	143.984
12100	553.899	182.473	223.554	141.305
12150	509.623	173.787	217.586	139.014
12200	425.615	145.618	189.445	125.578
12250	384.454	132.396	181.608	122.501
12300	351.752	122.951	169.581	117.072
12350	349.26	88.9203	176.561	125.143
12400	340.22	124.449	136.27	129.669
12450	368.223	128.794	187.581	141.051
12500	391.659	134.365	196.616	149.588
12550	399.201	87.0663	199.844	153.216
12600	398.929	145.451	208.476	157.245
12650	402.806	157.032	218.15	161.193
12700	382.223	166.611	227.643	164.737
12750	358.054	167.685	229.196	168.317
12800	339.951	160.953	184.873	168.739
12850	347.148	157.604	232.92	174.419
12900	339.694	149.457	232.066	111.538
12950	321.412	144.428	227.36	180.461
13000	299.835	105.708	215.847	116.544
13050	299.919	153.167	214.206	182.255
13100	292.04	158.21	210.208	180.275
13150	279.288	154.816	207.205	171.124
13200	270.179	113.575	201.577	158.49
13250	292.858	170.438	210.911	156.607
13300	336.222	192.728	237.37	165.453
13350	365.256	204.612	256.353	172.227
13400	400.08	226.581	285.425	187.465
13450	432.897	248.321	303.581	203.814
13500	457.132	261.446	318.102	214.835
13550	461.607	263.987	315.859	214.552
13600	466.43	270.392	310.026	208.339
13650	480.797	278.705	308.627	207.341
13700	480.126	273.126	304.625	203.276
13750	465.913	257.87	299.374	196.228
13800	466.277	253.401	294.944	195.608
13850	456.884	243.595	294.642	194.436
13900	432.22	226.473	284.664	192.613
13950	402.144	211.27	278.142	185.709
14000	427.269	224.181	290.145	191.182
14050	459.448	245.202	318.426	207.207
14100	472.887	259.029	337.79	213.901
14150	307.128	265.459	342.072	214.074
14200	482.597	274.824	348.119	207.485
14250	481.769	271.181	345.353	188.771
14300	477.912	268.993	336.979	168.681
14350	501.341	282.612	347.147	159.901
14400	534.154	300.421	364.728	169.24
14450	557.934	306.33	390.225	183.268
14500	531.061	278.861	379.713	174.787
14550	510.243	252.093	359.491	166.294
14600	459.168	221.529	319.546	150.684
14650	414.151	202.03	279.843	143.678
14700	376.173	188.034	249.862	136.044
14750	361.441	177.009	225.876	127.897
14800	335.845	165.556	202.024	116.93
14850	320.495	160.984	190.644	112.283
14900	316.459	165.18	193.076	115.087
14950	357.097	183.639	209.424	119.286
15000	382.509	193.708	224.477	74.897
15050	398.764	200.133	236.015	125.751
15100	403.13	135.504	247.577	129.534
15150	447.259	233.845	270.321	136.373
15200	482.001	254.987	291.373	140.821
15250	500.252	262.997	181.68	142.9
15300	517.43	256.948	293.335	147.262
15350	577.066	270.492	197.437	156.171
15400	612.178	272.582	296.02	154.865
15450	620.893	268.018	162.054	147.351
15500	641.46	268.838	285.93	141.281
15550	694.141	289.897	302.598	106.716
15600	703.53	292.473	305.35	148.924
15650	679.824	280.462	291.072	141.648
15700	663.594	268.368	279.397	135.867
15750	707.17	270.127	279.779	131.302
15800	718.287	256.677	259.002	121.174
15850	757.469	247.028	245.969	112.023
15900	766.13	238.138	179.275	107.824
15950	798.757	234.518	228.766	105.86
16000	788.704	222.442	211.428	98.6156
16050	776.701	208.156	196.062	91.1795
16100	774.42	202.515	188.167	69.0243
16150	797.827	198.407	179.175	87.4701
16200	821.783	198.644	168.402	84.4726
16250	844.408	152.272	162.606	77.5921
16300	886.027	204.93	100.554	75.2096
16350	984.163	220.551	169.827	77.7996
16400	1041.53	234.098	174.656	87.2567
16450	1050.29	235.727	173.495	90.4571
16500	1044.94	231.324	173.52	89.6144
16550	1056.78	225.929	170.723	81.8374
16600	1128.62	149.688	177.325	51.7955
16650	1172.7	149.374	179.87	76.2815
16700	1247.64	235.695	183.61	77.5962
16750	1315.17	241.973	188.386	81.1775
16800	1283.49	243.835	185.464	81.9414
16850	1214.47	240.62	177.656	78.1933
16900	1107.89	227.407	166.061	69.4571
16950	718.439	220.506	162.182	64.7639
17000	1055.72	217.9	169.082	63.6905
17050	986.089	210.077	172.085	62.5141
17100	921.839	206.19	171.51	61.3983
17150	874.918	210.067	172.435	64.2615
17200	832.346	132.913	176.063	64.9655
17250	803.087	214.314	181.996	67.6059
17300	829.948	220.261	181.959	70.1501
17350	842.929	225.983	178.675	75.9337
17400	844.292	139.372	163.317	78.9032
17450	794.096	215.261	142.676	73.9472
17500	793.354	210.259	124.804	68.2666
17550	768.195	153.387	119.942	61.204
17600	780.878	119.594	134.305	58.6813
17650	796.905	195.652	146.834	58.0879
17700	824.264	196.586	158.744	57.0397
17750	834.311	190.591	107.576	56.0237
17800	873.274	195.017	163.758	56.9899
17850	917.548	190.687	122.15	59.0259
17900	925.729	182.685	167.544	62.614
17950	904.25	167.834	162.034	62.7456
18000	925.11	171.46	160.903	34.9243
18050	928.718	96.254	153.305	40.8036
18100	907.382	158.323	144.88	55.3919
18150	901.565	153.113	145.136	57.5452
18200	865.894	146.679	145.126	59.102
18250	815.996	146.957	61.5843	61.2909
18300	720.825	116.911	149.923	39.6321
18350	701.308	157.65	162.216	47.3902
18400	692.657	165.204	175.636	81.0558
18450	685.126	170.879	185.34	95.6811
18500	644.781	164.962	194.254	102.95
18550	639.453	167.785	206.36	106.704
18600	626.361	170.712	214.155	104.203
18650	636.45	183.977	229.585	60.4432
18700	624.217	190.152	234.457	113.959
18750	588.05	192.675	224.92	117.153
18800	528.562	190.806	208.655	79.8808
18850	467.648	187.659	194.578	111.239
18900	429.841	179.999	190.118	59.2751
18950	408.843	173.942	182.728	95.8612
19000	393.31	172.352	177.678	91.3059
19050	384.327	169.146	172.065	90.4928
19100	389.249	165.827	167.866	90.4263
19150	417.382	172.035	177.275	90.3918
19200	421.117	170.641	107.249	82.2707
19250	450.196	184.7	196.183	82.0937
19300	449.098	185.049	197.385	80.712
19350	483.952	204.853	220.504	96.536
19400	486.205	212.025	237.673	107.592
19450	493.243	168.198	164.265	112.605
19500	489.46	215.393	250.415	71.307
19550	474.29	204.067	241.415	105.329
19600	168.751	209.253	253.16	78.3367
19650	475.981	210.102	249.474	104.837
19700	468.644	216.301	247.127	105.394
19750	438.668	208.348	224.409	100.512
19800	467.228	216.991	219.715	78.827
19850	500.522	223.381	218.653	108.253
19900	530.702	229.931	227.375	112.896
19950	538.197	230.295	233.063	60.3335
20000	543.316	231.999	234.788	104.783
20050	551.909	246.491	238.801	70.9977
20100	565.35	258.038	243.903	101.464
20150	562.782	261.202	243.418	61.6923
20200	589.441	260.542	242.189	107.417
20250	591.806	247.163	229.401	108.155
20300	614.431	241.402	234.117	109.168
20350	587.772	221.469	222.65	104.355
20400	574.365	216.639	213.839	95.7907
20450	586.624	217.544	210.658	94.9095
20500	611.66	224.135	221.149	96.8458
20550	639.64	136.823	230.058	104.064
20600	664.849	227.263	231.255	104.889
20650	681.129	233.426	145.667	105.12
20700	684.952	98.2143	232.639	103.755
20750	660.393	240.218	231.79	103.241
20800	636.439	235.453	226.909	105.522
20850	624.695	150.454	227.173	105.139
20900	592.268	221.027	219.857	104.117
20950	570.269	216.187	155.857	98.4996
21000	546.2	214.343	211.088	95.1061
21050	567.812	225.073	223.695	93.2404
21100	566.566	220.287	221.893	87.9673
21150	557.649	210.569	118.208	80.7981
21200	342.812	151.976	202.222	73.2452
21250	577.159	212.306	211.81	71.2175
21300	625.264	225.454	228.653	76.3907
21350	653.154	230.537	236.059	82.9458
21400	676.369	237.912	130.349	92.4843
21450	708.865	241.632	242.14	102.733
21500	716.571	231.395	230.752	106.669
21550	714.809	216.946	217.506	79.3389
21600	726.2	214.114	207.1	93.1872
21650	754.885	217.956	201.309	80.5934
21700	757.147	214.633	193.509	67.7367
21750	758.122	216.664	193.927	63.5016
21800	759.192	215.301	203.224	31.3537
21850	773.795	209.863	209.665	33.8088
21900	769.147	194.903	209.472	38.4138
21950	765.771	188.838	196.434	73.6817
22000	771.994	188.558	187.575	45.8076
22050	724.539	177.259	166.621	69.0739
22100	662.974	168.207	151.329	59.7548
22150	599.351	152.499	136.757	50.262
22200	591.088	138.758	130.144	45.7575
22250	607.933	127.17	132.944	27.6734
22300	388.887	120.596	136.472	26.7818
22350	625.318	115.583	142.918	48.6105
22400	630.978	102.47	139.976	27.9785
22450	620.425	89.9078	130.326	48.1797
22500	572.926	79.5341	111.613	46.4741
22550	566.626	76.2726	107.619	51.3124
22600	555.544	71.5269	99.4669	54.5275
22650	552.892	67.1916	80.043	58.1086
22700	536.956	63.1071	104.787	38.7669
22750	515.981	57.8031	113.909	40.8361
22800	490.008	52.5864	114.542	50.6458
22850	459.355	51.2221	105.642	44.8874
22900	453.336	29.3387	89.5815	37.5412
22950	446.541	56.1069	73.1048	29.9104
23000	414.184	53.4725	55.5787	21.1069
23050	385.656	47.0665	44.0658	10.7976
23100	322.814	34.1217	33.5923	7.39382
23150	271.51	19.8019	25.2968	12.7964
23200	225.185	11.0411	21.3063	11.1265
23250	220.34	9.33548	21.3445	7.8404
23300	215.507	7.57782	16.4592	6.59336
23350	206.82	5.22144	20.6392	7.7476
23400	207.351	7.24176	20.0862	4.43355
23450	257.691	15.1738	28.5526	16.0892
23500	316.62	24.0747	38.3702	22.7575
23550	408.156	32.0532	47.6884	29.1984
23600	474.799	33.5618	29.8554	29.5254
23650	529.006	32.7555	34.5881	17.4336
23700	533.91	28.8737	27.0478	25.3797
23750	532.002	15.2967	38.8618	19.9766
23800	547.95	24.388	33.7652	15.2342
23850	624.417	26.4306	22.2566	12.7834
23900	690.222	26.7676	27.0993	9.42297
23950	757.943	20.8224	22.1592	8.89715
24000	781.192	29.5694	17.4952	7.81327
24050	698.783	13.637	13.2375	7.39382
24100	566.517	10.9385	10.5217	8.76106
24150	416.326	20.557	3.11002	4.38805
24200	320.195	7.55593	2.15292	5.96766
24250	246.129	14.0109	2.09268	11.0379
24300	184.167	14.0124	6.59798	14.3206
24350	163.355	11.8425	4.30582	16.882
24400	148.269	9.6957	5.26295	17.8626
24450	126.823	6.85171	7.04035	8.11538
24500	99.2251	7.36344	5.25971	13.9512
24550	68.5269	6.21445	3.59955	10.8354
24600	49.2799	3.57433	1.85396	7.71959
24650	44.8439	3.34787	0.99215	4.04265
24700	61.8271	2.28051	1.08744	2.50089
24750	89.0324	2.15884	1.93617	2.10322
24800	164.354	11.5995	6.11069	5.62377
24850	317.673	33.8928	13.5125	12.0075
24900	496.987	59.7021	21.4771	18.0004
24950	640.913	81.7974	27.4071	21.4499
25000	737.426	94.4059	18.2475	#N/A
25050	820.333	105.825	35.3148	11.3723
25100	865.852	118.851	39.3589	10.0647
25150	885.207	105.946	44.2617	8.95255
25200	883.545	140.632	46.9962	20.1457
25250	856.493	84.4125	34.1852	22.146
25300	822.046	92.1946	55.4921	25.4252
25350	757.476	155.813	56.8434	26.9707
25400	733.535	156.486	59.0917	27.9904
25450	711.711	152.309	58.5769	28.9037
25500	694.274	149.175	36.013	29.0638
25550	652.06	143.187	66.5066	8.59963
25600	596.172	133.253	47.493	28.4602
25650	610.818	73.3127	75.7011	29.203
25700	609.262	96.2157	73.2525	28.404
25750	637.804	127.703	77.4741	18.6065
25800	626.624	119.463	50.5642	19.4133
25850	627.003	65.443	71.0723	28.0837
25900	608.298	110.125	64.4459	19.2737
25950	583.457	102.941	28.6016	29.1627
26000	603.328	105.537	64.6398	33.2764
26050	633.366	108.341	67.0972	36.9958
26100	679.978	116.5	71.5038	40.4844
26150	742.295	128.14	79.3063	42.2253
26200	798.122	141.514	60.4316	32.8863
26250	845.588	157.759	97.3575	33.6748
26300	899.602	174.62	101.533	45.8589
26350	928.419	183.88	98.9867	32.2646
26400	945.892	185.516	69.998	53.2485
26450	916.563	177.56	90.9785	52.8655
26500	895.766	170.202	86.8106	49.8354
26550	859.766	159.607	82.9351	42.2366
26600	812.814	144.235	77.6457	35.2733
26650	802.126	136.739	80.552	31.5892
26700	746.226	123.079	81.5059	28.3066
26750	726.984	117.868	91.3584	21.7243
26800	620.11	101.923	64.1947	28.8392
26850	606.152	100.878	89.9231	28.4024
26900	592.276	96.0917	86.5621	27.0742
26950	604.637	89.8137	88.5563	27.128
27000	638.797	87.6326	30.1943	29.1993
27050	678.895	88.9329	58.5056	30.3824
27100	743.658	96.7605	92.3345	33.1178
27150	742.02	68.5808	92.0553	35.3308
27200	767.656	51.6489	94.7547	39.032
27250	809.876	79.6456	98.6074	41.1706
27300	806.944	93.1058	96.2945	39.185
27350	783.618	84.3907	95.4633	38.212
27400	765.165	80.4913	91.9623	38.4576
27450	837.46	81.9711	102.875	42.5998
27500	875.375	79.3779	106.923	42.9016
27550	945.541	60.7965	110.794	29.3421
27600	1030.91	77.1206	107.996	26.1338
27650	1114.11	76.7721	104.854	34.4847
27700	1144.83	74.8165	94.6441	31.1415
27750	1135.95	75.2687	83.3602	29.0349
27800	1131.97	76.8824	76.7478	28.2107
27850	1003.36	71.7415	42.0787	27.0813
27900	864.475	63.4619	63.3032	18.0736
27950	743.78	56.4002	59.7036	26.0654
28000	729.244	53.3719	61.4263	25.6849
28050	727.896	35.5256	66.316	21.6436
28100	683.068	46.1775	64.1981	27.6954
28150	682.763	48.0625	68.8841	29.7171
28200	676.227	49.4079	77.0678	34.9005
28250	661.182	51.8327	86.4593	40.6773
28300	619.146	28.5666	89.7785	45.5798
28350	593.401	23.0627	89.8518	45.2531
28400	601.569	55.4127	88.8355	25.8858
28450	621.943	58.2504	86.2838	37.6147
28500	642.782	61.9817	83.8023	31.8379
28550	703.075	68.6837	90.2545	29.9725
28600	752.075	73.0867	98.9726	30.5405
28650	765.605	73.4977	108.227	31.226
28700	762.518	76.003	113.657	32.8284
28750	819.675	89.8886	128.168	35.2161
28800	869.175	102.631	134.931	24.5036
28850	905.325	108.939	107.705	44.1229
28900	882.367	105.754	133.622	31.5951
28950	755.833	96.1919	121.346	43.4772
29000	670.065	100.858	113.171	27.2917
29050	673.812	130.922	76.2388	23.1676
29100	800.387	170.432	64.5543	37.9573
29150	886.713	198.545	111.715	38.732
29200	935.315	215.919	119.186	44.6685
29250	836.671	196.28	115.979	47.5603
29300	720.681	174.678	109.731	48.9638
29350	562.315	141.185	98.6228	46.0149
29400	539.222	142.977	99.1056	34.562
29450	480.724	129.688	93.3726	43.6262
29500	416.346	113.504	87.5182	41.6822
29550	334.994	90.5834	74.9618	36.6372
29600	279.604	76.5008	70.9747	33.415
29650	212.962	62.5171	68.3016	22.4961
29700	179.347	57.7881	71.2627	30.9322
29750	175.918	63.3122	59.3291	32.0729
29800	190.852	71.5229	85.2633	33.0182
29850	209.924	81.4802	101.79	25.0623
29900	226.045	92.3075	116.068	42.703
29950	242.858	108.468	130.273	48.3588
30000	260.465	122.325	139.427	52.3307
30050	270.295	130.217	141.148	52.8919
30100	281.845	132.769	100.321	55.4672
30150	295.204	133.713	141.009	59.0759
30200	199.988	131.426	140.183	47.2196
30250	309.19	133.932	83.9887	66.1097
30300	308.193	103.27	143.552	47.3262
30350	317.07	133.347	150.693	62.3971
30400	309.913	126.112	148.917	59.1393
30450	308.936	94.7477	148.222	56.5389
30500	304.051	120.902	144.033	54.191
30550	304.595	120.601	142.937	53.7362
30600	316.462	127.264	142.897	50.187
30650	366.014	149.464	152.746	50.2371
30700	418.481	165.183	164.345	50.5499
30750	452.47	173.509	172.739	36.1496
30800	508.762	191.46	192.37	62.373
30850	563.123	212.546	208.747	66.8137
30900	618.896	233.088	233.734	76.3304
30950	635.925	243.446	248.928	62.7674
31000	647.142	256.206	260.311	95.3033
31050	640.256	268.53	263.298	102.639
31100	597.465	262.947	254.108	108.096
31150	584.177	266.348	257.244	112.135
31200	589.162	270.667	171.294	112.85
31250	605.784	280.597	265.378	117.033
31300	600.074	281.143	268.552	122.871
31350	597.485	283.093	275.878	131.301
31400	603.466	289.412	281.544	134.498
31450	589.066	286.614	179.389	134.491
31500	564.122	277.37	266.881	130.484
31550	369.051	266.118	262.188	123.287
31600	535.212	247.962	257.334	113.417
31650	509.536	228.912	249.725	106.393
31700	447.539	203.166	234.52	98.8265
31750	440.134	203.005	233.878	101.306
31800	396.928	191.098	223.184	70.0781
31850	381.373	185.985	223.281	107.922
31900	335.717	163.591	202.085	108.999
31950	357.553	131.219	209.535	124.097
32000	359.289	167.398	206.977	132.033
32050	386.79	180.1	222.736	140.569
32100	396.095	181.244	225.629	136.792
32150	410.577	184.876	230.2	136.365
32200	402.698	177.437	131.177	132.052
32250	390.82	166.122	215.075	98.467
32300	382.781	156.831	207.187	129.899
32350	402.574	159.002	213.634	138.206
32400	419.072	165.972	226.856	141.404
32450	442.726	177.335	244.449	146.559
32500	454.243	185.675	255.449	86.92
32550	459.832	190.096	261.348	145.449
32600	452.538	188.246	260.636	142.273
32650	461.066	129.957	265.294	148.653
32700	459.119	186.81	254.73	149.19
32750	473.489	190.237	252.09	154.846
32800	456.904	181.654	239.412	147.301
32850	477.205	190.809	248.903	148.045
32900	471.683	189.858	240.666	140.275
32950	458.535	142.694	224.138	134.004
33000	434.98	175.376	207.556	126.405
33050	420.116	162.071	200.702	123.492
33100	433.515	157.093	205.109	127.26
33150	433.267	148.39	202.309	128.602
33200	436.928	146.435	203.947	74.9737
33250	422.786	141.938	115.564	99.7033
33300	418.196	141.764	209.074	135.558
33350	410.229	141.59	215.878	86.1003
33400	402.165	146.592	224.624	143.203
33450	264.325	146.998	226.252	139.25
33500	402.793	154.848	178.23	137.797
33550	438.647	164.391	231.138	95.19
33600	491.04	177.817	257.312	153.124
33650	550.36	192.926	293.731	160.749
33700	601.727	214.913	333.51	163.57
33750	628.282	233.672	359.183	171.23
33800	634.157	242.166	371.923	176.087
33850	632.335	127.491	374.596	183.331
33900	635.301	227.727	369.013	131.965
33950	605.714	212.089	347.997	200.526
34000	578.009	127.171	322.208	204.093
34050	573.583	164.839	326.391	214.733
34100	584.926	215.28	336.197	223.401
34150	586.834	221.912	339.647	157.697
34200	574.937	223.816	321.312	221.457
34250	580.536	233.901	328.004	227.475
34300	557.083	229.668	321.469	226.458
34350	500.689	214.468	309.968	219.067
34400	451.804	202.487	303.883	209.087
34450	417.34	195.843	304.688	200.005
34500	398.175	196.487	296.752	192.7
34550	359.839	182.479	271.024	184.82
34600	339.172	177.958	263.573	189.439
34650	311.17	166.591	254.806	187.72
34700	289.779	153.911	251.637	187.202
34750	273.042	143.595	251.41	123.988
34800	291.049	148.633	273.08	199.995
34850	303.346	158.051	295.489	206.926
34900	300.483	161.702	303.422	119.608
34950	286.34	120.148	305.599	202.596
35000	290.014	130.005	304.841	206.892
35050	287.308	177.047	290.866	209.024
35100	286.276	180.196	272.815	213.638
35150	275.875	175.628	250.917	150.218
35200	304.142	187.626	253.862	227.625
35250	319.93	112.158	252.348	229.213
35300	348.771	197.955	260.653	241.584
35350	351.435	190.529	251.28	237.09
35400	368.678	192.348	258.222	242.113
35450	358.452	181.388	247.705	223.571
35500	370.255	179.665	263.274	218.795
35550	380.227	177.877	274.412	204.685
35600	395.544	174.795	280.71	196.787
35650	398.473	173.999	276.359	185.313
35700	401.58	141.377	270.361	180.884
35750	417.388	198.052	286.095	192.813
35800	402.065	200.573	284.15	191.41
35850	393.921	121.135	286.124	201.212
35900	400.278	199.712	286.752	203.158
35950	429.237	205.139	294.46	212.721
36000	442.276	205.93	292.541	213.899
36050	442.814	202.928	293.874	218.624
36100	484.293	218.61	316.173	233.515
36150	550.447	236.336	337.456	166.829
36200	609.392	247.506	345.761	253.251
36250	635.731	239.964	335.149	240.568
36300	686.719	238.664	338.36	233.573
36350	737.848	239.841	337.88	229.512
36400	785.253	247.143	340.776	235.518
36450	785.537	241.698	329.235	233.19
36500	771.046	238.991	312.855	224.674
36550	747.601	225.047	290.778	211.943
36600	741.916	230.885	285.441	209.83
36650	721.036	225.884	275.569	206.718
36700	475.431	236.441	282.588	209.662
36750	711.901	237.714	286.364	215.278
36800	723.796	244.389	306.663	231.755
36850	705.103	236.173	304.532	241.151
36900	650.16	225.647	294.412	244.791
36950	565.633	206.893	261.184	234.222
37000	495.651	198.456	242.461	154.252
37050	415.78	179.342	209.778	207.67
37100	382.938	174.914	197.488	199.653
37150	357.679	161.196	183.327	183.447
37200	358.767	156.743	181.918	168.679
37250	362.664	100.265	191.081	159.994
37300	347.589	144.352	191.796	151.837
37350	331.774	137.197	189.008	150.856
37400	320.487	132.382	109.304	143.532
37450	341.628	139.311	189.397	146.03
37500	355.732	83.8493	193.559	148.386
37550	360.749	145.178	194.492	152.772
37600	348.868	143.165	190.607	151.401
37650	341.764	146.09	190.714	154.774
37700	320.114	108.208	178.29	151.859
37750	307.926	141.658	173.324	152.291
37800	184.166	140.7	168.778	150.878
37850	283.221	135.744	160.956	139.743
37900	264.194	128.642	156.999	133.158
37950	244.744	121.185	159.416	88.9827
38000	249.405	92.5083	170.014	126.664
38050	248.662	114.611	178.653	76.2367
38100	246.658	106.389	182.016	125.734
38150	230.794	95.9496	176.162	130.355
38200	217.703	86.8973	169.397	136.433
38250	205.876	80.3642	161.78	144.504
38300	210.97	84.7042	164.143	82.3437
38350	221.826	91.6788	164.188	142.771
38400	221.256	94.9617	153.339	126.557
38450	226.018	96.8236	146.596	123.178
38500	214.776	92.9353	135.044	115.55
38550	208.932	54.6777	134.448	125
38600	193.606	92.6743	131.587	86.1251
38650	127.678	94.6758	133.045	130.065
38700	180.24	90.0278	128.742	125.963
38750	171.691	68.1583	121.319	119.213
38800	159.235	72.5531	115.642	111.545
38850	146.798	66.526	71.553	103.186
38900	129.33	58.7928	106.443	92.0163
38950	120.549	20.172	100.652	87.7455
39000	112.056	49.997	95.7745	81.8511
39050	75.4347	31.5926	91.7136	78.5327
39100	110.44	29.3013	86.9347	71.7543
39150	109.831	48.2716	85.1923	42.5901
39200	107.944	51.3177	58.0353	71.1578
39250	107.717	54.4975	58.2696	43.6005
39300	108.457	60.022	92.9025	78.6318
39350	113.679	64.4261	97.7053	87.763
39400	119.853	69.8918	81.235	96.4067
39450	132.946	72.5147	105.247	102.126
39500	143.104	56.2535	109.24	108.331
39550	151.571	76.1239	116.114	115.125
39600	155.711	77.3544	120.142	120.958
39650	159.072	79.6365	123.395	123.311
39700	169.624	49.9861	124.355	127.729
39750	180.768	86.821	123.245	128.097
39800	189.701	90.104	123.548	127.286
39850	200.646	96.2135	129.227	126.172
39900	215.175	103.513	133.959	128.279
39950	232.892	115.607	141.93	135.192
40000	250.286	127.096	152.305	143.492
40050	264.735	136.496	168.607	151.869
40100	276.405	139.908	178.644	155.798
40150	284.92	136.602	180.551	159.29
40200	285.576	132.367	171.383	157.048
40250	307.339	143.654	134.299	168.8
40300	315.213	98.2527	182.659	174.832
40350	326.514	160.395	194.836	189.38
40400	326.065	155.572	195.717	192.591
40450	336.125	154.573	202.439	193.011
40500	341.532	147.975	202.215	182.456
40550	332.587	140.378	201.763	167.897
40600	319.324	134.707	207.062	155.253
40650	308.011	81.7032	211.69	149.326
40700	297.748	77.9251	209.936	148.658
40750	278.897	122.434	197.979	145.904
40800	270.348	93.0077	195.779	150.537
40850	263.339	81.8727	194.544	158.544
40900	254.071	121.442	191.636	161.736
40950	240.841	116.516	121.024	162.678
41000	232.622	113.91	191.216	163.301
41050	154.004	118.268	199.082	170.904
41100	237.894	114.195	195.132	172.477
41150	162.396	110.783	187.9	166.245
41200	221.402	106.175	176.768	155.107
41250	210.543	106.836	178.278	144.137
41300	199.915	105.618	102.298	136.429
41350	201.455	109.36	194.147	139.907
41400	203.806	112.193	199.764	146.806
41450	195.924	108.12	194.703	150.77
41500	181.946	97.7397	184.37	148.271
41550	172.353	95.2869	176.373	151.738
41600	180.504	102.332	180.827	160.978
41650	191.558	111.013	184.803	168.129
41700	196.875	114.047	192.914	167.686
41750	195.728	114.998	196.31	124.032
41800	173.825	106.09	183.274	152.78
41850	165.091	99.5918	168.339	151.515
41900	104.27	96.1744	157.581	154.346
41950	183.18	111.719	164.342	168.722
42000	197.028	89.7127	168.948	167.824
42050	225.492	129.061	185.974	172.237
42100	229.602	123.798	137.647	165.083
42150	241.583	118.726	201.844	164.806
42200	152.069	113.562	203.311	161.68
42250	250.544	111.892	211.079	164.792
42300	249.035	122.112	221.32	177.127
42350	165.471	133.317	230.282	188.356
42400	251.326	143.06	236.753	200.712
42450	267.001	154.382	251.477	214.994
42500	283.554	161.009	265.133	228.956
42550	298.547	166.997	274.902	159.641
42600	302.01	159.453	271.07	236.176
42650	296.293	150.093	257.544	226.308
42700	326.473	155.931	266.197	236.52
42750	333.656	153.732	258.674	230.319
42800	346.506	156.725	256.867	233.544
42850	320.928	144.718	233.66	217.44
42900	304.837	143.068	221.158	214.851
42950	270.943	135.321	199.079	203.047
43000	235.283	126.182	184.951	192.215
43050	214.498	123.048	182.123	184.576
43100	200.153	117.831	109.059	180.003
43150	183.864	113.612	129.056	108.256
43200	169.036	109.654	169.345	165.274
43250	157.035	111.33	167.385	155.523
43300	102.282	119.058	166.217	151.218
43350	155.12	119.238	163.23	138.465
43400	154.898	120.288	158.711	128.515
43450	151.023	118.575	114.331	120.135
43500	92.8407	108.879	92.899	115.125
43550	133.115	98.5512	80.5148	69.4245
43600	121.018	87.0228	120.364	112.442
43650	111.077	89.9486	66.7562	117.196
43700	60.8982	88.604	113.289	119.097
43750	98.2397	87.8677	106.811	116.557
43800	98.5203	89.8933	100.395	112.354
43850	102.388	39.021	100.804	109.712
43900	107.539	94.4425	103.411	110.835
43950	110.375	91.4598	103.555	108.431
44000	129.278	100.385	106.745	115.781
44050	132.943	100.426	101.852	111.717
44100	134.672	99.7936	97.8076	111.343
44150	120.395	91.4548	88.7777	103.442
44200	128.795	97.0766	93.572	107.945
44250	131.354	98.7819	97.1933	69.8395
44300	137.515	98.282	105.585	110.19
44350	141.769	90.7497	92.737	67.7322
44400	151.981	84.397	123.781	118.853
44450	155.831	78.4157	75.843	123.836
44500	154.216	76.8552	126.544	123.63
44550	163.974	86.2665	127.033	128.294
44600	173.671	95.0631	129.015	131.561
44650	177.544	99.9201	130.092	135.721
44700	176.212	100.514	135.105	138.691
44750	168.085	71.57	133.757	82.733
44800	157.279	92.4545	125.341	131.014
44850	142.676	84.0979	115.104	126.108
44900	136.437	80.2736	113.012	124.815
44950	144.891	49.7223	117.893	79.2202
45000	154.679	50.2494	80.0224	126.979
45050	163.681	80.6832	122.438	124.681
45100	172.331	83.0316	125.219	119.871
45150	175.575	84.3025	64.4896	112.339
45200	176.571	86.9999	119.55	103.718
45250	172.367	89.571	111.458	95.5359
45300	174.137	91.0964	108.578	87.6707
45350	214.168	98.6116	118.502	96.7114
45400	252.698	59.9831	130.394	66.9263
45450	294.632	59.8565	142.444	105.09
45500	333.497	102.96	153.097	109.502
45550	378.089	114.808	166.61	120.572
45600	412.849	129.993	175.741	131.195
45650	432.294	140.599	189.928	90.5183
45700	460.141	151.629	198.255	142.819
45750	489.992	158.685	212.7	148.831
45800	498.065	156.613	210.941	147.971
45850	481.563	150.874	209.137	146.393
45900	453.659	143.06	194.132	91.184
45950	451.122	114.324	190.453	146.05
46000	468.337	144.278	189.115	148.914
46050	498.405	151.734	127.06	153.365
46100	515.292	161.864	203.265	153.173
46150	534.067	181.581	218.632	160.789
46200	527.034	195.524	232.654	167.957
46250	529.298	206.484	249.652	184.028
46300	506.097	201.524	256.136	193.638
46350	531.493	217.423	278.035	219.256
46400	524.044	221.712	282.045	236.326
46450	532.504	232.761	287.771	251.094
46500	543.002	238.769	293.256	263.198
46550	538.82	248.896	288.532	263.095
46600	510.983	246.008	277.198	258.739
46650	453.6	229.303	253.243	236.476
46700	414.529	213.492	248.168	224.021
46750	373.691	200.132	245.649	208.34
46800	329.605	181.29	240.729	194.577
46850	294.554	166.307	233.685	181.83
46900	272.924	149.63	221.341	170.807
46950	284.647	158.421	226.57	180.822
47000	278.461	152.468	213.365	175.59
47050	281.625	161.138	212.33	177.377
47100	276.323	106.592	125.691	171.669
47150	276.744	175.243	202.404	178.325
47200	281.518	177.691	200.091	185.966
47250	268.592	165.245	191.845	178.948
47300	310.924	182.56	207.775	195.084
47350	325.533	191.112	211.734	194.749
47400	341.617	156.915	217.873	200.224
47450	319.596	188.319	202.881	184.306
47500	326.041	187.493	198.166	121.387
47550	309.992	175.563	185.952	183.979
47600	285.737	160.297	176.073	187.777
47650	265.507	149.691	172.56	193.102
47700	267.687	150.737	173.026	199.941
47750	281.22	159.934	183.282	213.675
47800	192.695	158.774	184.638	214.88
47850	283.413	159.592	192.928	215.608
47900	297.16	164.658	199.877	212.812
47950	313.025	170.39	206.585	150.65
48000	312.454	131.99	198.803	209.641
48050	229.493	165.9	193.434	211.798
48100	307.739	160.115	186.609	213.353
48150	314.003	165.32	199.748	227.599
48200	295.885	159.157	204.442	221.967
48250	299.36	163.613	215.646	225.096
48300	278.223	151.073	202.708	207.87
48350	265.765	142.19	195.117	202.159
48400	241.743	125.446	178.87	190.962
48450	220.814	114.115	167.938	117.516
48500	193.917	102.424	152.199	172.048
48550	175.25	97.1665	144.137	163.978
48600	165.745	92.8554	137.954	161.245
48650	177.039	94.6597	134.929	164.25
48700	183.39	96.9088	133.39	163.98
48750	195.949	105.628	141.168	168.845
48800	196.241	113.152	151.417	174.44
48850	224.616	126.144	177.44	183.986
48900	245.385	134.373	197.901	192.346
48950	268.452	141.919	214.92	200.239
49000	278.309	144.653	128.258	206.968
49050	295.377	149.289	215.437	214.264
49100	306.745	148.505	219.79	165.465
49150	325.016	120.247	231.195	221.996
49200	373.451	182.029	248.394	228.803
49250	442.096	213.367	266.822	233.702
49300	484.187	231.319	269.35	233.163
49350	506.423	238.177	275.783	235.476
49400	500.549	223.992	272.817	231.501
49450	546.923	132.864	291.844	241.859
49500	571.106	209.446	292.323	238.232
49550	607.66	219.119	303.636	243.522
49600	620.108	228.624	300.337	250.024
49650	596.63	236.363	290.693	257.332
49700	542.031	227.507	263.952	260.131
49750	487.922	215.146	246.602	151.092
49800	470.123	208.519	140.446	266.622
49850	444.704	196.327	234.358	258.765
49900	405.523	177.318	231.414	244.366
49950	370.106	158.691	146.198	222.142
50000	392.898	170.505	229.651	228.848
50050	382.686	169.741	219.562	141.563
50100	370.766	171.946	156.261	208.211
50150	352.691	163.022	208.372	197.972
50200	351.326	156.698	207.695	193.077
50250	351.155	149.178	212.945	195.299
50300	342.094	140.72	169.83	195.619
50350	354.856	145.073	228.848	207.46
50400	368.548	148.788	237.265	218.051
50450	366.571	145.822	242.034	222.95
50500	239.46	91.0417	250.586	227.257
50550	365.527	146.422	253.187	227.127
50600	417.644	165.46	159.66	238.321
50650	436.41	172.87	254.225	241.795
50700	465.97	181.342	251.426	246.639
50750	480.231	182.858	234.807	236.822
50800	513.288	185.812	234.321	223.912
50850	537.466	183.363	234.791	214.076
50900	532.29	175.854	235.054	204.623
50950	553.209	177.234	144.389	205.89
51000	534.823	168.285	238.127	192.952
51050	508.764	155.218	236.106	179.64
51100	466.917	137.514	233.654	165.85
51150	503.068	143.143	244.072	167.972
51200	558.046	150.354	253.422	169.28
51250	602.579	155.987	153.509	161.862
51300	647.311	159.543	251.59	147.705
51350	716.679	172.842	250.275	135.81
51400	746.54	180.862	241.644	129.202
51450	742.539	180.62	229.304	87.1303
51500	690.88	168.605	211.918	122.365
51550	596.427	141.369	192.17	110.13
51600	608.135	137.789	192.773	64.8332
51650	609.655	133.262	191.501	107.814
51700	699.831	153.176	206.138	115.637
51750	744.527	161.583	214.315	120.207
51800	754.97	171.929	223.017	86.9773
51850	744.987	178.555	182.892	134.955
51900	673.938	173.844	220.447	139.581
51950	674.134	179.119	224.41	149.449
52000	651.32	185.055	229.617	168.156
52050	609.781	180.71	229.78	179.897
52100	552.104	165.803	222.903	187.884
52150	540.106	106.57	133.184	186.822
52200	504.401	150.651	132.474	184.684
52250	465.141	142.981	222.709	176.125
52300	440.166	134.387	220.122	166.671
52350	445.445	136.082	221.147	162.695
52400	437.116	133.389	215.274	165.384
52450	416.657	131.381	209.73	183.495
52500	383.306	123.171	199.947	190.682
52550	358.045	126.171	203.517	201.543
52600	311.416	124.93	199.077	195.365
52650	285.333	126.243	72.0477	188.51
52700	254.869	120.586	183.521	173.309
52750	224.874	113.235	164.777	159.446
52800	191.538	101.322	145.142	152.365
52850	170.265	95.4073	136.498	149.199
52900	154.165	87.5555	129.036	138.498
52950	146.614	84.0555	126.253	131.506
53000	133.911	76.4893	114.152	120.625
53050	133.65	30.4233	111.351	126.927
53100	128.803	75.6831	105.342	128.759
53150	127.235	74.2434	103.662	136.618
53200	118.903	68.7193	99.0673	134.063
53250	123.464	40.2257	75.411	135.452
53300	130.153	68.3422	75.4501	100.375
53350	136.007	41.9497	95.0603	135.971
53400	134.415	68.1395	92.4337	133.829
53450	143.65	41.6822	95.7761	89.029
53500	159.759	69.4207	106.154	76.232
53550	175.705	72.5253	118.539	126.496
53600	186.212	77.8061	81.8184	72.971
53650	188.258	85.635	134.635	120.124
53700	192.678	92.6732	141.785	122.163
53750	129.621	102.178	147.324	128.72
53800	206.583	109.994	150.771	136.123
53850	221.185	119.459	155.115	145.779
53900	238.374	125.79	166.247	152.513
53950	250.681	128.441	179.649	160.118
54000	264.982	125.633	195.301	167.682
54050	275.133	123.933	205.157	108.33
54100	282.697	121.395	211.45	170.312
54150	283.525	93.222	210.41	165.716
54200	276.738	118.79	203.14	159.453
54250	290.717	125.358	213.194	166.769
54300	294.191	79.6888	161.035	170.485
54350	317.999	138.181	226.258	185.167
54400	339.778	153.337	238.486	191.466
54450	364.8	170.229	251.106	197.732
54500	373.154	182.322	257.752	113.468
54550	380.793	188.931	251.629	112.854
54600	390.806	194.141	250.589	206.822
54650	411.718	203.651	260.861	218.585
54700	409.096	198.882	259.429	215.384
54750	438.349	212.317	291.367	228.763
54800	444.985	213.455	309.958	60.002
54850	445.579	218.456	324.007	240.089
54900	423.839	210.582	311.416	233.324
54950	419.178	159.613	295.324	230.851
55000	415.529	202.174	277.808	137.582
55050	391.449	186.629	249.221	206.356
55100	357.397	170.979	227.06	189.886
55150	342.079	166.644	227.541	185.782
55200	355.494	171.575	241.639	193.587
55250	363.751	172.323	253.121	198.255
55300	361.083	174.841	255.524	199.747
55350	338.865	175.955	257.345	202.307
55400	334.144	183.082	266.919	207.828
55450	328.544	185.079	272.865	209.289
55500	328.439	184.168	275.368	204.003
55550	321.31	178.986	270.232	196.813
55600	321.319	180.274	265.812	149.011
55650	310.245	176.532	254.901	190.618
55700	302.123	175.523	145.85	192.05
55750	298.222	174.303	191.132	111.29
55800	309.707	180.095	175.079	195.902
55850	335.082	197.764	179.775	204.684
55900	364.402	214.9	187.055	210.975
55950	381.548	225.165	272.867	207.017
56000	412.472	230.793	282.771	209.734
56050	427.782	150.053	215.884	210.269
56100	445.854	146.282	302.308	217.364
56150	440.393	212.968	301.709	215.223
56200	445.234	200.678	298.794	213.739
56250	455.03	204.495	299.55	223.84
56300	436.87	200.022	291.793	223.35
56350	417.397	199.524	288.521	226.622
56400	398.626	197.837	211.691	226.142
56450	397.514	218.232	285.659	240.696
56500	393.842	229.285	293.447	253.41
56550	392.877	240.168	301.304	262.724
56600	408.274	255.904	309.604	271.701
56650	405.397	265.752	308.896	270.782
56700	406.936	272.384	316.156	264.149
56750	412.805	276.046	327.226	185.692
56800	407.938	280.2	330.15	253.516
56850	396.755	276.732	249.82	141.733
56900	374.965	255.914	310.155	243.152
56950	373.873	175.096	305.375	242.621
57000	370.666	233.907	305.365	251.473
57050	222.499	224.565	299.756	251.888
57100	327.159	218.924	295.589	252.798
57150	299.526	212.321	272.996	243.608
57200	273.142	197.628	248.466	230.156
57250	250.166	179.448	221.623	214.174
57300	241.302	163.96	210.469	203.275
57350	238.384	161.336	209.326	199.946
57400	232.575	162.094	205.705	196.919
57450	219.265	160.416	204.918	191.171
57500	205.9	161.576	203.566	185.214
57550	190.811	152.971	198.589	174.101
57600	171.974	136.603	183.505	158.345
57650	164.262	123.101	92.9663	151.698
57700	166.908	117.008	182.559	78.797
57750	175.982	123.622	193.647	141
57800	175.851	127.416	191.994	134.321
57850	189.569	139.275	200.969	139.199
57900	186.455	136.949	189.058	136.773
57950	188.052	129.146	173.974	134.955
58000	186.74	116.481	158.269	139.523
58050	192.617	109.507	145.122	149.676
58100	192.603	104.371	132.508	116.711
58150	179.759	57.8795	112.229	146.549
58200	175.361	99.0677	109.063	145.803
58250	161.004	93.5603	82.4867	141.828
58300	142.834	85.0357	107.217	133.099
58350	125.229	73.343	98.8968	113.708
58400	120.3	68.0106	89.7013	97.5086
58450	118.614	61.2691	76.442	81.8781
58500	110.849	52.276	62.6767	69.2065
58550	105.052	43.4567	49.5476	58.7591
58600	109.881	26.9557	47.1078	40.6687
58650	77.6853	45.9462	49.1897	69.5346
58700	123.255	55.2363	57.1795	84.0749
58750	90.5223	63.8586	65.1671	87.1655
58800	142.884	74.3898	75.5837	86.874
58850	155.152	60.3902	85.8185	82.831
58900	161.934	63.9815	59.951	80.426
58950	178.663	85.395	100.317	53.8837
59000	230.425	98.1142	124.122	88.2418
59050	277.274	103.185	141.496	92.3267
59100	319.877	107.445	155.82	96.6817
59150	341.135	107.699	155.914	100.494
59200	361.525	66.4906	161.399	106.444
59250	378.739	109.16	165.244	111.667
59300	393.446	87.1017	165.791	119.106
59350	438.467	119.31	175.08	133.046
59400	471.193	126.064	177.449	141.104
59450	487.526	78.6497	175.13	139.398
59500	489.468	119.101	126.947	128.349
59550	570.318	122.537	166.471	129.33
59600	632.024	125.811	163.137	127.831
59650	700.001	132.927	170.396	136.827
59700	713.949	135.044	134.243	140.672
59750	749.878	138.682	190.165	148.403
59800	734.516	131.782	195.042	147.722
59850	710.993	126.35	148.922	144.471
59900	695.039	121.54	144.208	133.643
59950	650.525	109.541	171.789	118.856
60000	626.01	99.4862	156.471	107.888
60050	394.413	90.6089	150.51	104.733
60100	673.133	96.6787	168.827	108.668
60150	705.278	61.5396	187.525	79.7824
60200	484.121	107.493	202.737	111.784
60250	689.642	112.911	205.728	115.995
60300	680.727	114.98	204.821	121.343
60350	651.105	114.168	190.249	125.881
60400	625.391	117.55	184.192	127.691
60450	591.583	81.5202	182.389	133.895
60500	573.124	118.547	182.278	137.892
60550	516.061	113.743	173.64	136.797
60600	452.219	114.746	165.635	134.402
60650	417.658	117.3	163.697	132.481
60700	402.119	70.5825	161.194	134.733
60750	400.589	126.245	159.804	136.254
60800	388.421	76.1555	161.615	138.631
60850	408.815	125.753	171.872	142.07
60900	428.783	123.827	177.924	147.478
60950	441.543	121.042	181.467	155.34
61000	443.445	117.77	182.3	116.274
61050	463.907	91.9227	113.719	171.184
61100	508.56	132.937	211.044	174.913
61150	567.067	148.651	229.103	177.292
61200	602.997	155.712	239.17	111.057
61250	630.724	161.765	162.279	166.118
61300	604.392	93.7007	239.885	161.556
61350	564.187	151.337	234.523	158.443
61400	558.548	159.275	244.406	170.649
61450	580.751	175.232	262.779	182.966
61500	597.579	184.261	273.53	192.697
61550	576.988	183.732	265.612	192.861
61600	554.661	187.451	249.351	197.342
61650	530.962	183.875	221.542	195.819
61700	504.832	179.51	200.404	191.588
61750	503.705	179.272	204.151	191.503
61800	507.29	182.998	223.673	202.305
61850	495.318	181.322	235.399	206.428
61900	467.151	181.954	233.291	209.373
61950	454.089	188.858	235.652	214.854
62000	437.569	152.545	229.789	220.723
62050	408.548	183.335	215.268	216.403
62100	357.675	163.538	187.049	199.979
62150	319.197	149.363	172.928	181.146
62200	282.254	130.058	165.02	161.013
62250	265.021	119.758	163.265	145.861
62300	260.853	114.855	160.693	143.814
62350	299.519	124.43	123.337	159.112
62400	343.305	135.525	175.93	179.106
62450	372.521	142.088	180.899	188.816
62500	412.573	169.633	200.498	213.194
62550	424.616	185.508	211.218	222.613
62600	432.45	203.234	223.657	237.459
62650	428.279	211.95	228.894	246.719
62700	459.06	240.092	260.316	273.315
62750	458.172	251.298	274.475	278.122
62800	437.687	150.68	277.763	270.761
62850	393.071	235.95	262.558	250.604
62900	408.629	246.627	268.004	261.612
62950	267.325	243.368	252.852	256.822
63000	418.329	244.929	242.355	255.841
63050	423.796	249.326	161.394	264.821
63100	430.455	255.335	265.608	276.526
63150	434.899	260.728	289.38	292.893
63200	417.86	255.829	296.071	182.325
63250	411.863	258.666	306.776	280.872
63300	384.408	243.922	288.326	256.704
63350	364.313	231.174	273.738	242.043
63400	343.313	211.939	262.937	230.494
63450	330.41	123.104	263.3	136.985
63500	313.848	193.166	249.89	217.913
63550	286.889	177.58	229.83	193.489
63600	267.247	158.467	209.037	172.586
63650	251.816	140.927	195.002	160.673
63700	251.677	136.009	182.639	169.478
63750	273.636	150.001	181.739	196.207
63800	284.747	163.853	181.809	215.031
63850	293.369	178.892	187.737	223.464
63900	296.035	187.507	188.081	212.601
63950	344.274	213.637	201.648	216.303
64000	393.083	237.092	218.209	228.013
64050	440.289	250.567	234.324	239.962
64100	473.186	248.142	244.534	157.875
64150	526.464	255.094	260.234	242.304
64200	560.373	260.154	266.013	240.947
64250	570.429	261.713	261.819	233.409
64300	565.332	260.939	251.094	228.73
64350	547.518	263.364	248.465	157.036
64400	502.511	256.592	240.678	230.626
64450	436.212	236.958	226.763	216.937
64500	397.97	225.122	216.132	214.345
64550	356.064	214.173	200.144	203.984
64600	336.043	211.829	191.438	136.467
64650	318.701	199.347	192.418	132.289
64700	347.277	198.425	212.868	208.253
64750	362.038	188.248	225.163	216.601
64800	376.242	192.194	240.399	228.793
64850	382.058	192.758	246.667	243.056
64900	408.502	210.422	254.943	260.221
64950	404.233	207.074	243.381	256.017
65000	394.884	207.985	235.025	244.606
65050	375.709	203.964	228.472	227.34
65100	362.352	202.739	218.653	208.632
65150	362.354	149.181	210.617	116.008
65200	349.779	122.201	201.854	187.284
65250	358.022	197.988	207.141	188.138
65300	365.668	203.598	218.514	196.356
65350	352.626	200.718	222.47	195.626
65400	335.949	189.175	219.441	198.898
65450	299.148	167.577	201.725	190.22
65500	264.292	138.855	180.625	181.121
65550	219.1	109.785	158.532	160.53
65600	187.059	91.6469	154.322	143.828
65650	184.568	94.7739	156.287	139.206
65700	194.686	68.4968	163.026	147.462
65750	201.791	106.466	160.819	160.355
65800	199.289	106.448	161.338	169.215
65850	202.93	106.142	161.951	177.298
65900	132.49	71.2163	155.239	171.127
65950	207.345	99.6745	150.948	170.885
66000	221.106	107.154	155.821	174.868
66050	229.258	114.338	156.885	180.463
66100	227.653	114.366	156.012	180.089
66150	212.036	107.095	147.208	175.559
66200	210.544	67.9973	152.095	185.266
66250	204.698	103.547	156.22	192.549
66300	198.255	102.531	157.11	148.734
66350	184.853	98.7356	150.826	122.276
66400	173.671	97.0013	141.395	195.705
66450	163.782	60.8177	132.151	186.794
66500	154.752	98.047	124.711	173.692
66550	153.581	60.6736	123.758	161.518
66600	160.241	95.4131	125.172	156.801
66650	191.476	102.673	131.516	164.468
66700	217.728	113.797	134.664	102.39
66750	242.177	125.495	141.314	180.023
66800	245.156	85.6303	142.745	181.139
66850	265.503	144.196	117.896	188.919
66900	269.453	96.846	155.038	191.211
66950	270.972	142.251	157.57	185.509
67000	263.576	130.552	87.3289	173.608
67050	264.294	117.735	134.726	157.667
67100	261.01	105.085	114.048	140.455
67150	254.196	93.4972	74.6841	126.995
67200	270.222	59.4309	99.555	126.171
67250	290.102	96.4672	100.821	130.302
67300	304.594	57.774	101.571	130.021
67350	315.793	90.5309	100.003	126.163
67400	316.438	86.8224	95.052	116.62
67450	330.279	87.6392	93.784	110.73
67500	341.676	54.9099	48.9999	103.12
67550	375.322	80.766	95.4801	75.2357
67600	404.509	99.706	104.09	103.011
67650	417.123	100.28	112.858	100.596
67700	414.668	98.5745	118.699	60.7815
67750	421.265	100.38	119.05	96.176
67800	422.222	100.757	115.296	96.2473
67850	413.482	99.2839	111.296	97.9709
67900	419.395	100.097	80.043	103.279
67950	456.218	102.513	120.464	112.256
68000	482.572	101.499	126.803	117.933
68050	483.949	93.0289	127.41	81.3979
68100	505.696	93.8232	135.477	116.661
68150	568.9	106.217	156.901	123.983
68200	619.216	118.397	173.65	127.625
68250	629.324	122.017	178.682	126.058
68300	618.642	121.227	173.731	82.7914
68350	644.09	123.472	135.36	120.175
68400	741.44	135.74	187.181	126.844
68450	851.539	150.352	206.186	139.174
68500	928.246	163.385	221.305	149.906
68550	961.652	169.2	226.926	154.698
68600	897.581	158.053	213.641	145.304
68650	849.739	146.905	196.203	129.711
68700	792.772	137.555	175.653	110.942
68750	799.128	141.064	167.958	101.84
68800	837.032	149.193	175.344	58.6557
68850	865.443	152.39	186.982	107.666
68900	890.937	148.072	195.948	115.024
68950	869.88	135.875	198.552	86.6063
69000	859.652	125.57	191.669	109.43
69050	934.652	130.988	193.827	107.601
69100	977.58	133.551	185.917	76.0137
69150	991.538	133.806	178.246	101.16
69200	953.961	126.774	160.604	93.5815
69250	893.063	118.71	143.492	86.3449
69300	808.248	108.999	125.879	83.9538
69350	724.273	96.6641	115.993	53.8744
69400	760.82	98.8347	80.0924	85.1585
69450	795.219	94.6333	134.248	57.2713
69500	813.554	57.7387	147.518	87.6215
69550	789.185	86.1736	145.462	83.2881
69600	830.935	92.3604	118.668	57.2903
69650	817.491	92.4831	138.155	77.7501
69700	783.312	93.4704	132.178	77.6715
69750	729.663	97.5267	137.51	78.3141
69800	689.65	106.642	146.765	57.013
69850	647.265	113.471	156.354	82.2289
69900	609.671	120.73	158.28	83.558
69950	548.822	119.824	147.552	80.3254
70000	489.759	118.96	139.27	85.9811
70050	402.02	107.563	124.934	87.6043
70100	406.221	110.209	131.952	103.544
70150	401.429	114.851	134.576	113.623
70200	391.492	118.107	132.156	83.6638
70250	376.438	119.348	102.928	84.8377
70300	367.194	122.602	120.081	111.078
70350	374.79	76.6199	120.357	112.997
70400	369.19	139.806	123.154	113.381
70450	373.071	90.0183	126.252	113.645
70500	257.979	89.7887	131.382	113.609
70550	378.071	144.263	132.364	111.631
70600	389.873	142.414	94.478	111.307
70650	410.765	142.368	99.822	111.012
70700	424.265	143.232	146.986	111.949
70750	415.747	142.012	147.097	112.123
70800	409.882	141.493	146.529	114.678
70850	405.37	131.349	142.833	111.261
70900	438.357	125.257	148.917	111.837
70950	461.694	117.477	154.542	110.142
71000	523.814	123.745	168.602	115.937
71050	584.739	124.416	176.298	117.512
71100	647.93	82.1536	178.882	118.305
71150	687.53	122.012	178.693	115.726
71200	789.553	132.944	190.84	118.121
71250	836.568	135.203	194.567	113.531
71300	867.396	138.273	197.122	111.488
71350	806.627	133.157	185.123	104.456
71400	831.816	148.069	192.487	111.386
71450	833.318	156.077	193.426	77.6573
71500	841.776	162.965	197.697	117.652
71550	849.586	161.486	200.548	75.1867
71600	851.23	161.828	205.87	75.3077
71650	811.815	154.54	204.266	112.569
71700	762.496	148.708	206.417	76.5417
71750	776.926	154.134	224.58	123.376
71800	834.235	166.007	254.199	144.123
71850	860.646	108.005	271.907	156.304
71900	857.942	173.203	275.53	160.815
71950	766.018	156.064	251.116	97.5767
72000	708.302	149.02	250.5	155.334
72050	693.727	162.841	273.934	179.165
72100	761.251	194.278	322.803	216.216
72150	812.182	216.686	345.17	237.692
72200	854.073	232.184	361.747	251.859
72250	846.39	229.044	232.445	250.132
72300	812.886	217.63	351.887	241.083
72350	743.586	189.947	328.519	222.453
72400	738.986	177.687	323.112	221.749
72450	668.51	141.655	290.628	203.311
72500	606.774	107.629	258.921	182.351
72550	544.561	79.8236	229.444	160.162
72600	548.125	47.5931	228.44	92.4553
72650	540.268	80.8315	226.168	159.003
72700	541.219	49.2516	220.302	156.993
72750	558.327	73.1529	214.405	161.87
72800	578.665	73.9712	210.437	166.052
72850	584.108	83.6967	126.525	169.154
72900	597.171	98.9109	164.31	171.901
72950	601.267	117.71	223.436	169.1
73000	596.226	129.766	226.33	161.868
73050	592.189	138.841	221.814	152.944
73100	613.969	145.02	218.277	147.98
73150	633.156	143.46	208.155	138.085
73200	665.103	141.134	198.197	130.062
73250	683.715	132.042	190.28	118.928
73300	755.906	133.284	196.153	117.106
73350	815.575	130.766	203.129	111.546
73400	860.292	129.269	203.994	108.733
73450	865.587	126.825	202.21	104.399
73500	872.11	123.593	195.641	101.508
73550	917.423	122.367	196.447	103.565
73600	901.084	112.566	185.398	98.3712
73650	869.932	102.075	175.177	92.8609
73700	871.866	98.2288	166.465	56.7629
73750	893.456	97.9046	164.87	91.8242
73800	913.784	56.7196	169.409	97.1395
73850	889.876	53.3434	170.397	99.0186
73900	951.363	99.1129	182.943	109.762
73950	998.424	109.836	119.245	117.212
74000	1011.52	117.658	185.775	121.75
74050	1005.61	120.483	184.033	77.5567
74100	987.06	117.205	183.903	122.446
74150	991.703	114.508	194.664	127.99
74200	933.476	106.292	191.923	124.067
74250	880.483	101.697	191.924	125.576
74300	782.678	97.815	180.091	117.277
74350	699.268	100.57	178.829	117.933
74400	627.147	105.113	173.072	117.034
74450	597.087	85.1113	173.472	121.447
74500	552.101	63.5853	167.557	122.161
74550	493.611	111.354	94.829	121.284
74600	439.099	109.491	166.494	123.413
74650	413.493	109.896	171.053	126.22
74700	396.147	84.9087	137.946	132.448
74750	374.722	79.1417	140.446	134.526
74800	375.912	96.519	193.827	103.082
74850	375.748	91.5749	194.114	138.391
74900	364.779	54.9374	188.658	133.587
74950	336.746	84.5357	174.105	126.071
75000	367.234	101.153	190.839	141.73
75050	375.578	110.744	204.438	148.622
75100	254.079	118.774	218.985	154.565
75150	379.82	124.873	170.115	160.485
75200	411.152	131.732	229.267	170.034
75250	442.589	136.752	229.596	179.054
75300	292.829	133.479	222.67	174.109
75350	422.718	128.529	200.939	163.891
75400	369.766	116.594	175.292	144.99
75450	312.189	111.465	163.584	130.711
75500	274.689	113.154	163.588	124.8
75550	267.62	122.467	177.596	130.008
75600	262.407	123.987	184.801	138.208
75650	247.328	119.74	179.822	93.3287
75700	224.028	110.908	167.701	143.894
75750	199.684	101.635	148.081	132.512
75800	193.804	98.4809	88.9573	127.006
75850	193.125	98.8938	137.993	85.004
75900	181.217	96.2368	130.112	86.2047
75950	122.924	94.8612	122.771	131.257
76000	172.416	89.1444	115.678	130.227
76050	178.674	85.0063	115.962	131.104
76100	193.745	85.603	124.482	135.385
76150	223.855	98.2805	136.471	145.233
76200	244.95	118.658	143.606	155.243
76250	249.643	136.274	147.835	160.31
76300	242.518	145.995	142.313	155.865
76350	239.424	142.046	138.291	144.934
76400	220.842	125.1	123.985	130.049
76450	215.357	110.566	122.531	123.591
76500	208.817	103.674	123.665	121.581
76550	212.386	106.285	134.422	122.412
76600	216.211	111.182	147.03	77.8243
76650	155.408	75.497	155.898	76.599
76700	227.147	114.389	156.124	121.99
76750	234.877	116.662	33.046	121.787
76800	233.072	118.93	151.285	122.246
76850	229.935	118.442	151.552	121.589
76900	223.006	115.605	143.565	85.9813
76950	220.368	112.802	87.6618	121.933
77000	207.485	103.275	132.808	121.885
77050	188.912	91.2175	117.1	115.674
77100	175.993	79.6996	103.338	110.134
77150	175.011	76.6703	93.3997	109.647
77200	182.5	78.1147	96.8035	121.182
77250	204.375	91.9247	109.965	135.517
77300	228.454	111.05	128.147	157.285
77350	249.793	127.032	144.039	170.299
77400	249.372	132.992	149.994	104.992
77450	180.022	137.705	98.0371	180.653
77500	245.82	136.434	161.745	178.063
77550	243.342	134.577	165.127	175.277
77600	229.199	131.1	161.756	166.231
77650	236.449	137.783	163.682	170.051
77700	237.799	141.526	159.264	169.17
77750	234.315	138.531	159.411	164.819
77800	223.679	131.085	151.171	157.61
77850	230.494	82.1549	158.366	158.542
77900	235.403	132.663	159.461	157.064
77950	243.493	139.064	172.422	159.263
78000	88.8257	142.534	177.958	163.586
78050	258.918	153.611	126.762	172.019
78100	260.989	154.268	184.361	170.878
78150	175.119	104.346	183.678	164.476
78200	272.208	149.372	189.398	158.657
78250	180.293	144.271	189.525	151.992
78300	264.754	139.159	187.227	85.9487
78350	249.332	133.542	181.402	80.7786
78400	252.414	135.891	180.181	141.25
78450	248.655	81.5567	113.07	118.725
78500	245.739	131.992	168.108	145.676
78550	240.833	132.77	165.432	142.261
78600	245.171	137.551	171.809	140.166
78650	177.158	142.228	177.175	136.519
78700	246.685	141.664	179.058	132.181
78750	239.938	141.432	181.997	95.366
78800	227.707	89.1586	192.275	146.498
78850	210.641	135.246	203.462	156.612
78900	199.407	97.9277	211.311	106.051
78950	198.687	126.166	212.495	159.001
79000	197.771	123.346	206.082	151.215
79050	201.54	121.634	197.961	147.158
79100	211.417	126.787	194.419	152.007
79150	216.016	129.277	189.98	159.861
79200	221.744	134.727	192.419	165.713
79250	220.728	135.214	111.932	162.653
79300	233.405	142.925	202.32	162.67
79350	238.607	148.443	124.015	160.737
79400	248.352	152.099	215.238	159.813
79450	246.85	149.997	211.054	151.777
79500	255.574	148.273	215.436	146.905
79550	256.914	142.562	214.935	140.885
79600	264.709	144.101	222.899	143.823
79650	290.101	157.727	238.25	159.01
79700	313.054	173.019	253.356	175.918
79750	334.019	186.855	266.077	191.669
79800	326.458	114.626	262.799	150.823
79850	220.469	137.089	264.377	205.41
79900	322.169	194.46	165.31	213.062
79950	306.723	183.48	240.014	212.607
80000	277.614	166.68	224.957	201.967
80050	260.364	156.855	222.963	193.77
80100	233.46	144.199	221.164	184.491
80150	214.212	132.088	218.368	172.547
80200	188.103	112.695	209.509	158.552
80250	188.708	112.504	209.54	156.546
80300	178.392	109.94	202.76	115.774
80350	168.99	109.691	192.147	146.862
80400	159.175	106.988	180.181	90.7085
80450	158.679	113.15	176.49	137.568
80500	164.986	126.194	184.588	142.578
80550	165.123	134.781	191.528	147.698
80600	166.725	138.489	105.699	154.633
80650	177.284	141.367	113.596	162.349
80700	184.038	135.212	198.341	160.085
80750	192.101	127.704	201.134	154.055
80800	124.574	119.953	201.499	149.33
80850	125.442	120.273	211.606	114.388
80900	198.568	127.102	228.544	156.502
80950	200.423	129.064	231.785	158.438
81000	140.163	94.5683	237.372	159.252
81050	213.024	139.061	243.003	154.311
81100	150.998	138.127	245.822	147.204
81150	135.695	136.688	244.669	148.513
81200	211.102	135.185	244.008	147.745
81250	218.188	136.057	243.792	146.79
81300	147.902	91.5683	237.351	137.076
81350	211.121	123.915	162.126	136.315
81400	137.054	125.406	231.557	110.594
81450	221.475	132.178	240.251	153.817
81500	226.959	133.154	174.955	117.628
81550	226.676	131.739	177.13	143.077
81600	242.681	140.043	170.391	137.152
81650	239.599	141.547	245.03	129.552
81700	153.146	139.354	236.236	126.72
81750	207.251	124.215	214.751	118.311
81800	205.462	119.589	206.096	118.265
81850	190.878	108.358	191.518	109.853
81900	176.812	96.583	182.655	103.094
81950	156.639	86.0203	179.328	90.5259
82000	148.083	82.5851	174.786	82.079
82050	146.219	69.1563	176.496	48.5347
82100	134.625	79.2834	163.034	73.958
82150	102.032	76.5562	151.59	70.9565
82200	119.922	75.4367	136.933	66.9605
82250	119.022	80.63	132.534	43.0316
82300	112.252	83.1662	130.649	47.9279
82350	103.381	82.3489	96.5023	61.4111
82400	96.8323	84.0322	102.251	61.7058
82450	93.5281	82.7742	141.715	64.928
82500	60.9097	80.1281	145.884	72.1574
82550	99.6406	76.3155	148.619	78.0725
82600	103.177	74.3768	148.082	79.8946
82650	105.447	72.3637	142.716	78.4306
82700	117.29	73.4673	144.894	77.1516
82750	121.578	75.2906	143.052	48.3932
82800	126.391	47.5072	149.7	74.3919
82850	121.602	71.073	148.385	77.2941
82900	125.658	72.836	161.074	87.2021
82950	134.527	82.8445	177.681	100.545
83000	141.98	91.4243	195.17	116.023
83050	146.754	97.3419	206.134	123.93
83100	103.564	79.0367	210.789	122.254
83150	146.49	97.0179	211.857	113.952
83200	134.731	91.3445	202.305	108.683
83250	122.103	85.1547	196.567	110.417
83300	116.085	84.4533	193.631	116.034
83350	120.656	85.2773	203.512	121.377
83400	39.801	87.0061	127.368	121.569
83450	125.108	88.6475	147.621	119.53
83500	79.5982	91.3329	195.24	72.2966
83550	118.405	93.3983	188.554	115.402
83600	109.148	56.588	170.2	111.9
83650	105.23	98.4477	164.33	108.663
83700	101.111	99.7601	155.399	100.972
83750	68.0967	57.1593	150.689	94.4642
83800	91.9267	94.2129	92.0693	92.592
83850	90.9949	64.9906	105.119	98.9871
83900	88.9864	51.392	100.549	102.991
83950	87.6793	90.7966	111.93	106.656
84000	56.1745	91.7839	51.719	74.8595
84050	87.5212	50.7833	152.235	107.682
84100	90.9421	51.3857	106.086	107.199
84150	92.4601	90.1323	141.166	62.9809
84200	99.1771	96.775	139.097	46.0143
84250	100.052	96.6694	137.154	109.61
84300	102.946	93.912	140.209	80.6595
84350	60.2682	85.6264	143.732	110.182
84400	102.081	79.2258	96.16	109.727
84450	98.4257	74.7696	90.8157	107.088
84500	94.7268	71.4039	93.089	102.484
84550	91.0099	71.9552	132.716	102.193
84600	89.4127	73.6152	128.023	60.2635
84650	86.9295	74.1844	124.594	101.809
84700	91.1823	77.8286	128.094	99.2373
84750	96.3435	85.4419	139.176	99.5329
84800	101.527	89.4168	150.728	98.5567
84850	112.387	97.4769	161.705	67.0853
84900	123.009	101.08	168.411	101.495
84950	136.463	108.809	179.493	110.018
85000	145.446	110.782	188.767	115.587
85050	147.896	111.966	191.253	123.296
85100	149.61	113.469	189.128	79.493
85150	133.331	104.319	169.611	118.168
85200	124.822	94.8326	160.114	65.0513
85250	110.096	82.1373	147.217	102.265
85300	79.9727	86.7209	159.645	112.474
85350	101.041	90.2946	164.824	122.077
85400	96.1711	95.5803	166.989	132.259
85450	96.2947	94.5472	164.989	137.78
85500	98.2767	90.8685	161.855	138.682
85550	104.802	66.134	158.171	141.34
85600	110.021	90.7874	157.355	142.708
85650	116.195	98.2718	160.401	146.844
85700	117.553	104.857	165.959	146.889
85750	71.5103	66.1469	163.831	144.267
85800	121.254	65.7248	161.669	139.961
85850	136.178	68.6123	179.761	146.011
85900	148.773	109.577	191.657	149.564
85950	155.659	112.552	205.632	158.402
86000	157.016	114.814	204.386	159.924
86050	152.659	114.343	204.433	156.776
86100	105.361	109.091	201.134	144.319
86150	158.797	101.519	190.513	130.769
86200	169.842	102.112	189.153	129.728
86250	123.52	108.646	192.513	136.669
86300	119.772	108.589	193.727	139.002
86350	168.668	104.412	186.104	85.0268
86400	115.57	96.962	186.82	83.8029
86450	157.106	95.4129	185.856	145.886
86500	154.236	94.5134	194.154	149.048
86550	150.615	96.747	196.564	117.692
86600	153.369	101.569	209.89	145.847
86650	153.787	106.473	216.674	113.162
86700	154.43	112.293	220.185	108.516
86750	150.573	114.458	221.284	139.29
86800	154.022	73.7391	227.804	147.998
86850	158.836	120.624	233.794	158.731
86900	174.055	127.482	238.209	168.941
86950	190.196	134.381	248.296	173.741
87000	214.274	149.549	265.011	180.615
87050	238.349	158.885	276.869	187.55
87100	265.198	167.857	275.815	191.835
87150	287.898	166.49	272.622	193.387
87200	303.367	170.374	270.578	189.911
87250	307.544	175.37	277.572	194.279
87300	290.279	174.726	273.728	192.114
87350	262.099	167.229	169.189	188.785
87400	235.725	154.806	262.818	116.931
87450	220.431	141.384	249.913	177.235
87500	213.675	137.016	245.089	173.236
87550	200.677	126.525	226.139	158.919
87600	187.827	119.538	210.706	143.248
87650	177.641	109.175	188.767	129.151
87700	154.523	96.6752	165.085	114.416
87750	132.131	86.7348	142.879	109.787
87800	107.444	79.8339	122.075	105.709
87850	97.967	82.6876	113.995	107.811
87900	88.1531	83.1098	71.56	104.834
87950	76.3601	74.2144	95.3516	95.0108
88000	75.7406	63.6479	88.5467	90.1333
88050	89.6834	60.3516	92.3972	91.1071
88100	111.187	67.7732	106.196	102.309
88150	139.329	87.8209	130.399	112.558
88200	160.209	108.698	148.152	118.466
88250	179.741	124.085	165.246	122.221
88300	193.139	128.715	178.011	78.063
88350	206.006	128.663	185.591	130.381
88400	216.672	121.847	181.365	126.004
88450	225.537	116.736	120.613	116.082
88500	236.53	84.9027	164.217	108.181
88550	241.841	111.347	165.425	35.8697
88600	247.389	116.105	174.859	107.522
88650	257.894	79.4945	180.643	115.011
88700	283.052	131.956	190.323	127.026
88750	294.462	135.871	188.704	81.4477
88800	200.673	139.357	184.505	132.56
88850	282.264	132.944	172.608	121.433
88900	259.58	100.927	157.686	109.379
88950	230.675	115.045	138.569	97.3428
89000	208.059	115.129	123.969	76.589
89050	210.288	75.6882	121.422	106.462
89100	214.806	118.803	131.6	118.12
89150	217.17	115.345	144.852	124.575
89200	220.191	119	161.15	130.934
89250	220.493	121.751	168.814	129.506
89300	218.601	129.063	174.346	128.139
89350	208.588	132.632	170.769	120.264
89400	201.313	132.441	94.5257	118.065
89450	184.218	118.48	150.538	66.1304
89500	162.453	99.3785	134.149	102.688
89550	143.485	82.5567	115.695	93.291
89600	37.3723	78.0595	111.232	90.3648
89650	130.617	72.773	105.878	86.5114
89700	119.337	64.8057	99.9038	82.977
89750	99.319	53.4962	88.3241	76.7668
89800	91.0744	45.3672	57.7914	68.4883
89850	75.2857	37.7948	60.2468	58.1535
89900	60.7965	32.9904	45.6131	49.6841
89950	48.0034	28.6674	35.0181	43.9576
90000	43.0797	26.9555	18.4907	39.7091
90050	32.3242	24.0826	27.0524	34.3379
90100	35.2439	22.2771	25.5204	30.5371
90150	31.8578	22.2355	23.4736	16.556
90200	32.1022	24.834	21.7608	26.9212
90250	34.3189	24.466	11.126	19.7458
90300	36.562	33.1019	21.5922	31.0567
90350	35.0468	27.6338	10.8293	33.2309
90400	22.8745	29.255	23.2447	34.3787
90450	29.3706	24.0853	23.7375	33.5296
90500	28.4373	18.2696	23.8809	33.6359
90550	10.6876	22.2755	15.1389	33.7776
90600	26.5706	16.3782	20.7915	32.8644
90650	29.1677	19.6707	8.9686	34.7435
90700	30.7037	16.6535	22.9697	26.7269
90750	24.3601	5.84257	16.1525	18.3537
90800	28.3934	21.1097	16.8998	31.5966
90850	44.4165	25.705	27.2768	30.6271
90900	49.947	29.8712	30.826	33.1036
90950	54.1234	25.7595	30.2279	37.2354
91000	55.4052	32.998	30.7433	42.2624
91050	41.8491	30.7928	49.6613	43.8856
91100	50.7677	28.28	23.0325	41.1106
91150	37.137	18.8285	42.1183	35.973
91200	44.3526	25.6224	33.8187	31.7374
91250	39.3081	22.5453	26.5715	29.5203
91300	32.7109	16.8651	20.6284	28.2698
91350	27.4178	26.2525	17.1242	25.1834
91400	25.7442	30.0199	14.002	21.7953
91450	28.1873	30.6933	7.95802	22.1689
91500	29.6303	31.3204	16.9686	24.1016
91550	21.078	29.847	20.186	26.3499
91600	12.9691	26.0236	23.7375	20.5276
91650	25.0248	19.308	25.5784	29.8484
91700	27.3233	24.6256	17.2216	31.5284
91750	33.0427	27.4106	17.3992	15.551
91800	41.5537	30.4335	7.1839	37.8095
91850	46.3341	33.6597	18.608	25.211
91900	37.6116	34.6406	28.2306	43.9523
91950	45.7383	23.0082	33.1816	27.8357
92000	47.0203	37.7337	39.7127	39.8101
92050	53.3481	29.0311	50.2376	37.8737
92100	62.9355	45.6663	61.4678	38.1012
92150	77.1771	51.708	76.1509	40.9963
92200	88.7988	58.2139	87.8072	40.5596
92250	95.6028	64.7775	100.29	39.6257
92300	94.2223	48.6648	66.7007	40.2519
92350	92.0287	74.054	104.792	43.1907
92400	94.1301	76.6462	100.277	33.9456
92450	98.2745	73.7622	93.6911	53.8666
92500	102.447	68.447	84.1265	60.8149
92550	106.027	63.4279	75.8049	67.6421
92600	103.668	60.4104	72.3488	71.5066
92650	105.432	48.1889	76.0207	79.2437
92700	103.454	64.4599	83.4926	85.0058
92750	106.428	71.162	92.7834	92.0642
92800	117.109	80.0861	106.161	98.9418
92850	90.335	90.0081	110.846	103.976
92900	136.71	97.0459	114.411	107.395
92950	137.202	96.4194	107.418	105.303
93000	142.68	95.2251	106.37	102.236
93050	146.966	95.2256	105.845	98.9569
93100	151.445	97.768	109.377	96.4829
93150	163.589	66.2175	117.834	101.253
93200	172.189	101.029	122.535	105.828
93250	187.041	104.794	130.58	115.595
93300	194.457	110.735	75.194	78.4663
93350	204.66	113.891	125.847	75.1692
93400	208.892	112.915	121.793	84.2223
93450	230.6	117.255	129.338	143.214
93500	263.026	125.419	146.45	166.855
93550	300.151	135.487	158.713	185.221
93600	317.724	134.838	159.485	186.426
93650	342.479	146.071	163.939	185.652
93700	362.479	154.004	168.903	174.99
93750	379.096	163.99	171.423	166.994
93800	384.661	164.953	173.575	152.565
93850	388.774	168.278	176.094	146.157
93900	377.482	169.839	182.084	96.261
93950	379.195	169.648	184.7	128.047
94000	389.578	170.258	192.12	124.268
94050	430.021	174.054	205.215	131.44
94100	451.856	171.879	215.38	136.089
94150	454.392	171.572	226.797	146.504
94200	439.677	166.089	232.837	151.612
94250	424.05	102.375	232.167	158.517
94300	422.424	156.491	228.724	161.494
94350	427.95	160.447	232.732	172.3
94400	417.291	162.501	230.235	176.687
94450	412.607	127.853	227.698	176.811
94500	392.852	127.615	217.444	167.157
94550	389.099	175.969	217.926	169.816
94600	356.953	168.653	206.668	162.541
94650	330.413	162.364	196.887	155.753
94700	298.423	152.203	187.084	144.072
94750	287.13	157.658	187.437	142.765
94800	276.799	95.826	183.459	139.166
94850	275.602	98.007	179.816	139.329
94900	274.732	158.596	179.386	134.402
94950	280.864	158.133	185.27	132.753
95000	194.427	155.569	188.183	126.362
95050	281.255	149.803	186.302	82.3147
95100	196.572	150.146	188.465	115.323
95150	274.068	95.7067	184.474	111.82
95200	274.058	147.616	179.167	62.951
95250	277.295	143.413	171.014	115.674
95300	287.061	138.648	166.374	117.109
95350	297.492	141.763	170.812	123.565
95400	302.036	105.87	171.106	123.782
95450	302.276	105.725	170.721	126.376
95500	291.871	78.0948	92.1387	118.457
95550	271.449	121.684	152.177	110.794
95600	247.157	105.745	142.075	67.5921
95650	225.76	96.0558	131.917	106.491
95700	208.796	94.2359	122.698	65.2932
95750	203.274	101.444	77.0567	107.315
95800	191.971	72.3403	115.142	76.536
95850	195.187	110.65	122.67	107.402
95900	187.807	108.421	123.962	108.621
95950	201.418	113.049	137.955	82.8542
96000	75.5253	109.901	134.241	114.919
96050	214.759	111.598	137.976	118.468
96100	206.752	103.34	130.265	113.239
96150	217.832	59.644	102.343	111.15
96200	144.123	101.7	132.677	103.157
96250	213.542	79.2807	128.943	96.0549
96300	219.992	73.398	126.488	87.2444
96350	232.257	91.8946	77.6436	78.0821
96400	256.022	90.2474	126.005	74.4906
96450	263.511	84.6544	124.454	68.995
96500	286.765	81.3127	133.314	70.683
96550	306.138	55.9058	138.862	46.9743
96600	316.736	74.6109	136.969	66.1713
96650	322.853	53.6312	130.203	63.7233
96700	317.708	45.1851	117.682	63.7477
96750	223.369	53.8692	112.636	29.7324
96800	304.167	72.9511	108.934	65.5663
96850	292.804	41.3588	110.198	44.9962
96900	279.195	62.8428	109.503	60.7
96950	282.285	34.8715	61.5106	59.8863
97000	276.636	61.4794	107.365	57.6405
97050	272.12	63.2028	103.424	59.4764
97100	189.494	46.7726	101.717	60.4423
97150	263.693	61.5541	98.5025	48.0401
97200	254.698	61.49	94.3663	31.9069
97250	238.933	57.2771	87.7628	39.9285
97300	243.197	42.8576	85.826	63.284
97350	230.983	50.7436	61.691	65.465
97400	225.057	52.6236	82.6087	68.6975
97450	212.173	41.5752	80.7515	65.2834
97500	213.335	59.0756	78.9424	63.5391
97550	196.753	57.805	72.4945	56.4523
97600	167.3	48.5622	62.1513	47.98
97650	134.473	36.8931	50.0909	27.7499
97700	96.5396	20.82	32.301	25.3306
97750	89.7547	14.1986	24.8007	11.2215
97800	99.1823	6.47019	28.7058	11.665
97850	129.936	16.5071	44.7129	24.0343
97900	145.67	18.7813	56.0613	28.6738
97950	151.214	10.2355	58.764	31.6433
98000	166.271	23.8173	60.8117	35.3913
98050	120.884	30.4498	60.8752	36.2441
98100	193.942	37.9238	63.3775	27.9611
98150	197.933	42.2068	64.0828	39.7827
98200	213.809	32.0425	67.297	28.7317
98250	220.269	52.1178	40.3529	43.5589
98300	213.996	54.8681	62.6297	41.3174
98350	218.591	57.0733	65.6412	25.2988
98400	239.721	59.9688	61.6516	36.4404
98450	265.891	46.2048	84.9104	23.2315
98500	279.956	59.034	73.8433	29.734
98550	307.148	60.9664	95.9029	44.7415
98600	337.863	62.725	97.6422	49.1284
98650	374.133	62.5169	68.3091	53.7073
98700	401.309	48.2475	102.178	54.8022
98750	441.063	65.2434	107.904	52.9309
98800	456.263	38.3681	108.034	47.4786
98850	463.27	62.4744	104.935	41.3757
98900	444.407	56.3175	100.392	37.1339
98950	470.013	49.1163	96.9479	22.7625
99000	314.813	39.6636	92.3582	42.9523
99050	503.5	32.2423	55.0344	48.1099
99100	515.447	29.9218	91.512	50.1412
99150	524.34	27.3521	22.9885	50.1231
99200	521.226	25.9372	69.684	48.9046
99250	539.79	24.029	97.1559	46.7556
99300	595.348	26.6001	104.724	46.3542
99350	682.138	36.5347	119.831	48.6105
99400	717.125	46.2892	125.719	28.4552
99450	768.591	59.2873	112.324	50.2417
99500	791.794	65.0253	140.037	51.0269
99550	834.12	71.1404	142.038	61.4818
99600	820.407	73.2918	133.087	67.6378
99650	840.861	79.8371	126.036	77.1866
99700	805.026	80.6098	120.128	77.2681
99750	777.692	74.9823	118.804	74.7709
99800	690.152	59.4325	109.9	65.6302
99850	630.005	48.8134	74.034	56.4826
99900	566.669	45.9052	91.4186	50.2691
[truncated: 1,108 more rows]

## Sheet: H3K27ac
Coordinate	Unreactivated	sgORF50	sgORF75	vSAFE
0	16.376	7.66193	15.5947	26.3094
50	21.1946	9.61162	18.5926	30.7055
100	30.0944	12.6933	25.1831	40.9605
150	34.0073	14.5675	28.9123	45.9883
200	26.7964	14.0955	28.9869	46.9927
250	35.1899	12.8058	26.8559	43.41
300	18.3512	10.2748	24.0621	27.7378
350	29.5192	7.86137	22.9762	34.7168
400	26.7688	7.4657	21.876	30.4343
450	15.8883	7.86137	20.5508	27.2304
500	21.8277	5.15439	18.7819	25.7706
550	20.5018	8.65837	10.8672	7.23653
600	19.3836	8.22731	14.7047	16.1136
650	17.9834	7.08696	8.7444	7.7853
700	16.9627	5.87196	12.505	24.3426
750	15.9203	4.556	13.0447	25.4806
800	14.2724	3.50523	8.42504	24.2799
850	13.6009	3.06279	12.0483	22.6609
900	10.3826	2.77715	10.7576	19.3603
950	13.2485	2.83302	9.52842	17.0587
1000	4.38163	1.62207	7.94411	10.1433
1050	12.408	2.41515	6.98123	16.083
1100	11.6034	1.00236	5.53411	15.0756
1150	7.55997	1.4111	6.82422	13.5332
1200	6.76384	1.56789	2.21938	11.4217
1250	11.2899	2.91007	3.14773	12.184
1300	7.27751	3.61935	6.2374	7.34657
1350	12.7516	2.21569	5.26131	9.60713
1400	12.0215	0.923617	5.73895	13.6468
1450	10.2819	#N/A	5.45845	14.5035
1500	7.86648	4.35655	5.02094	14.478
1550	3.0998	#N/A	5.04786	8.83271
1600	4.47176	3.56348	4.91776	14.185
1650	2.23368	3.03893	1.91374	14.9132
1700	5.56834	1.72468	1.77705	15.2486
1750	3.52078	3.65472	6.09199	16.1903
1800	4.54906	3.42902	8.84394	16.0364
1850	4.84544	3.37553	12.197	16.5513
1900	4.97001	6.39902	8.60708	16.8274
1950	6.88835	5.90815	13.8982	14.7036
2000	3.63806	3.07361	4.2393	22.9199
2050	1.80518	4.00843	12.7651	26.7269
2100	6.98288	6.68805	12.5334	19.2115
2150	7.31079	4.31627	10.0421	30.707
2200	6.39624	2.8159	14.2402	31.1369
2250	6.75711	3.79171	15.5231	29.4213
2300	2.76317	5.14402	16.4305	17.5344
2350	7.27229	3.00062	17.209	6.03047
2400	6.86708	5.71362	17.8579	20.0169
2450	2.37955	2.51944	18.8489	24.8721
2500	1.93001	4.62408	20.9192	12.935
2550	4.16257	5.59781	23.0371	23.4664
2600	5.89917	4.67251	24.6154	23.495
2650	7.05438	6.17486	25.5174	24.5705
2700	9.29072	7.0416	28.4274	27.646
2750	12.0898	9.14894	22.0326	33.0178
2800	8.9435	9.09712	24.3206	36.8619
2850	13.3728	9.46995	34.8128	40.6634
2900	12.0069	8.25999	33.6715	41.2982
2950	6.2825	7.39156	33.4722	42.4393
3000	6.86093	6.8687	32.2629	40.7917
3050	10.2303	7.19141	32.5423	39.5879
3100	9.68916	7.61502	31.9482	37.5646
3150	1.24974	4.47306	30.3365	35.8916
3200	9.50307	5.36536	21.7736	21.5217
3250	5.8073	4.68025	25.3646	32.8726
3300	9.5328	7.44743	21.7381	29.2558
3350	8.88987	4.99859	17.2102	23.7897
3400	5.54504	2.83947	15.0451	14.4649
3450	6.07477	3.10968	13.4125	22.2844
3500	6.4563	2.97914	13.0095	21.9118
3550	8.8642	2.42666	10.6444	21.6983
3600	3.94347	3.71466	15.5704	22.2248
3650	6.68363	4.94848	16.4378	23.9095
3700	10.0973	5.44509	17.9333	25.4434
3750	3.7941	5.88921	18.7463	27.023
3800	8.3505	6.36127	20.0645	27.8511
3850	7.56574	6.80707	19.7434	9.4243
3900	5.59721	6.88343	18.5751	18.256
3950	6.99719	3.08681	18.6365	29.5297
4000	3.77692	5.35653	19.2996	31.1571
4050	5.93037	4.4346	20.0994	31.0659
4100	2.6418	3.1466	20.2843	20.8025
4150	1.03093	3.96255	13.1915	29.4553
4200	2.66429	4.41242	16.1259	27.5463
4250	3.88718	4.46154	14.5959	19.0343
4300	1.3886	4.78087	16.385	22.7971
4350	1.24974	5.60188	18.2696	31.2746
4400	1.11088	3.99693	6.43743	31.5422
4450	1.48748	2.1097	18.3784	23.9755
4500	0.6943	2.7961	10.7256	31.1493
4550	1.59221	3.60054	4.60947	30.1705
4600	1.75266	1.05485	8.95033	32.0399
4650	3.43355	3.6769	11.4342	32.8934
4700	4.46011	4.33368	16.2699	33.4678
4750	4.47149	5.07089	17.7311	31.4785
4800	1.97174	5.30979	21.7259	32.83
4850	2.64445	3.04468	18.5038	9.04567
4900	1.83113	3.28627	8.16453	18.0735
4950	2.61586	2.78797	24.6881	27.3298
5000	1.97174	4.02586	25.0697	28.4191
5050	4.40147	2.30917	14.0373	26.7228
5100	4.97439	3.73277	22.9936	27.8662
5200	5.19757	2.04907	14.4932	28.3449
5250	3.53535	2.07701	13.8855	27.2301
5300	2.70628	1.74125	14.5224	25.6429
5350	1.97174	1.86435	21.5608	18.3237
5400	3.55082	1.39805	23.9241	25.8563
5450	3.42334	1.47679	25.3311	25.8763
5500	3.43471	3.26309	17.0284	24.6161
5550	2.32357	2.71637	21.8144	24.2264
5600	1.94404	1.09752	18.413	24.303
5650	2.68151	4.07329	16.5416	23.1417
5700	2.62287	4.73006	15.2302	21.2777
5750	2.56423	3.01774	15.1484	12.2451
5800	1.3886	5.57901	11.4397	17.9168
5850	4.19786	3.15305	14.9832	18.1047
5900	4.6617	2.20656	15.4602	13.9383
5950	4.84782	1.89973	15.89	22.4614
6000	5.68827	3.39294	17.3035	16.5101
6050	6.91961	2.56856	16.2433	23.7301
6100	8.18393	5.46489	20.2337	25.9234
6150	8.46893	4.48471	18.3331	17.3241
6200	9.2837	4.45578	22.7343	30.2484
6250	9.56869	5.30473	23.7873	30.0243
6300	5.69113	4.09715	23.2697	28.8129
6350	9.44851	2.9905	21.4812	27.5643
6400	9.61301	3.17453	19.6032	28.2076
6450	9.46689	5.5995	17.7932	30.6546
6500	8.65213	4.20214	16.0173	32.504
6550	7.84464	5.57732	15.9354	32.7258
6600	6.86534	5.02653	17.6296	30.0824
6650	5.27605	4.31894	9.9602	25.5981
6700	4.01174	4.10966	14.5075	21.3698
6750	1.61087	3.50875	11.2698	18.6096
6800	3.90148	3.37652	7.39452	9.90507
6850	4.86941	3.84351	10.7505	14.0179
6900	6.18098	3.6571	4.08227	18.6234
6950	6.88256	3.4182	12.628	9.99003
7050	3.28565	3.18267	14.3085	7.7853
7100	1.66632	4.26139	13.5647	17.0811
7150	6.12961	5.52314	8.5068	18.8253
7200	6.2571	6.3892	15.3202	20.7544
7250	5.67891	6.51974	10.8969	21.7502
7300	7.23086	5.57157	17.7987	15.0759
7350	7.00042	4.44035	5.05777	14.2579
7400	6.11271	3.33539	11.6819	22.0006
7450	4.33439	1.88722	11.088	14.3453
7500	4.52896	2.54976	16.1387	20.4845
7550	4.25969	2.0777	15.0594	19.2382
7600	4.69493	1.94716	9.93413	17.8466
7650	3.76725	0.683025	9.02367	18.6173
7700	4.41429	0.710959	9.00333	19.4793
7750	4.00909	2.00472	13.694	20.424
7800	3.47932	1.92429	14.4171	20.8369
7850	0.6943	2.05483	14.3957	16.2546
7900	4.08202	3.18604	14.2727	21.4942
7950	2.20629	3.37652	8.40663	22.3532
8000	4.34837	3.98319	8.32534	15.3302
8050	3.0998	3.84689	3.00731	23.8044
8100	3.4764	1.60664	14.6559	24.1036
8150	5.82475	3.63999	16.3769	15.2615
8200	7.01174	3.79747	18.0776	22.9315
8250	8.13285	6.34893	18.8154	21.2754
8300	8.47213	6.16082	14.1946	21.4889
8350	7.82918	5.84147	6.82887	22.2883
8400	6.74806	4.90581	19.2249	24.6015
8450	5.40061	4.67827	19.6964	26.5506
8500	4.84926	6.65267	11.4545	18.7637
8550	4.3195	7.62709	18.9257	18.5047
8600	4.65176	3.70077	18.1472	25.6599
8650	4.82651	7.18635	17.8601	23.5516
8700	5.39215	6.63555	4.64767	21.3009
8750	5.34782	4.47306	15.5237	19.5566
8800	5.0558	4.77457	14.3351	18.7573
8850	4.29265	5.00028	12.9759	14.2685
8900	3.79293	2.88789	12.5044	14.1093
8950	0.55544	3.77221	6.72013	13.896
9000	5.07154	4.93305	14.8199	19.4262
9050	3.90031	5.88291	16.0089	20.4104
9100	3.5053	6.98211	15.6065	20.1822
9150	6.04239	5.66619	13.5644	18.2014
9200	2.72319	4.3765	11.0578	15.8595
9250	0.97202	4.08172	6.95093	15.7659
9300	4.44842	4.0521	9.65854	16.2415
9350	7.77607	3.78526	11.1682	17.1522
9400	7.94498	4.02417	11.3521	11.0248
9450	1.09541	3.05044	6.75524	16.4719
9500	1.31449	3.79171	9.98466	16.2669
9550	5.75708	4.05687	2.18714	17.6268
9600	5.88747	#N/A	9.99123	19.1321
9650	4.72906	2.95359	11.2957	20.0144
9700	4.22498	2.63425	11.7327	18.9305
9750	3.90701	3.11137	9.11041	17.0185
9800	3.43445	3.40039	12.914	14.9728
9850	5.94877	3.4505	9.93413	13.3825
9900	7.14715	4.26407	7.92421	12.495
9950	4.37724	1.4111	12.9481	6.15303
10000	10.4976	1.77886	10.9921	13.7753
10050	14.2718	3.8257	14.8531	15.9973
10100	19.0584	6.52887	16.3424	18.8085
10150	22.1424	7.60828	17.7983	20.8967
10200	23.809	6.33012	19.4858	21.935
10250	22.8627	7.24123	18.8105	22.2078
10300	19.8918	5.68806	17.9364	20.0623
10350	19.1459	4.08817	17.4445	18.9158
10400	18.0017	5.05278	9.47437	17.7692
10450	19.4449	5.9747	15.6334	17.9145
10500	18.5271	4.53736	13.5847	17.65
10550	18.1135	3.04468	8.58959	15.9344
10600	16.4099	2.29542	4.60947	14.4662
10650	6.2536	2.70416	11.1397	10.1859
10700	13.5522	2.17793	6.30453	15.4675
10750	10.2752	1.50403	6.66052	16.8615
10800	9.64803	3.31083	8.75608	17.092
10850	12.5828	2.29542	5.53411	16.6397
10900	7.23753	2.62274	5.43203	15.317
10950	6.98294	4.9461	8.69523	13.94
11000	11.9914	5.8196	7.49967	12.3295
11050	11.4973	3.24122	7.54031	12.3581
11100	12.866	0.156789	9.30185	12.1192
11150	13.7351	4.32638	5.77579	11.8804
11200	13.7208	3.93069	8.80999	12.822
11250	10.5192	1.63358	8.47517	13.7095
11300	11.9454	3.79608	8.32475	14.8815
11350	11.3713	0.470367	7.34817	10.9532
11400	4.53539	2.4014	8.6525	10.4253
11450	4.50243	3.64098	9.11692	17.0951
11500	4.98494	0.313578	6.37638	16.833
11550	12.4308	2.37347	8.13365	16.9976
11600	10.1507	2.74361	6.9456	9.32267
11650	13.897	1.23719	5.91458	12.1687
11700	13.1481	2.23618	6.87797	10.9475
11750	13.5288	2.99556	9.97907	12.4415
11800	14.8188	3.93967	13.2031	20.5239
11850	10.8479	5.09475	14.6584	16.9691
11900	17.0738	2.66541	2.35516	13.5529
11950	16.0143	4.56851	12.8551	15.8821
12000	13.7707	3.59816	9.22193	19.0133
12050	10.5477	2.96932	10.1081	17.0982
12100	5.63927	2.68198	6.89868	16.199
12150	2.91606	0.738893	7.86718	16.3922
12200	6.7294	0.791387	5.63399	9.277
12250	4.72353	0.994914	3.77687	13.3869
12300	2.43994	0.470367	2.24749	6.26173
12350	3.44056	0.578729	1.40098	10.7774
12400	2.24771	0.817633	#N/A	2.14018
12450	5.8417	0.369447	2.09708	12.8921
12500	6.7151	0.55417	2.45884	13.2052
12550	5.86355	#N/A	2.64987	12.2837
12600	7.13897	0.923617	3.47665	11.6382
12650	4.47176	1.53028	4.00972	11.186
12700	5.05697	2.08276	4.5428	10.7848
12750	3.03945	2.42259	2.73392	10.6564
12800	4.50562	2.04977	5.07587	8.41667
12900	3.97586	2.57769	5.02255	12.4995
12950	2.86907	1.10328	2.04866	12.3773
13000	2.28067	1.63289	5.84153	11.097
13050	2.70745	1.47779	4.52198	5.43121
13100	3.2588	0.470367	3.99643	8.4939
13150	2.6074	1.29306	5.90747	8.7359
13200	2.54876	1.55077	6.03045	10.2582
13250	2.19082	1.33811	2.66918	12.065
13300	3.1529	1.12546	5.15002	13.9685
13350	3.16428	0.783943	3.00731	14.1277
13400	3.20862	0.65509	6.83101	14.1702
13450	2.51841	0.526236	7.32237	14.7562
13500	1.98721	0.923617	9.58897	14.0348
13550	4.20222	1.50403	10.5101	21.4918
13600	5.24745	2.1107	11.1309	25.066
13650	4.55432	2.34792	12.3326	25.8771
13750	5.16723	1.7675	7.42392	23.322
13800	3.20453	1.3718	12.0685	21.7455
13850	2.73632	0.97611	11.6184	19.5885
13900	2.83085	0.580417	4.10087	18.9993
13950	1.3886	0.341512	11.4603	11.7459
14000	4.47149	0.313578	11.6096	15.4097
14050	2.17477	0.470367	13.0704	20.1089
14100	4.82242	#N/A	15.1741	18.3106
14150	2.65026	0.184723	17.2234	17.8127
14200	5.59721	0.76514	10.5208	17.7445
14250	5.64447	2.39466	11.9053	17.7104
14300	6.49193	3.36908	16.0376	18.6126
14350	6.78393	4.50029	14.3655	19.9757
14400	3.52339	3.15305	12.6104	21.0969
14450	5.39072	4.57665	10.9844	21.1108
14500	6.16257	2.36335	9.20128	19.1756
14550	0.6943	1.8388	8.37451	16.7085
14600	2.9067	2.42259	4.5571	14.4038
14650	4.10653	1.18708	2.73392	12.3464
14700	1.31449	0.184723	6.9329	6.05774
14750	1.89003	0	6.37901	9.26457
14850	3.59543	0.783943	5.77738	4.95365
14950	1.89003	2.20824	7.52641	11.6776
15000	4.02631	2.29036	7.95021	13.2456
15050	4.99424	1.21164	5.99051	13.9398
15100	6.13399	0.946488	3.14021	8.38269
15150	7.22646	1.78799	8.61228	11.4883
15200	6.80261	2.89296	8.84394	14.3241
15250	6.37875	3.92325	9.03497	14.028
15300	4.3472	4.55785	10.3196	14.6937
15350	6.29852	2.53026	6.7978	16.8105
15400	6.28422	4.29845	11.4538	13.002
15450	2.4099	3.56124	10.8999	17.7127
15500	4.20542	2.76986	11.9918	17.9462
15550	1.80518	2.31998	12.6057	18.5438
15600	4.13486	1.15746	13.0015	18.2562
15650	5.2063	1.39398	12.3121	12.7971
15700	7.62147	1.3718	12.2582	10.6146
15750	1.94404	0.867748	11.303	8.7827
15800	5.25356	0.156789	9.80089	12.1299
15850	6.35716	0	8.61949	11.9621
15900	3.10681	0.738893	7.7927	11.618
15950	5.20604	0.923617	7.88105	12.0818
16000	1.11088	1.10834	7.82613	3.6478
16050	4.91401	1.715	6.19948	8.15269
16100	2.92798	1.47779	7.49179	8.92046
16150	1.97174	2.29542	6.76167	9.73692
16200	4.44289	2.68943	4.50919	10.8294
16250	3.8472	2.68774	7.15144	12.7243
16300	2.1736	1.20926	7.68392	14.6023
16350	2.94376	0.683025	8.97454	17.3199
16400	3.91605	1.39637	9.67063	18.0969
16450	4.37288	0.63291	10.4217	17.6563
16500	4.34428	0.524548	6.85683	17.2497
16550	5.54995	0.81188	10.8384	7.08937
16600	6.47061	1.4949	11.4735	11.4932
16650	7.43855	2.36265	4.86733	20.3253
16700	4.71801	2.88889	7.30753	20.5696
16750	8.38782	2.0582	8.45247	19.3542
16800	8.3035	2.66487	8.32534	5.8855
16850	9.32714	2.77953	13.3044	18.196
16900	5.91485	4.99452	13.2094	16.9527
16950	11.9188	4.80811	12.7115	15.6894
17000	7.46425	2.61138	12.8141	13.0562
17050	14.2082	2.4529	12.2744	14.277
17100	13.5871	#N/A	11.5432	20.3932
17150	14.3041	4.20214	10.846	21.1872
17200	13.541	5.0494	8.56217	22.2286
17250	11.2758	5.34249	13.229	22.9686
17300	9.26993	5.42461	11.5803	22.0781
17350	8.26906	#N/A	15.5845	22.3711
17400	0.6943	4.08817	16.2949	24.6642
17450	5.02281	3.05957	15.886	25.3637
17500	7.70195	3.33946	15.9754	26.1089
17550	7.20807	2.52014	15.9825	6.01927
17600	7.25535	3.31321	18.0796	28.5729
17650	4.60073	1.70756	11.1757	31.4383
17700	7.81807	1.76343	21.3444	32.1326
17750	7.72353	4.00943	12.7051	29.9871
17800	8.49513	5.50672	24.457	30.9288
17850	8.12993	6.95558	17.1014	24.9487
17900	7.50127	6.40885	29.8234	36.6422
17950	5.12901	7.4317	30.5546	26.368
18000	6.79825	1.76343	31.9006	15.9803
18050	6.32567	1.79136	30.9043	34.0615
18100	4.07883	7.46301	27.9268	29.3098
18150	4.38951	7.22749	24.7648	26.8405
18200	6.30409	6.7268	21.4791	22.9539
18250	8.74549	6.96401	19.4984	21.9953
18300	9.09934	2.77085	18.1599	20.9369
18350	10.56	4.37619	19.0344	15.6613
18400	11.5022	7.64703	14.9181	27.5582
18450	12.1708	8.54102	25.1489	33.7409
18500	11.747	5.52789	20.018	39.8441
18550	10.2893	6.10087	30.0127	42.8028
18600	8.2659	9.81582	29.7118	30.2556
18650	6.94413	6.4087	29.3083	43.5511
18700	6.43711	5.83364	19.2306	41.2665
18750	2.4099	8.55409	16.0878	37.9087
18800	5.31603	7.08136	20.9119	34.2494
18850	4.41402	5.71124	7.1703	32.9064
18900	3.86996	4.57834	19.5944	13.5218
18950	2.29816	2.2338	18.7073	29.95
19000	4.25241	3.02588	16.9176	27.0731
19050	4.32125	0.81188	16.1798	15.3472
19100	3.48373	1.47679	9.91027	14.8609
19150	3.97352	1.52522	12.5697	28.2237
19200	4.7953	1.15746	17.2782	28.8012
19250	5.71597	0.789699	18.2954	30.9011
19300	6.63664	0.843883	9.44475	29.2822
19350	8.07278	#N/A	18.1307	32.1505
19400	8.67982	1.21164	15.7586	33.3457
19450	8.9403	0.313578	12.4316	34.9933
19500	8.04971	0.470367	20.242	7.8396
19550	7.86356	0.843883	9.5604	25.9244
19600	8.19584	#N/A	16.2844	33.1037
19650	5.57825	#N/A	19.955	29.9593
19700	3.87872	0.313578	18.5283	27.3159
19750	5.70456	1.00236	16.5828	24.8775
19800	5.45952	1.20926	15.4569	15.277
19850	4.44725	1.89228	15.3685	27.3733
19900	1.51199	2.41852	11.667	28.9551
19950	4.52455	3.78864	14.3502	30.5996
20000	4.75501	4.60796	10.6344	29.3673
20050	5.04703	5.52989	12.6209	28.3768
20100	3.93296	3.1403	13.1808	26.3365
20150	4.47994	6.00194	13.441	24.4755
20200	3.42361	3.1403	14.7936	23.693
20250	4.0336	4.24764	10.8151	22.7854
20300	5.54995	4.81724	16.7534	24.0147
20350	7.74603	4.00199	9.86963	22.5465
20400	7.73465	1.55077	14.6635	21.9063
20450	7.64304	3.73515	14.3154	22.3075
20500	5.19321	2.67692	14.7804	17.4262
20550	8.61099	3.12273	16.6107	26.3935
20600	6.1299	0.369447	17.1498	28.0953
20650	6.34578	1.23958	18.3718	28.5337
20700	1.97174	1.47679	18.6309	30.2524
20750	2.23368	1.68776	17.6674	30.2579
20800	2.4055	2.06619	9.11041	19.8486
20850	6.41171	0.55417	16.2258	30.2284
20900	6.05667	4.30981	17.237	29.8782
20950	6.09258	3.04568	9.8142	29.9122
21000	5.08029	4.12846	11.3392	27.0586
21050	4.33145	2.41177	10.2446	24.8567
21100	3.36353	2.30341	16.9982	20.1652
21150	2.4099	1.68876	16.295	10.8754
21200	2.65903	2.6483	15.0176	15.5735
21250	2.75062	1.78055	14.1706	12.638
21300	1.30865	0	14.0955	9.71043
21350	0.55544	1.09752	13.3719	15.1321
21400	3.7413	0.994914	9.88993	16.4378
21450	2.96795	0.920241	7.81073	18.0993
21500	3.41749	1.37012	11.4883	13.5142
21550	3.38453	1.60902	8.3503	19.1747
21600	2.86089	2.31829	14.2606	12.3173
21650	4.75766	1.94716	15.8586	21.42
21700	4.11179	1.89298	7.1703	23.0676
21750	5.89013	2.39297	6.28043	23.4805
21800	6.95258	2.46933	18.5354	23.5261
21850	7.78456	2.59987	19.0954	24.2204
21900	7.18042	3.07192	19.3556	25.0878
21950	2.94201	2.88889	19.6701	26.7833
22000	4.16257	2.76003	11.9607	17.5066
22050	5.90326	2.52688	17.1097	25.363
22100	5.20604	2.16319	14.4867	22.4892
22150	5.03858	3.42157	11.7748	20.4435
22200	3.89298	3.97237	11.0777	13.8566
22250	4.48138	4.86636	11.7534	21.9551
22300	4.2766	5.49521	7.71761	21.5484
22350	5.37493	5.75629	15.4008	14.8757
22400	1.24974	1.47679	16.9994	14.5912
22450	5.65994	4.62508	18.4822	23.2725
22500	6.35014	3.2304	17.8536	16.9234
22550	6.50358	4.49791	18.7413	24.5612
22600	4.78506	4.4996	19.1778	24.5642
22650	8.35337	1.73043	21.2678	19.9085
22700	3.46214	3.15741	24.7445	29.3307
22750	8.6454	2.63118	28.529	31.3765
22800	9.54739	2.10494	29.8141	30.7217
22850	11.2312	1.97847	17.3561	27.2101
22900	12.7875	2.20656	24.3304	21.0922
22950	13.1598	2.94208	20.0132	14.6418
23000	12.5857	4.62914	16.2495	9.64803
23050	14.3024	6.42121	9.9399	10.1459
23100	17.4008	8.63521	15.6901	12.9996
23150	23.1923	9.05447	9.92793	15.7311
23200	31.2388	8.22783	18.8526	19.5242
23250	40.2419	12.8284	22.4522	22.6856
23300	48.562	12.9885	25.1981	25.4828
23350	56.1146	12.1858	24.8973	17.0204
23400	68.7601	5.94537	24.1183	27.2781
23450	112.039	23.1509	31.883	39.2997
23500	154.828	31.3611	43.0765	52.2119
23550	197.317	39.284	55.3285	66.6071
23600	208.951	40.4111	61.4545	70.9468
23650	211.153	32.1834	44.1403	71.9117
23700	195.33	38.2793	59.015	51.351
23750	162.047	33.3849	52.4444	62.2173
23800	127.709	28.7763	46.7482	54.1821
23850	113.109	29.0824	44.6104	46.0671
23900	112.807	29.9656	38.5047	38.6092
23950	119.256	21.0899	31.9005	32.1185
24000	117.043	28.7586	23.7462	26.0462
24050	98.2329	22.7559	18.6309	23.6875
24100	72.1242	15.9956	14.8677	20.8138
24150	45.4125	10.5028	17.2573	19.8807
24200	31.7003	9.63911	25.4803	27.1623
24250	25.5952	9.32956	36.3328	36.9991
24300	19.9869	7.83636	45.8482	46.7361
24350	18.7412	7.2109	51.6887	33.3758
24400	16.761	6.87108	34.2011	53.5217
24450	14.0935	3.37553	50.1045	51.9367
24500	10.5999	3.99693	43.0283	46.7836
24550	6.93152	3.97574	30.9459	35.6325
24600	3.87315	2.50302	20.2712	23.4145
24650	2.03182	1.00236	10.1015	12.272
24700	1.03093	0.21097	6.92579	7.74219
24750	1.93001	0	5.13672	6.20296
24800	6.35861	0.921929	7.99854	9.23065
24850	13.0781	1.0491	12.8274	14.3327
24900	20.9157	2.46933	17.3141	19.5484
24950	26.1661	2.51944	20.8248	23.5262
25000	28.2049	1.47779	22.8806	26.9775
25050	30.1481	3.81489	27.28	31.9595
25100	28.2583	2.6285	32.437	34.9755
25150	15.7108	4.16791	36.8901	37.0583
25200	22.4111	3.47099	26.8404	26.727
25250	20.1488	4.69583	37.8041	35.4224
25300	15.9935	5.86971	36.9768	35.158
25350	12.5556	5.7876	35.1933	35.0784
25400	9.85226	5.70548	35.0764	36.2334
25450	6.56806	3.69347	21.3819	35.5615
25500	7.50829	5.81385	34.7146	36.3693
25550	5.96333	6.05275	33.6837	35.1856
25600	4.43997	5.65874	31.4708	32.5423
25650	4.28973	4.01043	29.2376	31.9278
25700	4.49743	4.4471	26.4856	30.3088
25750	4.69084	4.2082	24.512	21.8184
25800	2.84807	1.25431	20.4897	28.0275
25850	2.23368	0.42194	18.6457	28.3321
25900	4.47176	1.99559	17.0817	18.3217
25950	4.54177	3.90444	16.3367	26.1781
26000	4.63337	3.93069	16.541	24.815
26050	5.44086	3.95694	11.05	23.506
26100	3.36034	4.40513	12.7568	23.2787
26150	4.72614	3.37553	20.2955	26.1672
26200	1.53357	5.27525	22.3514	32.009
26300	6.00767	4.68402	28.8752	45.0039
26350	6.61037	4.64234	31.2797	46.7482
26400	5.2886	6.0272	32.7553	46.4435
26450	6.36535	5.22277	33.1851	44.0561
26500	2.6418	6.8169	35.1114	39.9869
26550	3.79239	6.0797	36.559	35.8839
26600	3.87405	4.73582	36.177	33.457
26650	5.16287	3.26141	36.956	24.1446
26700	5.66695	2.31492	24.4229	32.7255
26750	7.48261	3.13186	34.3413	32.4039
26800	8.34464	3.02518	28.9872	28.2266
26850	9.48439	3.7099	7.85053	28.2691
26950	9.61186	4.5309	27.56	22.4551
27000	8.13168	5.16551	29.5604	32.1472
27050	9.98411	5.61539	30.8636	34.1103
27100	7.23907	5.38223	21.8248	36.9354
27150	10.0252	3.32502	32.7474	38.1701
27200	6.29356	3.58273	34.9954	40.5715
27250	8.54743	2.26074	19.8095	40.6628
27300	9.04427	5.76879	35.55	37.152
27350	7.6422	4.10896	24.1226	34.8078
27400	13.8652	3.5208	37.5161	34.4979
27450	11.7443	5.73272	44.7279	23.7736
27500	14.0597	8.96957	49.4747	35.4077
27550	19.7489	9.28485	37.1297	31.4438
27600	10.7749	5.91016	47.8765	28.7207
27650	22.2644	5.56696	43.0884	28.021
27700	23.9866	6.17515	38.5396	21.976
27750	26.183	8.78483	35.5692	31.0144
27800	34.8424	8.80633	35.4948	24.767
27850	42.5943	12.8403	36.4709	24.6472
27900	49.1233	14.4214	35.9033	31.3492
27950	37.9949	12.9267	36.4418	30.8791
28000	49.0603	19.6071	35.5541	30.2072
28050	46.1407	23.3702	36.5653	31.0724
28100	36.9414	22.5771	33.9989	28.7823
28150	32.7406	19.8147	32.375	17.0566
28200	29.0696	15.3406	31.7344	32.1496
28250	27.7653	12.6324	22.6247	37.0211
28300	26.2375	10.0547	20.3804	41.5084
28350	24.1214	8.08372	31.5764	29.541
28400	21.2894	6.42795	28.8304	38.6973
28450	17.972	5.71868	23.1606	32.0337
28500	14.4139	4.42899	17.2515	25.1906
28550	13.5819	4.85262	13.9104	19.4029
28600	14.8803	2.77085	13.4932	18.3212
28650	17.5819	3.1403	11.5616	17.3393
28700	20.0645	4.66958	16.6707	16.3063
28750	22.7576	3.29709	20.0595	17.9709
28800	24.8694	2.58007	22.7302	21.0836
28850	15.0368	6.0077	27.0945	25.0298
28900	27.6413	2.78529	28.7467	25.8431
28950	19.0574	6.02987	28.4321	26.5683
29000	21.8731	4.43237	25.5017	26.2211
29050	18.0247	4.81724	21.4724	24.6679
29100	17.1659	4.13253	13.3822	24.4438
29150	14.8937	3.21804	17.403	25.1242
29200	13.9144	2.57531	6.8348	27.2782
29250	11.499	5.00028	12.5685	17.1114
29300	9.05057	3.69347	11.7686	15.4662
29350	6.64945	2.36335	14.164	22.435
29400	6.49193	2.83947	13.1325	7.3873
29450	5.66168	3.77221	12.197	15.0334
29500	5.7562	4.21296	11.6513	19.5675
29550	6.49778	3.05381	5.44373	11.6278
29600	3.94347	2.65981	7.95662	15.2744
29650	2.62898	1.95222	6.81583	13.9771
29700	3.00676	0.63291	6.2147	6.29324
29750	0.876327	#N/A	5.03936	14.0026
29800	1.09541	1.92022	4.68421	14.7138
29850	2.17477	3.10561	6.19449	15.9601
29900	2.65727	#N/A	7.02126	17.3402
29950	4.84517	1.92022	5.32184	12.349
30000	4.20542	1.94815	10.0478	20.4211
30050	2.62898	3.03094	11.7551	21.7864
30100	4.7381	1.42261	7.77307	22.1474
30150	4.61354	2.34792	11.6376	23.8492
30200	4.81805	1.74125	10.8454	25.554
30250	2.97263	1.13459	11.2012	28.9118
30300	3.16284	0.738893	10.0407	19.8577
30350	2.58582	0.55417	6.42234	9.01453
30400	1.65085	#N/A	8.03917	25.3097
30450	1.29291	#N/A	7.57423	21.904
30500	1.10679	0.367759	7.30745	18.1395
30550	0.654323	0.892307	8.39332	17.2318
30600	1.03093	2.15575	9.46599	17.2117
30650	1.79115	1.78462	6.62708	18.7108
30700	3.25588	0.783943	11.0985	19.2906
30750	3.79994	1.02454	6.93391	19.0625
30800	4.64331	0.789699	11.3571	18.7324
30850	4.77079	0.791387	11.2133	17.1336
30900	4.03917	0.395694	9.2101	17.5466
30950	0.83316	0	5.39682	18.5741
31000	0.6943	0.763452	8.40663	20.1536
31100	4.32125	1.02454	11.9105	21.0907
31150	4.64623	0.42194	13.3515	10.6736
31200	4.67191	#N/A	13.5019	17.3749
31250	4.65325	1.68538	9.96153	14.9373
31300	5.39917	2.34623	12.6077	20.7497
31350	3.26901	2.7961	11.092	23.8114
31400	3.39357	1.44985	5.78948	25.598
31450	3.34631	3.26816	8.20338	19.1059
31500	1.94404	3.02925	7.04897	20.4557
31550	1.80518	1.10834	7.86134	17.2317
31600	4.34401	#N/A	7.20528	14.9695
31650	2.28651	2.76986	6.0848	5.9414
31700	2.46269	1.68776	5.03295	12.8582
31750	1.55341	3.21804	4.56853	12.9549
31800	1.65931	3.05957	1.53649	12.0048
31850	1.11088	0.683025	3.29172	12.9124
31900	2.48837	2.26649	3.72212	12.147
31950	2.9595	1.47679	3.41621	8.2106
32000	2.94812	1.4243	5.99042	8.64543
32050	2.76492	1.3718	4.40771	14.992
32100	2.0963	1.10834	6.86554	15.5185
32150	1.31449	1.29306	6.71513	15.1829
32200	1.39179	#N/A	6.33246	13.4704
32250	0.13886	0.843883	5.34867	11.4279
32300	1.71677	2.31998	4.95229	9.00962
32350	0.588401	1.5794	4.89025	7.97674
32400	0.876327	0.470367	5.51169	3.47131
32450	1.09541	2.95458	4.21938	9.8887
32500	1.53357	3.535	4.2468	11.0012
32550	2.24946	4.30014	4.06448	5.60515
32600	0.13886	2.58613	4.9434	11.7295
32700	1.81129	1.68776	7.42374	11.857
32750	1.68381	3.66723	7.84043	11.615
32800	1.17271	3.37414	7.49239	10.4398
32850	1.72523	2.63693	6.01083	9.77415
32900	2.92361	0.843883	3.45423	6.00675
32950	3.29294	#N/A	7.97003	9.60329
33000	3.17975	#N/A	7.10211	7.24683
33050	1.03093	2.08276	4.99853	7.58234
33100	2.21475	1.23719	5.00443	11.3498
33150	1.48748	1.02454	6.0848	7.19782
33200	0.635662	1.15746	5.60716	6.37626
33250	0.577023	1.42261	4.11721	5.79021
33300	0.657247	1.68776	3.2714	#N/A
33450	0.438163	4.45762	7.82713	14.4262
33500	1.16979	1.79136	8.633	15.5187
33550	1.82411	3.58074	9.30877	16.4317
33600	3.66544	4.97641	9.62942	16.7331
33650	4.41429	3.45526	9.14415	17.2256
33700	4.20542	1.33811	8.00346	16.7053
33750	5.07446	2.3691	5.67361	12.3197
33800	4.8583	1.58109	6.80891	15.1319
33850	1.03093	0.606663	6.78198	10.5774
33900	3.26901	0.63291	5.05928	9.55967
33950	2.24946	1.21164	5.05395	12.9919
34000	0.13886	1.5794	7.45066	11.8252
34050	2.4099	1.52522	7.90848	6.99631
34100	2.9067	#N/A	8.08631	11.7456
34150	3.85741	1.5794	8.59187	12.3602
34200	1.97174	1.68776	8.03849	11.4728
34250	2.51724	1.89873	2.04114	11.0831
34300	2.12634	2.15813	7.36269	10.4344
34350	1.43177	1.66152	6.82362	6.61793
34400	2.75472	2.05721	3.40259	12.1075
34450	1.24974	3.44782	2.97219	8.09816
34500	3.21856	1.09752	1.09907	13.1575
34550	1.24974	3.09886	5.32818	9.448
34600	0.97202	2.83371	6.71433	12.8273
34650	0.6943	2.46595	6.87848	11.1172
34700	1.95015	2.0982	2.46053	9.78274
34750	2.03038	0.940733	7.02176	8.74985
34800	1.97174	1.09752	3.32684	4.55759
34850	0.760223	2.30917	5.99634	9.47812
34900	2.61878	#N/A	3.21027	6.33758
34950	2.14765	2.36335	3.1066	10.6617
35000	1.84835	2.73448	2.93748	12.7275
35050	0.438163	2.55144	3.65498	15.5588
35100	0.219082	2.21162	4.0991	17.1438
35150	0	0.156789	3.63247	18.336
35200	1.64064	0	1.57011	20.2309
35250	2.17041	#N/A	5.68952	14.0747
35300	1.61087	1.34556	3.9752	22.5441
35350	2.50559	0.949864	3.99551	21.3009
35400	3.55811	0.710959	4.88856	12.0305
35450	1.82411	0.683025	4.40381	18.2339
35500	2.47844	0.86606	5.05928	9.55967
35550	0.6943	0.42194	5.24371	13.6044
35600	2.55137	1.18708	6.08361	12.9727
35650	2.34659	1.34556	2.19815	11.8601
35700	4.33263	0.627157	3.4081	9.5445
35750	4.37553	2.52519	6.13304	9.82047
35800	5.85891	3.68434	5.59395	11.1201
35850	4.72528	3.71972	4.85063	5.1219
35900	6.67953	2.21668	6.84453	5.47169
35950	6.87294	4.29269	7.62298	9.08902
36000	6.19001	3.74021	2.56082	11.6179
36050	5.64304	1.76343	4.64588	9.17308
36100	4.7381	2.40041	4.03105	11.6149
36150	4.79382	2.24193	5.29374	11.5321
36200	4.10361	2.21231	3.57992	10.5248
36250	3.64269	1.84455	4.90506	7.81243
36300	2.19082	1.63527	3.65567	7.7158
36350	4.5447	1.02861	#N/A	10.9005
36400	2.19082	0.63291	5.36949	11.4812
36450	1.54639	1.1854	4.07126	12.3635
36500	3.61265	1.73788	5.85973	8.51645
36550	3.70717	2.63187	3.89944	8.53345
36600	4.9642	3.18435	3.99551	13.8656
36650	5.88194	2.04907	5.88775	14.147
36700	6.97151	3.39532	5.22577	14.5908
36750	5.62725	#N/A	5.4031	9.10473
36800	1.11088	3.00707	4.51969	10.2133
36850	5.587	3.35027	2.32383	14.0875
36900	2.5114	3.92494	4.2689	7.7699
36950	1.71821	1.15746	3.23077	10.477
37000	3.84311	2.76579	4.26221	11.1256
37050	1.58637	2.34216	4.86333	12.1214
37100	1.52045	2.07532	5.32776	13.9027
37150	2.4872	0	1.91374	13.7264
37200	1.31566	0.738893	1.72712	12.8643
37250	3.1958	1.94647	3.31354	12.1074
37300	2.66604	2.02858	3.52448	11.4131
37350	2.16924	2.48014	3.40691	11.2879
37400	1.48631	2.4014	5.51169	11.3134
37450	0.621363	3.95625	6.14023	11.8284
37500	1.74973	3.45387	6.46136	11.7827
37550	0.876327	3.42594	6.61177	12.5768
37600	1.13975	3.21904	2.21938	13.8857
37650	0.27772	2.03196	4.98632	11.9861
37700	0.41658	1.47779	3.70231	11.9945
37750	0.515463	1.97271	3.06716	7.32958
37850	0.343643	0.940733	3.23068	10.6445
37900	1.04815	0.63291	3.79718	8.31965
37950	1.09541	1.58278	2.90286	7.14986
38000	1.31449	0.996603	4.36369	6.962
38100	0.27772	0.63291	2.99801	4.36984
38150	1.09541	1.45055	3.74243	8.50455
38200	1.29291	2.05721	7.02736	8.05232
38250	1.35155	2.66387	1.77705	7.03105
38300	1.00498	0.156789	6.97302	6.45354
38350	1.61087	0.470367	4.57453	6.67854
38400	2.72904	3.36739	4.91767	6.76977
38450	3.40495	3.41751	2.30783	4.08595
38500	3.68995	3.5218	2.842	7.8513
38550	4.39154	#N/A	1.79736	6.49034
38600	2.24946	2.13695	2.9721	9.01791
38650	3.66837	2.36265	3.76426	7.86823
38700	3.02542	2.02114	2.34896	7.41825
38750	2.42973	2.15575	3.48426	6.61265
38800	2.00587	1.26175	3.18345	7.08734
38850	0.343643	0.341512	1.79736	7.74994
38900	1.20976	0.63291	3.04015	8.85091
38950	2.50996	1.05485	2.34896	4.46493
39000	2.84222	1.45055	3.58584	10.3679
39050	2.1106	1.4243	2.30783	10.8465
39100	1.75266	1.39805	3.52439	6.70954
39150	2.1736	0.63291	1.64035	9.78581
39200	1.09541	0.843883	3.45024	8.92065
39250	1.03093	1.21164	0.942063	8.02149
39300	2.99975	1.5794	1.25608	6.83784
39350	3.09134	0.996603	3.62055	6.98316
39400	1.43177	0.968667	3.76206	8.38331
39450	1.35155	1.05485	4.30384	9.6698
39500	2.72319	1.47104	5.83933	6.99673
39550	2.06186	1.10328	5.76409	12.6456
39650	2.44547	0.843883	#N/A	11.3931
39700	2.13479	1.05485	4.508	10.2349
39750	1.65229	1.73619	5.86675	10.1637
39800	1.61933	0.313578	3.21046	10.8611
39850	2.7477	1.39637	6.29005	7.28666
39900	2.86089	1.63527	3.44964	9.78568
39950	3.25179	2.03096	4.23419	2.11066
40000	3.27747	1.89873	1.41309	11.0544
40050	3.46358	0.738893	3.13402	11.4441
40100	1.72523	#N/A	4.35057	7.10117
40150	3.41196	#N/A	4.45985	9.93035
40200	3.08262	0.369447	4.5351	6.07474
40250	3.22175	0.341512	4.5417	9.28156
40300	3.61265	1.5794	3.92026	9.47791
40350	3.601	1.10328	2.82069	10.4768
40400	4.31716	0.184723	2.52698	10.9322
40450	4.55756	0.683025	1.72712	8.81304
40500	0.859107	0.710959	1.77646	11.6233
40550	3.06715	0	2.35726	5.05565
40600	2.19082	0.156789	3.00612	11.7794
40650	3.47788	0.683025	5.22509	10.5873
40700	1.75819	0.470367	4.78808	4.50727
40750	1.65229	#N/A	4.28303	5.56043
40800	3.39065	1.33811	2.00752	9.4717
40850	1.31449	1.83642	2.8354	9.59691
40900	0.27772	1.4111	2.53459	8.52148
40950	3.77427	#N/A	1.89944	5.94919
41000	2.72468	0.940733	1.09357	5.29204
41050	4.28537	0.892307	1.95378	7.08504
41100	3.3647	0.843883	1.65237	3.6308
41150	2.44403	1.26582	2.30783	7.2761
41200	2.03883	1.08041	2.79258	7.17952
41250	1.27569	1.36843	3.75605	5.99897
41300	1.16979	1.02454	2.92217	6.28037
41350	0.859107	1.45055	#N/A	3.01075
41400	0.577023	2.00134	2.49337	3.99253
41450	0.965007	2.26649	4.69201	4.14018
41500	0.41658	2.32068	5.14984	4.36206
41550	1.17271	0.313578	2.30902	4.85999
41600	0.55544	2.31492	4.20727	6.28572
41650	0.687287	1.78462	4.04316	8.11273
41700	0.859107	0.21097	4.30944	9.50444
41750	1.44751	0.783943	4.6778	8.75376
41800	0.859107	0.627157	3.19565	7.06904
41850	0.687287	0.470367	4.20567	6.69553
41900	0.515463	#N/A	4.8145	4.55541
41950	0.621363	#N/A	2.69871	4.39301
42000	0.310681	0.313578	4.84251	2.57534
42050	0	#N/A	5.12251	5.73903
42100	0.781807	0.21097	4.83541	6.29419
42150	0.734545	1.0491	4.05645	3.88132
42200	0	1.8388	1.9812	4.85775
42250	0.343643	2.41753	5.12852	5.82185
42300	0.171821	2.68268	5.27892	1.65837
42350	0	2.73686	1.77705	6.55012
42400	0.219082	1.89873	4.65868	6.772
42450	0.438163	2.81322	6.39391	7.14464
42500	0.829068	2.8354	4.67348	8.46207
42550	0.343643	0.55417	5.61546	10.1808
42600	0.654323	2.0982	3.8263	11.7774
42650	1.15405	2.36503	2.93707	7.32736
42700	2.477	2.23449	4.25451	11.3653
42750	3.3647	1.94716	2.29421	5.60323
42800	4.25241	0.313578	2.08328	9.79729
42850	2.4099	0.843883	3.44864	9.00329
42900	3.83173	0.892307	3.59904	8.91204
42950	2.34659	0.838127	3.74945	9.37288
43000	2.24069	1.57364	3.31244	10.306
43050	0.41658	2.30917	1.27089	12.7275
43100	2.68762	2.67692	0	14.116
43150	3.48517	#N/A	2.76676	14.8103
43200	2.78358	1.25431	0.157011	13.874
43250	1.82996	0.783943	1.27089	11.925
43300	0.343643	0.313578	3.17575	6.82693
43350	1.09541	0	3.18235	8.09485
43400	1.82996	#N/A	3.61936	7.10441
43600	1.09541	1.57364	3.6814	9.83675
43650	0.876327	2.36335	3.26471	11.4077
43700	1.00089	2.83947	2.32155	11.3173
43750	0.171821	2.89365	2.45934	9.49778
43800	0	0.65509	2.56201	9.44367
43850	0.13886	2.69012	3.60674	11.9512
43900	0.449541	3.08582	3.41571	9.70365
43950	0.760223	#N/A	2.38477	9.71444
44000	0.515463	1.89873	3.14942	9.99582
44050	0.965007	1.73788	3.24489	7.42584
44100	0.13886	0.817633	3.01814	9.09058
44150	0	0.42194	3.34587	8.41337
44200	0.27772	1.47272	4.71943	8.43891
44250	1.41455	0.738893	4.55532	8.07473
44300	1.70949	1.55077	4.42523	7.17864
44350	1.7827	2.89296	3.93278	4.52664
44400	2.52426	3.23278	4.97142	3.73056
44450	0.41658	1.83642	3.99583	6.91199
44500	1.23427	2.182	2.93707	7.40994
44550	0.657247	0.892307	6.20168	4.06277
44600	1.32295	0.893995	5.36839	5.90698
44650	1.72523	0.341512	4.86283	7.70521
44700	2.51841	#N/A	4.60265	7.49181
44750	1.9373	0.683025	3.62605	6.55012
44800	2.3282	1.02454	3.33234	5.55433
44850	1.49041	0.21097	3.19615	4.61264
44900	0.6943	0.42194	2.66368	5.34403
44950	1.71821	1.26007	3.16923	6.49676
45000	1.81273	#N/A	2.46603	9.3705
45050	1.42183	#N/A	0.942063	10.3323
45100	0.41658	0.313578	0.512163	9.40227
45150	0.13886	1.00067	2.1317	3.4829
45200	1.03093	1.05485	2.63726	6.47135
45250	0.687287	#N/A	2.92436	6.22625
45300	0.859107	0.843883	3.1154	6.28883
45350	1.51343	#N/A	1.66608	6.53082
45400	2.30661	0.369447	1.02433	6.41717
45450	2.89502	1.23958	1.63866	3.4778
45500	3.08114	#N/A	2.75974	7.12846
45550	3.26726	1.63527	4.15243	7.3248
45600	3.00384	0.55417	4.37749	7.65488
45700	1.98721	1.7675	5.2449	7.37043
45750	4.23518	1.10834	5.01984	7.29085
45800	4.93677	#N/A	4.31003	7.7888
45850	5.75154	2.18944	3.98941	8.38331
45900	5.2836	0.55417	#N/A	9.12855
45950	3.38192	1.02861	1.64035	8.44819
46000	5.80608	0.42194	2.78005	8.4536
46050	4.74656	0.21097	1.94718	8.22014
46100	1.53357	0.42194	2.15192	8.24881
46150	4.43587	0.63291	4.26822	4.87069
46200	4.78244	1.02861	5.07409	8.95459
46250	3.06715	1.73788	4.0985	9.61168
46300	2.54436	2.86909	4.85003	8.89728
46350	5.7947	3.26141	5.43084	6.69141
46400	5.68152	3.534	2.32383	6.3242
46450	3.23866	3.98219	7.21289	6.27009
46500	4.3472	4.43037	7.30185	6.04298
46550	1.20275	0.996603	4.88856	8.72648
46600	3.74423	5.27187	3.29722	9.7795
46650	1.53357	4.2729	6.32909	10.4683
46700	1.68817	3.45526	9.36381	7.43743
46750	2.25499	2.03096	8.27134	10.2666
46800	1.37457	1.02861	6.90548	8.13576
46850	0.55544	0.21097	5.87395	9.1625
46900	1.30865	0	4.99943	6.70162
46950	1.21705	0.21097	4.12492	5.23791
47000	1.54203	0.42194	3.38709	7.38663
47050	2.21065	1.00067	2.99072	7.54592
47100	0.83316	0.313578	0.68348	7.18181
47150	2.16339	1.52522	2.32934	6.97702
47200	0.774522	1.26582	3.32684	6.24026
47250	1.13683	1.68776	6.34558	6.37707
47300	1.82703	1.89873	7.04226	6.7273
47350	1.09541	1.68776	7.03515	6.65613
47400	2.51724	1.66152	3.00731	7.49263
47450	1.03093	1.63527	2.9832	7.85671
47500	1.20275	1.60902	5.65618	9.66356
47550	0.876327	1.68538	6.01785	10.8558
47600	1.46909	1.50235	5.01374	11.2369
47650	0.687287	1.10834	4.02995	8.449
47700	0.654323	0.946488	2.49337	6.29125
47750	0.496802	0.470367	3.12801	11.7317
47800	0.854743	0.42194	2.67018	13.4387
47850	0.876327	0.21097	1.09297	10.6266
47900	1.99449	1.29306	1.79567	10.5725
47950	1.48631	2.2133	2.01523	12.4568
48000	1.78971	2.45221	3.14223	9.75085
48050	1.84835	2.03196	5.06088	7.77627
48100	2.21767	3.13692	5.28594	4.47253
48150	2.18178	3.45219	5.27883	1.35685
48200	0.859107	2.58613	4.61626	3.96613
48250	2.97497	2.71498	2.35667	7.21887
48300	3.17831	1.8193	3.1209	8.10955
48350	5.40762	1.10834	2.49946	8.43119
48400	1.97174	0.369447	2.21947	5.4377
48450	1.75266	0.184723	1.53649	9.69452
48500	4.70604	0	1.87793	11.2965
48550	3.64651	0.21097	0.942063	12.5853
48600	2.80607	0.42194	1.98061	9.8071
48650	1.6879	1.02861	2.46484	14.6193
48700	1.1911	1.4243	3.01823	3.61157
48750	0.866121	1.81999	3.27791	12.528
48800	1.50907	#N/A	0.820177	7.87812
48850	1.79407	1.63358	1.88413	6.66048
48900	1.16979	1.94885	4.50708	9.60633
48950	2.07908	0.65509	4.23378	3.74533
49000	2.46998	1.05485	4.82119	10.6478
49050	0.27772	2.15982	4.15083	8.13713
49100	2.63452	0.710959	4.60265	12.3262
49150	2.48837	0	3.51017	8.5894
49200	2.64153	1.05485	3.51728	11.39
49250	2.96651	#N/A	4.12551	10.8806
49300	3.41898	0.843883	4.61736	11.0229
49350	5.07419	#N/A	5.58024	11.6545
49400	5.71714	#N/A	5.77128	11.9846
49450	3.24567	0.738893	6.95923	4.3024
49500	5.54968	2.37416	7.04758	11.7456
49550	4.0336	2.95458	3.9266	6.77755
49600	2.42537	1.89873	6.82253	8.80071
49650	3.56656	1.29306	6.25602	8.30284
49700	2.72612	2.58513	4.16715	7.80497
49750	1.58637	1.05485	3.51829	5.87299
49800	1.10387	1.55653	5.27232	8.28584
49850	0.621363	0.97611	5.00553	8.46207
49900	0.13886	0.395694	3.21596	8.62131
49950	0	0	2.88163	7.37498
50050	0.13886	1.00236	3.7018	6.03513
50100	0.27772	0.55417	4.54711	6.10937
50150	0.41658	0.42194	6.39882	2.59247
50200	1.13246	0.21097	6.39221	6.83228
50250	0.83316	0.369447	4.13221	7.96185
50300	1.62927	0.184723	6.63208	8.95763
50350	2.64445	#N/A	3.94649	10.3972
50400	3.75124	0.369447	3.44804	11.0999
50450	4.41987	0.55417	5.11641	12.1583
50500	2.70628	#N/A	4.44113	13.0065
50550	1.97174	#N/A	5.50618	10.6485
50600	3.14126	0.21097	4.20236	14.1106
50650	2.84924	0.63291	4.37258	14.614
50700	1.82267	1.21164	4.2496	14.992
50750	0.41658	1.73619	4.02394	8.18993
50800	1.66951	0.940733	2.66299	11.2871
50850	2.31246	2.30917	3.78948	11.0313
50900	2.73632	0.843883	7.41053	4.41413
50950	3.12723	2.09988	9.30888	13.2966
51000	2.73632	1.96934	11.4674	13.9569
51050	2.1736	1.05485	9.52993	10.0728
51100	0.687287	#N/A	14.2545	14.5345
51150	2.2652	1.60158	8.45653	14.5346
51200	2.3568	1.20757	15.073	15.8861
51250	1.21269	1.02454	11.8457	16.4095
51300	0.6943	0.949864	17.6265	17.7492
51350	3.4277	1.34556	20.3039	11.6677
51400	3.32909	2.32167	11.547	19.348
51450	3.89181	3.21566	21.6845	19.8374
51500	3.37752	4.03499	18.7343	11.1327
51550	2.82909	2.03196	14.1312	16.2014
51600	3.22148	3.35027	13.0316	15.4221
51650	4.51902	1.29306	12.3349	8.01733
51700	5.86355	3.37652	14.8074	16.4411
51750	1.3886	4.13998	9.73587	17.716
51800	5.47265	4.53398	11.51	19.3806
51850	4.90992	4.68908	14.8289	20.9656
51900	4.3472	4.26545	9.0994	15.1794
51950	3.71828	3.84183	11.53	18.4729
52000	1.3886	2.5054	10.3618	11.9625
52050	2.72468	2.89365	9.30237	5.73653
52100	4.07357	2.52589	9.17888	10.0545
52150	2.16924	2.58007	9.61588	16.2076
52200	1.81129	2.32068	10.0671	14.1641
52250	2.60884	#N/A	7.59577	12.3085
52300	1.86	2.26818	8.72266	12.0549
52350	1.58637	0.738893	4.07608	12.988
52400	1.83113	3.53162	1.72712	14.5104
52450	2.12607	2.74262	3.80319	16.0814
52500	3.11266	0.738893	7.30896	15.8827
52550	3.80287	3.55618	7.12393	15.2744
52600	3.46214	2.1097	5.05479	2.7137
52650	5.01146	2.40041	4.95209	8.16391
52700	3.62259	2.16319	2.52698	10.0711
52750	4.12375	0.63291	5.77729	12.4802
52800	3.15583	1.16083	5.77018	13.1744
52850	0.654323	0.580417	3.80338	14.1532
52900	1.97174	0.313578	7.47037	13.0205
52950	0.27772	#N/A	7.75748	12.8922
53000	1.95015	#N/A	2.82619	7.57533
53050	1.31449	0.470367	6.33778	4.50727
53100	1.43905	#N/A	4.68421	12.8465
53150	1.48631	0.184723	4.54092	8.8542
53200	0.343643	0.791387	3.58513	9.42323
53250	2.43994	1.71163	5.34798	13.0345
53300	1.58637	1.42261	3.46175	11.942
53400	2.00178	1.05485	2.04985	8.20079
53450	2.2938	0.843883	1.75454	7.73995
53500	1.14384	0.526236	1.77646	9.02874
53550	3.65672	0.498301	2.01523	8.09461
53600	2.66429	0.470367	2.56141	12.2519
53650	4.66899	0.63291	3.96791	9.5481
53700	3.55784	0.843883	2.03563	8.67447
53750	4.21945	1.76412	4.02995	9.46329
53800	1.65931	2.214	3.21087	8.27961
53850	3.20309	2.4529	3.31354	7.01629
53900	2.76784	#N/A	2.73943	4.4696
53950	3.53535	0.369447	3.85212	3.7328
54000	2.62898	1.87249	2.23327	5.46303
54050	2.4099	1.47679	0.68348	5.85578
54100	2.19082	#N/A	2.35667	5.61461
54200	1.75266	1.05485	3.21697	8.39407
54250	2.04904	0.63291	1.91315	5.37709
54300	1.09541	0.843883	2.58842	9.58316
54450	1.31449	4.53636	3.98831	14.2212
54500	0.687287	5.51246	5.19056	16.5088
54550	2.39268	4.85332	6.13973	18.6682
54600	1.03093	1.89873	4.34897	6.1812
54650	3.12723	1.92597	5.97561	20.3382
54700	1.71821	1.08041	5.18345	18.5516
54750	4.37724	1.42023	4.03614	17.9486
54800	3.98633	2.12781	3.9752	15.7351
54850	3.37635	2.67861	5.84001	10.5081
54900	2.42272	2.86165	7.47267	9.88803
54950	2.03182	0	8.13474	3.01523
55000	2.07908	2.0982	7.73835	8.29768
55050	2.09338	1.57364	5.32735	11.6042
55100	0.27772	0.892307	6.75456	9.61798
55150	1.29291	0.789699	6.60416	8.35155
55200	1.03093	0	5.6753	7.93867
55250	0.27772	0.156789	4.78047	8.26573
55300	0.997967	0.313578	4.38409	9.34116
55350	1.34453	0.65509	0.546783	10.1692
55400	0.781807	1.4243	1.87853	7.5042
55450	0.171821	2.13357	3.85162	7.30781
55500	0	1.63358	3.25109	6.14273
55550	0.657247	1.63527	4.18705	9.1957
55600	0.13886	0.184723	4.36497	5.52494
55650	0.715883	0	5.62156	9.58534
55700	0.760223	#N/A	5.56011	10.7891
55750	1.34453	1.05485	3.35207	2.54147
55800	2.34542	0.63291	3.20876	12.6246
55850	1.75266	0.21097	2.90845	13.8879
55900	3.45221	0	5.3898	14.9579
55950	1.89152	0.21097	5.00053	14.4261
56000	2.46998	0.42194	5.08229	14.0821
56050	0.657247	0.843883	2.28871	8.34199
56100	1.98456	1.05485	4.71943	13.5502
56150	0.657247	1.26582	4.58934	7.58012
56250	2.7477	1.02861	2.46603	12.5165
56300	3.29176	1.18708	2.44572	13.2278
56350	3.66401	1.7675	4.26932	14.335
56400	2.43994	2.34792	4.21498	14.8476
56450	0.55544	1.68776	4.03105	14.8082
56500	2.6704	2.47747	5.29424	12.1571
56550	1.97174	4.74326	3.48917	8.33167
56600	2.87811	6.24223	6.84453	13.3538
56650	3.14445	6.68635	5.11412	6.44201
56700	0.27772	4.88924	9.26163	12.5628
56750	3.40351	4.97066	9.97143	8.41927
56800	3.80579	2.99626	7.56525	13.0128
56850	3.55374	3.97743	7.74968	13.6444
56900	3.08262	3.40039	10.2377	16.3644
56950	1.82996	0.42194	8.50442	18.0939
57000	2.87927	0	12.4505	15.2383
57050	2.64589	0.470367	14.1715	12.7037
57100	2.89794	2.84384	14.3625	21.5135
57150	0.876327	#N/A	13.2152	19.7639
57200	3.30314	2.0582	10.6066	18.4665
57250	3.62812	2.37009	8.18238	17.0098
57300	2.10885	2.05483	6.28404	17.2518
57350	1.65931	1.44985	5.05487	16.7708
57400	2.96242	1.47779	3.8186	16.0564
57450	2.24946	1.05485	2.87603	14.1128
57500	2.54876	2.58513	3.10829	11.8762
57550	0	2.79442	3.01282	7.20938
57600	2.84807	0.683025	4.29683	7.2784
57650	2.62898	2.34285	3.48486	3.55637
57700	2.4099	1.47679	3.79228	5.88443
57750	2.19082	1.26582	5.51278	4.58075
57800	3.31627	0.843883	3.99702	5.82795
57850	3.70717	0.42194	1.72712	7.96726
57900	1.03093	0	5.58033	8.52783
57950	3.26901	0.313578	4.98581	9.18505
58000	2.84807	#N/A	4.05696	10.8666
58050	3.75444	0.184723	3.80438	11.3901
58100	4.36441	1.02454	2.93748	11.9707
58150	3.28623	0.923617	3.48367	11.581
58200	3.83173	1.42192	5.68892	7.22097
58250	3.26609	1.08041	1.50366	11.1797
58300	2.87226	0.738893	3.85973	10.8379
58350	2.96386	0.369447	4.43953	6.15813
58400	0.438163	0.184723	3.30593	9.31245
58450	2.32092	0.42194	2.37708	7.9695
58500	1.03093	1.21333	1.59862	6.45877
58550	1.38159	1.81999	0.997501	4.82281
58600	1.34862	1.84624	0.881117	3.94377
58650	1.11088	0.184723	0.921749	3.91831
58700	1.24974	0	1.09907	4.04671
58750	1.79817	1.26582	0.136696	3.34403
58800	0.83316	0.156789	0.273392	4.9174
58850	0.55544	1.36843	1.36586	5.35269
58900	0.515463	1.31425	0.812473	6.70407
58950	0.6943	1.26007	0.669174	6.1319
59000	1.73953	1.12546	1.50306	2.56294
59050	1.29727	2.0457	2.71191	4.2986
59100	1.68817	0.55417	3.90045	8.67555
59150	0.97202	1.94141	3.32684	8.29438
59200	1.98721	2.63018	4.16013	8.85799
59250	3.76698	2.76479	2.85581	9.14558
59300	4.45719	0.313578	3.42942	10.2071
59350	5.22762	0.369447	3.37448	11.1943
59400	6.07826	1.20926	3.14223	12.9641
59450	7.42572	4.45187	3.83832	14.6255
59500	9.14248	5.16114	1.87862	15.1405
59550	10.4325	5.71193	5.66861	15.4505
59600	9.87821	4.76376	7.35559	14.045
59650	9.32394	3.47238	9.50703	15.3964
59700	4.85074	4.16046	10.3338	11.0954
59750	9.31372	5.00197	10.8872	16.045
59800	6.06343	5.47402	7.16897	14.7021
59850	6.85953	1.56789	3.28071	14.8613
59900	6.49135	4.08917	9.52081	10.4436
59950	10.4162	3.62778	5.58043	14.2891
60000	8.2913	1.26582	5.5398	7.86823
60050	6.08178	2.66487	8.66111	11.9782
60100	10.2989	3.62609	6.62766	12.3594
60150	8.66234	3.07361	8.89447	13.4093
60200	5.5882	1.67625	1.88413	9.29392
60250	7.10601	3.10561	7.48028	17.7999
60300	6.43738	1.97847	7.01525	19.5898
60350	5.27196	2.65812	7.17168	20.3467
60400	5.42948	3.05212	7.97755	18.6737
60450	6.02517	4.87044	2.46053	11.4341
60500	6.11267	6.39733	7.34238	12.5208
60550	6.71537	7.5565	5.78499	14.299
60600	5.87493	6.06663	5.27943	22.1505
60650	0.13886	5.61846	5.85973	24.6347
60700	2.92096	5.84585	6.75456	25.625
60750	3.09278	2.41753	5.17034	24.5665
60800	4.98722	3.65978	4.20567	22.7342
60850	4.08085	2.48014	5.70332	21.3827
60900	1.51343	2.71161	5.44364	21.3231
60950	3.18442	2.37178	3.42062	20.9335
61000	5.9292	2.18875	6.02385	20.0004
61050	7.23348	#N/A	4.60196	13.0735
61100	8.89572	2.16081	5.42814	18.6118
61150	8.5104	2.26173	8.47549	18.9133
61200	11.9897	1.09752	5.44373	18.6829
61250	12.5338	2.91513	8.95423	17.9059
61300	12.2015	3.15404	2.35516	13.1161
61350	10.3931	3.07768	8.10711	11.7244
61400	7.1959	3.34452	9.15839	15.1513
61450	6.66348	1.84723	9.54045	13.9198
61500	5.76148	3.84451	8.7466	8.08117
61550	2.78331	3.03431	9.99055	11.5671
61600	1.09541	3.39801	9.36914	4.1466
61650	1.11088	3.05649	6.62319	7.65488
61700	3.66108	3.06056	5.85964	7.05722
61750	3.43062	3.39701	4.50098	9.12222
61800	2.3081	4.00199	4.22158	10.3856
61850	3.32472	4.396	2.46053	10.4938
61900	2.81362	1.10834	6.12762	10.7699
61950	2.20364	2.89365	7.54122	11.342
62000	1.37457	3.18604	8.06659	13.1319
62050	1.58637	0.892307	7.74546	13.9259
62100	1.57063	0.627157	6.50919	11.087
62150	3.13132	1.89228	5.83341	12.5172
62200	2.50559	#N/A	4.61085	11.0544
62250	3.08262	1.55077	4.14642	5.45693
62300	3.65964	0.313578	2.836	4.67135
62350	4.97557	0.156789	5.14392	4.07057
62400	2.24069	1.66251	3.23619	8.67447
62450	3.81015	2.4014	5.68241	10.2425
62500	2.61176	2.98182	5.6681	11.9156
62550	1.7827	0.789699	3.2443	13.2245
62600	2.18497	3.79608	6.05728	9.08057
62650	2.17068	4.21633	6.23512	13.8253
62700	0.438163	4.18671	7.0827	10.4101
62750	1.52773	3.76308	7.43844	9.753
62800	1.10387	3.47	8.10823	7.3806
62850	0.562725	1.81999	7.17226	11.1255
62900	0.657247	2.14999	6.75507	11.8399
62950	1.88859	2.17793	5.73675	6.29125
63000	2.1736	2.2338	5.62697	12.8474
63050	1.20275	1.94815	6.48718	14.2499
63100	1.93001	1.8193	7.11573	15.3848
63150	3.77427	1.29306	7.59437	15.9593
63200	2.72468	0.923617	5.68113	8.7707
63250	1.89003	0.738893	5.72226	13.8797
63300	3.59543	1.7675	6.65933	11.8912
63350	4.55315	1.53028	7.45097	8.71598
63400	0.97202	0.923617	5.86555	10.4802
63450	3.67273	0.76514	6.5222	11.0089
63500	3.34456	0.817633	4.57664	11.0684
63550	3.10681	1.26582	4.99943	7.66513
63600	4.46128	1.68776	3.1082	11.8454
63650	3.39155	#N/A	4.06347	12.4686
63700	2.39268	1.26582	4.61626	13.5153
63750	4.38398	1.00067	4.43123	14.2405
63800	3.70398	0.735518	3.55172	9.676
63850	1.11088	0.86606	5.40182	8.19841
63900	3.0024	0.369447	4.62337	11.0557
63950	2.35361	1.57702	4.56903	10.356
64000	5.08557	2.52519	4.35768	4.37207
64050	6.26965	3.28865	1.50366	9.34323
64100	4.37724	2.95458	1.87793	11.5546
64150	6.82946	3.76477	1.41309	6.49528
64200	6.73786	2.3691	5.02034	10.3423
64250	6.56896	1.08041	4.65858	10.1034
64300	4.83262	2.42666	1.02433	10.0408
64350	7.34639	0.369447	2.8354	9.80193
64400	4.56835	0.184723	5.08129	3.76903
64450	3.06715	1.89873	4.06237	7.93556
64500	4.18473	1.68776	4.46654	6.84312
64550	3.17975	#N/A	5.2449	5.56279
64600	5.59986	2.05552	4.14532	4.86852
64650	4.54033	2.58007	3.07317	4.34201
64700	2.4099	2.68268	3.5447	3.74438
64750	2.88512	1.47679	4.35768	4.22219
64800	3.99627	1.89298	4.2352	5.56516
64850	1.61933	0.470367	5.69603	7.72763
64900	4.01493	1.8388	6.2148	9.71381
64950	3.78155	2.0982	2.9777	6.70162
65000	2.06186	2.35759	4.8154	9.91008
65050	2.58433	2.30341	1.50366	8.7009
65100	4.59605	0.21097	7.46538	8.721
65150	2.97497	0.42194	7.34299	7.72602
65200	4.55144	2.56856	7.22059	11.3845
65250	3.97995	2.83371	3.44804	12.443
65300	1.37457	1.4111	1.36577	9.20583
65350	5.09694	2.0982	4.86393	11.7487
65400	3.03945	1.75837	3.85271	10.0841
65450	3.21563	1.26175	1.74243	8.721
65500	2.20629	1.34387	2.06856	3.44827
65550	3.08698	0	3.32574	6.43323
65600	3.15583	0.369447	3.71442	6.44177
65650	0.482503	0.184723	3.93948	7.5915
65700	0	0	1.43441	9.28477
65750	1.97174	0.156789	4.70472	9.9907
65800	2.26812	0.735518	3.48936	6.89207
65850	2.09338	0.681337	5.29263	11.8973
65900	2.52862	0	5.70983	12.7253
65950	3.2302	#N/A	6.50249	14.8877
66000	1.97174	#N/A	4.5272	16.4015
66050	4.23402	0.21097	6.50239	17.272
66100	4.00355	0.791387	5.45716	12.6718
66150	3.17449	1.3718	4.06388	15.2031
66200	2.59018	1.10834	4.21379	15.4961
66250	1.72815	#N/A	2.03563	15.3794
66300	1.00498	0.923617	5.04717	14.3295
66350	0.97202	1.05247	3.80319	13.1999
66450	1.13246	0	4.17325	11.3844
66500	0.774522	#N/A	3.8252	8.14871
66550	0.27772	0.156789	3.67479	11.7857
66600	0.577023	0.313578	2.94959	13.4132
66650	0.876327	1.89467	5.40902	16.2414
66700	1.54495	1.66152	7.01365	18.1619
66750	2.43266	1.89873	5.87175	14.2228
66800	1.38159	#N/A	7.75807	18.5376
66850	2.8049	1.47679	4.83371	17.7096
66950	3.40058	1.0491	5.34757	14.5768
67000	1.10387	1.15339	3.43433	11.8824
67050	3.40787	0.923617	4.90446	9.36426
67100	1.03093	2.1107	2.67848	1.80914
67150	3.39357	2.28967	5.00713	9.29315
67200	3.48517	#N/A	5.17075	10.3686
67250	3.52951	2.79204	5.35468	7.52249
67300	3.54088	2.66149	5.20427	6.2425
67350	1.62927	2.58513	4.91717	11.959
67400	2.93499	1.39398	4.15903	12.3232
67450	3.6538	3.39364	1.57011	12.9463
67500	3.25152	1.43904	3.36738	11.7711
67550	3.02106	2.1097	3.61385	6.71178
67600	0.83316	1.68776	4.3928	10.0864
67650	1.65931	2.15238	5.49949	6.17674
67700	2.1736	0.42194	6.80381	6.27649
67750	1.90725	0.940733	7.02886	11.4186
67800	2.03182	#N/A	5.943	11.4558
67850	1.71821	0.783943	5.02075	11.1511
67900	3.17274	0.681337	4.67881	11.9335
67950	4.0161	0.578729	4.69201	9.41073
68000	3.85858	0.63291	4.71893	13.9483
68050	1.03093	0.313578	2.72462	12.4461
68100	3.88016	0.470367	4.88255	11.1032
68150	4.80812	0.627157	4.62355	6.2623
68200	5.61151	0.968667	5.91476	7.12431
68250	2.23368	1.21333	8.68754	12.7646
68300	3.13276	3.34114	10.627	15.166
68350	9.98262	5.9747	14.9496	18.458
68400	15.9431	9.34546	20.297	22.544
68450	21.2821	12.19	24.7569	26.4879
68500	23.9093	13.5601	26.3489	28.6334
68550	24.8886	8.94033	27.3804	18.0055
68600	21.647	9.6814	25.2636	29.1089
68650	17.2873	10.0251	23.1671	27.3794
68700	11.7105	7.8135	18.4966	24.7475
68750	9.18917	6.63049	8.30917	21.7029
68800	7.2892	5.55514	13.2253	20.445
68850	6.48172	4.42393	2.90226	22.1096
68900	5.98784	2.15813	13.9758	24.7669
68950	4.87987	1.47679	14.7196	26.3116
69000	5.05435	#N/A	14.7393	24.8573
69050	2.93499	4.00368	13.9262	22.0972
69100	5.25186	1.84723	12.2733	19.7298
69150	6.32712	3.90444	11.037	8.51867
69200	4.43416	3.11306	10.0736	13.0967
69250	5.04559	2.34792	10.4492	11.7282
69300	2.78331	1.3718	10.497	15.9716
69350	3.13132	1.23551	10.3202	15.4451
69400	2.60155	0.627157	9.93159	16.1395
69450	1.89997	0.923617	9.09159	15.3401
69500	0.854743	1.50403	8.68803	7.93226
69550	0.734545	2.58106	8.65991	7.59486
69600	1.41455	2.16319	9.9027	12.2018
69650	1.20275	2.31829	9.1703	12.7823
69700	2.24069	0.526236	11.9992	13.9745
69750	1.59365	0.184723	9.7435	14.4522
69800	1.46909	0	8.36403	12.8642
69850	1.72815	#N/A	6.3565	10.9916
69900	1.63655	#N/A	4.73154	10.1435
69950	1.37313	0.843883	3.93457	10.0269
70000	2.1879	0.578729	5.96291	10.4366
70050	1.97174	0.524548	3.62096	9.51205
70100	2.75355	1.41685	3.93278	9.85379
70150	0.449541	2.3371	4.45866	10.0247
70200	2.88512	2.88958	7.3561	10.0533
70250	3.08262	3.31321	8.46278	11.1457
70300	3.31308	3.55211	5.46307	7.31259
70350	1.65814	1.25431	8.26506	12.4485
70400	2.64153	2.88789	7.51351	7.80085
70450	0.97202	2.37416	7.2122	11.7171
70500	1.09541	2.39059	6.12583	3.61827
70550	2.4913	0.783943	5.68833	7.97477
70600	1.96153	3.0555	6.46676	13.6947
70650	1.15405	1.08041	3.31203	15.4899
70700	0.796107	0.738893	4.508	10.3725
70750	0	1.81999	3.68841	13.9675
70800	0.438163	1.36843	5.58574	11.5916
70900	0.13886	1.28225	5.48317	8.52465
70950	0.934967	1.25431	5.74285	10.238
71000	0.55544	2.62443	6.0914	12.4291
71050	1.41018	1.3718	5.07299	14.6117
71100	1.46882	2.49151	5.62627	16.6744
71150	1.3886	2.56856	7.99725	18.4356
71200	1.6879	1.05485	9.57496	19.0301
71250	1.80109	2.88789	7.4795	9.1535
71300	1.20976	3.47169	9.54816	8.11515
71350	1.27569	3.13186	6.31905	15.6275
71400	2.12634	2.29542	9.7601	10.4565
71450	2.22787	2.21668	9.97856	14.5575
71500	3.16284	0.940733	10.6411	14.2869
71550	1.24974	3.12948	10.006	10.6382
71600	2.86354	1.29306	9.05681	14.8729
71650	2.06743	1.67963	8.09393	4.5479
71700	3.69814	1.99727	8.03958	16.0651
71750	5.26584	0.55417	5.14452	16.5885
71800	7.44353	3.28696	9.63823	18.0482
71850	8.58328	3.83945	9.98625	17.4165
71900	6.37822	3.30983	3.4174	12.1032
71950	9.01707	3.86569	8.37391	14.1014
72000	8.31842	2.41753	7.75247	13.4581
72050	7.79157	1.57871	4.05095	8.21938
72100	3.19378	3.34859	8.6259	15.3986
72150	7.05704	3.79846	4.89694	17.214
72200	6.9768	2.53165	3.14021	19.1971
72250	3.06715	2.47747	9.39774	12.9935
72300	7.87297	3.53162	9.78092	20.7512
72350	10.095	2.89702	4.81018	20.7829
72400	13.5927	0.55417	8.27234	20.1659
72450	11.9588	2.31829	7.10362	17.0787
72500	9.69087	1.97847	7.14374	14.2134
72550	16.9519	1.74125	7.47096	9.277
72600	11.5509	1.76343	8.4822	4.50727
72650	18.0887	2.68367	6.81619	5.64766
72700	19.0394	2.60324	6.93258	10.1213
72750	3.7244	3.57767	3.76827	12.0958
72800	19.7625	4.02754	5.89445	10.2284
72850	18.6359	2.04977	7.07569	15.6553
72900	17.8057	3.89869	1.88413	17.8347
72950	16.8695	3.90038	6.40042	19.3571
73000	8.9115	2.77085	7.16566	14.8543
73050	15.9418	2.04977	4.48608	13.7539
73100	10.4103	5.18669	2.87062	17.8526
73150	16.7234	3.5208	2.73392	16.1572
73200	10.7679	4.53736	4.18765	15.378
73250	17.1254	1.25431	6.52941	14.448
73300	12.1423	5.60863	3.58634	16.4164
73350	20.2463	3.00062	4.3846	10.8074
73400	21.6451	5.19076	2.80037	16.734
73450	23.1098	4.7187	5.27943	10.4423
73500	25.2032	3.11038	3.81819	15.18
73550	28.9961	4.58985	4.11189	15.3508
73600	22.0752	2.53165	1.77705	9.0417
73650	32.9725	2.1097	3.54479	14.6713
73700	33.8059	2.05552	3.80319	8.39613
73750	19.8998	2.00134	5.60766	8.04047
73800	33.2616	3.76646	6.09951	7.38332
73850	31.1752	2.07701	6.3586	11.9684
73900	21.7947	4.1046	7.03437	9.9373
73950	32.644	3.36402	5.96774	14.0226
74000	34.8218	3.82471	7.85403	15.7752
74050	37.4405	4.05111	8.20981	16.8166
74100	39.6284	4.52723	8.11483	16.0055
74150	27.9087	5.90072	3.9602	7.07907
74200	38.1853	1.55077	5.37609	11.8777
74250	31.3599	4.68977	4.75415	10.9871
74300	21.9446	4.32539	4.09158	10.9748
74350	14.0271	3.58074	5.71703	8.53638
74400	8.38606	3.44782	6.48227	5.18792
74450	5.55404	0.940733	7.11082	5.1181
74500	4.43587	3.4182	4.46104	9.81356
74550	3.75997	1.62376	6.68702	10.4283
74600	3.16428	3.70553	6.5229	11.5609
74650	2.51724	2.73111	6.87154	9.03823
74700	3.85449	1.05485	6.35277	9.72397
74750	4.10653	1.02861	6.1008	12.2297
74800	2.44547	1.4243	2.04114	11.4728
74850	2.58582	1.4949	7.35029	9.64892
74900	2.64445	1.47104	3.61123	6.74733
74950	2.79613	0.892307	7.18567	6.05774
75000	3.12723	1.76174	4.30503	8.07143
75050	1.20275	2.07701	5.87413	12.8008
75100	2.92217	2.32167	6.32476	14.0981
75150	3.55784	1.47679	4.38528	15.3954
75200	4.77052	3.1918	1.53649	9.14096
75250	5.56663	0.940733	6.3796	18.8723
75300	7.39367	1.10834	6.36639	19.8054
75350	7.72594	1.52284	5.99803	17.4572
75400	7.87207	1.18133	5.5336	15.335
75450	7.86214	2.31661	5.43043	14.9123
75500	7.5529	1.60902	5.49798	12.0448
75550	6.73549	0.63291	5.93498	10.3578
75600	7.36092	0.738893	2.05044	11.6243
75650	6.37143	2.08108	6.39281	6.0045
75700	7.30932	2.31998	6.26982	13.7411
75750	7.09316	1.26582	5.85313	14.2073
75800	6.69085	1.97847	5.3887	16.1161
75850	4.68617	0.843883	1.50366	16.2213
75900	4.62636	0.42194	1.77705	7.96667
75950	5.51087	1.47779	6.11992	14.3378
76000	3.23457	2.48014	3.80319	5.65645
76050	2.4055	3.27153	3.5596	5.67346
76100	4.15496	3.29778	3.60023	8.41176
76150	4.00473	1.66251	4.36497	11.5406
76200	4.21243	1.7675	7.30075	11.478
76250	4.76378	0.97611	2.9832	12.6617
76300	4.61354	0.369447	4.87485	12.4314
76350	5.09897	1.76581	3.57763	12.0587
76400	5.19349	2.00134	3.92076	11.2594
76450	6.06253	2.94952	2.71852	7.0161
76500	0.83316	0.627157	1.33234	8.2526
76550	6.21276	2.47171	2.09598	6.17451
76600	4.97439	2.54976	4.01574	9.78261
76650	4.11939	0.843883	5.11531	8.84636
76700	3.76145	2.20824	3.7018	8.24873
76750	3.31627	2.10395	4.44623	3.01523
76800	2.52718	2.76648	6.1057	9.58316
76850	2.00879	3.58581	2.46053	7.75833
76900	1.68817	1.47779	5.38278	12.6927
76950	0.83316	3.77221	7.6571	14.542
77000	1.56361	1.68776	4.87485	12.6406
77050	1.43905	2.74361	7.80691	15.094
77100	1.53357	2.29374	6.99384	13.0313
77150	2.44696	0.946488	5.82562	11.788
77200	2.96534	2.10494	5.59345	5.82422
77250	3.48373	3.44713	5.48427	11.5321
77300	4.45166	1.25431	5.42282	11.3528
77350	5.12027	2.88889	4.685	11.2701
77400	1.65931	2.99556	1.91315	12.044
77450	2.10885	2.02114	3.85052	13.4156
77500	4.81369	1.7355	6.45375	15.234
77550	4.76351	1.79136	7.22559	15.7976
77600	2.84195	1.66251	7.376	5.2167
77650	3.15699	2.03196	6.95931	15.8603
77700	3.20133	2.4014	6.88406	15.0664
77750	1.9373	3.00807	7.30725	8.83337
77800	1.24974	2.42765	5.4983	8.8032
77850	2.48545	1.84723	6.95093	12.6618
77900	1.83113	1.66251	3.75587	9.48187
77950	0.734545	0.367759	4.37189	15.0917
78000	1.13246	0.735518	3.79168	10.0093
78050	2.33814	1.10328	3.72363	16.42
78100	3.30606	#N/A	4.4056	14.9858
78150	4.94261	#N/A	3.56392	13.0197
78200	6.18826	0.313578	2.8354	11.7849
78250	5.05169	1.44985	4.3984	10.3995
78300	1.11088	0.738893	1.72712	9.1478
78350	3.98053	0.341512	3.34816	8.52783
78400	4.8583	1.15746	6.75566	9.4185
78450	4.31716	1.52522	8.00564	10.9123
78500	1.38159	1.47679	6.35369	8.86897
78550	0.97202	1.68776	5.14155	13.1142
78600	4.59897	2.21231	7.82112	13.4784
78650	4.19377	0.156789	3.65989	9.4708
78700	3.56948	1.68776	6.20938	10.4097
78750	3.22292	1.26582	4.44072	16.3806
78800	2.10912	0.817633	7.77999	8.66943
78850	2.4055	0.580417	5.25742	14.3008
78900	3.4907	0.55417	#N/A	13.5353
78950	0.993603	0.738893	5.32877	10.5943
79000	3.3075	0.21097	6.00354	12.482
79050	2.93818	0.42194	4.33686	17.2432
79100	2.81362	0.789699	3.251	17.9375
79150	1.54639	1.39398	3.57213	7.09607
79200	1.37457	2.07701	3.89375	13.4949
79250	1.20275	2.41852	6.10612	12.0741
79300	1.31449	1.62783	7.19199	12.1283
79350	3.63541	3.02925	7.43795	15.7922
79400	4.33699	2.74192	5.46546	7.9474
79450	0.83316	1.68776	7.63669	6.8603
79500	3.60244	1.39398	6.45575	13.5214
79550	2.59018	3.23685	6.28444	4.4526
79600	0.826147	0.184723	5.56695	3.90056
79650	1.03093	2.10395	6.2148	2.41218
79700	2.6418	1.6837	2.56082	9.4746
79750	1.71821	1.07872	3.31295	10.9004
79800	0.13886	0.156789	2.86883	3.16599
79850	3.38336	#N/A	4.8073	13.635
79900	4.50153	1.42023	4.97091	15.0607
79950	5.75855	1.57364	5.51059	16.2531
80000	7.12876	3.83945	6.5218	16.0992
80050	8.15532	5.6315	8.55793	14.9751
80100	5.04384	6.9007	10.0341	12.767
80150	6.47444	7.3785	10.7384	10.8094
80200	4.21652	0.313578	9.35881	9.66281
80250	3.84428	2.37347	6.42234	4.1466
80300	3.82998	4.85332	6.2297	7.48033
80350	3.82706	3.05957	5.6692	10.9802
80400	3.28182	1.87249	3.94649	11.1649
80450	3.32909	#N/A	6.55743	12.2489
80500	4.03769	1.84624	6.99494	5.73653
80550	3.36906	1.76581	3.92906	13.649
80600	2.70044	0.946488	3.28071	14.0077
80650	0.41658	1.52284	7.89688	12.7295
80700	1.20275	1.09752	5.45557	15.1658
80750	1.41455	2.25498	6.24359	11.0667
80800	1.86701	3.07431	9.65091	10.843
80850	1.1768	2.78529	8.91969	13.7061
80900	0.171821	0.940733	8.77589	11.1378
80950	0.6943	2.26074	7.942	10.7907
81050	1.70949	1.31425	9.73105	15.9368
81100	2.42537	0.735518	11.541	15.009
81150	3.53216	0.156789	12.5863	9.56144
81200	4.28101	0.923617	12.9827	4.52283
81250	5.08849	0.63291	12.8191	8.23417
81300	2.22176	1.21164	12.594	13.6607
81350	5.48641	2.89871	13.694	8.76923
81400	3.75444	4.00368	16.1463	15.0748
81450	6.3671	0.783943	12.502	15.8486
81500	2.73021	2.2338	18.2845	16.287
81550	6.07099	1.10834	18.3938	15.1574
81600	6.66259	2.1097	17.6692	14.5629
81650	8.10574	1.29306	15.0325	12.9154
81700	3.0998	2.68268	12.4507	9.61377
81750	7.07917	1.89298	9.67123	9.3481
81800	4.8198	2.63356	8.01166	13.9196
81850	6.37757	2.99963	5.64889	10.3098
81900	4.70805	3.41988	2.64928	14.5883
81950	2.87811	3.62917	2.15082	13.9481
82000	1.85563	2.32068	3.58693	12.4799
82050	0.609985	#N/A	4.99342	12.4344
82100	0	0.940733	3.89394	12.1839
82200	0.27772	2.15813	2.89474	11.6459
82250	0.13886	1.68201	4.05095	11.2701
82300	0.219082	1.62783	4.65858	11.1905
82350	0.438163	1.36267	3.01282	8.2763
82400	0.657247	0.184723	4.35827	8.5353
82450	1.01519	0.369447	5.30084	12.1893
82500	0.41658	1.18708	6.31806	7.29784
82550	0.83316	#N/A	7.18487	13.3985
82600	1.76813	1.20588	4.17284	13.7117
82650	0.171821	1.20757	6.61727	13.6491
82700	1.75383	0.184723	5.00443	12.8668
82750	1.0709	0.783943	4.46484	10.5164
82800	0.27772	1.52115	5.80439	8.96853
82850	1.34453	1.78799	5.26363	2.7137
82900	1.95452	1.8701	7.19046	9.24765
82950	2.73632	2.16319	8.02377	10.6393
83000	3.48517	3.16555	6.3702	10.7305
83050	2.46854	4.5636	7.5055	8.85873
83100	3.24743	5.93541	6.98673	7.9766
83150	1.0709	3.79747	6.89837	10.0416
83200	1.53357	6.32942	6.67991	6.70954
83250	2.1736	5.69481	3.72363	7.42936
83300	1.79115	3.21298	5.03355	12.3465
83350	3.25179	2.03196	1.23026	12.9271
83400	2.03038	2.32068	4.08438	7.94385
83450	2.90814	1.89873	3.46353	13.7666
83500	1.7827	2.00134	4.49557	11.5848
83550	1.63655	2.05552	5.52709	14.2729
83600	0.829068	0	6.31926	12.9641
83650	0.343643	3.69347	7.35679	13.0778
83700	1.57499	3.40039	8.07319	8.41667
83750	1.56069	2.55313	9.42476	16.7966
83800	1.54639	1.4949	6.72013	19.941
83850	1.37457	0	5.84093	24.4315
83900	1.20275	0.783943	10.2856	21.9065
83950	0.826147	0.996603	11.7271	27.8975
84000	0.840445	1.20926	12.4173	21.1665
84050	1.07383	1.95222	9.8087	25.7999
84100	1.09541	1.36843	10.9696	13.9881
84150	2.08901	2.92665	8.51791	25.3275
84200	3.1958	3.35027	6.42793	14.96
84250	4.22237	2.00402	5.3892	21.8477
84300	5.2819	3.24191	5.33427	18.1597
84350	5.37349	2.57938	6.26313	15.6045
84400	4.43416	2.15575	7.58836	13.9855
84450	3.00267	0.97611	8.53752	12.9471
84500	3.25853	0.838127	4.09158	11.7293
84550	3.9429	0.470367	6.4882	6.587
84600	3.47177	0.627157	5.70974	9.46716
84650	0	#N/A	3.51659	5.40025
84700	1.94404	0.21097	4.69252	5.03641
84750	1.24974	0.892307	4.71334	6.63052
84800	1.89705	1.3718	6.31797	7.5575
84850	1.65229	1.55077	7.0898	6.66682
84900	2.18206	2.94714	3.07298	5.73056
84950	2.15638	2.6285	5.6626	6.17431
85000	2.54728	4.50029	5.34807	4.03432
85050	1.71821	1.25431	3.54479	7.4801
85100	1.37457	1.4111	5.1016	6.79965
85150	1.03093	1.10834	4.46645	5.07264
85200	1.37457	3.24429	4.54881	5.62469
85250	1.54639	2.8486	4.20076	9.13623
85300	3.2159	1.46697	4.00972	7.0318
85350	1.23427	2.31492	4.06407	11.1225
85400	1.31449	1.42261	4.45985	8.1004
85450	3.07997	1.79375	5.42273	11.8052
85500	2.1736	1.7675	3.9752	7.25193
85550	1.61087	1.29306	6.21548	9.63728
85600	1.00089	1.47779	5.69672	8.57031
85650	1.09249	1.66251	5.34867	7.3951
85700	0.496802	#N/A	1.41309	7.04793
85750	0.760223	0.63291	1.25608	4.41075
85850	1.20976	0.923617	2.9925	8.06071
85900	2.03591	1.18708	2.39129	6.37993
85950	2.69023	1.26582	1.50306	9.57761
86000	3.28592	1.68776	2.31503	9.05422
86050	3.45365	2.1097	2.4106	6.44258
86100	5.14884	1.89873	3.85822	6.70082
86150	5.45542	2.05721	4.06957	5.37181
86250	6.6795	1.4243	3.85762	2.11066
86300	5.45542	1.7675	4.15844	3.1815
86350	6.81836	1.84723	4.58224	6.08308
86400	5.89359	3.45626	3.44964	5.67862
86450	5.94085	4.03667	3.75706	3.31675
86500	6.489	1.47679	2.73154	4.62036
86550	4.47176	1.68776	5.36119	5.1181
86600	4.98695	2.4014	3.63247	5.8442
86650	2.94376	3.11306	3.24489	5.92385
86700	3.37635	1.97847	5.095	4.52758
86750	4.14795	0.55417	6.01014	9.51198
86800	3.74274	1.94885	6.78198	11.8538
86850	3.33754	1.36605	2.66918	12.9578
86900	4.10069	3.28865	7.40342	12.1298
86950	4.83087	2.50639	5.20258	9.34422
87000	5.79151	2.48014	#N/A	4.21353
87050	4.42248	2.57531	4.2689	6.71253
87100	5.92309	3.39126	6.25602	6.35453
87150	5.22151	3.91412	5.97603	6.61793
87200	1.89003	4.4666	3.11439	10.6021
87250	6.40559	3.33132	6.43995	11.7061
87300	4.15815	4.62677	6.87695	9.56989
87350	2.36062	3.62778	5.21096	9.49878
87400	3.61647	3.49893	5.03186	11.1286
87450	5.61677	2.20656	4.37639	10.204
87500	4.07182	0.783943	5.77137	10.5171
87550	3.13977	2.65911	3.86033	10.0193
87600	3.52222	2.81997	4.64588	3.89263
87650	3.11994	2.00065	2.73154	9.63497
87700	2.16924	1.57702	7.30126	9.33033
87750	3.10857	2.15406	7.17827	10.2805
87800	1.16979	2.78529	6.57715	11.2646
87850	2.95541	3.26141	7.17116	13.5036
87900	3.35769	3.50031	7.33478	14.6926
87950	3.10564	2.68437	6.6585	13.8391
88000	2.95541	2.182	6.24181	12.7212
88050	3.44083	1.67963	3.62036	11.1765
88100	3.84167	#N/A	7.4912	3.01523
88150	4.55756	0.783943	4.52748	10.4196
88200	6.42892	1.44648	7.23871	9.62557
88250	6.22122	2.13526	2.04866	8.37924
88300	3.93736	3.1918	4.97151	7.23269
88350	3.68676	4.16791	3.15502	6.35365
88400	1.54904	4.5636	2.66368	5.9269
88450	0.97202	4.87887	2.76676	5.97255
88500	0.438163	4.42899	3.98881	6.72947
88550	1.90725	3.79439	3.45634	7.2104
88600	2.36673	2.37416	3.23128	7.80497
88650	2.95541	1.05485	3.49096	4.50348
88700	3.78447	2.32167	2.08227	8.90597
88750	3.82009	2.89633	3.81819	3.16599
88800	5.59986	3.02687	4.405	9.05983
88850	4.31689	0.940733	3.60574	6.69255
88900	5.11443	2.63862	2.86131	7.81743
88950	3.73721	1.62783	2.62905	11.4674
89000	3.34631	4.08341	1.09907	12.2072
89050	2.4099	4.35025	2.28101	10.6942
89100	3.601	4.35194	2.99141	14.5745
89150	3.68123	0.843883	3.54479	15.445
89200	4.80375	3.16486	2.25519	14.6679
89250	2.48545	2.37178	2.23928	13.0119
89300	3.07385	1.76343	3.2659	9.66792
89350	3.66225	1.31931	2.80197	12.2721
89400	6.5217	0.735518	3.86702	12.494
89450	4.55144	0.843883	3.93457	11.925
89500	5.49513	2.44884	3.85881	10.0757
89550	4.64331	2.60394	1.26429	8.58195
89600	4.35421	2.81322	3.6809	3.76456
89650	4.4817	0	3.83841	6.18589
89700	3.80169	#N/A	4.41262	5.52562
89750	3.84894	1.05485	4.8161	2.45851
89800	4.69642	0.843883	3.22527	5.62538
89850	1.90406	1.20588	1.67979	3.77283
89900	1.94404	1.10328	3.31414	6.00961
89950	5.71277	1.00067	2.39188	6.23147
90000	2.8008	1.66152	2.2821	6.0606
90050	3.55784	0.526236	2.15201	5.16145
90100	2.84195	0.867748	1.61124	3.30897
90150	2.20629	1.52522	3.84501	3.51702
90200	1.57063	1.58278	4.1041	3.12738
90250	1.07383	0.735518	2.76524	3.34079
90300	1.91427	1.29138	4.42472	2.62647
90350	2.75472	0.738893	4.68441	4.44177
90400	3.73402	1.44816	4.31604	5.84732
90450	2.62287	1.0491	2.93707	7.34098
90500	0.876327	1.41685	2.73943	8.7179
90550	1.29727	2.52351	2.5621	8.89411
90600	1.34453	1.4243	0.853607	4.9001
90650	1.39179	2.23449	2.67789	3.68777
90700	2.90788	0.627157	1.60573	6.08837
90750	2.8965	1.97509	1.8374	6.14248
90800	3.02398	2.214	1.48165	0.668807
90850	2.4099	0.55417	2.52689	6.54064
90950	2.14356	1.00067	4.33026	6.34748
91000	3.06832	0.313578	3.58693	4.16808
91050	3.15992	2.29036	4.89135	6.10319
91100	3.0024	1.68776	4.52959	5.57126
91150	2.21475	2.63763	3.63476	1.20609
91200	3.19989	1.23719	1.50366	3.58278
91300	2.04292	1.10834	2.81348	5.01081
91350	3.0024	2.00134	2.75144	4.18048
91400	3.52078	1.76343	0.68348	5.88443
91450	4.25825	#N/A	4.02945	6.06378
91500	5.05435	1.42192	4.48727	5.85037
91550	5.16461	2.87078	3.68901	0.753807
91600	5.32214	2.02521	3.03313	5.69108
91650	5.29354	1.36267	5.20477	1.20385
91700	2.4055	1.09752	3.1066	1.70713
91750	3.48373	1.25431	4.37809	4.96504
91800	5.62581	#N/A	3.44923	4.92792
91850	5.19055	#N/A	2.39739	4.63493
91900	4.2699	#N/A	1.68699	2.14242
91950	4.14534	1.09752	1.44102	1.33761
92000	0.687287	0.994914	1.90544	5.9099
92050	3.7244	0.735518	2.66358	6.68382
92100	0.859107	0.789699	2.07626	3.07314
92150	4.70805	0	2.93588	6.74641
92200	4.6608	0.42194	3.94709	5.91837
92250	4.39446	#N/A	2.11689	5.09033
92300	0.13886	0.369447	2.86122	4.51282
92350	4.06219	0.63291	2.06906	2.66339
92400	3.41925	0.42194	0.682887	4.61563
92450	2.00178	0.55417	1.63866	6.30258
92500	1.94723	0.789699	2.06246	2.66047
92550	1.35155	1.36843	1.63866	6.73252
92600	2.12607	2.47508	2.17173	5.61461
92650	2.62287	2.40041	1.61124	5.8249
92700	2.63133	1.10834	#N/A	4.80046
92750	1.03093	#N/A	2.62245	1.20385
92800	4.60014	0.313578	3.36027	3.56796
92850	3.91578	0.895682	3.23077	5.66249
92900	5.46509	2.24193	4.36438	5.34708
92950	4.59461	#N/A	4.13221	5.20486
93000	4.46011	0.923617	2.35726	2.04876
93050	3.07561	2.76986	3.4081	2.99586
93100	2.04904	1.26582	1.93897	2.4077
93150	2.83085	1.63358	2.62355	3.96613
93200	3.73721	1.23719	2.36446	6.8207
93250	4.37724	2.89702	1.31093	6.15813
93300	4.62636	2.4734	4.13982	7.5405
93350	5.06159	0.968667	4.38519	7.2444
93400	0.41658	2.20656	2.86943	4.25606
93450	5.94203	1.47679	4.36428	7.27846
93500	6.3729	1.45055	4.26872	8.82631
93550	4.66022	2.20824	4.31646	10.5164
93600	5.47355	1.65745	3.85203	6.35453
93650	2.78358	1.05247	1.09357	6.15813
93700	5.41783	0.923617	1.23026	5.57369
93750	6.31282	1.57871	4.0985	9.21046
93800	1.24974	0.627157	1.23026	8.377
93850	5.36648	0.940733	3.07298	8.29737
93900	4.60333	3.20485	4.04248	7.9502
93950	6.18561	3.41413	#N/A	4.08308
94000	7.89537	2.5054	3.2437	9.14239
94050	10.1635	4.5511	5.04767	10.4854
94100	10.2107	5.00266	1.77705	10.0926
94150	4.818	5.16282	6.40031	9.31556
94200	9.44735	5.26712	0.785053	8.9027
94250	8.38051	5.37141	1.25608	8.60662
94300	5.56716	4.24764	6.85054	8.67467
94350	5.97354	5.13588	7.90238	8.90509
94400	2.94376	4.1689	5.15805	7.62693
94450	1.92857	1.20588	1.87793	5.33862
94500	2.93818	0.838127	4.65148	7.61635
94550	3.43908	2.95557	3.60624	10.6045
94600	2.81043	2.7971	2.65707	7.17882
94650	2.18178	2.82334	2.15201	7.2786
94700	2.09019	1.10328	2.45283	9.71157
94750	2.51405	2.21668	0.996908	9.13401
94800	2.79905	2.69112	2.6916	8.76984
94900	1.83113	2.7961	2.32264	7.33563
95000	3.13132	1.10834	3.41562	8.11179
95050	3.47087	1.47779	3.89375	8.01733
95100	5.33788	4.19416	4.47456	6.51369
95150	5.809	5.63726	4.48117	11.0311
95200	2.4099	6.4532	3.55231	10.391
95250	5.1188	6.10665	4.18696	9.25815
95300	3.42361	7.84383	5.095	11.0087
95400	1.86993	8.65906	4.83371	5.97273
95450	0.6943	1.88147	2.05044	13.7751
95500	2.89502	7.65671	3.45423	15.0384
95550	2.34515	6.41545	7.45787	16.1734
95600	4.77632	2.82235	8.12052	17.9431
95650	5.24017	2.25091	8.31925	13.6081
95700	4.11328	0.184723	7.43873	17.4228
95750	4.08085	4.60121	7.56163	7.36135
95800	2.0829	4.81556	5.67649	13.6444
95850	2.4055	5.45184	5.73734	11.2462
95900	3.2646	3.1588	2.73273	12.3154
95950	6.75268	5.27287	2.56141	12.8304
96000	1.66632	1.47779	5.43534	13.3283
96050	8.18857	3.37483	6.50749	14.0853
96100	6.92425	2.89702	7.18388	3.31675
96150	4.76814	3.13017	6.93139	14.0651
96200	5.14448	2.73111	4.15083	7.26352
96250	5.05287	4.2072	4.70531	12.9558
96300	5.82038	3.36402	2.51217	10.7564
96350	5.54995	4.55279	3.88624	14.4527
96400	5.84634	4.68739	3.8319	11.3934
96450	5.72177	4.76783	3.62055	13.3424
96500	6.74105	4.63728	3.00672	13.0462
96550	7.11329	4.0848	3.65558	12.0048
96600	4.07182	3.11038	3.26361	8.56743
96650	4.3825	2.1097	6.10621	6.38989
96700	7.54125	1.47679	3.64086	7.9474
96750	7.51266	1.05485	3.05345	7.51211
96800	6.88835	0.63291	4.0986	9.30492
96850	2.78331	0.578729	1.19505	5.53744
96900	5.12725	0.313578	#N/A	4.43336
96950	3.99888	1.31425	4.27592	7.72838
97000	3.62228	1.89298	5.2388	9.33033
97050	5.40061	2.47171	5.86024	10.9408
97100	5.63399	2.1097	6.41363	3.01523
97150	4.08085	#N/A	4.47516	7.81363
97200	2.0829	3.26141	4.40711	8.5992
97250	6.53308	4.02486	5.6764	13.9377
97300	8.04214	4.11443	1.02433	14.7657
97350	9.63143	4.87956	4.77506	14.8793
97400	10.9687	6.08138	3.14401	14.9558
97450	4.58237	3.79846	1.19505	14.5684
97500	8.06612	2.98083	6.42793	9.2385
97550	10.801	2.18944	6.47567	14.2436
97600	8.45143	0.738893	5.76527	12.7499
97650	6.21511	2.54976	4.54271	10.7668
97700	3.70106	1.10328	2.91666	7.8845
97750	2.06743	0.735518	2.58182	5.87279
97800	1.57063	#N/A	2.74543	3.99484
97850	2.52133	1.10328	3.79728	3.11039
97900	0.97202	0.791387	4.14532	5.78467
97950	1.11088	0.395694	1.8445	7.44074
98000	3.7454	0.783943	3.95369	11.134
98050	5.06834	1.86266	3.85813	14.0363
98100	6.29969	2.75666	3.31845	16.1192
98150	6.55174	1.74125	0.901435	11.8066
98200	3.86704	2.15238	2.83371	12.2115
98250	4.46857	3.71059	3.23008	12.8686
98300	1.83113	4.34519	2.09657	11.7355
98350	3.32036	3.15741	2.82069	16.0736
98400	3.38192	3.68365	5.45675	14.7509
98450	5.87758	5.50027	4.13312	13.5959
98500	8.42049	5.20718	5.36279	12.6172
98550	11.4459	3.7287	9.99287	10.7602
98600	14.2852	5.28761	11.8302	15.9123
98650	18.3343	6.84653	7.9652	19.6597
98700	23.1022	11.9255	13.4416	23.612
98750	26.5841	19.7932	15.0803	28.2245
98800	27.592	26.9476	13.045	30.1681
98850	17.7367	30.8708	17.7637	31.9122
98900	24.3434	28.7931	17.0264	29.4536
98950	21.7491	26.6111	16.3649	28.0163
99000	20.2474	22.1896	14.1184	19.5157
99050	20.7342	15.2201	13.8795	24.4963
99100	12.578	17.9716	14.8149	23.9072
99150	20.8629	16.6014	16.2899	23.1758
99200	12.7968	16.1556	17.5943	22.9964
99250	20.7597	17.4174	18.2503	23.4232
99300	21.1132	19.8645	19.5689	18.0524
99350	22.4904	26.102	22.3148	29.1196
99400	24.3245	16.8909	24.2132	31.4413
99450	27.1008	31.8643	25.1822	35.2652
99500	27.2942	29.7826	24.8464	37.9797
99550	25.9541	16.3809	25.4667	42.0318
99600	22.0281	24.4425	18.2769	42.123
99650	12.1485	14.1696	24.1961	40.6749
99700	17.2975	18.3494	20.1463	34.0368
99750	15.558	14.7734	16.5269	27.5409
99800	13.4275	10.0867	10.818	19.5281
99850	7.40937	7.18804	7.85465	16.2956
99900	12.3523	3.56124	6.093	14.0164
99950	11.99	2.52014	5.47156	12.0959
100000	5.35452	3.68772	2.64928	10.3601
100050	7.97655	4.71801	2.79258	6.25071
100100	9.05617	5.40847	4.95229	9.71693
100150	7.96368	2.89365	5.13622	6.13089
100200	6.75799	1.25431	5.47716	6.57802
100250	4.63075	4.70819	6.00252	5.81948
100300	7.32364	6.5248	6.40491	10.4281
100350	8.57658	5.47402	6.75297	12.5682
100400	2.4055	4.42324	4.88214	14.9016
100450	9.92255	3.42495	4.6845	15.5672
100500	11.0667	2.61138	6.35108	10.9617
100550	12.5687	4.05617	8.46848	13.6352
100600	14.9728	5.18907	10.4223	13.5556
100650	15.8605	3.34214	11.6113	13.2424
100700	16.3129	4.9068	12.0691	12.9494
100750	8.03072	4.64334	12.7317	7.04505
100800	15.0729	1.26582	7.73247	13.186
100850	13.9402	5.612	12.6213	15.1637
100900	9.32161	6.7974	7.26692	17.0958
100950	5.25797	7.95655	12.6679	18.8315
101000	11.3943	5.31821	7.71828	18.6553
101050	13.3517	4.05111	12.1826	10.9513
101100	11.4179	4.6352	12.1008	7.17067
101150	13.6324	7.03293	12.0877	10.5398
101200	13.7826	5.40749	12.2382	17.9494
101250	15.9676	4.58985	12.4573	11.8674
101300	14.4506	4.30014	8.79393	16.3172
101350	18.8643	4.61709	9.14907	19.6711
101400	19.8437	6.84751	13.1061	19.634
101450	15.6706	3.47238	6.5428	17.3347
101500	18.4189	4.10896	10.3936	14.9101
101550	16.8296	5.93134	9.04088	9.05517
101600	11.957	5.06528	5.87377	4.09753
101650	12.277	3.39801	9.39666	13.0206
101700	16.775	6.79571	10.4078	15.6926
101750	20.8828	9.92757	11.788	18.6607
[truncated: 1,068 more rows]

## Sheet: CTCF
Coordinate	Unreactivated	sgORF50	sgORF75	vSAFE
0	28.9586	36.511	84.3396	298.24
20	40.1386	47.9804	103.54	350.914
40	63.8081	70.8643	142.618	453.54
60	83.1619	88.2014	165.762	503.788
80	96.8355	102.678	184.974	543.959
100	95.2744	103.475	179.369	526.111
120	98.2634	104.728	122.995	543.008
140	88.029	90.8943	164.313	506.522
160	83.1145	82.3114	154.541	497.369
180	73.1747	72.9825	136.977	457.59
200	75.8573	72.4964	131.439	443.662
220	76.2853	69.5751	121.093	407.336
240	68.6055	58.8865	105.379	360.446
260	57.8917	50.1883	96.352	335.68
280	47.7744	45.1163	98.0336	355.091
300	34.9069	38.3852	89.1461	342.429
320	23.892	32.1245	79.182	312.659
340	17.5891	29.9943	70.7242	286.611
360	17.6136	30.6005	69.6207	279.652
380	12.2266	30.5265	63.7951	260.698
400	17.0128	27.1452	55.7692	230.508
420	18.5932	26.3791	53.4749	222.315
440	13.9097	24.736	53.2298	222.868
460	20.9783	23.7491	51.3431	216.087
480	11.002	21.545	45.1291	191.877
500	16.4484	21.7549	43.3956	184.404
520	15.8923	19.4551	39.1674	171.628
540	24.2611	21.8455	44.2922	192.458
560	24.2886	21.4102	31.1292	194.308
580	27.2038	24.5369	54.4048	214.165
600	25.9975	14.7217	52.0897	199.399
620	27.3747	26.0793	52.0624	200.178
640	26.4554	26.2803	47.8174	181.483
660	14.0517	18.0548	47.6459	175.823
680	24.8929	24.6331	44.9468	165.889
700	24.8258	24.848	46.7921	180.189
720	21.0498	22.4421	31.3926	118.362
740	19.5039	20.9632	31.2081	176.276
760	16.0257	17.3899	41.3875	158.123
780	14.8406	16.1666	40.5734	151.666
800	13.002	8.57455	41.4727	152.466
820	11.097	13.9766	40.4743	156.795
840	10.4363	13.7318	41.9136	166.954
860	11.139	13.7174	40.9504	171.452
880	13.0337	13.8682	41.2654	175.838
900	14.9809	14.1789	38.177	168.779
920	9.9037	8.55953	32.0604	143.832
940	13.9192	10.8378	25.7068	117.238
960	12.7798	9.22978	22.6957	96.7827
980	11.2395	7.46617	22.936	64.4663
1000	15.7986	11.404	27.0431	108.139
1020	14.5204	12.9122	30.0393	117.76
1040	14.7262	14.5506	34.1464	128.837
1060	18.3805	11.0231	33.6206	83.4467
1080	17.1402	14.6341	33.2179	128.393
1100	16.1798	13.9866	31.8994	127.354
1120	14.7125	10.243	31.8689	133.889
1140	10.1177	13.9654	23.3316	144.534
1160	11.6788	10.3188	17.9371	145.9
1180	9.64817	13.7621	16.3839	142.355
1200	8.57529	13.4779	29.4804	141.876
1220	8.0089	13.2429	31.1116	137.914
1240	6.38413	8.56847	19.9	135.512
1260	5.83372	7.49573	30.3939	126.476
1280	5.99972	10.9974	29.694	122.614
1300	7.44981	11.7989	30.95	122.394
1320	6.81728	11.684	31.4562	115.798
1340	7.13555	12.1751	23.5533	119.646
1360	7.45381	6.9511	30.3101	112.444
1380	8.70897	10.2413	28.2064	108.2
1400	9.01993	9.22393	25.0117	93.3955
1420	9.09305	7.19956	15.3056	87.7561
1440	9.26409	7.51181	18.7787	87.4916
1460	3.32942	10.455	23.7522	84.0744
1480	9.59622	11.3816	17.5235	84.369
1500	3.13357	11.4921	23.1939	54.087
1520	10.5573	13.5918	26.4144	92.0916
1540	6.57163	8.2002	28.624	96.3616
1560	8.1327	15.5961	29.3739	103.34
1580	13.0596	16.4272	27.6485	103.335
1600	10.1184	16.5667	15.727	107.369
1620	6.89258	15.4843	23.7162	101.033
1640	14.164	15.3442	24.3569	108.872
1660	15.5651	15.2198	17.5227	108.593
1680	19.2665	17.7959	28.1151	123.654
1700	22.0028	19.9711	32.2089	133.08
1720	24.2398	22.0609	35.7768	141.218
1740	14.2941	13.9353	26.0392	135.502
1760	23.1497	19.2111	34.9867	124.031
1780	19.5708	16.4552	32.3417	114.512
1800	16.0759	13.5131	29.0658	110.757
1820	12.0599	10.8817	26.1434	112.264
1840	10.3611	9.74848	24.7101	118.345
1860	8.63059	9.42735	24.5139	123.639
1880	4.80417	4.25959	15.8464	125.573
1900	6.33732	9.05167	26.2201	126.842
1920	6.28474	6.46244	27.3924	130.583
1940	6.42801	7.07453	30.1267	137.668
1960	6.55705	10.3667	33.2108	146.855
1980	6.54678	11.2735	35.4128	149.045
2000	6.24638	11.2387	36.8446	151.63
2020	5.23608	11.0931	37.7221	150.389
2040	5.98768	10.2066	37.838	152.784
2060	5.70449	10.417	36.8757	150.875
2080	4.9459	3.90777	33.6545	146.662
2100	1.55219	10.3064	31.4966	142.502
2120	5.82685	9.87998	30.0008	133.292
2140	6.20099	9.75414	28.3876	125.241
2160	6.26412	10.1443	27.4225	121.716
2180	7.61058	6.89352	29.1526	135.167
2200	7.72728	8.08943	33.5305	150.991
2220	8.8359	13.0428	37.0575	162.607
2240	10.2962	15.2319	43.0961	182.731
2260	8.84522	16.003	43.892	182.05
2280	6.3673	16.9597	46.36	181.34
2300	5.64584	10.8985	42.4926	161.42
2320	2.22319	9.65637	40.6974	151.968
2340	4.21601	13.3178	37.4139	145.986
2360	3.75484	10.9431	35.7831	144.143
2380	3.51037	6.17518	22.5953	151.125
2400	1.03479	5.04814	33.8706	155.312
2420	1.37094	9.09975	31.4503	151.711
2440	2.84574	4.42267	33.0318	155.212
2460	0.587543	8.40354	30.5742	141.867
2480	0.48962	7.6421	28.805	132.609
2500	1.81423	5.31754	23.4614	112.582
2520	#N/A	7.42687	21.9627	109.069
2540	1.78311	7.80718	20.8914	99.9935
2560	0.783393	8.65336	20.9063	93.8935
2580	2.66078	9.82046	23.8698	95.0871
2600	4.03439	11.514	27.8696	100.554
2620	5.18102	5.21037	33.2191	107.587
2640	3.3212	4.1458	35.2578	104.95
2660	2.54602	5.06707	39.1787	106.176
2680	6.5725	14.5588	42.5366	108.252
2700	6.65985	14.9492	46.3901	110.382
2720	4.12044	15.0895	47.0357	110.81
2740	8.5889	15.3456	48.5882	119.152
2760	11.2451	16.1031	51.9661	136.001
2780	13.017	16.9453	57.8833	155.049
2800	14.0237	18.5382	67.517	171.42
2820	14.3731	19.7651	84.3625	187.788
2840	14.9601	13.6875	105.015	205.417
2860	15.7011	23.1524	131.365	222.089
2880	17.1518	26.8614	154.227	244.008
2900	20.3605	30.3646	177.549	266.111
2920	26.8897	34.3241	196.927	294.027
2940	47.9247	47.1372	249.599	359.62
2960	73.9931	65.9793	320.522	441.253
2980	96.6912	84.455	386.041	514.858
3000	110.637	99.5583	455.477	591.558
3020	100.578	99.5671	458.683	584.456
3040	85.6714	98.7655	473.571	599.147
3060	51.4702	76.1064	377.529	478.658
3080	36.2548	64.5222	337.613	450.635
3100	21.1514	46.4583	252.936	360.088
3120	18.6372	42.5446	231.867	354.205
3140	12.6942	33.6047	175.442	287.141
3160	11.4705	31.9906	151.113	260.926
3180	12.9526	33.6232	138.382	252.482
3200	15.6932	35.6968	135.209	259.031
3220	17.9584	35.0796	126.655	256.279
3240	17.4519	31.9832	108.616	239.668
3260	16.2916	27.5291	90.1061	227.154
3280	13.4429	22.7939	68.5573	204.621
3300	10.9855	17.9282	50.5257	180.194
3320	9.52422	16.66	46.4456	170.223
3340	7.38018	15.9037	48.2391	164.151
3360	6.84267	15.4028	47.2446	150.514
3380	10.8806	13.6043	41.3752	126.463
3400	12.0415	12.602	36.3131	113.593
3420	9.2137	11.3642	22.2486	103.953
3440	7.01327	10.9482	31.2718	97.8553
3460	9.36871	7.79302	28.3364	85.9805
3480	6.65291	8.63818	15.8106	77.3856
3500	5.44009	7.81657	24.3993	77.8604
3520	5.31736	5.60355	14.2927	82.7694
3540	5.87646	5.8945	25.2063	84.8068
3560	6.43555	8.65375	26.6123	90.3593
3580	3.66298	6.47093	26.4801	91.6691
3600	5.94562	8.83915	18.557	92.5969
3620	5.0471	8.32775	23.1994	88.0448
3640	4.71133	8.87836	24.773	94.6181
3660	4.40698	8.68223	27.1163	102.074
3680	3.97328	8.09071	28.6948	105.767
3700	2.11705	7.4197	30.7517	107.162
3720	2.81637	5.15623	30.7076	103.936
3740	1.92181	6.51529	34.8575	114.609
3760	1.03783	9.041	33.0698	111.065
3780	0.985557	9.08652	35.9478	124.244
3800	1.46095	6.03492	32.6526	117.755
3820	2.53051	9.23628	32.6244	123.537
3840	3.49188	9.21568	30.0653	84.6887
3860	3.47195	11.2347	30.7365	90.8377
3880	5.02687	12.5621	32.2928	134.776
3900	4.9501	13.9698	33.8156	136.097
3920	4.0522	13.3284	36.3948	143.334
3940	4.08362	12.2361	38.2947	145.198
3960	5.48836	11.0537	41.0332	152.429
3980	1.37094	10.7135	43.4008	153.659
4000	5.72954	11.1443	30.6408	154.615
4020	5.09306	11.6456	39.2587	151.726
4040	4.04404	11.3599	23.5495	145.967
4060	2.92883	9.85699	34.575	143.057
4080	1.92212	6.20925	34.4044	139.347
4100	1.3488	5.1168	20.7256	130.946
4120	1.33822	4.47512	33.8087	123.894
4140	0.615321	3.71829	34.1559	121.27
4160	2.06204	6.8288	33.951	119.912
4180	2.0167	7.33936	31.6924	110.037
4200	2.03816	8.90756	31.5038	104.697
4220	0.908478	9.38876	18.4782	104.136
4240	3.41146	10.1206	31.8246	111.892
4260	1.65649	2.34467	30.5604	112.881
4280	4.89357	9.11377	30.8238	113.305
4300	5.84435	8.58264	30.7154	111.849
4320	4.40882	9.52929	32.4392	117.28
4340	4.6666	10.9418	33.5829	82.58
4360	3.12164	12.2542	34.8705	124.878
4380	1.77916	9.37688	23.3567	124.976
4400	2.44347	8.04972	35.0915	124.367
4420	1.59395	8.73864	32.4422	119.466
4440	2.11196	8.44853	30.1859	117.121
4460	1.25118	7.90777	26.927	109.147
4480	1.69248	7.63742	28.8986	113.664
4500	1.26936	6.26432	20.1227	103.161
4520	1.37725	6.46907	29.9813	106.122
4540	1.32133	6.12759	28.7941	98.9234
4560	0.48962	6.06696	30.1074	109.017
4580	0.356317	5.58136	28.7585	111.3
4600	0.62559	3.84331	26.3356	112.835
4620	0.706315	4.35996	24.7891	110.121
4640	#N/A	7.20094	25.6867	112.256
4660	1.8073	8.43875	28.0889	114.696
4680	2.97448	9.58111	30.934	126.609
4700	3.90411	9.35542	32.1736	134.704
4720	3.19384	8.81382	32.8126	141.151
4740	4.06489	8.50253	31.3663	135.428
4760	2.50243	8.41169	28.5833	122.319
4780	2.36244	2.84315	27.8663	114.848
4800	2.72666	8.21705	26.4823	106.661
4820	2.08685	8.38298	28.1609	115.595
4840	1.16779	7.92696	26.2057	112.906
4860	0.71263	3.05376	25.1791	108.158
4880	2.11827	6.73382	17.2523	94.8626
4900	1.87677	6.04686	23.3452	91.7801
4920	2.1249	2.44143	23.184	85.9119
4940	2.88349	5.81653	26.7573	83.2429
4960	1.55219	6.10263	30.7203	83.4176
4980	3.12134	7.60073	39.3424	95.0113
5000	1.90857	10.086	54.0898	110.067
5020	4.4155	13.7287	76.0225	130.909
5040	4.60108	15.1626	94.8876	140.813
5060	4.42639	13.693	126.462	165.741
5080	3.47195	18.8666	159.134	186.432
5100	2.85298	20.5596	191.124	208.012
5120	2.19201	20.6341	204.81	213.22
5140	2.07293	21.656	215.003	224.863
5160	2.20197	23.6308	232.077	244.712
5180	2.23309	26.1628	263.904	282.24
5200	#N/A	27.0708	285.818	306.077
5220	1.24395	27.6774	298.947	325.36
5240	1.2231	22.2036	283.057	313.93
5260	1.72026	27.2409	262.497	302.009
5280	2.59732	22.2446	194.178	235.516
5300	2.42627	17.4589	134.723	178.943
5320	1.00306	11.3749	77.2214	119.269
5340	0.992483	9.24041	61.4253	107.909
5360	2.05907	6.99535	43.4744	89.2141
5380	1.59395	5.30174	32.683	78.9629
5400	0.587543	2.81478	28.1295	71.9298
5420	1.86985	5.93293	27.5699	76.2192
5440	2.46401	4.02678	27.7079	52.5337
5460	3.23318	7.67121	27.6283	86.425
5480	2.76235	8.04227	27.4626	60.0284
5500	4.47143	8.7542	18.878	63.3669
5520	5.53072	8.70952	28.5644	96.6458
5540	5.84169	7.74756	27.3616	97.7039
5560	6.03358	6.87056	17.9297	90.2514
5580	4.54182	3.78137	15.7857	83.9163
5600	5.63131	7.77151	17.7571	80.5036
5620	5.15591	8.22692	26.4913	83.8274
5640	4.19454	7.88079	26.7284	84.8005
5660	4.63852	5.99194	18.5106	90.0832
5680	4.76756	7.04425	16.5303	86.4224
5700	5.05737	6.2828	22.2696	80.1861
5720	2.58582	5.25097	21.2426	71.9766
5740	3.7324	1.57953	23.1773	73.3899
5760	1.30649	5.62665	25.1186	44.9226
5780	2.30658	6.68344	27.6528	74.2563
5800	0.97924	7.00858	28.4051	72.9596
5820	6.34789	6.16623	33.5516	87.6242
5840	7.43168	8.57092	33.7462	90.753
5860	9.42427	9.83368	39.1623	107.22
5880	6.5925	7.21162	26.8038	110.786
5900	10.8329	5.78373	43.3606	122.34
5920	6.69252	3.68513	39.5693	113.99
5940	9.11565	5.85706	35.4366	109.466
5960	7.12276	5.26898	28.106	95.8313
5980	5.34026	7.21457	24.6936	96.5028
6000	3.27852	5.57088	21.3436	58.8531
6020	1.23003	4.66869	22.7103	92.8862
6040	0.475087	2.80015	23.7966	87.4891
6060	1.17509	4.60406	26.7065	89.0153
6080	1.60848	4.73956	26.8647	61.4129
6100	2.17153	5.82654	27.5889	89.2611
6120	2.37795	4.35325	30.2732	97.8186
6140	1.78348	3.68513	32.2957	105.836
6160	1.12183	8.33574	35.1937	122.277
6180	2.39819	7.5743	23.5531	75.0753
6200	2.73365	7.20385	31.7391	130.732
6220	1.37094	7.31001	20.2305	130.187
6240	1.85326	6.88049	31.6792	141.428
6260	3.13526	10.6791	21.8909	145.736
6280	2.49179	11.2754	34.5952	146.685
6300	3.64238	11.3952	38.7419	106.205
6320	2.5341	10.2723	39.87	146.362
6340	3.69861	6.26579	44.5194	153.676
6360	3.52726	8.8933	44.0957	143.132
6380	3.79987	6.42058	45.5624	142.349
6400	2.61056	5.70886	45.9061	137.969
6420	4.38012	7.98126	40.1902	118.883
6440	3.63272	6.57837	35.7896	104.319
6460	3.94309	5.77162	29.2376	93.698
6480	3.33803	5.19349	28.6624	101.995
6500	2.74356	8.87734	29.2745	113.699
6520	3.59643	8.35377	27.8161	113.515
6540	5.29553	11.7075	26.7145	116.317
6560	8.27061	12.7848	25.1336	114.784
6580	12.7282	14.8999	7.53047	112.789
6600	17.0669	17.3549	26.5109	110.492
6620	20.3046	19.4592	27.1836	110.665
6640	17.112	19.4389	29.6432	114.84
6660	18.0567	16.9537	20.97	111.49
6680	15.0254	14.6138	30.4716	108.252
6700	11.4104	12.4752	28.4984	104.856
6720	8.17697	11.4843	27.8323	105.695
6740	4.6077	5.07833	26.2677	100.071
6760	1.92638	7.79269	23.2362	90.6
6780	0.769167	7.53656	22.2549	86.9884
6800	0	7.19485	20.7355	80.3011
6820	0.118772	4.56385	20.3867	73.319
6840	0.975286	6.21694	14.0038	69.7421
6860	1.24426	5.80644	19.7191	70.1057
6880	1.71965	5.84673	20.894	73.5496
6900	2.024	0.911813	20.1129	45.886
6920	2.42627	5.97198	20.8842	83.1802
6940	2.76205	5.19567	20.6316	89.6938
6960	1.94395	5.99756	22.1436	93.4872
6980	3.54148	5.18596	21.2279	86.2574
7000	2.81073	5.54169	22.9571	85.6381
7020	4.1565	5.04661	25.8113	89.4438
7040	1.27301	8.07684	31.9275	105.216
7060	3.19148	4.95548	35.7072	112.682
7080	1.49931	9.28386	37.6335	117.829
7100	2.14673	9.37406	39.9686	128.308
7120	2.10472	8.06137	35.513	124.44
7140	0.950177	7.50552	31.3299	86.2487
7160	2.48158	4.21181	25.8463	108.89
7180	2.65262	6.90961	27.6104	112.501
7200	1.68396	5.63698	28.1296	110.399
7220	1.43014	2.10604	27.0474	108.004
7240	2.22251	6.04747	16.4633	105.406
7260	2.10831	7.09964	24.8376	105.998
7280	1.85234	7.42078	24.8162	68.6813
7300	0.950177	5.55911	14.9257	69.691
7320	2.28573	9.15529	22.9204	98.5647
7340	2.83789	6.76187	21.3363	87.6534
7360	5.64461	5.87499	23.3659	86.7555
7380	1.17509	9.18426	24.6301	84.7979
7400	2.79013	6.14497	18.1524	89.3221
7420	4.12743	8.51324	24.1911	59.3155
7440	3.05818	7.77236	20.7173	89.2529
7460	2.18477	7.26703	17.2493	87.1778
7480	1.81819	6.13453	13.2482	74.0708
7500	2.56651	2.53917	13.82	73.1185
7520	3.08755	5.8482	16.1328	74.3705
7540	3.15405	5.87754	19.5719	74.8048
7560	2.68893	5.57127	21.9584	75.7282
7580	2.38458	5.2606	17.7325	72.7632
7600	2.64266	1.36893	24.7464	82.0881
7620	2.6629	5.28117	25.462	80.6998
7640	3.1198	5.3267	27.3091	83.4458
7660	4.93075	4.99655	25.9341	78.0179
7680	6.04598	5.40266	27.0097	83.1395
7700	6.73836	3.05376	26.4798	84.7836
7720	5.73226	3.5637	23.5977	80.7331
7740	4.40097	2.71142	20.4892	75.5814
7760	2.57313	3.03148	16.8283	66.8923
7780	1.77254	1.54363	15.0487	62.952
7800	1.29714	1.76347	13.379	57.6895
7820	2.01039	1.7637	17.0012	70.2049
7840	2.58371	2.17544	19.9531	78.5934
7860	1.43348	4.02387	23.4129	89.4272
7880	2.00612	4.63511	26.8259	93.9151
7900	1.98497	5.02065	16.9213	93.8129
7920	2.09317	3.19178	28.5744	96.3646
7940	3.25798	2.31979	26.2401	88.4668
7960	3.57291	4.07817	28.6202	93.5792
7980	3.49614	4.00307	18.5694	91.2586
8000	3.45049	1.15161	29.209	59.1833
8020	1.83149	2.21449	28.7459	91.3438
8040	3.6983	4.49414	21.99	92.4595
8060	1.16414	4.51933	26.6649	87.8441
8080	1.73685	4.43922	24.9148	81.6104
8100	1.74742	3.11497	23.544	77.4378
8120	3.28972	5.05046	24.1392	78.3171
8140	1.94024	5.35103	24.8672	82.2666
8160	3.08026	5.74705	23.2519	83.657
8180	3.56196	6.72411	23.1263	85.9629
8200	1.02725	7.92626	23.3289	86.2922
8220	3.14912	9.05291	25.1552	88.4898
8240	3.16304	9.34261	26.2802	90.3639
8260	2.58941	6.76044	25.8716	89.0572
8280	2.44948	7.75918	17.2002	65.6516
8300	2.46371	4.83677	26.2047	89.1445
8320	3.37249	9.30218	33.7586	104.31
8340	4.50855	11.126	43.0985	118.328
8360	6.28078	13.2809	63.1377	146.913
8380	6.62713	13.8881	78.4732	159.828
8400	6.61686	14.8357	95.1895	171.311
8420	6.03327	15.1217	103.85	170.829
8440	5.85165	17.582	114.234	175.565
8460	5.6803	19.3606	114.116	167.681
8480	5.59629	21.3697	112.892	165.78
8500	5.26052	7.9458	103.28	154.309
8520	4.11722	14.3248	96.4819	152.674
8540	3.08755	18.9149	85.0602	147.564
8560	3.50883	14.4048	68.7366	135.824
8580	2.78167	10.6513	53.8832	124.036
8600	3.50184	8.32588	42.1746	111.776
8620	0.776097	5.92607	36.5053	108.49
8640	1.49664	8.97219	32.8526	105.343
8660	3.40787	9.74409	29.4627	98.8265
8680	3.23349	11.3327	30.0323	93.7244
8700	3.33865	13.3218	32.0565	93.6377
8720	2.69883	10.2171	32.6825	60.8181
8740	2.4924	9.10653	32.602	97.1371
8760	1.29349	13.3419	30.3824	65.734
8780	1.6078	4.55907	31.47	111.617
8800	1.43645	10.4961	28.7295	103.926
8820	2.27181	10.7468	22.9745	109.064
8840	2.4045	6.07752	28.7057	99.0117
8860	3.90776	11.148	32.5578	110.712
8880	4.14561	10.7419	31.1	104.846
8900	2.92678	10.9473	33.2372	72.0067
8920	3.56506	11.2179	32.5397	106.924
8940	5.51526	10.9976	31.4368	107.066
8960	6.29105	10.1659	29.4234	105.096
8980	7.27327	8.6978	26.1295	67.5898
9000	8.61606	9.99014	28.4712	119.796
9020	10.0217	7.77797	31.982	136.227
9040	9.96972	9.511	37.2435	151.674
9060	8.64177	12.7296	38.9779	151.69
9080	6.46066	13.952	38.1075	151.715
9100	5.0659	9.22585	34.8595	137.049
9120	4.06314	14.0422	33.5862	129.65
9140	5.76164	9.9018	32.9068	117.947
9160	9.77428	12.1589	35.5674	125.003
9180	13.9996	7.3578	36.2526	122.487
9200	18.973	14.3534	36.9164	126.774
9220	21.2799	15.5304	34.46	85.6337
9240	20.6788	15.6803	31.3619	120.848
9260	16.3555	14.5577	28.057	113.842
9280	11.1545	13.8162	27.6517	115.991
9300	8.13471	9.4657	25.7361	111.718
9320	7.49489	10.6362	26.0094	114.786
9340	7.76052	8.61284	26.73	112.95
9360	8.28456	8.61807	32.0055	127.014
9380	5.61169	5.9998	33.539	127.783
9400	7.9729	9.62056	36.5777	132.336
9420	6.50502	8.38822	32.9224	114.962
9440	4.38972	7.32096	30.9958	102.503
9460	4.67025	3.64966	29.0847	93.5932
9480	3.71946	4.53428	27.9637	86.1882
9500	2.17481	5.14528	13.114	84.8903
9520	1.94692	3.20164	20.1734	72.0628
9540	1.85927	2.75186	17.5284	73.1191
9560	0.842595	4.01339	12.8099	68.1205
9580	2.07232	2.68452	14.4266	67.0344
9600	2.11432	2.71472	14.8591	68.0533
9620	1.8662	4.45933	16.0184	70.1112
9640	1.36996	4.7297	17.3813	76.0824
9660	0.961057	5.60608	17.9079	79.7404
9680	0.681514	5.44454	17.8562	83.9712
9700	0.97559	8.21049	19.5439	93.8471
9720	2.57647	8.99189	12.4519	97.5536
9740	4.62132	8.71635	26.8676	109.081
9760	7.39302	14.2677	33.4265	117.143
9780	10.3047	18.5567	41.321	131.169
9800	13.3459	22.0595	47.1173	143.142
9820	13.5596	21.9102	45.755	136.202
9840	13.5669	13.4321	44.1031	128.784
9860	6.74665	17.1603	36.8667	107.231
9880	10.486	9.4334	25.1407	103.158
9900	13.5641	13.7174	30.5547	91.4993
9920	14.3858	9.6345	29.4308	88.2406
9940	13.8231	7.1472	18.7191	87.868
9960	11.8865	11.9735	29.5217	94.9094
9980	9.7748	8.75963	30.0925	104.527
10000	7.32737	6.27826	28.0586	101.659
10020	6.43815	11.2191	30.5692	111.823
10040	10.6684	12.4781	31.3003	111.393
10060	14.4574	8.95697	33.4523	114.57
10080	18.711	14.5781	35.7982	115.674
10100	20.0879	14.3314	38.2606	118.653
10120	21.7655	11.8459	43.9644	132.455
10140	18.7805	16.2432	45.0357	124.16
10160	37.2373	31.7551	66.8108	143.169
10180	93.2314	68.3063	117.435	175.831
10200	191.543	132.57	206.41	258.233
10220	281.693	186.37	282.875	322.708
10240	392.815	255.582	372.234	401.589
10260	503.159	317.111	449.463	461.923
10280	908.401	493.672	685.378	683.12
10300	1237.29	606.578	833.706	822.208
10320	1521.73	697.916	950.931	941.142
10340	1406.49	633.017	848.962	861.388
10360	1016.34	465.636	622.703	657.018
10380	623.645	297.923	405.591	477.569
10400	247.906	131.966	192.576	285.789
10420	158.564	90.2015	144.933	266.483
10440	68.8878	47.114	85.2355	209.854
10460	56.1877	39.9188	80.8182	215.62
10480	40.7648	31.2447	66.3324	186.925
10500	32.8151	25.6271	59.1334	166.989
10520	22.1532	18.4566	45.4832	129.261
10540	18.3612	13.0771	43.601	123.995
10560	16.1982	18.4528	43.1838	118.782
10580	16.9015	19.9868	45.838	117.149
10600	18.2089	19.867	48.2474	112.131
10620	10.8222	18.4238	51.3596	111.843
10640	19.1773	18.1381	58.3736	121.31
10660	17.024	17.0557	36.6958	80.6213
10680	13.9513	10.9965	56.165	116.742
10700	13.6016	15.1419	51.8504	117.341
10720	8.46567	16.094	54.4126	132.068
10740	18.4284	19.8119	64.5885	166.497
10760	19.718	22.6078	70.0651	182.817
10780	22.2174	25.3288	76.857	197.193
10800	24.4997	29.1467	80.4802	208.616
10820	16.0917	28.6156	73.5238	185.933
10840	26.3025	30.2079	67.4756	172.335
10860	26.1205	28.8293	56.0715	138.57
10880	39.9171	41.4096	72.2302	163.916
10900	54.9968	53.2436	88.0353	169.038
10920	113.121	101.795	156.006	237.781
10940	177.062	149.702	218.698	290.246
10960	353.226	258.216	373.053	437.337
10980	487.549	333.981	471.979	528.893
11000	615.503	402.101	568.33	612.404
11020	560.906	366.183	513.818	561.692
11040	464.8	301.372	431.315	484.552
11060	292.902	196.009	281.439	355.21
11080	180.578	123.815	178.888	268.221
11100	108.016	74.5402	106.884	203.226
11120	97.137	62.0602	89.7346	188.467
11140	94.0636	56.813	81.622	176.577
11160	83.6846	47.1675	68.1019	161.525
11180	68.8696	35.8992	53.1741	140.923
11200	51.1268	25.2181	40.3211	126.663
11220	36.543	19.3426	35.6748	113.019
11240	27.5561	16.4679	36.6196	108.085
11260	20.1308	13.8641	25.7805	103.791
11280	15.2719	11.9352	23.4238	98.3211
11300	10.9652	10.1619	36.3445	90.8755
11320	7.85078	6.23537	33.5256	84.3012
11340	6.14477	8.65837	31.3517	83.3365
11360	4.77449	9.24989	30.1095	85.1362
11380	3.4148	5.67486	27.1239	78.219
11400	1.85562	6.65109	24.5443	67.8008
11420	1.95026	9.59977	24.2676	45.969
11440	4.39373	11.5831	30.4167	81.4494
11460	5.73591	13.0657	36.3755	97.9617
11480	7.18659	14.8839	41.3843	111.224
11500	9.81565	16.5922	46.0033	124.956
11520	13.5176	10.2399	49.5034	133.383
11540	16.8629	13.2573	50.5649	134.907
11560	20.7912	19.0448	47.3331	127.242
11580	25.9607	22.4519	50.1946	142.268
11600	35.9402	27.5179	59.1546	159.034
11620	59.5633	40.1546	86.2753	204.104
11640	96.7979	57.1391	118.95	252.061
11660	178.044	94.2623	169.553	322.851
11680	421.613	208.814	307.044	455.309
11700	890.679	413.107	566.122	666.156
11720	1391.62	630.389	844.616	890.129
11740	1705.06	753.416	1017.17	1009.4
11760	1677.26	746.615	1006.16	984.698
11780	1360.33	621.239	845.294	839.91
11800	846.609	405.99	562.025	590.242
11820	397.9	207.105	303.029	363.505
11840	142.717	84.6994	140.079	214.602
11860	84.9328	56.4881	94.8136	173.598
11880	54.6629	39.7379	67.4263	142.55
11900	34.5758	28.8644	47.8554	117.887
11920	21.8051	21.2838	34.4884	104.546
11940	16.897	19.8111	31.5787	104.255
11960	17.7774	20.2327	34.5986	110.875
11980	18.7001	20.6232	37.7131	115.241
12000	17.1343	18.6793	37.5442	115.163
12020	12.6218	15.3372	34.9566	113.526
12040	6.8862	10.3914	27.8703	97.9146
12060	3.28941	7.70517	24.7255	89.4899
12080	0.811169	5.19473	20.2204	70.9493
12100	0.866783	2.26378	23.1009	76.0893
12120	2.40116	3.91224	17.5955	75.5711
12140	4.25016	2.61066	28.2514	81.6537
12160	4.85491	3.92758	19.1844	53.9517
12180	3.85117	3.11606	28.131	76.6479
12200	4.96006	6.1624	16.5833	80.7901
12220	3.89348	5.62673	28.0127	87.4928
12240	3.69558	8.25711	28.577	91.2436
12260	2.50243	4.87739	30.5682	96.4121
12280	4.94979	4.42703	18.8795	98.1298
12300	3.00919	6.48925	28.2842	95.5724
12320	3.9815	5.51743	25.7771	58.7821
12340	3.99177	4.58042	22.3258	84.2412
12360	4.59651	5.35674	19.8432	80.8378
12380	4.41124	5.42175	16.7345	75.8692
12400	1.94024	5.27616	16.2552	73.8641
12420	4.33447	5.09576	16.2312	71.2627
12440	4.38705	4.7146	16.3082	69.2883
12460	4.07274	2.43495	15.2688	67.3378
12480	3.80377	3.17536	14.0727	65.8092
12500	3.40545	4.35364	9.9678	65.4011
12520	2.06959	4.50385	13.543	66.9437
12540	2.56286	4.73879	13.6258	70.4217
12560	1.94754	4.72832	13.8957	43.0191
12580	0.905447	4.4365	9.9308	71.5987
12600	0.97924	5.97574	15.2823	72.4128
12620	2.32865	6.01119	16.1257	49.5853
12640	4.68812	8.10042	21.9032	91.8613
12660	7.30629	9.21783	26.6314	105.705
12680	11.5567	11.9032	32.7584	125.942
12700	14.7585	13.231	34.4699	125.686
12720	11.4577	14.108	33.6026	120.991
12740	16.3313	14.8799	34.7619	127.647
12760	12.6647	13.2377	30.5908	119.369
12780	9.90361	12.8826	28.9254	122.099
12800	7.49849	6.53574	25.2859	115.454
12820	6.96321	11.2697	26.1137	116.75
12840	6.84049	10.3075	27.2516	113.745
12860	6.54641	9.17501	17.3716	99.0852
12880	5.07062	8.37289	16.5412	88.2937
12900	5.44877	5.92976	29.6044	91.3184
12920	4.62039	8.54722	32.781	99.7507
12940	4.0613	8.84252	37.1358	111.541
12960	1.46886	5.20552	36.2162	112.818
12980	2.6212	4.94563	34.9249	111.831
13000	1.97111	4.70545	32.892	80.6707
13020	0.475087	6.28342	30.2385	114.443
13040	1.47548	6.5085	27.984	117.183
13060	1.69248	5.91174	24.0992	111.539
13080	2.17846	4.78762	21.8497	106.723
13100	0.118772	5.40056	19.6691	96.8302
13120	1.39111	5.61641	18.9127	96.1235
13140	1.5731	1.72741	15.8049	81.6729
13160	2.56224	3.3782	13.8801	75.2966
13180	0.48962	4.81004	13.318	52.7781
13200	1.73685	2.19477	12.6082	70.98
13220	1.63564	3.57747	8.88887	71.8729
13240	1.85234	2.19492	9.7952	66.2824
13260	1.16414	3.41702	14.7512	68.5693
13280	1.53772	4.14889	17.9453	71.9247
13300	2.12855	3.69857	20.6718	74.5485
13320	1.24061	5.79281	22.8608	79.4409
13340	1.4821	6.76987	25.638	87.3062
13360	1.94754	4.67808	28.2411	97.8838
13380	3.51334	8.74371	30.4594	105.558
13400	4.57263	6.55647	11.4064	108.742
13420	4.88695	11.3389	33.4357	114.847
13440	6.88979	13.3776	35.0094	126.88
13460	8.32989	14.7551	35.7989	132.552
13480	10.3539	12.7407	39.4171	145.024
13500	9.75973	17.1796	44.0411	102.06
13520	9.06733	17.4349	46.5609	153.035
13540	7.13067	15.616	41.8122	135.697
13560	6.16931	15.0948	37.0948	128.432
13580	3.18327	12.4744	31.0136	115.679
13600	1.66281	9.61383	27.5054	109.259
13620	4.34146	5.9518	23.0561	94.15
13640	2.14703	3.29708	15.0769	97.1882
13660	2.9884	3.16221	21.9009	99.0043
13680	2.42566	1.03645	21.9937	60.9235
13700	0.587543	4.09413	20.8321	92.068
13720	1.98831	3.41764	11.3384	84.7278
13740	1.62111	3.32743	19.8129	83.7305
13760	0.293772	4.01902	10.5957	81.0781
13780	2.4389	6.20832	23.2955	90.0368
13800	1.55584	8.46286	24.548	62.7872
13820	4.11717	10.5317	26.4643	98.8604
13840	3.03374	7.84123	27.6514	103.804
13860	4.40431	10.7365	26.6538	103.163
13880	2.67743	9.66863	25.7858	98.1694
13900	3.45018	9.05212	23.273	88.0856
13920	3.25464	8.25062	18.8771	86.3939
13940	2.28598	5.95434	25.3554	89.6808
13960	2.46494	7.4042	25.066	88.3126
13980	2.84179	7.52462	13.537	91.9372
14000	2.79979	7.31463	26.0983	98.7913
14020	3.2891	4.87821	28.9206	106.111
14040	4.04769	4.96534	32.2099	116.759
14060	3.22959	7.49042	31.1968	115.865
14080	4.05827	8.22229	20.0219	120.67
14100	3.14948	8.40855	26.5563	115.611
14120	2.024	8.70997	22.8182	109.52
14140	0.779743	8.80082	19.4084	99.8022
14160	1.20225	2.08415	18.4124	90.2446
14180	1.85234	8.79558	19.9254	84.4129
14200	2.26488	8.98035	24.2146	80.0049
14220	1.30649	9.53559	29.0413	77.5478
14240	2.81705	8.76829	35.4285	80.5776
14260	4.27466	5.98208	43.2663	90.478
14280	5.31279	8.77204	53.9517	105.453
14300	6.71417	10.9567	72.0574	131.04
14320	9.00317	16.4441	97.1171	161.192
14340	11.5611	21.3157	116.741	184.688
14360	13.8958	26.2063	127.278	193.284
14380	14.2002	19.9438	123.815	191.709
14400	10.4848	18.9163	120.969	195.044
14420	14.611	27.4716	105.483	185.511
14440	14.612	24.5445	93.7901	179.143
14460	12.3753	19.4743	77.2849	163.506
14480	11.8651	17.3759	73.6238	163.798
14500	7.80295	15.0419	67.7524	162.045
14520	8.76455	13.5238	57.4163	150.31
14540	6.88051	11.89	48.1722	134.934
14560	4.88793	9.97041	37.806	116.439
14580	3.87064	8.5925	35.2802	110.956
14600	3.26589	7.41007	30.4766	106.415
14620	2.99692	6.47307	25.9938	96.2235
14640	3.02804	5.80644	21.7922	84.9765
14660	2.31145	5.28517	18.0018	72.7266
14680	1.27301	2.80015	15.7915	64.7134
14700	2.0908	1.72741	15.9016	64.3213
14720	2.04546	4.02302	16.2052	65.5617
14740	2.01039	2.42509	15.7861	65.6136
14760	2.7756	4.62987	17.3474	66.6545
14780	2.5341	5.22687	19.1459	65.3
14800	0.587543	5.82387	20.0499	62.7424
14820	3.42569	5.22372	22.4118	68.8226
14840	3.34168	4.76145	21.739	69.2673
14860	3.5058	4.59029	22.1975	73.3796
14880	1.79041	4.41912	23.1983	79.5074
14900	2.74028	5.55116	24.1991	80.538
14920	1.66106	5.79196	27.3487	87.6715
14940	1.82183	5.04122	25.3928	78.2219
14960	3.86242	4.63073	25.0663	76.448
14980	2.72728	3.4483	22.0715	65.6706
15000	2.91948	3.32266	21.4906	65.3388
15020	3.21926	1.26677	20.8605	66.9227
15040	1.96443	3.41224	16.0835	67.9139
15060	0.776097	3.9681	19.0458	67.2849
15080	0.765519	2.17544	18.1787	67.3601
15100	0.852864	4.62926	18.4398	69.8692
15120	0.810863	2.59117	18.5122	69.3141
15140	0.768859	2.87665	18.6519	69.4874
15160	1.3736	4.74418	20.0902	76.0335
15180	1.35938	3.34777	21.1699	82.0504
15200	0.475087	3.08648	22.7335	86.1638
15220	1.04871	5.71224	25.9387	93.0764
15240	0	3.68871	29.2966	99.7872
15260	1.15722	6.29413	36.3984	111.359
15280	1.63261	5.77833	37.3684	107.497
15300	2.23735	2.33904	39.5756	107.925
15320	2.64625	4.97683	37.7577	70.401
15340	2.5341	5.25707	38.7637	108.97
15360	2.39417	5.66756	37.2581	107.285
15380	1.88104	4.0342	35.3012	103.401
15400	3.07271	7.75241	37.6549	113.13
15420	1.46886	6.141	36.7449	109.475
15440	4.09395	6.85317	38.6885	111.718
15460	0.475087	8.09437	37.0376	102.233
15480	4.03172	9.71247	43.276	116.823
15500	2.15433	10.5433	45.6338	124.88
15520	4.36323	11.2938	46.3369	133.189
15540	3.05248	10.2861	42.0896	126.116
15560	3.99238	6.70933	44.4993	134.762
15580	3.33172	10.0013	42.3046	130.784
15600	1.31471	4.03803	39.2254	130.644
15620	2.22708	10.001	30.5124	113.145
15640	1.53104	10.3865	27.7385	110.735
15660	2.108	10.2661	26.6769	108.096
15680	1.50988	10.1155	18.058	109.574
15700	1.65376	9.02333	27.3833	101.985
15720	1.42284	5.82969	27.8107	97.7108
15740	2.50663	8.38213	19.7158	97.5048
15760	2.45436	8.65273	18.3967	94.7741
15780	2.57677	10.0657	21.658	95.4415
15800	3.35986	9.25943	28.6794	95.4698
15820	4.24087	12.6664	32.1422	104.098
15840	4.81784	7.77233	32.1208	106.039
15860	3.52162	12.6464	31.7425	70.002
15880	3.73374	11.0684	16.9089	107.294
15900	2.63573	8.07755	31.2186	103.4
15920	1.73357	4.96635	18.7159	96.2642
15940	1.20225	3.54374	27.5312	93.4393
15960	1.0901	3.2035	27.6511	94.7539
15980	0.841979	4.04968	28.118	96.3758
16000	0.59386	4.09436	26.4361	92.2514
16020	0.748013	3.74825	20.8587	79.9018
16040	0.48962	4.39455	18.0978	72.7629
16060	0.475087	4.83023	15.1515	64.2785
16080	1.1814	5.9575	16.6636	66.8467
16100	0.841979	3.10935	17.2839	47.4684
16120	0.258699	4.25148	11.8872	69.2276
16140	1.61145	6.60295	16.4012	69.1609
16160	1.68488	5.96651	16.2355	68.5554
16180	1.78974	3.91232	17.7764	74.7813
16200	2.80702	4.66869	19.702	82.7893
16220	3.50969	2.53354	21.7745	93.688
16240	3.40119	1.05302	22.786	95.5158
16260	2.33194	4.71422	23.2684	95.7197
16280	1.97532	4.34378	15.0021	87.4677
16300	0.59386	4.0734	22.366	83.2941
16320	0.748013	3.64257	15.0614	82.7401
16340	2.25851	3.66228	21.0739	81.8274
16360	2.46494	4.68402	20.954	82.8638
16380	2.69221	3.56051	19.5486	77.8754
16400	3.03825	5.85135	20.5732	76.8477
16420	2.04843	6.46259	19.7987	72.4637
16440	2.03786	4.65736	19.6362	67.6246
16460	2.20624	3.40863	19.5878	65.4708
16480	1.16414	3.69958	12.8008	65.8027
16500	1.50988	4.25105	21.9627	71.9147
16520	0.97924	4.58749	22.2144	73.4989
16540	2.96452	7.25548	22.4695	76.1033
16560	1.27301	4.57802	22.8099	80.0059
16580	4.80689	8.16205	25.1497	91.192
16600	6.18445	8.64765	26.5207	96.2494
16620	7.94974	9.38851	27.1387	99.3679
16640	6.31324	6.46589	26.1829	97.9879
16660	8.42058	8.82806	26.4176	98.5273
16680	7.39933	7.55104	23.7962	89.139
16700	6.1197	7.25047	22.1948	81.6485
16720	5.61319	3.48898	20.4662	76.0163
16740	5.54037	6.23689	20.3909	79.1116
16760	6.83485	6.17626	13.7715	80.5434
16780	19.3479	10.3147	28.0884	90.5136
16800	38.8459	16.0213	34.9628	91.6093
16820	65.1645	23.7722	43.1533	92.0271
16840	89.0785	32.2197	48.4599	58.7182
16860	112.541	42.9423	54.7508	97.601
16880	128.088	52.3966	57.1154	101.333
16900	140.313	61.1929	60.7112	102.275
16920	138.25	62.6197	60.1032	96.9179
16940	130.438	60.0935	63.3636	64.2221
16960	113.017	53.1699	65.0415	101.386
16980	94.4666	43.9414	64.8031	105.451
17000	78.432	37.5945	63.0206	113.799
17020	57.1297	27.5503	54.0336	109.398
17040	43.9108	23.1919	50.512	115.663
17060	27.0524	16.6238	40.3885	106.154
17080	18.1371	13.2268	32.3752	98.7224
17100	10.3584	9.99537	23.9624	85.9609
17120	8.1839	8.37728	21.4749	83.7641
17140	7.61058	7.94159	13.5435	58.6664
17160	6.71205	6.67882	20.2042	79.356
17180	6.91818	4.96317	14.6184	49.503
17200	6.2817	7.27394	21.2863	72.0598
17220	5.97043	6.70261	21.9975	73.9759
17240	6.27447	8.56168	19.9756	76.9798
17260	7.30233	8.26673	10.8987	84.9739
17280	8.26371	8.2172	3.76223	90.3315
17300	8.06814	7.89668	17.8718	90.4129
17320	3.91506	5.83532	10.8239	92.2656
17340	6.44247	4.61986	20.5458	90.8489
17360	6.95957	9.92005	25.6482	104.773
17380	7.66222	6.97909	29.337	111.223
17400	8.61698	11.9036	31.9904	117.044
17420	7.92883	2.8657	29.9656	102.732
17440	7.47825	10.0852	29.1114	96.089
17460	5.83537	8.62254	25.7516	82.4501
17480	4.58023	7.25509	23.5807	72.6004
17500	3.0839	4.94563	22.2065	46.9109
17520	3.0588	5.61241	20.8741	64.15
17540	1.20225	5.38733	20.9225	64.5784
17560	1.81089	5.00155	19.8707	62.8705
17580	2.91583	3.34323	19.468	64.65
17600	2.71634	3.58124	19.0808	67.0083
17620	2.84933	6.61928	19.0752	70.2143
17640	2.62206	7.64125	21.5519	80.4108
17660	2.51295	4.60259	22.6603	82.7877
17680	1.78311	7.11536	22.6092	79.5687
17700	1.36364	6.20331	23.5289	77.548
17720	1.39507	3.64419	23.5364	76.8463
17740	1.32857	5.33617	24.3578	79.8803
17760	0.810554	4.98545	22.2273	73.1862
17780	1.49931	4.3994	24.6033	77.4359
17800	0.776097	3.08478	25.9347	78.6659
17820	1.00337	5.04546	27.1678	78.1056
17840	2.66017	6.28242	31.9026	85.4532
17860	2.30026	6.95343	32.6033	84.485
17880	4.73347	10.0296	39.3122	101.233
17900	4.26865	10.3507	37.3137	93.6025
17920	4.19188	11.7991	41.3969	99.8061
17940	3.73399	10.8523	40.7403	94.8258
17960	5.32459	11.8294	43.7758	103.138
17980	6.79612	9.8319	46.9531	112.066
18000	9.32662	18.0514	53.1547	122.347
18020	10.0148	21.6684	59.0398	129.744
18040	11.9372	25.5506	68.5365	135.419
18060	13.2449	27.7198	82.6927	138.8
18080	15.42	20.5161	116.057	151.082
18100	16.2318	34.4596	154.584	168.323
18120	17.0068	43.6445	238.89	236.59
18140	22.0778	51.0702	309.348	298.644
18160	25.4025	57.9603	367.166	351.386
18180	32.2156	63.9974	400.372	371.76
18200	55.2727	81.975	456.214	409.612
18220	102.061	113.497	564.459	484.064
18240	142.703	137.268	625.981	522.133
18260	170.084	152.857	664.936	547.927
18280	150.683	140.28	581.85	487.515
18300	113.78	115.526	461.631	402.17
18320	68.6903	82.5705	314.454	289.802
18340	44.8436	63.1384	237.558	231.314
18360	33.0662	51.2083	195.452	199.315
18380	23.4525	39.3195	154.807	174.388
18400	14.0101	24.8954	102.037	134.458
18420	8.87141	16.7794	69.0332	114.636
18440	6.30917	12.9422	51.451	104.169
18460	4.47409	12.7377	47.2945	106.52
18480	3.13556	10.148	42.695	102.255
18500	1.50988	10.3481	37.371	95.6888
18520	1.98261	9.57064	34.2977	98.4902
18540	2.06272	8.68794	29.5893	94.3248
18560	3.7476	5.65631	28.3563	95.9666
18580	4.38346	4.32045	27.4398	95.3889
18600	4.79205	8.15118	31.314	109.664
18620	5.26745	9.22853	37.5643	126.793
18640	5.33425	10.2308	41.1644	135.551
18660	3.22327	11.0723	44.0754	142.103
18680	4.27953	5.92493	43.6266	144.032
18700	3.81471	11.5229	27.8357	151.914
18720	1.29349	7.99583	40.301	145.347
18740	1.90851	11.3274	39.1735	141.777
18760	5.83506	11.238	37.2445	130.369
18780	8.67684	9.21017	39.2816	129.493
18800	10.9662	9.37143	40.3619	125.52
18820	5.96325	8.50933	39.2526	120.318
18840	7.87202	10.1871	34.7968	106.908
18860	4.36924	8.15219	28.0497	87.4436
18880	1.42952	6.62343	23.7091	72.2822
18900	0.845937	1.05302	21.4547	67.422
18920	1.08379	6.89843	22.6715	76.311
18940	1.23398	4.81105	22.5452	80.0486
18960	1.03844	7.77042	24.2264	87.4313
18980	1.33884	7.1789	23.8334	83.6767
19000	1.71662	4.82376	25.073	86.9039
19020	1.94389	6.50179	22.2506	76.3476
19040	2.82125	6.17079	7.0875	80.3119
19060	3.09387	4.31187	22.0945	74.3659
19080	3.49583	4.48828	25.8487	79.0873
19100	3.67052	3.898	26.5336	75.6009
19120	1.6075	3.25086	27.7265	78.9926
19140	2.49277	2.52054	25.1814	79.783
19160	1.77619	4.66469	21.9849	75.9834
19180	1.52441	4.36935	20.3505	72.6846
19200	1.55584	3.85356	18.1532	65.0806
19220	#N/A	5.02612	18.4273	42.817
19240	0.48962	6.29875	14.5084	76.4739
19260	0.783393	8.11214	22.418	95.2873
19280	2.08053	8.22706	22.5073	101.854
19300	2.20295	8.72837	10.1883	112.831
19320	2.26914	8.56856	21.7607	116.915
19340	2.69196	8.39446	21.8691	120.777
19360	1.18772	8.17487	22.4113	121.416
19380	2.9712	7.15313	20.9083	109.56
19400	2.7962	6.7017	11.8529	104.326
19420	3.51971	6.50035	23.4566	101.605
19440	2.47223	6.89051	15.9928	103.886
19460	3.18548	5.89335	28.0084	105.678
19480	4.54424	3.95129	19.9352	96.8448
19500	2.8917	7.89214	26.5783	92.8461
19520	3.5478	7.88691	17.4162	84.3786
19540	2.62844	7.20056	18.594	79.2373
19560	2.08654	6.20878	24.0429	78.6762
19580	0.909093	5.58283	24.2624	85.2762
19600	0.293772	2.90537	24.5891	90.0727
19620	0.388047	6.12421	25.9437	93.9148
19640	1.4818	5.75315	24.4087	87.5337
19660	0.48962	5.76762	26.4195	53.1154
19680	1.47518	6.41853	30.7364	100.196
19700	1.91945	4.83291	34.8572	109.658
19720	2.04187	8.00645	37.7852	119.512
19740	1.06895	8.15644	27.6375	116.915
19760	3.52999	5.65631	32.9828	110.981
19780	3.67987	5.11008	29.6239	105.146
19800	3.23591	6.13745	25.3511	95.3837
19820	2.67347	6.26308	26.5515	95.8859
19840	2.12162	6.09778	18.0648	97.3529
19860	2.066	4.29001	30.6242	74.245
19880	1.53104	3.58333	30.7259	92.635
19900	1.67097	4.72446	29.4253	82.0346
19920	1.42284	5.07056	31.5961	90.2379
19940	1.15357	5.66209	31.2013	97.9216
19960	1.47183	6.33396	30.9854	106.176
19980	0.744363	5.85297	26.5173	98.2505
20000	0.258699	3.23793	24.851	96.9281
20020	0.92301	5.84774	22.9405	85.9648
20040	0.902165	1.72741	22.7365	76.1716
20060	1.36729	4.40246	23.0641	67.781
20080	1.79041	6.68891	26.2343	74.6241
20100	2.36373	4.08155	18.7941	79.7406
20120	1.39111	4.39684	29.4451	60.9175
20140	3.12894	6.69315	16.077	79.6097
20160	2.62114	8.09541	32.9427	97.3806
20180	1.18772	8.50065	33.6601	102.89
20200	2.60035	9.03619	35.7829	110.434
20220	3.57922	6.44586	32.2003	100.021
20240	3.72942	7.62868	31.6842	99.3528
20260	3.87962	4.94245	31.0802	96.0985
20280	3.61065	5.3297	30.4465	91.9617
20300	2.04819	1.41884	31.0641	91.0786
20320	3.57953	5.65544	31.5655	96.2199
20340	3.8905	6.36738	29.8336	96.9575
20360	2.26488	7.31486	17.1427	101.286
20380	3.65661	7.04425	26.1383	94.2598
20400	3.19544	6.61842	25.3606	87.7555
20420	3.31452	6.31762	27.7948	89.593
20440	3.48587	5.53583	26.8064	84.7684
20460	2.68461	5.0798	26.0738	84.9688
20480	4.30366	3.86256	20.5662	70.0352
20500	4.47835	4.07402	20.3119	74.0057
20520	3.18548	4.08473	19.4577	75.8948
20540	3.53455	4.20537	14.9027	87.229
20560	3.6219	4.65592	14.9397	92.2983
20580	0.776097	5.76262	22.6774	101.335
20600	3.95403	6.30799	22.1286	99.2009
20620	4.03773	7.62467	22.2567	96.7754
20640	2.24403	7.79438	22.122	92.5753
20660	1.94754	8.59041	24.3919	97.1396
20680	2.32439	8.98641	27.6612	107.041
20700	1.13637	9.43783	30.745	114.906
20720	1.33822	9.11291	21.8559	69.093
20740	1.78584	5.85989	22.8884	80.33
20760	1.73357	4.77815	31.1885	106.541
20780	0.960753	5.78734	29.6083	101.546
20800	1.68822	3.56385	29.7871	108.812
20820	1.53438	4.61477	29.0405	105.742
20840	1.23034	4.40941	28.9577	106.801
20860	0.118772	2.51068	25.6005	95.0221
20880	0	1.43285	22.363	85.4576
20900	#N/A	4.71484	20.3554	78.426
20920	#N/A	5.24073	18.8828	71.1583
20940	1.03479	6.13706	20.1126	71.4599
20960	1.26207	5.91136	8.1949	65.8717
20980	1.48934	5.77587	19.5679	60.9924
21000	2.16059	6.57273	24.3635	65.0409
21020	2.85267	7.30963	30.1066	70.9769
21040	4.09724	8.6827	37.9155	83.1438
21060	3.9265	8.78315	40.0552	85.6787
21080	4.85613	6.29597	28.3964	87.3422
21100	4.05585	6.72599	43.8309	93.6586
21120	3.0174	8.41271	27.7385	89.4261
21140	2.17481	7.44089	38.1994	83.2303
21160	1.14299	6.33357	34.3631	78.4151
21180	2.13281	6.42377	33.0758	50.2064
21200	0	6.7443	22.3676	79.775
21240	1.81819	4.09036	27.4339	65.2567
21260	1.88104	4.0654	23.674	56.496
21280	1.93331	3.95129	21.2957	54.7697
21300	1.53104	6.77411	13.9381	56.663
21320	0.845937	4.02116	19.9253	58.8243
21340	2.23766	6.99981	14.0899	63.4292
21360	3.0588	4.32697	23.3979	67.8282
21380	3.34199	7.35554	25.4373	70.7502
21400	3.26856	6.60395	24.9885	68.5025
21420	3.22656	6.0229	26.5661	68.9542
21440	3.11806	5.2814	25.9787	66.69
21460	2.26488	4.91034	25.5046	65.3424
21480	2.47824	4.65444	17.7062	63.5482
21500	2.04454	3.06968	23.4628	63.6536
21520	0.129349	2.694	21.4094	58.8293
21540	1.87319	3.53727	12.5468	56.8206
21560	1.83149	3.25155	16.9888	56.0284
21580	0.841979	1.28858	16.3965	61.5299
21600	1.39841	2.55011	15.4472	62.9379
21620	1.19229	2.90607	17.3358	68.0634
21640	0.846242	3.40739	9.39057	64.6855
21660	0.248121	5.2814	21.1158	70.6823
21680	0.92301	6.26832	20.595	69.0839
21700	1.70245	7.44551	22.5321	78.5431
21720	2.61124	7.33497	20.7058	76.5985
21740	3.5723	8.4721	21.9059	85.7606
21760	3.65599	5.52389	13.7277	80.1769
21780	1.94754	8.20133	19.8735	52.9626
21800	2.69128	7.95068	20.7728	84.0762
21820	1.97835	8.59672	7.63193	87.6968
21840	1.26541	4.53105	15.5536	92.6532
21860	1.15691	7.89505	21.3407	85.3548
21880	#N/A	6.98825	22.1931	82.2258
21900	0.391697	6.33733	24.2507	81.4784
21920	0.985862	5.99709	24.897	53.7514
21940	0.814816	3.29708	25.7674	78.6963
21960	1.13971	5.22139	15.5084	80.6391
21980	1.5731	2.59956	22.3379	81.0438
22000	1.88772	4.21476	20.9324	87.4869
22020	2.91528	3.53827	19.5097	87.3652
22040	4.00569	1.56311	21.1613	93.826
22060	6.45974	5.25159	22.9721	93.6604
22080	7.54018	6.16826	22.4609	83.7864
22100	8.45984	4.93577	21.9745	75.4397
22120	6.8904	6.99958	17.7008	59.6793
22140	5.65642	6.77388	14.4913	47.0559
22160	3.61126	6.08753	10.7837	34.0548
22180	2.79979	5.03074	10.1167	30.4363
22200	2.44286	3.97396	3.93823	35.4659
22220	2.90767	3.27775	11.4607	41.5533
22240	3.64177	3.20265	8.74733	49.2596
22260	3.10681	3.42811	14.2502	57.4019
22280	4.12805	4.22939	17.5941	68.9725
22300	3.99901	5.10114	21.6666	74.1057
22320	4.11808	2.70156	24.2993	76.5459
22340	4.06216	6.77488	25.5628	73.8563
22360	3.4018	6.70463	19.1111	41.7449
22380	4.95705	4.92591	24.6605	77.2771
22400	5.24022	8.04689	22.652	78.8281
22420	5.02781	6.52629	16.2805	84.9932
22440	2.81073	9.98528	13.5424	87.6057
22460	3.62177	3.77753	23.5045	86.8523
22480	6.87282	10.1408	26.007	87.1261
22500	6.82719	9.13411	16.4282	75.3814
22520	5.9525	9.66984	23.0486	49.2756
22540	7.51897	9.74497	20.3337	65.1602
22560	7.5643	10.326	18.3236	60.1439
22580	4.25684	9.82531	17.5056	57.8913
22600	4.82985	10.2114	17.6615	62.6129
22620	7.66164	9.71577	16.901	67.1336
22640	6.12724	10.0117	10.6074	71.773
22660	5.08941	9.93662	16.9845	73.6463
22680	6.76769	12.2362	23.2238	90.7856
22700	8.0893	9.47694	30.0564	97.8323
22720	6.94755	14.5608	37.0728	100.585
22740	8.43899	14.942	40.6147	92.4744
22760	5.78193	16.7062	45.7451	70.6603
22780	10.2182	10.8192	46.4728	99.6266
22800	10.683	17.7374	44.3413	68.4329
22820	3.75113	17.7564	41.0144	64.7133
22840	11.2107	4.6333	41.1924	93.2269
22860	10.5742	16.714	41.8045	97.1977
22880	9.72107	11.4372	45.7139	103.087
22900	8.02195	12.4598	51.9329	110.33
22920	7.30567	19.2555	59.7811	114.831
22940	6.93544	19.0806	66.2685	117.326
22960	7.69434	21.2948	83.8713	130.423
22980	10.8021	36.7818	159.345	221.95
23000	13.8993	51.7581	228.531	301.853
23020	16.8424	65.5779	284.542	368.554
23040	19.5724	70.96	294.334	374.334
23060	29.2094	89.8676	313.395	406.099
23080	56.1773	141.092	334.727	464.079
23100	250.493	459.859	540.35	825.438
23120	503.248	843.926	788.971	1239.94
23140	760.981	1221.27	1046.83	1643.67
23160	876.384	1365.3	1136.46	1770.54
23180	871.859	1320.51	1103.26	1677.9
23200	740.058	1097.29	937.333	1390.01
23220	562.672	809.05	726.256	1034.42
23240	390.256	557.502	544.898	767.913
23260	289.07	415.369	446.658	641.382
23280	192.318	281.223	344.799	525.04
23300	142.012	215.762	280.766	456.76
23320	138.192	207.197	274.052	455.825
23340	164.247	223.314	301.454	488.735
23360	178.852	225.817	307.04	492.605
23380	178.952	209.224	287.619	459.305
23400	170.713	195.783	265.74	426.889
23420	245.256	284.914	345.401	596.279
23440	303.597	361.738	398.368	734.662
23460	355.673	434.005	443.549	868.46
23480	323.883	406.993	398.549	814.677
23500	243.393	321.432	320.845	690.896
23520	151.057	214.961	231.519	546.215
23540	68.6276	115.658	153.789	423.927
23560	45.1128	79.7105	133.055	392.614
23580	28.2085	54.2122	118.161	368.836
23600	16.4219	34.1596	100.752	323.016
23620	13.0071	26.9328	86.7854	286.62
23640	18.3102	31.0639	79.7734	259.111
23660	30.5346	44.9769	82.3977	262.177
23680	59.597	73.4396	98.3094	277.655
23700	111.948	123.172	122.794	297.121
23720	174.286	178.585	155.024	318.517
23740	248.985	240.397	189.831	355.811
23760	303.238	273.045	206.348	360.764
23780	341.022	293.342	209.58	352.543
23800	366.502	300.212	206.081	338.032
23820	380.207	294.965	203.737	330.638
23840	388.174	286.45	202.59	326.235
23860	369.309	261.042	195.049	298.939
23880	364.616	263.81	199.556	296.424
23900	309.059	231.491	177.328	253.379
23920	244.313	197.726	149.299	208.942
23940	191.176	170.481	138.94	180.419
23960	201.455	192.828	172.496	214.191
23980	242.735	240.685	231.725	277.229
24000	247.546	254.539	253.558	297.428
24020	245.341	260.196	262.766	305.202
24040	227.493	246.036	242.952	291.854
24060	194.239	214.926	203.027	255.691
24080	147.026	163.351	148.524	200.072
24100	94.4773	107.88	100.058	147.876
24120	63.6827	71.7356	73.6727	120.405
24140	39.2919	46.7558	56.5966	98.9566
24160	21.1666	27.993	41.045	74.3853
24180	11.1336	19.1095	34.8549	61.4803
24200	7.31656	14.169	31.4683	55.5759
24220	4.56904	9.4292	28.6928	49.7479
24240	2.14673	5.81668	26.0313	46.9646
24260	0.944165	4.12832	20.0558	52.5451
24280	0.716893	1.26362	30.2429	61.5326
24300	0.608392	1.36893	32.6255	65.5306
24320	0.62924	1.57953	30.3971	45.5793
24340	0.650089	3.51755	29.9762	60.9293
24360	0.129349	4.3994	22.1947	61.4029
24380	0.258699	7.29491	26.7378	57.9291
24400	0.388047	5.20552	23.1318	55.7819
24420	0.237544	5.21539	20.8632	57.2887
24440	0.510469	4.27053	22.207	61.7648
24460	0.48962	6.97462	22.0904	61.8924
24480	0.258699	6.03299	21.1961	56.0561
24500	0.391697	4.62025	19.7085	47.8491
24520	0.293772	3.82336	18.1036	38.856
24540	0.583895	3.59766	15.5053	30.7446
24560	0.097924	1.80962	12.7619	24.7604
24580	0	2.9006	10.2711	18.2495
24600	0.258699	1.4478	7.03285	13.9308
24620	0.129349	0.575803	4.75447	10.0172
24640	0	0.345483	3.13404	8.53657
24660	#N/A	1.30283	2.90998	7.89475
24680	0.097924	0.716542	3.22338	2.71931
24700	0.195848	0.235561	4.12422	9.14287
24720	0.412544	0.115161	5.83073	9.89762
24740	0.485666	0.696205	6.98097	12.0448
24760	1.11126	1.73327	8.0172	14.3755
24780	1.8662	2.8855	5.93383	17.95
24800	2.69822	3.7021	7.5322	21.112
24820	2.29686	3.34529	11.7793	23.5855
24840	5.09634	4.59343	15.3738	35.9807
24860	6.94928	6.90836	19.2356	49.4324
24880	9.054	8.8229	23.7307	65.4266
24900	9.91086	4.528	27.3726	74.7606
24920	10.0299	10.4175	28.9396	79.755
24940	6.31937	10.097	30.4114	84.7899
24960	5.04703	9.70601	28.2594	80.8116
24980	9.13871	9.64537	28.8663	80.257
25000	10.9563	10.2711	29.5446	76.891
25020	14.1895	5.41257	35.1333	86.3713
25040	16.1678	10.7961	36.5052	87.3388
25060	17.0349	10.415	37.2586	88.1685
25080	10.1071	10.5102	32.2549	75.5597
25100	17.8812	6.49589	30.8709	70.424
25120	21.2582	13.0869	21.5965	68.7871
25140	26.8623	14.9162	35.6407	76.5564
25160	32.4353	16.6553	39.6812	86.9394
25180	34.9698	18.6894	42.4328	94.2404
25200	33.8053	18.9644	41.0979	56.2775
25220	29.6865	18.0669	38.9515	86.0516
25240	24.2015	16.4731	38.5485	82.4119
25260	20.1356	15.0052	41.1896	87.008
25280	15.7903	13.7174	43.3017	61.2732
25300	13.0915	12.9205	44.8714	95.6586
25320	10.4806	12.2441	42.8048	92.7968
25340	9.39352	9.6542	27.614	94.9187
25360	6.98146	11.7092	37.0747	92.2089
25380	5.29955	10.9735	33.8083	92.7583
25400	4.09334	9.11523	28.1178	89.3995
25420	2.76235	8.1579	27.3926	89.6103
25440	2.24403	6.92933	26.9957	85.3429
25460	3.23349	6.40221	30.3752	87.1646
25480	1.27933	6.67719	23.3506	87.7251
25500	3.27549	3.32829	36.2653	93.1729
25520	2.79013	7.82541	38.7308	96.0036
25540	4.04466	4.73285	27.8995	94.1774
25560	2.63172	4.08349	37.725	88.322
25580	3.4396	4.70413	34.5426	79.0365
25600	1.68884	4.24748	34.0782	80.6442
25620	2.60394	4.55291	24.5486	90.6077
25640	2.64594	5.16962	33.9402	103.173
25660	2.56918	2.57169	22.581	67.5004
25680	2.48547	3.64419	33.6766	113.576
25700	2.15365	7.19485	30.0674	102.858
25720	1.59456	7.99673	29.3329	98.3232
25740	1.23794	7.49583	25.7319	83.237
25760	1.23763	7.63592	27.3489	86.3322
25780	1.97172	8.01622	28.3981	90.219
25800	2.41205	7.30782	28.7894	91.3161
25820	2.23766	9.1928	25.4134	83.2319
25840	3.29664	9.39817	22.3533	74.6814
25860	3.4088	8.52178	19.5885	68.2253
25880	3.66056	7.44989	14.1762	65.0725
25900	4.30007	6.3281	10.6681	65.9668
25920	3.57959	3.20556	15.9449	62.9336
25940	5.3379	4.88601	15.9267	68.9981
25960	3.40459	4.23995	15.2383	68.7587
25980	4.65274	3.75835	16.0225	51.1984
26000	4.22993	3.5274	17.0465	66.2382
26020	0.71263	3.99767	19.4479	66.2351
26040	3.19179	1.17233	20.7975	66.3131
26060	2.97479	4.02678	22.5417	73.8241
26080	3.24376	5.53121	21.2167	70.9802
26100	4.18397	5.74705	9.08083	74.4229
26120	4.65936	2.31664	21.5139	74.2678
26140	5.10333	7.16065	24.6055	82.4452
26160	4.15742	8.18786	27.9127	88.7436
26180	8.36558	6.00524	30.8384	93.3768
26200	10.0998	6.39342	29.9581	86.03
26220	12.351	11.358	30.9976	60.5762
26240	11.26	11.3479	27.149	78.6298
26260	7.22084	11.9543	28.6602	89.8385
26280	7.50517	9.63934	28.6767	94.0979
26300	5.75014	7.70032	31.2882	104.581
26320	4.537	5.96666	30.3938	106.146
26340	3.57594	3.71359	27.9439	103.013
26360	2.85243	4.51763	24.516	93.4285
26380	1.82389	6.46759	25.1502	91.1864
26400	3.88691	4.9192	26.7057	93.8351
26420	4.23296	8.65628	28.7717	101.423
26440	4.22269	7.18297	27.642	103.257
26460	5.82721	11.7773	28.5945	108.654
26480	7.6696	7.1472	29.9907	110.662
26500	9.23904	12.771	13.3998	107.82
26520	9.02926	7.54763	33.861	103.653
26540	8.49431	10.387	36.9769	67.1935
26560	4.94231	6.69622	41.3433	107.186
26580	6.54344	9.67048	40.8316	105.128
26600	5.54699	9.52973	41.1674	106.422
26620	3.8902	8.26174	36.5223	99.1309
26640	3.44653	3.72454	32.856	92.1044
26660	0.475087	6.22264	27.6406	80.4888
26680	2.91948	7.07453	29.8582	83.3992
26700	5.15294	15.1812	45.5104	112.034
26720	6.97781	21.6996	62.0719	136.038
26740	9.2013	27.0611	77.6948	155.067
26760	9.67699	27.733	79.5312	148.211
26780	10.691	29.7874	85.9826	156.53
26800	9.38713	24.3006	73.6656	130.482
26820	4.49628	18.1472	61.67	109.545
26840	6.10069	10.937	44.3723	83.6906
26860	5.26837	10.04	42.3603	90.3541
26880	4.67389	7.27202	42.3132	99.978
26900	2.61056	9.61383	38.9205	102.123
26920	2.87327	8.87236	33.9903	99.5819
26940	4.79898	8.16104	29.8592	96.9217
26960	5.42124	5.80104	26.0828	88.4583
26980	6.02896	9.53812	26.5218	91.9827
27000	8.94119	13.1255	28.1176	102.206
27020	10.9963	17.3446	32.9277	119.506
27040	11.8737	19.7199	35.3914	130.667
27060	11.6395	21.0479	35.7658	131.375
27080	9.46863	18.3779	30.187	111.206
27100	7.90251	15.9988	26.3024	94.7876
27120	5.53611	11.7759	20.3461	71.5583
27140	5.26714	8.03097	21.9795	75.6462
27160	3.93919	10.4336	14.3155	70.849
27180	1.83447	7.71306	24.8272	73.6957
27200	1.92972	7.74277	25.2785	69.0667
27220	1.38783	4.46165	24.076	65.0585
27240	0.293772	6.8496	19.0136	71.674
27260	0.950483	7.49566	25.8296	72.225
27280	1.10068	9.01371	26.988	78.6417
27300	1.54465	6.84419	24.3378	72.6693
27320	3.21233	8.4269	26.8046	83.173
27340	4.91144	7.74214	26.83	83.753
27360	5.06651	10.4953	27.0859	84.2677
27380	7.11075	10.1899	28.0023	88.1576
27400	7.91467	10.7162	19.1134	92.6176
27420	8.95617	11.453	28.3371	64.71
27440	10.3857	11.9999	29.4988	99.9905
27460	6.63696	7.55173	30.8631	97.0627
27480	9.44183	7.08123	32.5499	98.0961
27500	5.25062	9.81644	32.6683	93.3984
27520	7.91134	10.6475	34.7713	97.4713
27540	1.30649	11.0377	34.8979	95.3752
27560	9.72953	12.0794	36.3367	93.6273
27580	14.3055	15.2608	45.1596	97.2689
27600	19.4095	18.212	56.986	103.293
27620	24.0582	20.126	71.0517	113.528
27640	16.9333	19.0739	76.2573	117.913
27660	27.8082	13.1665	92.5921	133.54
27680	26.8151	23.9307	131.285	158.795
27700	25.5847	31.8341	183.59	195.206
27720	24.1027	43.6552	244.774	239.318
27740	25.0855	56.2218	301.299	283.68
27760	33.71	80.2352	390.726	367.617
27780	44.6004	102.192	459.567	430.491
27800	79.258	145.498	544.124	516.718
27820	120.206	179.031	564.557	528.029
27840	194.802	242.336	610.146	561.033
27860	263.276	298.236	600.357	538.876
27880	363.292	401.382	626.958	552.433
27900	438.645	485.847	620.506	541.806
27920	508.547	574.18	643.651	550.413
27940	544.317	619.666	655.114	557.499
27960	541.023	644.779	642.084	539.851
27980	515.004	632.034	585.28	492.714
28000	557.263	674.561	548.449	456.56
28020	594.933	683.406	499.756	414.609
28040	681.883	741.043	497.376	410.741
28060	704.661	741.245	467.749	385.924
28080	743.013	756.676	465.125	378.98
28100	727.665	722.835	429.203	343.028
28120	759.753	720.069	414.297	321.114
28140	766.832	699.683	393.723	300.843
28160	789.002	696.148	393.815	212.861
28180	715.747	633.403	362.279	281.198
28200	596.223	543.153	317.335	259.457
28220	409.074	393.267	239.146	210.684
28240	232.385	240.842	161.39	168.219
28260	114.11	127.055	99.1536	128.195
28280	57.4586	66.3541	63.808	108.151
28300	21.7144	27.6881	37.9039	86.6646
28320	12.2346	17.9673	30.7644	79.7611
28340	8.7983	14.6504	30.3221	83.1665
28360	7.5643	11.5289	20.6275	79.6044
28380	9.78713	11.5738	32.5404	46.3366
28400	9.53438	7.6477	34.009	77.36
28420	13.0273	12.5963	38.4971	79.466
28440	13.667	13.7093	42.6848	79.5791
28460	14.915	16.1644	48.7546	86.3196
28480	10.5452	16.755	54.6176	94.0804
28500	14.0803	17.1449	56.9966	100.083
28520	11.0469	15.2405	55.946	98.5395
28540	8.2157	10.0951	54.317	96.292
28560	6.70185	9.7413	53.5154	91.7382
28580	6.51627	13.4231	53.9619	88.139
28600	4.85892	12.9726	52.1562	82.3091
28620	10.6268	16.0135	59.1443	86.7961
28640	14.9084	18.9143	41.0914	85.297
28660	20.4031	22.6565	70.6212	91.3361
28680	25.2471	25.8227	75.4062	65.959
28700	29.9419	30.8074	84.9078	94.9059
28720	42.5222	42.5125	96.1059	102.297
28740	51.8906	52.3488	100.849	101.33
28760	59.8989	59.2143	66.4508	103.187
28780	56.3792	57.1407	104.131	102.246
28800	46.0366	48.3979	100.394	97.1929
28820	38.4028	40.5113	105.396	104.022
28840	28.1156	28.6109	96.7586	97.216
28860	34.0238	30.0483	115.927	120.434
28880	41.8752	33.1896	120.855	126.128
28900	65.2114	47.6305	143.994	152.728
28920	91.4861	62.068	147.616	157.686
28940	187.33	101.954	174.806	181.733
28960	352.01	164.919	205.655	197.723
28980	728.712	297.377	291.372	245.874
29000	1038.8	403.536	353.307	275.783
29020	1297.91	486.28	409.887	310.617
29040	1059.12	395.594	331.569	261.02
29060	789.086	293.887	253.395	214.258
29080	403.973	155.831	148.785	145.492
29100	252.298	102.119	112.665	124.887
29120	112.667	52.804	77.1493	101.667
29140	53.4305	31.9623	58.4572	88.1237
29160	33.5018	21.7421	48.7971	79.4137
29180	24.5496	16.2964	39.9985	68.6644
29200	20.7183	13.7665	34.8085	63.8966
29220	17.7021	12.3691	30.178	59.3356
29240	10.9467	9.41478	29.913	59.2244
29260	19.4399	9.90563	31.5998	63.2228
29280	23.5188	12.7888	31.6664	63.1037
29300	27.3703	9.7659	21.0247	68.6999
29320	26.6011	11.3318	31.3919	67.4826
29340	24.1857	7.99317	19.9441	66.01
29360	22.6583	7.2418	28.5295	62.6661
29380	20.9175	6.76608	25.439	59.2544
29400	13.2834	8.87295	21.9184	36.179
29420	17.8617	8.25711	19.1978	55.2711
29440	16.3131	7.70649	18.1499	52.3612
29460	15.4361	8.30811	20.6316	36.3067
29480	13.6152	8.35825	21.4061	54.6429
29500	13.0173	8.66366	22.3348	42.83
29520	12.7967	5.14884	21.7145	60.8274
29540	9.83783	8.44822	20.5806	61.7833
29560	12.8665	7.63201	18.4408	56.3153
29580	7.5351	7.12646	16.5866	49.5012
29600	10.839	7.94367	16.3963	45.6672
29620	9.44053	8.62016	16.6677	43.8602
29640	7.79431	7.67268	16.9073	41.6662
29660	6.13751	6.18883	9.73577	37.6272
29680	3.607	4.33454	14.6858	32.3367
29700	2.20197	3.18693	12.4009	25.8439
29720	0.894869	2.17482	9.86081	20.0157
29740	0.517397	1.50819	8.96906	18.7786
29760	0.356623	1.09746	12.2041	27.3636
29780	0.325197	1.59292	17.0109	38.0801
29800	0.608392	1.96336	21.4985	48.0848
29820	0.92301	2.06342	22.5969	52.0232
29840	0.97924	1.38193	22.5469	55.3826
29860	#N/A	2.51945	15.6652	54.9267
29880	0.258699	3.2618	13.5732	52.3725
29900	0.873713	3.79941	20.9521	56.8156
29920	1.65741	5.26816	23.1075	60.7615
29940	0.783393	6.7564	29.6816	71.4591
29960	1.1814	8.90542	34.5828	78.4449
29980	2.55166	9.28085	38.9461	89.2612
30000	1.97111	9.36557	37.7721	91.7613
30020	2.58941	3.03719	32.8684	88.7581
30040	3.83762	3.70843	30.4243	90.871
30060	4.53001	4.8196	26.1655	85.7542
30080	5.33091	8.28284	17.6961	84.1238
30100	4.17333	7.59148	23.5082	79.7462
30120	5.49892	7.27582	26.519	83.6802
30140	1.27933	6.52908	16.8463	82.2782
30160	3.62513	5.46181	26.2716	78.216
30180	2.52414	4.84533	24.5167	71.3491
30200	2.34221	5.01588	27.7368	79.2633
30220	1.65376	4.87576	27.1519	74.0575
30240	1.49299	5.0014	26.5113	73.2061
30260	1.68853	4.57557	22.2484	60.2674
30280	1.88469	3.91018	24.4833	67.5996
30300	2.99959	5.45719	24.4021	72.4869
30320	3.44356	5.62227	23.9985	77.1773
30340	0.831403	5.41628	21.8949	76.742
30360	2.66443	5.67156	22.525	83.1289
30380	2.02734	5.55116	21.8908	57.6204
30400	3.40453	2.18806	22.0285	84.5267
30420	1.63564	3.09273	20.4237	77.6604
30440	1.95026	4.31382	19.9535	73.638
30460	3.67715	6.18759	18.8532	68.1047
30480	3.88326	6.98448	18.4382	64.7502
30500	4.06489	8.48281	18.0666	67.2917
30520	1.29349	9.054	16.7935	63.4763
30540	4.46321	5.86954	16.3661	61.9959
30560	1.07716	7.97664	5.91207	58.9121
30580	5.15561	4.73502	18.2818	62.4476
30600	5.10333	4.42575	21.1262	45.753
30620	3.74297	3.92967	22.5743	66.8019
30640	3.89507	3.87975	22.4233	66.5139
30660	3.38666	2.42194	22.525	51.0113
30680	4.29643	2.30322	15.8398	71.6141
30700	3.09751	6.29351	21.9719	75.8147
30720	1.62933	6.22827	20.0809	71.5363
30740	2.57677	7.99698	23.9765	81.1638
30760	1.55225	6.1355	26.7834	81.308
30780	3.47468	9.41496	32.9262	88.8771
30800	3.11082	8.83392	34.1807	82.3468
30820	4.93563	5.54786	36.8774	82.885
30840	6.74293	10.6179	42.4851	92.044
30860	8.90686	12.5618	45.3237	97.3683
30880	10.7559	13.824	46.4977	100.411
30900	7.18637	4.7386	41.7104	90.2998
30920	6.33588	8.8016	40.3592	90.9451
30940	8.50063	13.433	41.3509	95.009
30960	6.17259	12.0649	38.9147	94.1024
30980	3.95305	9.86511	35.4159	86.1417
31000	2.43983	8.28645	31.8139	79.8904
31020	1.97501	4.21837	31.0672	77.7837
31040	1.13272	6.20222	31.6261	78.6947
31060	0.776097	5.60146	30.244	75.982
31080	0.646747	5.78187	29.5263	73.2535
31100	1.72658	6.89928	28.341	78.0671
31120	2.53744	8.04627	18.3382	80.3821
31140	4.01955	10.3006	28.439	91.5415
31160	5.55757	11.8535	31.7756	101.981
31180	6.99768	13.1662	35.6446	113.379
31200	9.41307	8.76567	39.2149	119.039
31220	11.6326	8.70487	35.6853	102.499
31240	15.6697	12.1201	36.1367	95.079
31260	17.5607	7.9342	35.1705	86.1472
31280	17.47	8.91393	27.8683	94.5777
31300	16.2856	8.6768	42.9882	106.371
31320	13.5559	11.4948	31.4779	110.716
31340	12.2452	7.08327	46.5547	123.861
31360	10.4276	10.4374	45.2155	127.954
31380	8.2567	9.40493	40.9867	125.5
31400	6.19435	7.70126	34.5993	113.756
31420	4.11085	4.18879	30.2812	100.228
31440	2.77535	5.35627	30.5198	97.0734
31460	5.09671	2.47493	25.5347	94.7493
31480	5.43248	6.81894	33.2102	94.2719
31500	5.83476	8.33637	23.2446	95.5545
31520	5.48871	4.1458	34.8095	95.2043
31540	2.51295	10.2146	20.7387	92.9
31560	4.20246	5.86954	32.4403	84.9832
31580	2.33564	7.10273	30.7575	82.3247
31600	3.94011	7.86291	28.0541	83.3311
31620	2.18149	13.3227	33.0972	107.91
31640	3.16037	13.197	35.9143	125.772
31660	2.35977	13.7682	38.7956	139.625
31680	1.63626	13.1567	38.0785	138.364
31700	1.29021	11.559	34.4219	123.78
31720	1.00306	8.2291	25.2389	121.8
31740	3.52695	12.7371	35.0726	106.161
31760	5.4633	15.0875	39.2305	110.438
31780	6.55735	14.6823	37.7383	100.795
31800	7.51179	15.7994	44.6187	128.361
31820	7.36159	13.7398	41.8843	134.282
31840	5.41108	12.477	40.1804	143.904
31860	5.97772	10.8789	34.5201	83.5053
31880	4.87308	11.1744	33.1458	142.605
31900	3.7893	11.6905	32.7708	143.676
31920	2.69493	11.1491	34.3812	144.745
31940	1.92577	9.74096	35.9128	136.659
31960	1.01698	8.13733	36.1194	124.772
31980	0.552165	5.02713	37.6674	116.671
32000	0.887939	8.64765	37.277	113.886
32020	1.45068	9.60438	37.0031	113.957
32040	0.59386	9.12339	32.0955	102.354
32060	0.71263	2.8657	32.6592	60.9818
32080	1.34218	7.64563	21.6291	100.319
32100	0.768859	4.2722	17.9342	92.3984
32120	0.552165	4.45071	29.31	89.4207
32140	0.517397	5.77492	30.7985	92.5475
32160	1.17806	8.65205	31.1326	92.8106
32180	#N/A	10.3807	33.2568	100.523
32200	0.94386	11.4528	33.026	99.0427
32220	2.3492	12.3349	33.386	99.3236
32240	3.08694	11.8843	31.8828	91.4375
32260	4.64247	11.7448	33.0544	98.599
32280	5.6978	9.75605	28.6356	94.3468
32300	6.85108	8.34308	25.6616	97.5494
32320	6.74256	6.78474	19.6832	89.4153
32340	6.24997	4.25466	20.7801	96.6931
32360	5.3134	5.23773	14.3979	95.3969
32380	4.02715	6.22365	20.9802	94.0811
32400	2.80374	6.31385	11.6934	82.2852
32420	0.727164	5.98285	18.2235	75.1968
32440	1.09072	4.30396	17.535	70.7927
32460	0.335468	5.76638	18.9247	76.5711
32480	0.552165	4.29678	19.3028	76.825
32500	1.41561	4.65736	19.6776	77.3987
32520	1.11126	5.78087	18.026	74.2556
32540	0.583895	5.32484	17.5772	73.2898
32560	1.12183	5.00431	18.6446	74.1126
32580	1.68488	3.37273	20.6375	77.7635
32600	2.79013	8.26126	26.5634	98.5028
32620	3.993	9.05291	28.5652	106.244
32640	5.06651	9.22347	30.0074	113.318
32660	6.01068	8.43181	29.7852	110.508
32680	4.48999	8.55221	30.396	107.51
32700	9.06953	9.57416	31.8247	107.784
32720	9.83807	9.87961	30.5107	97.8637
32740	7.31335	7.32678	28.6534	94.6335
32760	9.55031	4.63635	25.7664	88.4173
32780	7.52632	4.08488	23.209	85.9965
32800	5.12485	8.71167	22.0816	85.8256
32820	2.98208	8.68731	21.6425	83.5029
32840	2.08357	8.72823	23.125	83.9244
32860	2.12192	8.448	24.3639	81.2257
32880	0.94386	4.60259	25.606	81.7272
32900	0.510469	5.7979	25.7012	82.6449
32920	1.26572	6.28827	23.6534	78.7587
32940	1.49299	2.38604	20.6612	72.1963
32960	#N/A	3.73715	21.0272	74.96
32980	0.646747	4.57433	22.0452	80.9757
33000	0.517397	5.88263	17.0314	85.0815
33020	#N/A	6.45929	21.9843	82.0867
33040	0.48962	4.67772	13.5598	81.1165
33060	0.391697	7.27104	21.1351	74.7723
33080	0.118772	7.00043	19.198	67.5296
33100	0.88429	4.59029	17.169	59.5061
33120	1.50988	4.09036	17.8147	62.6206
33140	1.91246	3.74402	18.4415	64.6714
33160	2.96087	5.76153	19.394	69.4175
33180	2.33559	3.45307	20.4023	76.4718
33200	1.03479	4.73979	18.6679	74.4057
33220	2.1325	4.3444	19.2774	81.8876
33240	1.82183	2.33904	19.0871	81.6503
33260	2.76174	3.58881	20.3876	88.6511
33280	2.52389	3.61376	18.6831	85.6611
33300	0.97924	3.97958	13.896	94.129
33340	1.36364	3.26751	19.2104	88.869
33360	0.391697	5.4169	17.4604	79.6587
33380	1.69515	5.50711	17.8715	78.3647
33400	0.475087	2.94504	18.6649	71.7784
33420	1.13241	4.94054	19.0841	66.979
33440	0.811169	2.77682	18.9191	61.802
33460	0.388047	4.05807	20.5337	67.4823
33480	0.454547	3.47178	12.0386	65.7927
33540	1.00337	1.88449	13.9427	63.0069
33560	1.58727	3.37634	19.6635	62.2627
33580	2.26909	2.60903	11.4502	60.8988
33600	2.83183	4.26281	19.5953	65.6373
33620	3.29664	5.62565	21.6685	73.8555
33640	4.29278	7.04887	24.6483	84.2581
33660	4.93259	8.31688	27.08	93.7065
33680	5.96046	9.83493	31.1322	104.71
33700	6.16689	11.4629	34.2416	113.443
33720	4.16276	12.0637	34.5779	110.803
33740	2.32829	12.028	32.4864	103.892
33760	5.79938	12.0179	31.2491	105.979
33780	3.7343	11.5321	28.4021	109.038
33800	5.17645	10.8365	28.1001	118.05
33820	3.70462	9.01324	24.7258	111.899
33840	1.88104	5.92027	26.8558	119.488
33860	3.39396	6.60833	25.4678	109.769
33880	4.00958	5.91151	25.7617	101.584
33900	3.81404	4.93445	22.3636	79.3155
33920	2.68461	4.9695	19.7063	66.8495
33940	2.20624	5.17486	15.7428	52.9861
33960	1.36364	2.69647	14.0551	48.7329
33980	0.388047	5.68056	13.1601	45.2965
34000	1.33221	5.26984	9.82223	45.9739
34020	2.26185	5.65076	10.7585	49.7577
34040	2.60789	2.77057	9.5633	52.2963
34060	2.24131	2.53039	15.3746	55.2135
34080	0.831403	5.98762	18.6808	69.4193
34100	3.08298	6.81933	20.0171	79.0878
34120	2.9639	8.09195	22.4569	89.3575
34140	2.48851	7.56106	13.6358	85.8553
34160	1.92577	4.75357	22.2484	86.8561
34180	1.0064	6.22865	22.8605	88.2388
34200	1.19891	3.17206	17.4128	90.3975
34220	1.66403	4.43266	26.6492	95.3269
34240	2.20624	6.87894	28.761	96.0361
34260	2.98567	7.36016	30.6825	62.4478
34280	1.9648	8.40247	32.0108	104.504
34300	3.26856	2.99418	27.5771	100.496
34320	1.97439	6.18282	24.6464	102.5
34340	2.66443	8.07609	21.6845	94.9759
34360	4.68447	6.35714	24.1868	99.6329
34380	5.63557	6.37684	25.9761	100.344
34400	5.0414	8.11029	17.9291	93.1052
34420	2.68461	7.90491	27.6975	98.9867
34440	3.01048	7.35407	25.8033	94.4929
34460	1.85326	4.47827	16.7161	89.8855
34480	0.814816	6.12149	19.1777	74.992
34500	0.587543	3.26743	12.1396	77.8617
34520	0.48962	6.50241	13.0418	82.0609
34540	0.391697	6.38263	19.9777	87.0129
34560	0.293772	5.76677	13.957	84.5277
34580	0.48962	5.17063	13.5205	83.3784
34600	0.92301	5.87207	22.7827	91.4571
34620	1.25848	5.16077	22.6901	83.1223
34640	1.75441	3.48118	25.8014	89.2213
34660	2.01281	4.14866	15.4294	83.8309
34680	1.78158	4.56901	26.7223	93.1174
34700	0.48962	4.45847	25.0093	88.7987
34720	0.391697	3.12592	26.9438	89.8467
34740	1.71904	3.53342	25.1971	75.3639
34760	1.06895	4.40926	24.3414	66.23
34780	0.71263	5.52158	20.853	52.6583
34800	1.32102	4.94563	23.8075	65.6966
34820	1.88376	3.70587	15.9852	68.2795
34840	3.21203	4.41194	17.3996	76.425
34860	1.68154	5.31083	16.1946	75.1131
34880	3.50543	7.07468	26.206	79.1102
34900	3.13854	7.39583	27.6851	83.4415
34920	3.19841	7.51561	29.5466	88.2921
34940	2.37697	7.6354	29.5505	93.1656
34960	1.52411	7.61505	32.2874	103.959
34980	0.517397	6.78397	33.6364	107.689
35000	0.237544	6.08776	36.723	113.5
35020	1.05929	5.28626	36.1505	109.869
35040	0.971945	5.60678	32.7848	108.038
35060	0.744671	3.41411	28.9204	100.434
35080	0.517397	6.87479	25.3668	92.1046
35100	0.258699	4.24201	25.311	85.8393
35120	0.129349	6.67443	24.3667	80.3742
35140	0.097924	6.06296	25.3325	79.4957
35160	0.31462	4.8501	23.1189	73.6449
35180	0.660665	3.73855	23.8541	79.1298
35200	0.733785	4.43414	20.6652	73.6401
35220	0.981907	3.86881	22.4791	79.7037
35240	#N/A	4.63488	16.1946	86.4976
35260	0.615015	3.77822	20.8087	92.8738
35280	0.248121	3.24732	19.3016	96.901
35300	0.391697	3.31257	18.935	93.6825
35320	0.48962	4.0845	20.4996	93.9832
35340	0.846242	4.50047	21.5047	92.4546
35360	0.88429	5.54215	26.382	102.056
35380	1.50988	4.75474	21.1168	105.928
35400	1.32102	6.41268	31.5906	112.252
35420	2.23674	3.9362	28.3071	105.238
35440	2.11766	4.52442	27.1273	106.31
35460	0.877667	5.55663	25.7538	107.467
35480	1.79642	3.96833	22.5567	98.9014
35500	1.27933	1.17233	20.7199	93.8847
35520	0.94386	5.09051	13.635	83.0654
35540	1.24456	4.67979	16.7163	78.6188
35560	0.412544	4.47442	16.9986	76.1816
35580	0.097924	2.74639	18.5664	74.1093
35600	0.258699	3.16026	20.1467	75.843
35620	#N/A	3.36039	22.2042	81.2037
35640	#N/A	3.46045	24.6245	86.1021
35660	0.506819	3.3151	19.4801	89.7152
35680	0.335468	3.80594	27.7339	95.0868
35700	0.552165	6.02628	29.2384	107.11
35720	1.28626	7.78514	30.5396	117.892
35740	1.55522	8.92287	30.5617	122.155
35760	1.72627	9.74472	28.8922	121.014
35780	1.97439	10.3409	16.2111	81.788
35800	1.53772	10.416	22.7658	128.107
35820	2.5414	9.10851	18.9715	124.109
35840	1.31471	7.80571	18.2664	117.015
35860	0.97924	6.66333	29.6965	105.78
35880	1.03479	5.89647	30.9536	108.12
35900	0.783393	7.42479	29.8887	104.082
35920	1.75169	6.60818	24.4698	90.8569
35940	1.39507	6.02714	20.1797	80.919
35960	1.34248	6.21717	19.2452	78.0038
35980	1.38783	5.06323	21.9977	83.6937
36000	0.71263	6.33733	23.069	83.6709
36020	0.685467	3.44182	14.006	82.2523
36040	0.748319	4.3175	22.9719	81.3579
36060	1.64288	4.56292	21.0404	73.4624
36080	1.85624	6.84851	19.142	68.8436
36100	1.77947	8.23107	18.7384	68.8465
36120	1.29349	9.40824	18.7345	72.3985
36140	1.26207	10.3249	22.3541	80.7185
36160	1.42649	9.34784	16.8463	80.0548
36180	2.42293	9.16244	24.716	85.4209
36200	1.5314	7.44913	21.3114	79.1052
36220	1.86687	6.6728	18.6147	77.0701
36240	3.05186	5.46544	15.8589	71.1292
36260	1.03479	2.94298	17.7344	84.2661
36280	2.2827	7.01429	11.0187	89.5271
36300	0.391697	7.76627	13.167	97.1082
36320	1.35938	7.17513	17.6583	87.8039
36340	1.43615	6.64924	16.0411	76.629
36360	1.62142	5.83788	10.7162	65.8096
36380	1.4398	4.7207	15.2155	54.5911
36400	1.3488	4.45494	16.895	54.1046
36420	1.03844	2.40891	18.5836	39.7575
36440	2.40809	5.34141	19.5305	57.9674
36460	3.77143	6.42839	20.5725	60.8455
36480	6.85502	7.76079	14.9257	60.6198
36500	13.2631	6.89634	23.41	62.9401
36520	21.8169	11.8235	24.8532	43.0928
36540	35.7017	16.2029	28.8307	72.1989
36560	51.5442	15.6726	33.2372	79.2642
36580	64.4824	22.4261	36.9766	83.6571
36600	70.597	23.1468	38.651	87.6832
36620	62.1385	20.8614	33.7103	81.537
36640	50.6214	17.4941	29.4925	76.4162
36660	34.9433	13.0001	24.8291	72.5409
36680	21.1304	8.54203	21.7349	69.1279
36700	10.0299	7.11959	19.0493	66.7264
36720	2.98202	4.61986	16.3965	60.0023
36740	0.902165	5.36113	14.0899	57.9572
36760	2.69221	3.50575	7.53373	56.0784
36780	2.61878	3.35324	11.7487	59.0103
36800	2.54535	6.35328	17.9866	68.9855
36820	2.6992	6.46383	19.5636	78.6816
36840	2.85304	4.77208	19.4743	85.552
36860	4.16379	7.88205	22.8103	95.2712
36880	5.6876	9.21446	26.3211	99.2826
36900	4.3051	10.2461	29.2476	101.661
36920	7.06418	10.6716	29.9017	97.1707
36940	6.29166	10.2058	27.7989	92.9794
36960	5.16284	6.28086	24.8142	87.3928
36980	4.31721	7.19547	20.9104	78.22
37000	3.4607	4.48113	20.459	54.6836
37020	2.58699	5.83225	20.2103	73.2431
37040	2.93637	3.70587	20.5851	74.8625
37060	2.18113	5.34603	17.8268	66.0145
37080	1.6075	4.9202	15.4312	59.7373
37100	1.20888	4.02325	8.55336	52.0409
37120	0.618969	2.54025	14.236	54.4474
37140	1.41895	1.75423	15.1007	54.2615
37160	1.3981	2.21449	16.488	59.3664
37180	1.34218	2.66527	17.1213	59.9293
37200	1.00306	4.38383	18.5012	66.8928
37220	1.74111	4.80419	6.3996	66.4419
37240	2.43351	5.31998	18.7071	70.9854
37260	3.25495	2.92517	10.0908	62.7059
37280	3.73034	3.6662	16.6783	58.4777
37300	3.0591	2.56983	17.7055	59.455
37320	1.90189	5.06008	20.362	68.2035
37340	1.13272	5.96228	22.6953	76.9978
37360	0.894869	3.39253	21.3112	73.7277
37380	1.26176	5.49701	13.4685	71.84
37400	1.36996	5.14629	18.7705	63.8874
37420	1.73685	3.33582	18.1609	62.7031
37440	1.03479	4.87991	16.9188	62.1091
37460	1.26207	4.40355	16.3378	49.019
37480	1.58727	2.99981	19.5242	73.017
37500	1.65376	3.67253	19.9155	73.2082
37520	1.62234	2.51068	22.2439	77.2023
37540	1.35938	2.70156	21.3989	76.0904
37560	1.11126	4.61563	12.0686	79.9439
37580	0.356317	5.08151	19.0393	79.8049
37600	0.765519	3.29052	17.2517	75.1907
37620	1.68884	6.95929	20.4605	85.9413
37640	2.40178	8.09095	22.4609	91.4603
37660	3.11471	8.03033	24.0954	97.3162
37680	3.50246	4.36311	22.6259	84.2798
37700	3.91135	4.96626	24.7433	57.3585
37720	3.70523	5.46236	24.3976	71.0913
37740	3.28242	5.8032	24.1187	66.5721
37760	2.8176	8.0861	21.7574	59.6106
37780	3.09715	2.10604	21.8461	60.2027
37800	2.7928	7.77104	20.0405	56.9104
37820	2.59002	7.89629	13.4994	53.0459
37840	1.73685	5.63902	16.5349	48.5584
37860	1.46757	9.49829	11.2829	52.7723
37880	1.12518	8.28528	13.5732	56.4978
37900	1.48873	3.64419	13.7086	58.0398
37920	1.03479	8.7159	18.3749	60.7616
37940	1.97439	6.0511	18.132	60.0884
37960	2.34493	6.13158	13.807	60.409
37980	1.81331	4.58372	14.93	54.8937
38000	1.56519	3.83213	14.0532	54.3536
38020	1.36272	3.07068	8.81107	50.776
38040	0.59386	2.95028	7.9128	50.0513
38060	0.62559	3.24585	10.1744	50.0523
38080	0.517397	3.87704	12.2009	58.685
38100	0.646747	4.46332	14.5357	62.3203
38120	0.971945	4.59882	12.5397	62.8744
38140	0.097924	4.66908	16.4101	56.528
38160	0.765519	3.08178	16.4043	54.7047
38180	1.06956	5.21969	12.8596	54.2629
38200	1.3736	5.09929	5.09413	54.0038
38220	1.81757	5.00909	14.8188	39.1876
38240	2.2827	5.04938	16.7364	66.2617
38260	2.27273	5.69566	17.7629	74.1043
38280	2.72728	6.45712	17.8795	78.5715
38300	2.64229	7.42915	17.2115	81.7676
38320	2.06959	4.14027	11.5061	83.8251
38340	4.48498	8.26174	20.5604	92.33
38360	0.881317	7.62068	21.5177	89.4854
38380	4.56868	4.79157	24.002	97.3472
38400	3.62846	5.82154	20.648	82.3194
38420	2.91553	3.92218	13.9919	78.5674
38440	1.93331	2.53579	16.3672	61.1869
38460	2.11858	6.60709	16.4	61.9939
38480	2.30385	3.50299	10.5435	58.0366
38500	1.91611	6.83804	9.8207	56.9477
38520	1.55949	5.84187	12.3928	50.3701
38540	1.20286	2.4542	10.7445	45.4655
38560	1.21313	3.03695	6.06938	41.4001
38580	1.16086	2.65603	10.7419	27.1532
38600	0.881317	1.68483	12.1104	42.9153
38620	0.97924	3.57794	14.0514	51.5733
38640	1.29021	2.76949	16.0138	59.343
38660	1.44041	5.55116	17.6407	66.4294
38680	1.71996	5.69128	17.5482	65.7637
38700	1.03479	4.00777	17.6901	67.7982
38720	1.94754	5.74581	17.0944	67.9869
38740	2.74782	5.445	10.6074	66.9863
38760	2.24131	2.53354	17.6743	72.6072
38780	2.67075	4.93445	18.155	75.0103
38800	1.91246	3.37549	19.9056	80.6259
38820	3.15276	1.17233	11.3318	77.7948
38840	1.55857	1.98979	18.7974	72.7491
38860	3.45681	4.65883	16.8375	70.938
38880	2.98141	5.00955	16.0221	67.0434
38900	2.73991	5.46558	4.2997	68.2307
38920	1.46064	1.68483	17.9124	69.4212
38940	0.587543	1.79013	18.5944	72.8149
38960	2.92914	4.08155	12.1434	72.0982
38980	3.11441	4.18162	18.3106	74.5399
39000	3.35226	4.28168	19.5994	78.5434
39020	1.78979	2.99418	20.255	82.1323
39040	1.62933	4.44869	19.8374	79.1117
39060	2.65385	5.60655	19.6568	78.406
39080	2.30781	6.17311	18.2546	72.6843
39100	1.41263	7.11012	10.4947	69.024
39120	1.47518	7.48056	16.5926	60.547
39140	2.89771	7.37001	18.6463	63.9113
39160	1.88104	4.70265	19.8218	69.5981
39180	1.08348	3.96639	19.7494	70.6917
39200	0.531316	6.20354	19.741	74.2896
39220	1.10129	5.0014	18.1599	53.7944
39240	0.517397	1.78781	9.2848	74.8626
39260	0.423121	3.63857	14.4285	72.8214
39280	#N/A	2.05065	13.3857	70.9101
39300	0.898515	1.78781	11.081	75.5551
39320	0.88429	4.28925	15.3111	77.5468
39340	1.25118	5.55201	18.2579	85.3592
39360	1.1814	3.71829	18.3137	76.185
39380	0.881317	3.0569	17.8282	65.2296
39400	2.65355	4.00353	17.1114	54.0698
39420	0.356317	4.09836	15.8259	49.0337
39440	2.11196	3.96286	15.4388	47.6129
39460	1.94754	2.57883	13.5263	44.817
39480	1.29349	3.89261	13.4738	47.5986
39500	#N/A	4.21837	13.0858	50.5852
39520	1.16414	2.83935	12.7354	34.465
39540	2.11858	4.18394	11.3766	50.8964
39560	1.42284	2.53917	5.4587	36.7863
39580	1.55219	4.68002	10.2813	53.1266
39600	1.52046	5.26107	12.061	59.9503
39620	1.55949	5.72695	13.5025	64.4448
39640	1.36729	4.28424	4.4305	44.4765
39660	2.46134	6.39358	16.8818	67.7854
39680	2.31145	6.12844	18.4776	68.3825
39700	2.11895	6.00804	21.2015	71.0416
39720	2.30088	4.27438	14.3239	65.4702
39740	2.60523	4.32697	22.6309	72.0701
39760	2.8325	5.03304	22.0041	73.3859
39780	1.16414	3.68513	20.7711	73.6621
39800	3.4336	3.45483	17.7117	67.9472
39820	3.84249	5.75175	15.7828	64.9111
39840	3.89477	5.73203	10.103	64.5961
39860	2.88805	5.17839	16.1732	51.8097
39880	2.01039	7.41007	15.7409	64.0789
39900	1.70573	7.47971	15.2839	60.438
39920	0.646747	6.46236	8.64137	54.258
39940	0.909093	6.20646	10.726	55.0771
39960	1.33191	3.93204	19.595	58.779
39980	#N/A	2.41838	15.0498	59.8235
40000	0.517397	5.33046	19.8688	63.0616
40020	1.61145	2.44481	17.1448	37.2969
40040	1.06987	4.07817	14.7254	59.7176
[truncated: 5,761 more rows]
