# Supplementary material for: Enhancers and genome conformation provide complex transcriptional control of a herpesviral gene
Source: Mol Syst Biol. 2024 Nov 19;21(1):2. doi: 10.1038/s44320-024-00075-0 (PMC11696879; doi:10.1038/s44320-024-00075-0)
Supplement: Supplementary file 14 — Source data Fig. 5 [file 44320_2024_75_MOESM14_ESM.zip]

Archive with 6 entries (3 files):
- Figure 5/5B/
- Figure 5/5B/Contact frequency with TSS68.xlsx
- Figure 5/5C/
- Figure 5/5C/Contact frequency with TSS75.xlsx
- Figure 5/5D/
- Figure 5/5D/Relative contact frequency heatmap.xlsx
