# Supplementary material for: Enhancers and genome conformation provide complex transcriptional control of a herpesviral gene
Source: Mol Syst Biol. 2024 Nov 19;21(1):2. doi: 10.1038/s44320-024-00075-0 (PMC11696879; doi:10.1038/s44320-024-00075-0)
Supplement: Supplementary file 14 — Source data Fig. 5 [file 44320_2024_75_MOESM14_ESM.zip › Figure 5/5B/Contact frequency with TSS68.xlsx]

## Sheet: Data
Position	Contact frequency with TSS68
0	0.0326463
2000	0.022290743391925334
4000	0.011756295096232385
6000	0.011002489174761909
8000	0.011013223100180368
10000	0.010976413326949557
12000	0.011487725436153362
14000	0.010889447796221178
16000	0.011234904148811937
18000	0.0107567
20000	0.010899596444604018
22000	0.010689957237197602
24000	0.010579471068791622
26000	0.010978007007807976
28000	0.011016287939827906
30000	0.011919072526486846
32000	0.0126522
34000	0.010985983268483308
36000	0.010368515316521592
38000	0.0109736
40000	0.010408918918709164
42000	0.010874739537128982
44000	0.011133899415003295
46000	0.010413564852549066
48000	0.011370276689296663
50000	0.010734813036460403
52000	0.010602033429041329
54000	0.010666196497523801
56000	0.010446338880404839
58000	0.010168024885886619
60000	0.0111456
62000	0.010241964962736263
64000	0.010331699839185426
66000	0.010717185189307279
68000	0.00982744
70000	0.010195722818455023
72000	0.010255174375251874
74000	0.011092053558007664
76000	0.010760257254939795
78000	0.010761146223615289
80000	0.011176119759374428
82000	0.010638308712810653
84000	0.0103681
86000	0.00940478
88000	0.010685914185616938
90000	0.00928883
92000	0.011260169714768087
94000	0.011194864772376011
96000	0.010840617492501958
98000	0.0124038
100000	0.014734
102000	0.014053777107448316
104000	0.014022768925450771
106000	0.014122504718514714
108000	0.0158694
110000	0.015888369229998787
112000	0.0168097
114000	0.017822489143430324
116000	0.019405571456942113
118000	0.022446
120000	0.024041853109542894
122000	0.028585132889104945
124000	0.035740569458410386
126000	0.0465226
128000	0.0845477
130000	0.079611
132000	0.0864419
134000	0.0566861
136000	0.0362691
138000	0.0323804
140000	0.0311342
142000	0
144000	0
146000	0.026492
148000	0.027826120670961046
150000	0.027104357757278142
152000	0.023919474777997177
154000	0.0393132

## Sheet: Legend
		Viral contact frequency with ORF68
