# Supplementary material for: Enhancers and genome conformation provide complex transcriptional control of a herpesviral gene
Source: Mol Syst Biol. 2024 Nov 19;21(1):2. doi: 10.1038/s44320-024-00075-0 (PMC11696879; doi:10.1038/s44320-024-00075-0)
Supplement: Supplementary file 14 — Source data Fig. 5 [file 44320_2024_75_MOESM14_ESM.zip › Figure 5/5C/Contact frequency with TSS75.xlsx]

## Sheet: Data
Position	Contract frequency with TSS75
0	0.0418812
2000	0.027531452983026533
4000	0.0174431
6000	0.016386674058551057
8000	0.014544893879772182
10000	0.012948753350788789
12000	0.0125148
14000	0.011550232800256884
16000	0.011516340547379995
18000	0.0108721
20000	0.010822394669270425
22000	0.011502117122417539
24000	0.010940665523499152
26000	0.010599062350168869
28000	0.00962857
30000	0.00977038
32000	0.00921809
34000	0.00823839
36000	0.00881149
38000	0.00907377
40000	0.00822047
42000	0.00823976
44000	0.00944215
46000	0.00804647
48000	0.00796241
50000	0.00790656
52000	0.00843158
54000	0.00777358
56000	0.0082677
58000	0.00826528
60000	0.00835974
62000	0.00797384
64000	0.00765628
66000	0.00814818
68000	0.00825785
70000	0.00816389
72000	0.00836435
74000	0.00843123
76000	0.00782284
78000	0.00777333
80000	0.0079266
82000	0.0082973
84000	0.00804012
86000	0.00787687
88000	0.00777129
90000	0.00800268
92000	0.00842496
94000	0.00843365
96000	0.00902733
98000	0.00938442
100000	0.010640598284607698
102000	0.00973507
104000	0.0100584
106000	0.00990676
108000	0.010438645567565612
110000	0.00948965
112000	0.00981747
114000	0.0096698
116000	0.010411480679562287
118000	0.010857136852153663
120000	0.010249943081336832
122000	0.011083725684161161
124000	0.011414
126000	0.012162772439990508
128000	0.018557979088615065
130000	0.023920286177417063
132000	0.025595322833874706
134000	0.029700395697075242
136000	0.0324748
138000	0.033059451209896694
140000	0.0403887
142000	0
144000	0
146000	0.0765111
148000	0.0843855
150000	0.11113658770477083
152000	0.12062263923148007
154000	0.1504789175259954

## Sheet: Legend
		Viral contact frequency with TSS75
