# Supplementary material for: Enhancers and genome conformation provide complex transcriptional control of a herpesviral gene
Source: Mol Syst Biol. 2024 Nov 19;21(1):2. doi: 10.1038/s44320-024-00075-0 (PMC11696879; doi:10.1038/s44320-024-00075-0)
Supplement: Supplementary file 14 — Source data Fig. 5 [file 44320_2024_75_MOESM14_ESM.zip › Figure 5/5D/Relative contact frequency heatmap.xlsx]

## Sheet: Data
bins	0	1000	2000	3000	4000	5000	6000	7000	8000	9000	10000	11000	12000	13000	14000	15000	16000	17000	18000	19000	20000	21000	22000	23000	24000	25000	26000	27000	28000	29000	30000	31000	32000	33000	34000	35000	36000	37000	38000	39000	40000	41000	42000	43000	44000	45000	46000	47000	48000
0	0	0.0906649	0.06337	0.0338225	0.026098324122113496	0.0220419	0.017135804436941973	0.0167137	0.014804913147728329	0.013860065696159597	0.0132027	0.011736472443042023	0.011471101489162663	0.011639668874101724	0.00934028	0.011731661265437237	0.010063778316039546	0.00935793	0.00822453	0.00832247	0.00882758	0.010190817773683823	0.00713919	0.00629602	0.00805398	0.00718671	0.00846087	0.00540569	0.00804239	0.00677068	0.00755937	0.0068757	0.00721669	0.005973	0.00636008	0.00597555	0.00530857	0.00463713	0.00612337	0.00520141	0.00422802	0.00542304	0.00588262	0.00550408	0.00464147	0.00489325	0.00647451	0.00591514	0.00546348
1000	0.0906649	0.047324488463404035	0.0766306	0.041419383679641326	0.0299775	0.0238109	0.019284041456649685	0.015777	0.0137776	0.013870012196520778	0.013633898158226968	0.0111148	0.0099655	0.00969365	0.00921673	0.00950703	0.00955281	0.00901717	0.0086945	0.00968481	0.00868402	0.00775643	0.00904658	0.0075437	0.0070739	0.00973126	0.00776466	0.0066616	0.00584999	0.00724408	0.00680363	0.00656628	0.0059685	0.00669553	0.00503149	0.00544343	0.00495116	0.00498932	0.00498735	0.00552412	0.00448779	0.00467115	0.00526044	0.00536906	0.00507264	0.00548148	0.0061559	0.00538252	0.00590233
2000	0.0633702	0.0766309	0.030786447401053425	0.0595879	0.0442378	0.029906780336490548	0.021743676959691004	0.020567949450323673	0.018784695977173443	0.015756763958565713	0.014827761353805587	0.012680854329436926	0.011649472090863281	0.012017169627859597	0.0111815	0.010383859037475414	0.0111332	0.010521832307006535	0.00945964	0.0089001	0.00997316	0.0088873	0.00896305	0.00966087	0.00770983	0.0083824	0.00913613	0.00668974	0.00763197	0.00800012	0.00691219	0.00665019	0.00596031	0.00756603	0.00528229	0.00610551	0.00565542	0.0059891	0.0057153	0.00582365	0.00497911	0.00546096	0.00607124	0.00611408	0.00525227	0.00589663	0.00627501	0.0058842	0.00565563
3000	0.0338229	0.041419910078778335	0.0595884	0.0340335	0.0735229	0.047517771930683725	0.03081	0.0262688	0.0241519	0.019421131195574457	0.018289395058549072	0.016258985801805917	0.013558450139966725	0.013357780166950377	0.011728721385580659	0.0136834	0.0118989	0.011761	0.011201523465908058	0.011449635467831386	0.011347515142955896	0.00981021	0.010896221077346509	0.0107123	0.00932243	0.0104807	0.010362076422374921	0.00870831	0.00875877	0.00942158	0.00853199	0.00759957	0.00757975	0.0092686	0.00727029	0.00615882	0.00642823	0.0060806	0.00684202	0.0070157	0.00562738	0.00666073	0.00722874	0.00722283	0.00593833	0.00706362	0.00730278	0.00648618	0.00641935
4000	0.026098686528375884	0.0299779	0.0442382	0.073523	0.0367102	0.0518167	0.0363034	0.030626648518889184	0.0250043	0.020466505904297105	0.018800628733801873	0.016046399813921003	0.014950293598508852	0.014432260397989618	0.013871043573291322	0.013185185655112957	0.013254216545568118	0.012432411495771602	0.011791279318083162	0.011350190141344498	0.0115056	0.011069822448113336	0.010246422338808406	0.00982101	0.00895674	0.010421095015425676	0.011052856815851294	0.00885039	0.00948713	0.00970128	0.00867544	0.00786541	0.00794085	0.00846125	0.00751804	0.00684953	0.00703988	0.00696343	0.00783178	0.0065079	0.00609091	0.00734122	0.00713224	0.00701363	0.00627151	0.00704253	0.00763238	0.00664192	0.0068096
5000	0.0220423	0.023811296065082147	0.029907101881807563	0.0475179	0.0518167	0.0420601	0.0567369	0.0506465	0.0367822	0.0267897	0.0214818	0.018091562278222187	0.017281646061112873	0.0156612	0.014804160074425508	0.0149813	0.012824404701622199	0.0137701	0.0128774	0.011175321634526354	0.011237683567817063	0.010884814421810345	0.00997329	0.010056294409748213	0.00950683	0.00961833	0.00938676	0.00844786	0.00898057	0.00863423	0.00761186	0.00755347	0.00839972	0.00812398	0.00655498	0.00765374	0.0069555	0.00723402	0.00684917	0.0069148	0.00643663	0.00634144	0.00711432	0.00710474	0.00613023	0.00747053	0.00717691	0.00690672	0.00709005
6000	0.0171361	0.019284380335520216	0.021744	0.030810144030083413	0.036303476857459875	0.0567371	0	0.0789861	0.056786974567384275	0.033899988344103085	0.027062457817670797	0.020584303344738347	0.018135661822403084	0.018834013590422513	0.016718982460685875	0.015078020261078023	0.014357682118673358	0.012880170283758938	0.012003951817252986	0.010947051037789752	0.0118975	0.011330978753523235	0.0081311	0.00964421	0.00877128	0.00982139	0.010342393916740416	0.00795595	0.00927071	0.00880982	0.00709881	0.0080377	0.0084795	0.00780224	0.00741189	0.00771991	0.00788343	0.00760121	0.00831586	0.00667353	0.00699997	0.00620963	0.00631595	0.00739723	0.00713426	0.00760654	0.00761558	0.00726398	0.00800826
7000	0.016713985025001588	0.015777246688774876	0.0205682	0.026268941573718927	0.030626711724005187	0.0506466	0.078986	0.0681619	0.058448734168638904	0.0408142	0.0321641	0.0217567	0.017077616702669735	0.015869492818174617	0.014839393581163762	0.014019986513888184	0.013540776243708561	0.011997135461942138	0.011701368339530366	0.013576099187691077	0.0123503	0.00981151	0.011545290723175249	0.00676037	0.00700759	0.010937384557200816	0.010586947708255884	0.00880739	0.00875993	0.00984253	0.00993248	0.00888937	0.00737072	0.00903043	0.00782907	0.00608733	0.00622088	0.00590371	0.00654045	0.00783082	0.00576239	0.00648624	0.00633177	0.00672876	0.00590308	0.00611888	0.00795676	0.00651984	0.00702273
8000	0.014805173443489838	0.013777831918547378	0.018784945716807486	0.024152060911314853	0.0250044	0.0367823	0.056787	0.058448824336612484	0.0446148	0.061272651373310574	0.04687	0.029436368714530793	0.020249493405349813	0.0198773	0.017525693913431267	0.015979463988056424	0.014712408466623602	0.013518031440987413	0.013401746109677013	0.012683378775287187	0.012774673177495355	0.00996991	0.0119783	0.010185132625945932	0.00927366	0.0104586	0.0100453	0.00876916	0.00840723	0.00942363	0.00977214	0.0080922	0.00844749	0.00941969	0.00740329	0.00666111	0.00659892	0.00659437	0.00673162	0.00726646	0.00672896	0.00749419	0.00695727	0.00742507	0.00615375	0.00632812	0.00771122	0.00678134	0.00753026
9000	0.013860325130760263	0.013870279230752078	0.015756991465802977	0.019421255678996205	0.020466603367841316	0.0267898	0.0339	0.0408143	0.061272719527201716	0.041417099510330076	0.0586781	0.038033	0.025309000764182903	0.021492526833431582	0.0198666	0.017190960145988594	0.015409162392822478	0.0150214	0.013033769018532235	0.0128973	0.011883814891466163	0.011172579432576745	0.011804340211410178	0.010996258015398865	0.010250602423557683	0.010375852227517123	0.010751150039849607	0.00893821	0.00884333	0.00936851	0.010467277814127212	0.00823854	0.00817788	0.0096051	0.0081523	0.00703502	0.00705425	0.00743747	0.00771719	0.00813002	0.00673057	0.0071169	0.00685835	0.00758941	0.00694004	0.00691884	0.00799095	0.00747187	0.0078842
10000	0.013202992380072831	0.013634160546687604	0.014827975384295469	0.018289512171192988	0.0188007	0.021481845791889415	0.0270625	0.032164201989761054	0.0468701	0.0586781	0.0525917	0.0714676	0.041395260843489455	0.0333576	0.026639	0.0202351	0.018133254218649763	0.0166518	0.013611518157545249	0.013732238866388979	0.011247817700536848	0.011428085106143114	0.00968398	0.00976169	0.00992668	0.0094758	0.010228	0.00910292	0.00925424	0.00940968	0.00848796	0.00787134	0.00913243	0.00800822	0.00713377	0.0071469	0.00704786	0.0069643	0.00686265	0.0078478	0.00661974	0.00708708	0.00657378	0.00725857	0.00743179	0.00747566	0.00633084	0.00612292	0.00726109
11000	0.011736710818674062	0.011115040529007851	0.012681057633068947	0.016259115759701456	0.0160465	0.018091656475747283	0.020584369559131118	0.021756767346568482	0.0294364	0.038033045819617854	0.0714677	0.028707241672396588	0.0603047	0.046921	0.0334232	0.023837761810646705	0.019704656964769487	0.017847326044887327	0.014943430380490433	0.013581086718328556	0.0128155	0.011927180726097582	0.0117756	0.011209573563065577	0.010080449986777037	0.00997778	0.0115011	0.00902138	0.0090119	0.010541773781533408	0.00973484	0.00913414	0.0091053	0.00906112	0.00782972	0.00810059	0.00797553	0.0078746	0.00761091	0.00799518	0.00697078	0.00753342	0.00765569	0.00768877	0.00745408	0.00723575	0.00763604	0.0072926	0.00784306
12000	0.011471339023857222	0.00996571	0.011649663523336946	0.013558563961262518	0.014950394399368624	0.017281742873932054	0.018135727350914593	0.017077696352917195	0.020249556092643308	0.025309050474832992	0.0413953	0.0603048	0.040775014342261405	0.0763086	0.0490796	0.0314771	0.023606315061547815	0.019330052044667482	0.016466086441008266	0.015298767923976983	0.013379942057955379	0.011635188380861961	0.0125923	0.0091034	0.00920942	0.010690569235435276	0.010722159107691021	0.00925791	0.00945608	0.012401610591431717	0.00943149	0.00912625	0.00921355	0.00963742	0.00762964	0.00867623	0.00773914	0.00769897	0.00736141	0.00869573	0.00668989	0.00784894	0.00750522	0.00787934	0.00713852	0.00755583	0.00730761	0.00691814	0.0086429
13000	0.0116399	0.00969386	0.012017364821021378	0.013357889804443137	0.014432355015863523	0.015661321672886825	0.018834078097745018	0.015869563888858726	0.019877407337711123	0.0214926	0.0333577	0.046921	0.0763086	0.04032	0.0579002	0.039756299064529745	0.027326839557651014	0.022192001121332097	0.0177056	0.015826116212996077	0.014450647711572897	0.013060978179775808	0.014881313792494353	0.010030028649801927	0.010284223108042069	0.010706327234599536	0.012645340583469125	0.00956888	0.0091069	0.011910380927720487	0.0110605	0.00872071	0.00811728	0.010310135316928001	0.00833312	0.0073179	0.00786247	0.0075231	0.0079444	0.00770841	0.00669476	0.00792276	0.00732448	0.00798898	0.00646542	0.00593083	0.00867362	0.0078576	0.00800899
14000	0.00934048	0.00921693	0.011181708610933148	0.011728827038194337	0.013871145557556431	0.014804252068395923	0.0167191	0.014839471856260411	0.0175258	0.0198666	0.026639023438050857	0.033423272092170865	0.0490797	0.057900242524070895	0.045318344216868534	0.0650172	0.042418	0.029947010893682655	0.022086134211016937	0.017683227454875907	0.016274730368210765	0.014247304166954609	0.015384948245165873	0.010338868871034513	0.011958429852276662	0.011205559792756283	0.012804848161171598	0.010040433018976808	0.00955714	0.010255558878119455	0.00915601	0.00937915	0.00922375	0.00943453	0.00844844	0.00762422	0.00781411	0.00775648	0.00762442	0.00818204	0.00701614	0.00839995	0.00806714	0.00728665	0.00731485	0.00704608	0.00811856	0.00696252	0.00763006
15000	0.011731917069118589	0.00950725	0.010384041166455391	0.013683535347366335	0.013185289094866449	0.014981407899349984	0.015078091353521367	0.014020067370812935	0.015979531068027047	0.017191012866761723	0.020235202661013783	0.023837797271238373	0.0314772	0.0397563	0.0650172	0.0351635	0.0589021	0.0399817	0.0257952	0.018820419874128327	0.017743863780407883	0.0149887	0.0145159	0.014752969677763026	0.012578671469615534	0.0115355	0.011882071857758848	0.011036984740937308	0.0107395	0.010222936713011105	0.00887373	0.010588949539383413	0.00947528	0.00922561	0.00757271	0.0082744	0.00819065	0.00790245	0.00852589	0.00865148	0.00707294	0.00824919	0.00828796	0.00907042	0.0075983	0.00720717	0.00774158	0.00722464	0.00801699
16000	0.010064001674260121	0.00955303	0.011133385603362375	0.011899040441541485	0.013254325517256492	0.012824495578269205	0.014357755238071236	0.013540859450144566	0.014712475794064598	0.015409215478637148	0.018133316791556178	0.0197047	0.023606349763344817	0.027326884781053797	0.042418	0.0589021	0.0326372	0.0610266	0.033902339195119396	0.023357941892031803	0.019527904489485444	0.017455792730990457	0.017469503572204566	0.015729262849940466	0.013892676997670715	0.0130896	0.013550576510685692	0.011451898815945003	0.012499193934783121	0.011785100313874704	0.011194045088681883	0.0107509	0.010664469323394276	0.010160553711507642	0.0084651	0.00820647	0.00865751	0.00822024	0.00809429	0.00788257	0.00776286	0.00861814	0.00805087	0.00799825	0.00736483	0.0075057	0.00808347	0.00744835	0.00765424
17000	0.00935815	0.00901738	0.010522025843863825	0.011761108854627582	0.012432519678513986	0.013770218318395946	0.012880242063665462	0.011997214953800859	0.013518099782950847	0.015021434969453254	0.0166519	0.017847367870748046	0.019330089713611876	0.022192	0.029947050949647093	0.039981702470860726	0.061026673030204016	0.040858259161474335	0.0443832	0.030544	0.024570758760200918	0.0204955	0.021390096986203196	0.0196105	0.016750880291292385	0.015306862533584216	0.014809656474920782	0.013554302314047483	0.013560005883846833	0.011515957389407758	0.0126497	0.011411992539232745	0.00998774	0.010804113979641549	0.00851438	0.00854231	0.00839145	0.0079425	0.00805097	0.00816663	0.00762093	0.00829975	0.00794542	0.00868356	0.00781818	0.00788846	0.00866014	0.0071278	0.00835224
18000	0.00822471	0.0086947	0.00945981	0.011201640478464472	0.011791383007903378	0.012877508320256227	0.012004019816693332	0.011701446934754008	0.013401815074241586	0.013033821357107853	0.013611572926411724	0.014943466782145498	0.0164661	0.0177057	0.022086165817357076	0.025795234966127626	0.0339024	0.0443832	0.0429495	0.059981393478239914	0.0445988	0.036092	0.030308779352076813	0.026758849592430346	0.022786	0.0156479	0.0165705	0.0164122	0.016332304577162563	0.012862106348713629	0.011482713010634263	0.011582897867932141	0.010629449531696793	0.00930448	0.00877694	0.00881069	0.00826964	0.00815067	0.00808698	0.00828364	0.00776217	0.00846389	0.00815318	0.00813259	0.00689379	0.00758785	0.00782738	0.00746516	0.00769098
19000	0.00832266	0.00968504	0.00890027	0.011449761221424406	0.0113503	0.011175413231415344	0.0109471	0.013576197613940237	0.012683450879663547	0.012897342409093853	0.013732301500269956	0.013581127117659268	0.0152988	0.015826159984821158	0.0176833	0.018820447711862642	0.023357967618985176	0.030544015637751037	0.0599814	0.015013129891842255	0.0480725	0.0446162	0.0285731	0.027191129649725792	0.021149566736305535	0.015116582502301763	0.0165803	0.015162179314068871	0.014272855950818324	0.014626494403807342	0.013354154774219513	0.011852587610027516	0.011429118340611248	0.010051911210844042	0.00993798	0.00992677	0.00902171	0.00944163	0.00963001	0.00887708	0.0073461	0.00880814	0.00827764	0.00785401	0.00811252	0.00980111	0.00764682	0.00836356	0.00833115
20000	0.00882778	0.00868422	0.00997335	0.011347635245539773	0.011505666468825783	0.011237771183775539	0.011897529484768443	0.012350422147540278	0.0127747	0.011883864276165597	0.011247864552795217	0.012815562032632864	0.013379971242330608	0.014450681930761175	0.0162748	0.017743882961879755	0.0195279	0.0245708	0.0445988	0.0480725	0.0253155	0.073363	0.0405862	0.0343267	0.0279915	0.019035972198748245	0.017676941968355845	0.017825086470721008	0.0179383	0.014539178722961512	0.0106895	0.012257275110304437	0.0121264	0.00911887	0.00871328	0.00972005	0.00974744	0.00960822	0.00808967	0.00828036	0.00842926	0.00858345	0.00870845	0.00844469	0.00761823	0.00861341	0.00666965	0.0074791	0.00791833
21000	0.010191	0.00775661	0.00888747	0.00981031	0.011069919387483546	0.010884897366531634	0.011331	0.00981158	0.00996996	0.0111726	0.011428130679949728	0.011927209346987528	0.0116352	0.013061006808495597	0.014247324057520926	0.014988677565901855	0.0174558	0.0204955	0.036092028560034316	0.0446162	0.073363	0.0511981	0.0648092	0.0300975	0.034264167585563575	0.024509223101315026	0.022007899609953543	0.018464472616424237	0.0178395	0.0173245	0.013499475972104654	0.012523443617276357	0.012581503859635752	0.011069856106988008	0.00914874	0.00819119	0.00771573	0.00807939	0.0076554	0.0078246	0.00727243	0.00836282	0.00815476	0.00803504	0.00746992	0.00795686	0.00822575	0.00726048	0.00790639
22000	0.00713935	0.00904679	0.00896322	0.0108963	0.010246512243809949	0.00997337	0.00813115	0.0115454	0.0119784	0.011804387347818598	0.00968402	0.0117757	0.012592339672757464	0.014881346609144282	0.015384969941315158	0.014515920725507893	0.017469513052805887	0.021390098393056882	0.030308778623886312	0.0285731	0.040586149518957663	0.0648093	0.00270111	0.0809109	0.0789233	0.0319088	0.021200511973187567	0.027372031825905863	0.0240207	0.0139476	0.010545962905067187	0.011955908382922638	0.013455970301359855	0.00755427	0.00882698	0.010570598573931795	0.00962362	0.00886931	0.0074669	0.00681474	0.0084301	0.00831633	0.00774119	0.00708452	0.00845523	0.010245	0.00515033	0.00692924	0.00734053
23000	0.00629616	0.00754388	0.00966105	0.0107124	0.0098211	0.010056371332769938	0.00964426	0.00676041	0.0101852	0.010996302070635646	0.00976173	0.011209600769291861	0.00910342	0.0100301	0.010338883601978299	0.014752983424814564	0.015729271581671957	0.019610461316171845	0.0267588	0.027191114775298827	0.0343267	0.030097472708379973	0.0809109	0	0.0630283	0.0481698	0.0304491	0.026484632343275305	0.025960248714464937	0.0254005	0.013688187547927114	0.015539631195439134	0.0112466	0.0130135	0.00751918	0.00831142	0.00849847	0.0073571	0.00869375	0.00748144	0.00573206	0.00925362	0.00922443	0.00829593	0.00762425	0.00808779	0.00945359	0.00668838	0.00700117
24000	0.00805417	0.00707407	0.00770998	0.00932252	0.00895682	0.0095069	0.00877133	0.00700764	0.00927371	0.0102506	0.00992672	0.010080474516937606	0.00920944	0.010284246003826887	0.011958446946223384	0.012578683267781006	0.0138927	0.016750881688365294	0.022786	0.0211496	0.027991473208407752	0.0342642	0.0789233	0.0630283	0.048647254417122296	0.0678184	0.0432674	0.0354681	0.029285917376662342	0.022846954975070256	0.013741606740253471	0.014297	0.0127299	0.011124693249061672	0.00825074	0.00869841	0.00805525	0.00810094	0.0091232	0.007309	0.00727735	0.00818917	0.00810617	0.00796643	0.00800744	0.00724764	0.00649853	0.00694355	0.0071162
25000	0.00718688	0.00973149	0.00838256	0.010480774928367154	0.010421196121799791	0.00961842	0.00982146	0.010937467927543876	0.010458672099608123	0.0103759	0.00947585	0.00997781	0.010690600759956979	0.010706360816618552	0.011205586017542084	0.011535556889582275	0.0130896	0.015306877728233827	0.015647930295832307	0.015116588025766464	0.019035986730285576	0.024509246101849673	0.0319089	0.0481698	0.0678185	0.0419807	0.036595158496567165	0.0500593	0.0341145	0.021293465217513245	0.015290099629024936	0.014738197205252296	0.014335377445579117	0.00962298	0.00947614	0.010892178458678039	0.010269081565737241	0.010162651580392071	0.00867276	0.00840836	0.00907234	0.011138835840101016	0.0117276	0.00949224	0.010249726465002955	0.010322876159723951	0.00564994	0.00797163	0.00888461
26000	0.00846108	0.00776485	0.00913631	0.010362198402031873	0.011052968651701859	0.00938684	0.010342466216178917	0.010587032846506635	0.010045403421773205	0.010751207463618356	0.010228057956387086	0.011501098711479406	0.010722195210685495	0.012645385507606285	0.012804883465353377	0.011882098790445845	0.013550602103639103	0.014809677365457637	0.016570513704702285	0.0165803	0.017677	0.022007929452215486	0.0212005	0.030449094459004983	0.043267461405853275	0.0365952	0	0.0948008	0.056449899245492846	0.0268669	0.016148217167566908	0.0196793	0.0220514	0.010488536196202653	0.00946097	0.0145755	0.012492481717820206	0.0117929	0.00962506	0.00833518	0.011881075247268844	0.0099389	0.00831511	0.00663372	0.00845586	0.00964257	0.00574622	0.00756336	0.00770178
27000	0.00540583	0.00666177	0.00668988	0.00870842	0.00885049	0.00844794	0.00795601	0.00880747	0.00876923	0.00893827	0.00910297	0.00902142	0.00925794	0.00956893	0.010040468111603534	0.011037	0.011451928878410437	0.013554331397744729	0.016412225325153056	0.015162202317967718	0.017825120595714297	0.0184645	0.027372088482033107	0.0264847	0.0354682	0.0500593	0.0948008	0.033434895099198794	0.0606615	0.0460365	0.026118805382707173	0.020339020690409142	0.016906598931142356	0.017242698310621297	0.014041943439762887	0.011620320210871418	0.0110022	0.010070617356186843	0.010527552304915477	0.00915545	0.00867575	0.00861145	0.00807857	0.00766273	0.00757563	0.00765185	0.00857937	0.00797458	0.00823
28000	0.0080426	0.00585014	0.00763213	0.00875888	0.00948724	0.00898066	0.00927079	0.00876001	0.0084073	0.00884339	0.0092543	0.00901195	0.00945612	0.00910695	0.00955718	0.010739505016757387	0.0124992	0.013560042511314974	0.0163323	0.014272885537675412	0.017938350614558302	0.017839540096307924	0.024020743870487433	0.0259603	0.029285993621127954	0.0341145	0.05645	0.0606616	0.031252387862292584	0.057240618377320376	0.0338706	0.0240741	0.018147429480769518	0.0186458	0.015218300149067564	0.014646516547804477	0.012363358329446211	0.011284183029187085	0.010804966720416238	0.010266772566830831	0.0095652	0.00928341	0.00894226	0.00809311	0.00688898	0.00799057	0.00873377	0.00824466	0.00885643
29000	0.00677086	0.00724428	0.0080003	0.00942171	0.0097014	0.00863433	0.0088099	0.00984263	0.00942371	0.00936859	0.00940975	0.010541837985824717	0.012401681181247239	0.011910450969448557	0.010255611059041318	0.010223	0.011785150013432314	0.011516000455931217	0.012862153267709852	0.014626539866624754	0.014539229718299023	0.0173246	0.013947634713928111	0.025400576725166026	0.022847038180709992	0.0212935	0.026866917509669956	0.0460365	0.057240676787802126	0.024488111062710215	0.0349013	0.035060279279487364	0.033569610255184006	0.0181813	0.016964113239956023	0.019060711454951113	0.0167224	0.013365468869467718	0.012250157597525376	0.011332947867536308	0.011635593005981569	0.00968869	0.011196841507231839	0.00889374	0.011055736170972058	0.011584616039422336	0.00748989	0.00884733	0.00886326
30000	0.00755958	0.00680383	0.00691235	0.00853212	0.00867557	0.00761195	0.00709888	0.0099326	0.00977225	0.010467375831940177	0.00848804	0.00973492	0.00943156	0.011060551678779718	0.00915607	0.00887378	0.011194111264818812	0.012649786284796665	0.011482774364273276	0.013354218901731644	0.010689604997446572	0.0134995	0.010546019526914469	0.013688260794850379	0.013741680197043396	0.015290167417347284	0.016148281996067465	0.026118890777041822	0.0338707	0.034901345042423586	0	0.043552383139406445	0.0722171	0.0315142	0.0271604	0.025546583294661685	0.021469690749035233	0.0176049	0.014006838502834741	0.013459085200016978	0.015973478379381525	0.0110434	0.011201290920978046	0.00986448	0.011774009765173147	0.011715933179402397	0.008147	0.0090873	0.00960248
31000	0.0068759	0.00656647	0.00665035	0.00759969	0.00786553	0.00755357	0.00803779	0.00888948	0.00809229	0.00823862	0.00787142	0.00913421	0.00912632	0.00872078	0.00937922	0.010589020608392442	0.010751	0.011412059355673104	0.011582964636488502	0.011852649551459635	0.012257344053381573	0.0125235	0.011955977581846727	0.015539720836798929	0.014297065115071887	0.014738268764025023	0.019679387181975788	0.020339095867159512	0.024074131316363177	0.035060352830549896	0.0435524	0.017580721134449227	0.060662320820191844	0.0529438	0.0331421	0.026031843607889477	0.022285398064497527	0.0190806	0.016569509068084912	0.013400314510359246	0.014543444411774924	0.012218965814292384	0.012208156015844988	0.011544936322902979	0.00976012	0.010471817076225277	0.010374607307218026	0.00958215	0.010167612793735516
32000	0.0072169	0.00596867	0.00596046	0.00757987	0.00794096	0.00839983	0.0084796	0.00737081	0.00844758	0.00817796	0.00913252	0.00910537	0.00921362	0.00811734	0.00922382	0.00947535	0.010664537856268351	0.0099878	0.010629511800981458	0.011429179127501674	0.012126516557816418	0.012581578003592588	0.013456049377032464	0.011246681483789121	0.012729997691779333	0.014335448373590038	0.0220515	0.016906663045156856	0.018147488207196787	0.0335697	0.0722171	0.0606623	0.000394635	0.026330977070838858	0.0430159	0.0248993	0.0214386	0.0179011	0.015096856564305376	0.015750272942882792	0.013918386256462153	0.012428375937038449	0.011303746317913192	0.011631273957645235	0.010210074691221722	0.010536428977216145	0.0115181	0.010738603560674515	0.00898303
33000	0.00597317	0.00669573	0.00756622	0.00926876	0.00846139	0.0081241	0.00780234	0.00903055	0.0094198	0.00960521	0.0080083	0.00906121	0.00963751	0.0103102	0.00943461	0.00922569	0.010160631664334646	0.0108042	0.00930454	0.010051977210510054	0.00911894	0.011069935151138128	0.00755432	0.013013583112995096	0.011124772324414958	0.00962303	0.010488596825408753	0.017242785101048128	0.0186459	0.018181397520424417	0.031514208429736845	0.052943909246291714	0.026331009662084483	0.00885368	0.0565864	0.047392	0.032747757202097244	0.026988043147515576	0.017672058850312963	0.0167377	0.018968446567678883	0.013496155739407571	0.012755979904342992	0.011092636293310384	0.014344957042321074	0.013897735658709201	0.00846374	0.010848442988059261	0.00976172
34000	0.00636028	0.00503165	0.00528243	0.00727043	0.00751817	0.00655508	0.007412	0.00782919	0.00740339	0.00815241	0.00713386	0.00782981	0.00762972	0.00833321	0.00844852	0.00757278	0.00846518	0.00851445	0.00877701	0.00993806	0.00871336	0.00914882	0.00882706	0.00751925	0.00825081	0.00947622	0.00946104	0.014042037034664178	0.015218393095721539	0.016964199233521014	0.0271605	0.033142216138736816	0.0430161	0.056586497864748654	0.0630785	0.0689672	0.0478654	0.0317919	0.0239735	0.0205161	0.020548943264839813	0.016058561540177024	0.014861534349596698	0.012506371970030438	0.012642493022916765	0.012577975603451268	0.011468217998402834	0.010514784981385172	0.00962641
35000	0.00597574	0.00544361	0.00610568	0.00615894	0.00684965	0.00765386	0.00772002	0.00608742	0.00666121	0.00703511	0.007147	0.00810068	0.00867632	0.00731798	0.00762429	0.00827448	0.00820655	0.00854238	0.00881077	0.00992685	0.00972014	0.00819127	0.010570690806923813	0.00831149	0.00869849	0.010892263377074626	0.014575570778393518	0.011620397382399355	0.014646605582708454	0.0190608	0.025546668596279094	0.0260319	0.024899327315097797	0.047392044306741064	0.0689671	0.0384282	0.0589034	0.039780412543443215	0.0316271	0.025948840714240404	0.020241	0.017933886963777377	0.0155004	0.0136324	0.011654140228909208	0.010829871134247411	0.014618787130556189	0.011612280142182364	0.0109292
36000	0.00530875	0.00495132	0.00565558	0.00642836	0.00704001	0.00695562	0.00788355	0.00622098	0.00659902	0.00705435	0.00704796	0.00797563	0.00773923	0.00786256	0.00781419	0.00819074	0.00865759	0.00839153	0.00826972	0.00902179	0.00974753	0.0077158	0.00962371	0.00849855	0.00805533	0.010269169993332512	0.0124926	0.011002317910404187	0.012363443589941648	0.0167225	0.0214698	0.022285481247939106	0.021438636531097312	0.0327478	0.0478655	0.0589035	0.0332399	0.0548434	0.0437705	0.033027739992727984	0.0267992	0.021097092263630216	0.0176365	0.0151174	0.012920810443089467	0.012300565052245848	0.014721352996596682	0.0126487	0.011906301526848514
37000	0.00463728	0.00498949	0.00598927	0.00608072	0.00696356	0.00723415	0.00760133	0.00590381	0.00659447	0.00743758	0.0069644	0.00787469	0.00769906	0.00752319	0.00775657	0.00790254	0.00822033	0.00794258	0.00815075	0.00944172	0.00960832	0.00807947	0.0088694	0.00735717	0.00810102	0.0101627	0.011793028266434264	0.0100707	0.011284265746784016	0.013365552926352185	0.0176049	0.019080722591017726	0.017901214639973222	0.0269881	0.0317919	0.0397805	0.0548434	0.0370203	0.0560063	0.0446662	0.0356839	0.0249451	0.019609	0.0181212	0.015055112674816509	0.014058967560234965	0.015759793895347648	0.013629730531138813	0.012911795731082578
38000	0.00612357	0.00498752	0.00571546	0.00684216	0.00783193	0.00684929	0.00831599	0.00654056	0.00673173	0.0077173	0.00686275	0.00761101	0.0073615	0.0079445	0.00762451	0.00852598	0.00809438	0.00805105	0.00808706	0.0096301	0.00808975	0.00765548	0.00746698	0.00869384	0.00912329	0.00867285	0.00962515	0.010527637756610291	0.010805048408325591	0.012250237468827668	0.0140069	0.0165696	0.015096921624110481	0.017672113000839932	0.023973503975384943	0.0316271	0.0437705	0.056006340782731596	0.026455552382733585	0.055917500254877794	0.051923219200305896	0.0301298	0.0237604	0.019527465808470888	0.018062328985100254	0.016044411532228485	0.0145621	0.013738829311723797	0.0124935
39000	0.00520158	0.00552431	0.00582382	0.00701585	0.00650803	0.00691493	0.00667364	0.00783096	0.00726657	0.00813014	0.00784791	0.00799528	0.00869584	0.00770851	0.00818214	0.00865158	0.00788265	0.00816672	0.00828373	0.00887717	0.00828045	0.00782468	0.00681481	0.00748152	0.00730908	0.00840844	0.00833526	0.00915553	0.010266853933866636	0.011333025901792774	0.013459155027882738	0.013400378390545404	0.0157503	0.0167377	0.020516120447529637	0.025948888127871984	0.0330278	0.0446662	0.055917520271249174	0.017634932385028904	0.0667375	0.040350883556249044	0.028042898282981742	0.020415778721585034	0.022175954349495958	0.0180189	0.0154245	0.0150377	0.014504383493478639
40000	0.00422816	0.00448794	0.00497926	0.0056275	0.00609103	0.00643675	0.00700009	0.0057625	0.00672907	0.00673068	0.00661984	0.00697088	0.00668998	0.00669485	0.00701622	0.00707303	0.00776296	0.00762102	0.00776226	0.00734618	0.00842935	0.00727251	0.0084302	0.00573212	0.00727743	0.00907243	0.011881191928178967	0.00867583	0.00956528	0.011635680204727158	0.015973570897482383	0.014543522565582744	0.013918459790217686	0.0189685	0.020548992750579313	0.020241038718210563	0.0267993	0.0356839	0.051923269009450365	0.0667375	0.0342008	0.0516741	0.0363553	0.024379160176155743	0.021416390626988482	0.017995189078576918	0.022446826696029005	0.017372667615095642	0.014201565798027813
41000	0.00542322	0.0046713	0.00546112	0.00666087	0.00734136	0.00634155	0.00620973	0.00648635	0.00749431	0.007117	0.00708718	0.00753352	0.00784904	0.00792286	0.00840005	0.00824929	0.00861824	0.00829984	0.00846398	0.00880823	0.00858354	0.00836291	0.00831642	0.00925371	0.00818926	0.011138945030297113	0.009939	0.00861152	0.00928348	0.00968876	0.011043436657366863	0.012219026168751016	0.012428436180277874	0.013496204354988188	0.016058593236284165	0.017933922873190337	0.021097117370877886	0.024945167691610558	0.0301298	0.040350890365203125	0.051674080985930716	0.0226853	0.0569093	0.034367428337034225	0.029615722563400875	0.024048099541864303	0.0210978	0.0183034	0.0150436
42000	0.00588281	0.00526062	0.00607142	0.00722889	0.00713238	0.00711445	0.00631605	0.00633188	0.00695738	0.00685845	0.00657388	0.00765579	0.00750531	0.00732458	0.00806724	0.00828805	0.00805097	0.0079455	0.00815326	0.00827773	0.00870854	0.00815485	0.00774127	0.00922453	0.00810626	0.0117277	0.00831519	0.00807864	0.00894234	0.011196920540450551	0.011201351013744207	0.012208216343258098	0.0113038	0.012756025892737647	0.014861563726953726	0.0155004	0.017636495902874295	0.019609	0.0237604	0.028042903094867785	0.0363553	0.0569093	0.028793137062663576	0.050074	0.041901799668830245	0.028320887823597627	0.0273065	0.021488689127784677	0.0172589
43000	0.00550426	0.00536924	0.00611426	0.00722298	0.00701377	0.00710487	0.00739736	0.00672888	0.00742519	0.00758953	0.00725868	0.00768888	0.00787944	0.00798909	0.00728674	0.00907053	0.00799834	0.00868366	0.00813267	0.00785409	0.00844478	0.00803513	0.0070846	0.00829602	0.00796652	0.00949234	0.00663378	0.0076628	0.00809318	0.00889381	0.00986454	0.011544995950406822	0.011631332961032482	0.011092678772234701	0.012506399488962141	0.013632443558554457	0.015117419716327195	0.018121181832485227	0.0195275	0.0204158	0.0243792	0.0343674	0.050074	0.029548131296041353	0.0628897	0.0433215	0.0358179	0.025327509808651796	0.0182621
44000	0.00464163	0.00507282	0.00525243	0.00593846	0.00627164	0.00613035	0.00713438	0.00590319	0.00615385	0.00694015	0.00743191	0.00745419	0.00713862	0.00646551	0.00731495	0.0075984	0.00736492	0.00781827	0.00689387	0.00811261	0.00761831	0.00747001	0.00845533	0.00762434	0.00800754	0.0102498	0.00845594	0.0075757	0.00688904	0.0110558	0.011774082483340984	0.00976018	0.010210132541029896	0.014345	0.012642528300851065	0.011654173108318136	0.0129208	0.015055136389071896	0.0180624	0.022175976113699484	0.021416398647470407	0.029615746538590337	0.041901833357841305	0.0628897	0.03311	0.0496129	0.0572459	0.0352189	0.022433251551647226
45000	0.00489341	0.00548167	0.00589681	0.00706377	0.00704267	0.00747066	0.00760666	0.00611899	0.00632822	0.00691894	0.00747577	0.00723584	0.00755592	0.0059309	0.00704616	0.00720725	0.00750578	0.00788854	0.00758793	0.0098012	0.0086135	0.00795694	0.010245062385213572	0.00808788	0.00724772	0.010322975009191734	0.00964266	0.00765191	0.00799064	0.011584695114650125	0.011715993307497495	0.010471866427282175	0.0105365	0.013897782526125451	0.012577997573187713	0.010829890385781197	0.012300576912547942	0.014059	0.016044416407912543	0.018018871301974364	0.017995177077541006	0.024048094045216063	0.028320881299609624	0.0433215	0.0496129	0.0298701	0.054729424939970996	0.0400285	0.0245297
46000	0.00647473	0.00615612	0.0062752	0.00730293	0.00763253	0.00717705	0.00761571	0.0079569	0.00771135	0.00799107	0.00633094	0.00763614	0.0073077	0.00867373	0.00811867	0.00774168	0.00808357	0.00866024	0.00782747	0.0076469	0.00666972	0.00822584	0.00515039	0.00945369	0.0064986	0.00565	0.00574627	0.00857945	0.00873384	0.00748995	0.00814705	0.010374663598636346	0.0115182	0.00846378	0.011468246210880079	0.014618823490848861	0.014721377659304726	0.0157598	0.014562139230994984	0.015424559556773824	0.022446827686469033	0.0210978	0.0273065	0.0358179	0.0572459	0.054729463367505116	0.00549885	0.0493711	0.0298627
47000	0.00591535	0.00538271	0.00588437	0.00648633	0.00664206	0.00690686	0.0072641	0.00651996	0.00678146	0.00747198	0.00612301	0.0072927	0.00691824	0.00785771	0.00696261	0.00722473	0.00744844	0.00712789	0.00746524	0.00836366	0.00747919	0.00726057	0.00692932	0.00668846	0.00694363	0.00797172	0.00756344	0.00797465	0.00824473	0.0088474	0.00908736	0.00958221	0.010738665905405976	0.0108485	0.010514815823766194	0.011612314537870717	0.012648764918608594	0.013629753927202845	0.013738849756672257	0.0150377	0.0173727	0.0183034	0.0214887	0.025327528236707638	0.0352189	0.040028556142487834	0.0493711	0.034752683246285054	0.0508673
48000	0.00546366	0.00590253	0.00565579	0.00641949	0.00680974	0.00709018	0.00800839	0.00702285	0.00753038	0.00788432	0.0072612	0.00784317	0.00864302	0.0080091	0.00763016	0.00801709	0.00765433	0.00835233	0.00769106	0.00833123	0.00791842	0.00790648	0.00734061	0.00700125	0.00711628	0.0088847	0.00770186	0.00823008	0.0088565	0.00886333	0.00960254	0.0101677	0.00898308	0.00976176	0.00962643	0.010929256753026181	0.0119063	0.012911810512800104	0.012493468871742852	0.014504391511053656	0.014201565004472595	0.015043568739822825	0.0172589	0.018262086221765693	0.0224332	0.024529702439542396	0.0298627	0.050867261466066266	0.018853760660807517
49000	0.00446277	0.00544769	0.00550077	0.00799726	0.00659119	0.00710997	0.00667922	0.00647143	0.00728809	0.00726415	0.00666311	0.00768289	0.00710906	0.00756906	0.00737907	0.00749528	0.00762036	0.00749912	0.00717133	0.00776876	0.00712399	0.00784295	0.00622959	0.00840841	0.00660231	0.00749308	0.00703025	0.0075007	0.00804517	0.00862343	0.00790714	0.00915301	0.0110117	0.00877228	0.00925344	0.010199292972264466	0.011508516986593508	0.0123204	0.0114213	0.012289114446409824	0.014674980581164853	0.014619714906572757	0.015670826777458943	0.017324536400623286	0.021002991163952232	0.022140152127526094	0.021970724330540353	0.0391291	0.051935769747875206
50000	0.00595701	0.00544272	0.0053787	0.00687429	0.00653996	0.00698109	0.00684529	0.00651415	0.00678359	0.00700912	0.00753038	0.00739175	0.00716834	0.00765665	0.00758477	0.00793493	0.00748564	0.00804812	0.00757463	0.00829812	0.00823251	0.00727734	0.00730681	0.00923299	0.00790239	0.00931582	0.00801437	0.00730893	0.00756286	0.00758584	0.00856872	0.00900742	0.00953257	0.00986999	0.0090414	0.00998182	0.010837154340410752	0.010826358050978138	0.012231720739056673	0.012166534415440772	0.011844976483145532	0.013019778973891442	0.0141251	0.015045528681163583	0.015788299696186555	0.0171092	0.0215024	0.028089863764184743	0.036150739022472615
51000	0.00508841	0.00527397	0.00548404	0.00652041	0.00613572	0.00640354	0.00672358	0.0072683	0.00739967	0.00729482	0.00651458	0.00700445	0.00742257	0.00695256	0.00730332	0.00683755	0.00740646	0.00769893	0.00746312	0.00689062	0.00670207	0.00728	0.00747979	0.00781123	0.00829472	0.00698298	0.00751265	0.00843993	0.00843283	0.00819551	0.00905657	0.00928753	0.00975528	0.010397818365444476	0.00975592	0.0104744	0.0114797	0.0112766	0.011788463206848525	0.010901651530734727	0.013037211564320332	0.012726467108661457	0.0140009	0.014009491021718386	0.0167573	0.01608	0.019287560134289117	0.025383230186159622	0.027488237235178705
52000	0.00606	0.00569627	0.00551653	0.00694444	0.00651773	0.00662683	0.00598069	0.00760026	0.00765022	0.00780413	0.00645653	0.00763673	0.00875906	0.0089914	0.00748984	0.00724142	0.00724295	0.00862694	0.00728813	0.00798572	0.00670884	0.00754252	0.00472079	0.009085	0.00701074	0.0057469	0.00604294	0.00800196	0.00788121	0.0065673	0.00749235	0.00791323	0.00919929	0.00646608	0.00786822	0.010510161485528904	0.010287508608617903	0.011058375403164882	0.0102398	0.00996098	0.012295868823871497	0.010827157477793123	0.011797249705779606	0.011705923491658932	0.014636454857233668	0.015021737385630523	0.010623845886250805	0.015202563851965898	0.018059026809253777
53000	0.00655298	0.00518102	0.00503123	0.00566322	0.00652998	0.00690653	0.0071253	0.006366	0.00598785	0.00606608	0.00704444	0.00655204	0.0066192	0.00684763	0.00678417	0.00704095	0.00781259	0.00733383	0.00687309	0.00699707	0.00854206	0.0072977	0.00788204	0.00742883	0.00768745	0.00845084	0.00918896	0.0065756	0.00747505	0.00818535	0.00948096	0.00855356	0.00814778	0.010846970571436415	0.00966026	0.00826039	0.0090435	0.010074532503862381	0.010368316886571785	0.0100985	0.00929571	0.011096975756351997	0.010849391155541545	0.011279593556438003	0.011000826922825271	0.0111295	0.014630138972895855	0.014324735293928298	0.015132359417922472
54000	0.00586371	0.00523444	0.00578016	0.00714703	0.00667882	0.00607478	0.00721375	0.0066997	0.00641611	0.00763906	0.00730069	0.00746548	0.00710052	0.0068779	0.00781407	0.0080097	0.00722373	0.00764034	0.00744765	0.00737542	0.00773538	0.00710977	0.00583764	0.00777642	0.00633959	0.0076081	0.00638477	0.00686567	0.00789283	0.00760069	0.00697434	0.00822457	0.00782464	0.00839576	0.0073935	0.00875404	0.00912578	0.00973056	0.00920945	0.00933603	0.010404604029938029	0.0103611	0.010956935153377374	0.010832704197192929	0.011249315134629984	0.0117874	0.010579843004142385	0.013253755143129462	0.0153456
55000	0.00483966	0.00413673	0.00530805	0.00616616	0.00627965	0.00614046	0.006369	0.00569838	0.00615729	0.00673838	0.00622368	0.00681358	0.00621193	0.00639047	0.00657334	0.00666169	0.00667879	0.00696412	0.00658973	0.00739664	0.006427	0.00606896	0.00695565	0.00780741	0.00533509	0.00684282	0.00655513	0.00673624	0.00698806	0.00837204	0.00903046	0.00787934	0.00777614	0.00852496	0.00818431	0.00795839	0.00822904	0.00820445	0.00969434	0.00920495	0.00954029	0.010238608061787825	0.00990319	0.010706774492934147	0.010722051992487568	0.010550762000899947	0.011721742665067088	0.012317715117154786	0.014287317943287439
56000	0.00500177	0.00465751	0.00500505	0.00588903	0.0056991	0.00595501	0.00779884	0.0052189	0.00558039	0.00542889	0.00694673	0.00700117	0.00623896	0.00547343	0.00563434	0.00617795	0.00713382	0.0068331	0.00579532	0.00746212	0.00681883	0.0061083	0.00813793	0.00636606	0.00581324	0.00691324	0.00873472	0.00637635	0.00661346	0.00935136	0.00984911	0.0081411	0.00736947	0.010337057251064997	0.00849003	0.0076152	0.00762583	0.00771615	0.00919472	0.00972743	0.0086609	0.010050180177521796	0.00954712	0.010175809347424592	0.00884075	0.010451804679403659	0.01388	0.011678755029043362	0.013363438906573138
57000	0.00451064	0.00464259	0.00535704	0.00734251	0.00650726	0.00639113	0.00715894	0.00629374	0.00671886	0.00710391	0.00694781	0.00738035	0.00693535	0.00678651	0.00625002	0.00695981	0.00716847	0.00776329	0.00639375	0.00768638	0.00621899	0.00658246	0.0059346	0.00742549	0.0062687	0.00712766	0.00658045	0.00719817	0.00749526	0.00617591	0.0074657	0.00762376	0.00755741	0.00763807	0.00770371	0.00815482	0.00918917	0.00824008	0.00833833	0.00952662	0.00975772	0.00941456	0.010255691297533601	0.010516307167761474	0.010244773743201515	0.010289685612036836	0.010337533699750495	0.011425208743320207	0.012409935756159262
58000	0.00533973	0.00475563	0.00508087	0.00598903	0.0064369	0.00684406	0.00742009	0.00546994	0.00611766	0.00617982	0.00640825	0.00682763	0.00592061	0.00629972	0.00637569	0.00630513	0.00605871	0.00578683	0.00647986	0.00748475	0.00683925	0.00573067	0.0065347	0.00611387	0.0054571	0.00690853	0.00685013	0.00644662	0.00607619	0.00813586	0.0088651	0.00765161	0.00726456	0.00935382	0.00776731	0.006076	0.00728131	0.00739337	0.00925618	0.00914127	0.00783967	0.00960983	0.00937777	0.00910819	0.00838293	0.00950463	0.010215260904321065	0.010395906798503985	0.012335769311495657
59000	0.00556721	0.00489633	0.00563855	0.00680197	0.00686875	0.00642183	0.005974	0.0073212	0.00712321	0.00749458	0.00620205	0.00677593	0.00732036	0.0076063	0.00739306	0.00670934	0.00736145	0.00749102	0.00625805	0.00690073	0.00671667	0.00696458	0.00465553	0.00874383	0.0063416	0.00609054	0.00550183	0.00647094	0.00650667	0.00676006	0.00670683	0.00689849	0.00882515	0.0065711	0.0078276	0.00915109	0.00918781	0.00928148	0.00867434	0.00775059	0.00968852	0.00923315	0.00969932	0.010280746870284439	0.011091117488173442	0.010984181404399688	0.00821278	0.010332699385318864	0.010601878678835257
60000	0.0041196	0.0048619	0.00516794	0.00625192	0.00592923	0.00692444	0.00668985	0.00545929	0.00625664	0.00666043	0.00619862	0.00664886	0.00632389	0.00683134	0.00636045	0.00673237	0.0066696	0.0066715	0.00658389	0.00713519	0.00678647	0.00613725	0.00605613	0.00686952	0.00615242	0.00629682	0.00667774	0.00629283	0.00694701	0.00683402	0.00796182	0.00765915	0.00789152	0.00712504	0.00719337	0.00804363	0.00780004	0.00826511	0.00862155	0.00857189	0.00898843	0.00907462	0.00913413	0.00943859	0.00945307	0.00919947	0.010467313596011787	0.010153005251608177	0.010779580691729834
61000	0.00496262	0.00410373	0.00529351	0.00587819	0.00622406	0.00608966	0.00657614	0.00479586	0.00615035	0.00642054	0.00665728	0.00644419	0.00620205	0.0055386	0.00588608	0.00646822	0.00680321	0.00636883	0.00595538	0.00672633	0.00655103	0.00574804	0.00672168	0.00588955	0.00547191	0.00692083	0.00826911	0.00620634	0.00630409	0.00750956	0.00865428	0.00758438	0.00717728	0.00954517	0.00801202	0.00709542	0.00770435	0.00739381	0.00802996	0.00833082	0.00769432	0.00866352	0.00793384	0.00908283	0.00852996	0.0088251	0.010080164788443122	0.00994252	0.010147685370542251
62000	0.00430249	0.00487691	0.00507277	0.00585062	0.00600089	0.0063119	0.00726641	0.00596587	0.00624838	0.00647022	0.00588247	0.00642685	0.00664334	0.00657762	0.00638535	0.00679471	0.00641055	0.0067897	0.00656846	0.00605356	0.00648177	0.00621251	0.00525232	0.00516402	0.00533422	0.00553056	0.00615127	0.00643762	0.00627773	0.00632983	0.00746107	0.00741964	0.00702136	0.00758256	0.00678958	0.00747455	0.00771567	0.00745562	0.00777865	0.00813873	0.00798214	0.00865369	0.00879068	0.00907805	0.00878405	0.00917957	0.00873779	0.0092103	0.00995013
63000	0.00465702	0.00434393	0.00509104	0.00616387	0.005835	0.00621348	0.00593158	0.00518427	0.00580059	0.00596456	0.0057212	0.00631997	0.0054237	0.00583426	0.0059209	0.00716103	0.00696711	0.00625514	0.00610349	0.00603336	0.00702509	0.00594426	0.0071853	0.00621431	0.00555588	0.00703704	0.00649729	0.00551873	0.00591784	0.00781311	0.00787958	0.0066974	0.00788639	0.00862284	0.00799181	0.00719959	0.00733888	0.00645004	0.00796326	0.00860342	0.00797628	0.00837752	0.0077929	0.00864401	0.00749381	0.00768221	0.010244715429835856	0.00930483	0.0097942
64000	0.0057059	0.00464555	0.005858	0.00608575	0.00616332	0.00613993	0.00690826	0.0055919	0.00584632	0.00651834	0.00572465	0.00690351	0.0058996	0.00658978	0.00567337	0.00671489	0.00642527	0.00637383	0.00603124	0.00712294	0.00647288	0.00564753	0.00537137	0.0058182	0.00541586	0.00627328	0.00518791	0.00601677	0.00653976	0.00674821	0.00748361	0.0072905	0.00781232	0.00847696	0.00674138	0.0072865	0.00720915	0.00808027	0.00784136	0.00821962	0.00827488	0.00888168	0.00819665	0.00814733	0.00829845	0.00881465	0.00874478	0.00888884	0.010241379976744727
65000	0.0045129	0.00463595	0.00526164	0.0051736	0.00563779	0.00583008	0.00659298	0.004916	0.00566642	0.00603596	0.00634849	0.0062925	0.00646914	0.00575277	0.00617338	0.00618175	0.00629451	0.0062929	0.00595272	0.00739119	0.00688658	0.00583319	0.00657519	0.00482116	0.00525069	0.00724039	0.00718519	0.00550187	0.00685394	0.00766696	0.00828669	0.00711821	0.00669826	0.00900735	0.0075032	0.00663885	0.00652363	0.00662632	0.00769313	0.0085743	0.00712661	0.00813206	0.00788854	0.00831175	0.00719312	0.0075961	0.010753567251746286	0.00900163	0.010691121085732787
66000	0.00477349	0.00431394	0.00559272	0.00608683	0.00592419	0.00596595	0.00613223	0.00601007	0.00621878	0.00602327	0.00699938	0.0064206	0.0059273	0.0055637	0.00577864	0.00697507	0.00643483	0.00668237	0.0064641	0.0076831	0.00749451	0.00552006	0.00646628	0.00675595	0.00590247	0.00718006	0.00636091	0.0058759	0.00663307	0.0069753	0.00817737	0.00674404	0.00730922	0.00808439	0.00727852	0.00654507	0.00712013	0.0082296	0.00728572	0.00817214	0.00731421	0.00838208	0.00841043	0.00873005	0.00801058	0.0085699	0.00962486	0.00907913	0.00928702
67000	0.0049032	0.00454316	0.00555764	0.00600985	0.00631988	0.00630636	0.00669813	0.00633871	0.00609588	0.00639788	0.00618936	0.0059874	0.00643781	0.00572615	0.00636054	0.00683964	0.00686717	0.00708544	0.00692654	0.00648883	0.00631441	0.0065202	0.00609251	0.00768081	0.00595887	0.00711999	0.00693987	0.00594337	0.00655755	0.00708253	0.00813542	0.00753279	0.00830372	0.00832044	0.00707988	0.00693249	0.00739347	0.00737475	0.00811324	0.00769194	0.00717622	0.00842094	0.00836227	0.00876237	0.00831839	0.00796007	0.00888273	0.00904031	0.00983511
68000	0.00473377	0.00444311	0.00544562	0.00606666	0.00597788	0.00617165	0.00650708	0.00560408	0.00568805	0.00625339	0.00644123	0.00658781	0.00652662	0.00629679	0.00710148	0.00693181	0.00658319	0.00690012	0.006597	0.00681136	0.00724764	0.00666182	0.00648255	0.00593039	0.00595359	0.00791912	0.00694167	0.00622826	0.00674407	0.00798992	0.00777579	0.00710586	0.00691114	0.00769993	0.00723614	0.00698729	0.00705971	0.00740535	0.00785941	0.00835819	0.00782926	0.00811519	0.0083337	0.00824737	0.00729941	0.00845215	0.00908115	0.00905084	0.00911742
69000	0.0059434	0.00433651	0.00512132	0.00610741	0.00667464	0.00619002	0.00658379	0.00602377	0.00576122	0.00606909	0.0058595	0.00675146	0.00635793	0.0064732	0.00602538	0.00642556	0.00690455	0.00728252	0.0068132	0.00638287	0.00672552	0.0060577	0.00655421	0.006003	0.00649072	0.00621245	0.00671698	0.00670962	0.00624625	0.00692916	0.00675018	0.00764283	0.00755587	0.0071872	0.00653862	0.00678733	0.0073044	0.00745682	0.00713864	0.00818553	0.0079517	0.00810246	0.00802157	0.0080953	0.00829721	0.00804242	0.00872253	0.00870586	0.00955448
70000	0.00426848	0.00513005	0.00506952	0.00718234	0.00609164	0.0065168	0.00728178	0.00578065	0.0058176	0.00623986	0.00667603	0.0063468	0.00569159	0.00575676	0.00628068	0.00655467	0.00684457	0.00641159	0.00710962	0.00642291	0.00726173	0.00606883	0.00736334	0.00651916	0.00593236	0.00708284	0.00684869	0.00648356	0.00645329	0.00777533	0.00684113	0.00795442	0.00747966	0.006464	0.00733518	0.00707912	0.00763379	0.00739135	0.00727769	0.00753759	0.00771781	0.00819383	0.00764154	0.00866335	0.00773941	0.00802807	0.00967933	0.00823482	0.00963243
71000	0.0045445	0.00470096	0.00474876	0.00629152	0.00588607	0.00643487	0.0062262	0.00625764	0.00579817	0.0063686	0.00564497	0.00634104	0.00645394	0.00651453	0.00636638	0.00663873	0.00670638	0.00637755	0.00663933	0.00623797	0.00525514	0.00668972	0.00538582	0.00598592	0.00632732	0.00534856	0.00720442	0.0063684	0.00634976	0.00637238	0.00753299	0.00722048	0.00737335	0.00756083	0.00736596	0.007697	0.00800905	0.00723068	0.0071736	0.0078118	0.00732769	0.0077723	0.00761185	0.00826234	0.00766906	0.00812942	0.00824817	0.00907803	0.00849557
72000	0.00510984	0.00468438	0.0056826	0.00529811	0.00569054	0.00577321	0.00720065	0.00489767	0.00621862	0.0061761	0.0062758	0.00652567	0.00642537	0.00613844	0.00587535	0.00684904	0.00635375	0.00613402	0.00630233	0.00619391	0.00645393	0.00623762	0.00634836	0.00602533	0.00545828	0.00694562	0.00696391	0.00610307	0.00639266	0.00683096	0.00782988	0.00685367	0.00764588	0.00854017	0.00737967	0.0065933	0.00730668	0.0070275	0.00763888	0.00785221	0.00688999	0.00828821	0.00788759	0.00834498	0.00785239	0.00766544	0.00882597	0.00874164	0.00909086
73000	0.00418491	0.00468406	0.00460576	0.00549244	0.00631258	0.00625532	0.00641952	0.00542546	0.005759	0.0060147	0.00663819	0.00649993	0.00612718	0.00635273	0.00633532	0.00655114	0.00617494	0.00664791	0.00605151	0.00720325	0.0065677	0.00597194	0.0062188	0.00657845	0.00594867	0.00693051	0.0063353	0.00577343	0.00657775	0.00740314	0.0075059	0.00739168	0.00752515	0.00795557	0.00797037	0.00715599	0.00680261	0.00732064	0.00783472	0.00763375	0.00690364	0.00794831	0.00755282	0.00787169	0.00742452	0.00790696	0.00889211	0.00853752	0.00935716
74000	0.00526946	0.00428121	0.00522426	0.00530852	0.00618574	0.00617946	0.00678541	0.00559354	0.00572558	0.00631202	0.00644945	0.00652808	0.00589126	0.00598968	0.00607905	0.00640239	0.00641147	0.00636884	0.00603313	0.00607531	0.00614964	0.00555274	0.00628385	0.00520224	0.00518875	0.00671495	0.0075312	0.00591049	0.00641752	0.0070442	0.00729855	0.00659753	0.00679871	0.00803626	0.00717622	0.00607665	0.00690735	0.00683266	0.00771857	0.0077334	0.0069099	0.0076614	0.00810579	0.00775648	0.00759319	0.00749023	0.00964303	0.00822684	0.0089138
75000	0.00630249	0.00421525	0.00476996	0.00540333	0.00589225	0.0060662	0.00623311	0.005974	0.00605492	0.00690753	0.0066554	0.0063167	0.00638581	0.00604529	0.00641054	0.00688144	0.00695767	0.00620598	0.00618633	0.0072471	0.00749391	0.00631863	0.00712522	0.00527227	0.00517805	0.0077029	0.0084683	0.00595229	0.00674804	0.0079644	0.00967852	0.00689908	0.00750956	0.00883679	0.00787956	0.00656555	0.00695156	0.00752309	0.00769475	0.00768619	0.00676135	0.00836619	0.00780949	0.00850494	0.00732753	0.00720196	0.010842827098198728	0.0084417	0.00878101
76000	0.00495336	0.00435764	0.00496987	0.0057662	0.00620226	0.00586807	0.00669556	0.00568645	0.00606216	0.00592496	0.00611674	0.00659968	0.00672476	0.00668963	0.00598581	0.00639151	0.00698309	0.00689656	0.00632981	0.00667749	0.00615614	0.00629514	0.00667259	0.0063808	0.00608967	0.0076971	0.00713489	0.00540281	0.00694761	0.00756378	0.00752575	0.00667966	0.0071084	0.00806867	0.00756276	0.00698979	0.00727653	0.00714566	0.00728185	0.00772423	0.00742963	0.00804576	0.00749382	0.00789289	0.00777144	0.00730481	0.00869442	0.00826472	0.00857359
77000	0.00590392	0.00500128	0.00560329	0.00678779	0.00653876	0.00539089	0.00545905	0.00709039	0.00687102	0.00753435	0.0064723	0.0067589	0.00713001	0.00734648	0.00707452	0.00736797	0.00679784	0.0074307	0.00647796	0.00568453	0.00538145	0.00581483	0.00494397	0.00718777	0.00651348	0.00506269	0.00359459	0.00654806	0.0065937	0.00628728	0.00550412	0.00630518	0.00841379	0.00464898	0.00600843	0.00835831	0.00791514	0.0086531	0.00779974	0.00739628	0.00913797	0.00771421	0.00876637	0.00726026	0.0095934	0.00880856	0.00547214	0.00824427	0.00856075
78000	0.00645467	0.00512424	0.00553631	0.00563778	0.00615344	0.00583794	0.00613971	0.00669676	0.00630602	0.00653428	0.00625361	0.00654729	0.00641159	0.00599328	0.00664971	0.0068395	0.00675827	0.00634307	0.0064953	0.00661167	0.00580982	0.00618332	0.00544618	0.00611545	0.00586585	0.00569887	0.00636356	0.00592463	0.0060957	0.00498734	0.00658444	0.00733061	0.00659869	0.0070941	0.00671362	0.00724708	0.00763737	0.00761394	0.0068532	0.00738638	0.00854242	0.00764926	0.00829131	0.00781873	0.00776443	0.00805098	0.0082174	0.00815756	0.00878961
79000	0.00414718	0.00518682	0.00511699	0.00582065	0.00593386	0.00605049	0.00620837	0.00607059	0.00640226	0.00612187	0.00599688	0.00662846	0.0066411	0.00670072	0.00658185	0.00673212	0.00737019	0.00651799	0.00666193	0.0074814	0.0067607	0.00632334	0.00562834	0.00675606	0.00637481	0.00647281	0.0075612	0.00626181	0.00667981	0.00601328	0.00756045	0.00687794	0.00691196	0.0075064	0.00663813	0.00702178	0.0076817	0.00749905	0.00725522	0.00738051	0.00795426	0.00797918	0.00729874	0.00847518	0.00763425	0.00827543	0.0087001	0.00847276	0.00869089
80000	0.00480597	0.004831	0.00517924	0.00656907	0.00659772	0.00608961	0.00587361	0.00672749	0.00616663	0.00686483	0.00589285	0.00656167	0.00653051	0.00629001	0.0067112	0.00678826	0.00717389	0.00730984	0.0071244	0.00733686	0.00668194	0.0064608	0.00609036	0.0074956	0.00519308	0.00731932	0.00662331	0.00571458	0.0065783	0.00729473	0.0070078	0.00711117	0.00734932	0.00778572	0.00693545	0.00664117	0.00711902	0.00756724	0.00792443	0.00800057	0.00754985	0.00811543	0.00774561	0.00815413	0.00739413	0.00678661	0.00884801	0.00849002	0.00909627
81000	0.00448097	0.0042864	0.005232	0.00627201	0.00564189	0.00570083	0.0072985	0.00569092	0.0068435	0.00673399	0.00586893	0.00598733	0.00673194	0.00682788	0.0058071	0.0065959	0.00640223	0.00731807	0.00658671	0.00693597	0.00672557	0.00621544	0.0052999	0.00733978	0.00581897	0.00540212	0.00538779	0.00668714	0.00734192	0.00507898	0.00586349	0.00634911	0.00653907	0.00699756	0.00582117	0.0074304	0.00740505	0.00750288	0.00757009	0.00725815	0.00839252	0.00777363	0.00818231	0.00782971	0.00772445	0.00823492	0.00683065	0.00790954	0.00847056
82000	0.00531234	0.00444403	0.00509987	0.00565166	0.00608205	0.00586331	0.00643196	0.00588263	0.0060688	0.00624324	0.00621206	0.00679748	0.00644903	0.00605113	0.00625058	0.00683099	0.00660144	0.00659305	0.00661064	0.00683036	0.00610002	0.00607191	0.00582598	0.00706803	0.00604108	0.00626141	0.00625295	0.00605371	0.00643637	0.00596	0.00742738	0.00727722	0.00810665	0.00808895	0.00625459	0.00679343	0.00723127	0.00732074	0.00737824	0.00764188	0.00697261	0.00759732	0.00792747	0.00802512	0.00733062	0.00772386	0.00775676	0.00768398	0.00844156
83000	0.00433441	0.00443617	0.00513702	0.00537492	0.00579934	0.0058544	0.00683818	0.00494284	0.00586791	0.00600195	0.00586384	0.00612618	0.00625968	0.00595104	0.00673723	0.00610007	0.00660758	0.00618003	0.00582641	0.00575019	0.00622307	0.00534806	0.00502451	0.00542809	0.00597804	0.00600889	0.00566809	0.00588173	0.00617104	0.00616107	0.00668725	0.00729224	0.00777347	0.00645863	0.00558469	0.00633484	0.00661927	0.0066845	0.00655167	0.00769149	0.0067577	0.00776574	0.00774108	0.00710889	0.00788087	0.00797101	0.008854	0.00782866	0.00946433
84000	0.00524846	0.00423699	0.00301648	0.00472639	0.00704538	0.00612136	0.00477364	0.00455221	0.00566705	0.00645902	0.00740097	0.0061382	0.00659725	0.00410213	0.00684586	0.00628389	0.00626202	0.00635169	0.00519036	0.00543572	0.00714817	0.00605354	0.00679404	0.00456724	0.00504283	0.00663249	0.00586045	0.00448033	0.00389266	0.00654535	0.00514918	0.00637054	0.00752017	0.00686665	0.00907967	0.00775935	0.00769089	0.00866907	0.00846821	0.0090382	0.00709871	0.00763892	0.00625423	0.00824495	0.00728412	0.0076233	0.00657125	0.00755142	0.00569771
85000	0.00449911	0.00472319	0.00521797	0.00652777	0.0062341	0.00549421	0.00541382	0.00692651	0.00657386	0.00665029	0.00462551	0.0060882	0.0064266	0.0077624	0.00617811	0.00573562	0.00604367	0.00653	0.00626658	0.00663978	0.00513155	0.00554626	0.00341986	0.00525933	0.0054446	0.00443694	0.0038532	0.00653149	0.00578347	0.00471486	0.00598823	0.00643028	0.00761023	0.00644855	0.0055178	0.00832312	0.00742158	0.00676522	0.00703498	0.00734868	0.00876249	0.00683651	0.00768194	0.00678673	0.00874851	0.00893378	0.00593323	0.00706977	0.00839557
86000	0.0059379	0.0048969	0.00469089	0.00512991	0.00637071	0.00626297	0.00604186	0.00584556	0.00602748	0.00561448	0.00590556	0.00664402	0.00533164	0.00489543	0.00600309	0.0061345	0.00571634	0.00533005	0.00586893	0.00733109	0.0065681	0.00606383	0.00619468	0.00542524	0.00559747	0.00653005	0.00688732	0.00467799	0.00602855	0.00742933	0.00744247	0.00658174	0.00626195	0.00823397	0.00654589	0.00579414	0.00613833	0.00653534	0.00706638	0.00775961	0.00645157	0.00742037	0.00699169	0.00716783	0.00645249	0.00741652	0.00879277	0.00807307	0.00824891
87000	0.00516051	0.00419395	0.00491851	0.0054617	0.00576974	0.00517717	0.00615085	0.00591841	0.00585972	0.00559561	0.00509419	0.00602152	0.00609139	0.00599959	0.00534806	0.00593218	0.0061172	0.00581048	0.00537856	0.00659091	0.00482817	0.00536029	0.00455283	0.00476895	0.00467899	0.0045456	0.0050019	0.00606234	0.00487858	0.0046632	0.00647913	0.00570381	0.00756562	0.00620115	0.00547319	0.00769978	0.00665976	0.00600631	0.00692612	0.00689515	0.0067397	0.00625758	0.00690267	0.00693778	0.00703517	0.00804506	0.00683163	0.00696821	0.00850082
88000	0.00354301	0.00455455	0.0047457	0.0049598	0.00573602	0.00618981	0.00705367	0.00505214	0.00501393	0.00670209	0.00590763	0.00536964	0.00516593	0.0056921	0.00456577	0.00544724	0.00633353	0.00561617	0.00576372	0.00654722	0.0065264	0.00529556	0.00611298	0.00383551	0.00517178	0.006563	0.00724516	0.00568807	0.00647727	0.00609731	0.00757085	0.0066487	0.00686433	0.00783036	0.00701152	0.00590466	0.00614177	0.00584801	0.00684552	0.00736975	0.00617369	0.00747324	0.00718285	0.00734767	0.00702765	0.00659917	0.00877788	0.00674882	0.00794226
89000	0.00539647	0.00475708	0.00455653	0.00527788	0.00556004	0.00604577	0.00551873	0.00456285	0.00547589	0.00587532	0.00616942	0.00590825	0.00605132	0.0055969	0.00638976	0.00616798	0.0060709	0.00572509	0.00560306	0.00656823	0.00632229	0.00549824	0.00550293	0.00510019	0.00452374	0.00627976	0.00616391	0.00461212	0.0058769	0.00686297	0.00663673	0.00599888	0.00600841	0.00670641	0.00665031	0.00572581	0.00627222	0.00690218	0.00670984	0.00726112	0.00640999	0.00738141	0.00706565	0.00714261	0.00670454	0.0065915	0.00756978	0.00714345	0.00811603
90000	0.00375639	0.00545272	0.00568149	0.00635144	0.00630501	0.00505734	0.0059734	0.00722624	0.00628218	0.00667726	0.00517218	0.00546553	0.00634627	0.00726697	0.00645693	0.00623768	0.00706082	0.00640176	0.00602654	0.00642446	0.00559579	0.00587442	0.00358154	0.00457399	0.00526033	0.00300863	0.00390375	0.00651764	0.00547034	0.00485085	0.00611698	0.00549168	0.00750406	0.004862	0.00599605	0.00823404	0.00738214	0.00700843	0.00757444	0.00634888	0.00746258	0.00674158	0.00745061	0.00692195	0.00834399	0.00923113	0.00620311	0.0072256	0.00799614
91000	0.00415082	0.00442522	0.0048123	0.00514096	0.00541168	0.00531079	0.00574332	0.00521601	0.00554874	0.00621364	0.00458235	0.00607381	0.00586574	0.00609304	0.00571408	0.00584531	0.00574959	0.00556726	0.0055451	0.00603209	0.00515113	0.00564548	0.00494735	0.00474361	0.00497649	0.00474637	0.00525191	0.00532134	0.00527125	0.00571352	0.0058311	0.00621404	0.00684948	0.00701496	0.00574746	0.00595881	0.00627522	0.00627152	0.00687012	0.00619701	0.0067082	0.00723858	0.00658251	0.0071457	0.0067847	0.00773113	0.00672649	0.0071772	0.0087578
92000	0.00423562	0.00440789	0.00474466	0.00518903	0.00568646	0.00556955	0.00632025	0.00540113	0.00499751	0.00553332	0.00577589	0.00601134	0.00562859	0.00527213	0.00610428	0.00607802	0.00601327	0.00607073	0.00530365	0.00661569	0.00576946	0.00568859	0.00639539	0.00488151	0.00499293	0.00665009	0.00599396	0.00494853	0.00498173	0.00650156	0.00717422	0.005532	0.00564185	0.00776504	0.00599829	0.0056402	0.00628922	0.00596221	0.00688961	0.0067858	0.00645812	0.00666007	0.00702172	0.00728437	0.00592437	0.00662434	0.0081211	0.00779274	0.00626298
93000	0.00430353	0.00501597	0.00584287	0.00597242	0.00562471	0.00562971	0.00692225	0.00589611	0.00624004	0.00629771	0.00606931	0.00564019	0.00598946	0.00540412	0.0057834	0.0060798	0.00586238	0.00611061	0.00582773	0.00553864	0.00442995	0.00526036	0.0042638	0.00416667	0.00462083	0.00457558	0.00615803	0.00531672	0.00582274	0.00558713	0.00671565	0.00639775	0.0062563	0.0064139	0.00588028	0.00592678	0.00695761	0.0066444	0.00660939	0.00657371	0.00724893	0.00754622	0.00696908	0.00749342	0.00707354	0.00741863	0.0063307	0.00706752	0.00747848
94000	0.00431252	0.00504266	0.00518561	0.00641559	0.00578529	0.0067121	0.00615199	0.00619333	0.00690704	0.00710581	0.00488691	0.00630891	0.00648674	0.00680752	0.00594997	0.00546384	0.00605356	0.00619333	0.00543773	0.00622348	0.00514118	0.00542786	0.00473661	0.00594962	0.00456973	0.00489401	0.00421003	0.00578714	0.00570549	0.00564696	0.0052347	0.0059642	0.00706153	0.0053053	0.00514238	0.00771614	0.00656078	0.00634714	0.00659944	0.00625272	0.00716716	0.00630545	0.00651352	0.0067759	0.0081878	0.00847354	0.00565934	0.0069555	0.00678047
95000	0.00416886	0.00414119	0.00473907	0.00552228	0.00528074	0.00534036	0.00540637	0.00546035	0.00544356	0.00551549	0.00579838	0.0054428	0.00609564	0.00543695	0.00551359	0.00556634	0.00568798	0.00532798	0.00578396	0.00568454	0.00630307	0.00503228	0.00599072	0.00532124	0.00526003	0.00609975	0.00612867	0.00473713	0.0055801	0.00742029	0.00717987	0.00622025	0.00583628	0.00727869	0.00606311	0.00564952	0.00570825	0.00640504	0.00690828	0.00673279	0.00615358	0.00707435	0.00632007	0.00670443	0.00637118	0.00632126	0.0082424	0.00713647	0.00693608
96000	0.00678499	0.0042197	0.00491209	0.00515805	0.00617098	0.00633882	0.00581466	0.00534484	0.00531851	0.00551273	0.00507203	0.00571585	0.00478715	0.00521718	0.00503475	0.00549495	0.00641214	0.00588197	0.00577329	0.00714402	0.00581907	0.00486374	0.00649097	0.0051882	0.00358287	0.00575458	0.00693354	0.00561983	0.0053456	0.00644936	0.00750574	0.00656413	0.00476437	0.0075246	0.00621685	0.00519532	0.00522166	0.00662859	0.00659052	0.00710377	0.00610566	0.00653142	0.00642605	0.00680738	0.00636838	0.00622382	0.00877064	0.00721121	0.00747083
97000	0.00473051	0.00487899	0.00503666	0.0058257	0.00595516	0.00588866	0.00625122	0.00533671	0.00570261	0.00584594	0.00503265	0.00579676	0.00530233	0.00568732	0.00512518	0.00539866	0.00551157	0.00489953	0.00537315	0.00643575	0.00563935	0.00550672	0.00499179	0.005041	0.00465974	0.00567992	0.00481835	0.0054579	0.0060601	0.00585061	0.00629371	0.00627317	0.00764814	0.00609611	0.00534138	0.00592504	0.00586944	0.00566503	0.00658734	0.0074667	0.00580731	0.00656121	0.00661603	0.0060692	0.00671691	0.0070202	0.00663435	0.00683223	0.00741037
98000	0.00545389	0.00488004	0.00517291	0.00613092	0.00582624	0.00604983	0.00682028	0.00606015	0.00560737	0.00558235	0.00596094	0.00600982	0.00597019	0.00570584	0.00552965	0.00586364	0.00626714	0.00583803	0.00604293	0.00713278	0.00605973	0.00571076	0.00633223	0.00710657	0.00586965	0.00691133	0.00611831	0.0056419	0.00623754	0.00797644	0.00747176	0.00631439	0.0061669	0.00703501	0.00584818	0.00575339	0.00621587	0.00630104	0.00631228	0.006516	0.00616281	0.00676652	0.00679503	0.00736373	0.00698165	0.00642933	0.00727601	0.00703428	0.00783954
99000	0.00585941	0.00518303	0.00536145	0.00696332	0.00644826	0.00639761	0.00567802	0.00626614	0.00647341	0.00713064	0.00522057	0.00605027	0.00654512	0.00580667	0.00585085	0.00638615	0.0059561	0.0063769	0.00580128	0.00716855	0.00555254	0.00640951	0.00538376	0.0071336	0.0057071	0.00568563	0.00593512	0.00651085	0.00685364	0.00488102	0.00443698	0.00677101	0.00689597	0.00526712	0.00563782	0.00676857	0.00637503	0.00729566	0.00684537	0.00667685	0.00630191	0.00698423	0.00620131	0.00619707	0.00745526	0.00794896	0.00654146	0.00680337	0.00689354
100000	0.00475908	0.00507511	0.00531333	0.00760424	0.00640083	0.00605508	0.00616814	0.00600529	0.00620222	0.00672913	0.00664049	0.00676345	0.00601984	0.00594203	0.00608395	0.00657869	0.00642036	0.00691209	0.00694959	0.00681083	0.00797839	0.00681887	0.00847387	0.00579448	0.00699926	0.0082355	0.00832331	0.00576544	0.00651806	0.00937535	0.00856711	0.00748393	0.0055371	0.00701691	0.00709774	0.00655783	0.00614949	0.00651727	0.006702	0.00756796	0.00523795	0.00746457	0.00668095	0.00788052	0.00648144	0.00672927	0.00922199	0.00845622	0.00731261
101000	0.00481706	0.00552392	0.00625584	0.00679818	0.00648302	0.00651175	0.00647749	0.00607011	0.00640792	0.00730515	0.00623625	0.0066799	0.00594511	0.0064452	0.00626777	0.00710782	0.00668863	0.00615198	0.00636002	0.00762427	0.00695982	0.00572553	0.00566537	0.0070352	0.00610833	0.007302	0.00600506	0.00585136	0.00700475	0.00614994	0.00614581	0.00636075	0.00740388	0.00652125	0.00680278	0.00679255	0.00660698	0.00662438	0.0067389	0.00713006	0.00688518	0.00666174	0.00749915	0.00707428	0.00766548	0.00726043	0.00693388	0.00739674	0.00744941
102000	0.00473056	0.00497957	0.00540035	0.00651792	0.00658045	0.00577023	0.00617781	0.00648435	0.00689143	0.00634755	0.00564569	0.00670756	0.00683263	0.00713557	0.00645158	0.0064748	0.00606521	0.00669314	0.00623058	0.00656556	0.00544885	0.00609915	0.00421301	0.00809312	0.00575977	0.00502717	0.0049527	0.00615878	0.00606755	0.00535687	0.00613236	0.00636102	0.00670513	0.00550535	0.00549488	0.00739398	0.00736588	0.00735843	0.00632431	0.00617457	0.00770859	0.00649925	0.00716159	0.00689744	0.00751035	0.00790856	0.00572297	0.00747675	0.00739224
103000	0.00385664	0.00504593	0.00515244	0.00631778	0.00539689	0.00554292	0.00605321	0.00509987	0.00543114	0.00547739	0.00558713	0.00591129	0.00587345	0.0050407	0.00586799	0.0059097	0.00581101	0.00570699	0.00574882	0.00652816	0.00629098	0.00556443	0.00596193	0.00547721	0.00544264	0.00617129	0.0059779	0.00561926	0.00575571	0.00633007	0.00660123	0.00576507	0.00596673	0.00745376	0.0057763	0.00535925	0.00591985	0.00568631	0.00660226	0.00604099	0.0063229	0.00660136	0.00684241	0.00644777	0.00594252	0.00650195	0.00689396	0.00602407	0.00695451
104000	0.00711848	0.00519001	0.00568456	0.00647907	0.00709503	0.00630377	0.00558866	0.00695771	0.00649004	0.00642658	0.00656847	0.00610606	0.00684133	0.00750467	0.0065705	0.00727966	0.00644406	0.00594855	0.0065437	0.00719224	0.00614085	0.00614227	0.00487408	0.00646745	0.00501969	0.00613426	0.00579687	0.00550713	0.00604547	0.00616636	0.00555077	0.00720076	0.00868343	0.00615485	0.00613384	0.00637691	0.00724898	0.0072158	0.00675688	0.00624637	0.00683646	0.00764373	0.00710837	0.00687475	0.00617363	0.0071294	0.00700264	0.00715421	0.00767002
105000	0.00438003	0.00506052	0.00552385	0.0056974	0.00627802	0.00619999	0.00633249	0.00599138	0.00619835	0.00622862	0.00582486	0.0065511	0.0061719	0.00572386	0.00646757	0.00662291	0.00639947	0.00648398	0.0058967	0.00628826	0.00565593	0.00584343	0.00529304	0.00566578	0.00605522	0.00556311	0.0059891	0.00555059	0.00580298	0.00478102	0.00658296	0.00647002	0.00611328	0.00564707	0.00585491	0.00616848	0.0064445	0.00645125	0.00635325	0.00651361	0.00630149	0.00678133	0.00699185	0.00671024	0.00706042	0.00677762	0.00676105	0.00671135	0.0076136
106000	0.00641907	0.00533245	0.00571782	0.00617633	0.00635912	0.00591922	0.00665079	0.00571223	0.00573434	0.00682764	0.0062259	0.00593649	0.00621288	0.00549688	0.0053748	0.00660005	0.00624982	0.00654799	0.00605556	0.00738146	0.00711855	0.00588347	0.00616102	0.00623401	0.0054114	0.00671121	0.00574952	0.00524307	0.00598973	0.00723295	0.00655243	0.00679521	0.00628459	0.0074277	0.00570924	0.00625069	0.00632769	0.0064972	0.00683352	0.00644078	0.00575391	0.00697359	0.00701742	0.00774038	0.00677165	0.00639567	0.00767505	0.00704835	0.00734628
107000	0.00542831	0.00488545	0.0056475	0.00586541	0.00676794	0.00571188	0.00610674	0.00595983	0.00609228	0.0062823	0.00544459	0.00642494	0.00592842	0.00537554	0.00610861	0.00622984	0.00606833	0.00648958	0.00622242	0.00591955	0.00558055	0.00601238	0.00548262	0.00612046	0.00616484	0.00554107	0.00536411	0.00578617	0.00586578	0.00538478	0.00594183	0.00606642	0.00678222	0.0053401	0.00512728	0.00597454	0.00642878	0.00650037	0.0062766	0.00632222	0.00603648	0.00699556	0.00677507	0.0070731	0.00620284	0.00670875	0.00686608	0.00656977	0.00696564
108000	0.00576647	0.005392	0.00591333	0.00573683	0.00627849	0.00667873	0.00663237	0.00544963	0.00545687	0.00556343	0.00633714	0.00617058	0.00630827	0.00510083	0.00627032	0.00615579	0.00595114	0.00610341	0.0066825	0.00659745	0.00619339	0.00633482	0.00675498	0.00618652	0.00566626	0.00707907	0.00786566	0.00546239	0.00539073	0.00802766	0.00667994	0.00626522	0.0059915	0.00792557	0.00712122	0.00533882	0.00637858	0.00590518	0.00620865	0.00632633	0.00622209	0.00687721	0.00614405	0.00738654	0.00566789	0.00749573	0.00759095	0.00737664	0.00722453
109000	0.00437531	0.00494225	0.00505562	0.00660794	0.00656674	0.00565502	0.00629411	0.00564105	0.00586771	0.00607459	0.00524659	0.0059287	0.00583971	0.00595389	0.00587266	0.00658115	0.00619448	0.00696747	0.00667056	0.00622291	0.0059968	0.00529856	0.00681799	0.00639048	0.00648216	0.00544674	0.00687589	0.00654438	0.00619056	0.00663418	0.00652704	0.0069869	0.00648751	0.00666228	0.00588752	0.00549851	0.00606037	0.00630196	0.00612128	0.0069154	0.00562593	0.00652782	0.00623294	0.00721734	0.00539692	0.00671192	0.00748202	0.00657044	0.00793868
110000	0.00490345	0.005461	0.00592821	0.00721105	0.00624854	0.00628934	0.0064653	0.00630278	0.00618108	0.00707166	0.00633008	0.00625856	0.00627154	0.00653004	0.00640472	0.00648922	0.00666779	0.00656266	0.00632533	0.00646844	0.00630678	0.00618712	0.00600766	0.0074841	0.00556264	0.00615477	0.00485765	0.00605701	0.00654047	0.00732488	0.00726479	0.00636986	0.00713982	0.00595786	0.00616251	0.0059986	0.00643613	0.00651386	0.00638077	0.00645624	0.00677309	0.00660611	0.00634332	0.00641073	0.00624959	0.00724931	0.00686615	0.0071865	0.00738868
111000	0.005002	0.00517963	0.0055511	0.00637487	0.00669887	0.00668542	0.00639315	0.0056993	0.00649611	0.00638256	0.0056695	0.00652508	0.00614465	0.00590559	0.00611011	0.0061739	0.00693762	0.00649016	0.00653074	0.00684147	0.00622946	0.00609264	0.00542116	0.00556726	0.00608116	0.00671449	0.00710301	0.00596411	0.00671881	0.00640878	0.00642049	0.00699177	0.00654547	0.00627572	0.00580096	0.00640752	0.00624552	0.00644869	0.0065605	0.00640038	0.00644107	0.00670252	0.00642282	0.00640545	0.005967	0.00715759	0.00668832	0.00639013	0.00786876
112000	0.00586847	0.00518285	0.00570831	0.00586535	0.00705735	0.00730898	0.00695692	0.00634746	0.00598906	0.00632492	0.00589858	0.00643655	0.00666995	0.00642139	0.00622121	0.00673872	0.00673341	0.00698042	0.00618823	0.00729851	0.00624165	0.00668389	0.00643969	0.00573863	0.00649221	0.00647768	0.00728904	0.00636185	0.00656274	0.00822263	0.00700607	0.00693131	0.00645564	0.00750381	0.00567493	0.00669816	0.00652787	0.00649917	0.00733925	0.00634773	0.00577328	0.0066563	0.00707165	0.00679672	0.00634088	0.0066677	0.00732992	0.00686524	0.00768681
113000	0.00533078	0.00495366	0.00514195	0.00507359	0.00692314	0.00648576	0.00707519	0.00504239	0.00660997	0.00583618	0.00680274	0.00686172	0.00601485	0.00597891	0.00604225	0.00631809	0.00633662	0.00666201	0.00605413	0.00773808	0.00597527	0.00693484	0.00792984	0.00632422	0.00626561	0.00694324	0.00798172	0.00641869	0.00613534	0.00757454	0.00888604	0.00686621	0.00554734	0.00989548	0.00750161	0.00527337	0.00583357	0.00671366	0.007281	0.00734421	0.00586424	0.00698464	0.00699484	0.00583564	0.00625382	0.0059527	0.00846593	0.00718198	0.00772175
114000	0.00551023	0.00493075	0.005622	0.00589878	0.00705639	0.00651029	0.00601507	0.00641289	0.00589424	0.00665986	0.00626352	0.00642901	0.00597331	0.00642679	0.00614671	0.00704258	0.00736113	0.00695082	0.00655836	0.00666559	0.00664134	0.00609231	0.00607296	0.00804667	0.00556978	0.00625905	0.00596166	0.00609355	0.00732215	0.00737428	0.00625034	0.00664946	0.00644277	0.00652511	0.00606472	0.00591063	0.0064765	0.00615208	0.00594595	0.0065948	0.00620825	0.00660069	0.00686115	0.00693759	0.0062071	0.00603225	0.00642464	0.00655576	0.00793345
115000	0.00508418	0.00479621	0.00538982	0.00667885	0.00634198	0.00691574	0.00703389	0.00624264	0.00629027	0.0062856	0.00679219	0.00651607	0.00641578	0.00566681	0.00654211	0.00683186	0.00734366	0.00671668	0.00653928	0.0072199	0.0068825	0.00645421	0.00691819	0.00789966	0.00592814	0.00750945	0.00649038	0.00647494	0.00700147	0.0077123	0.00790938	0.00647186	0.0066189	0.00796965	0.00627401	0.0057872	0.00604165	0.00641503	0.00718229	0.00704747	0.00620184	0.00683211	0.00714467	0.00661969	0.00615133	0.00679626	0.00833494	0.00711194	0.00736001
116000	0.00452176	0.0047488	0.00560656	0.00651886	0.0062101	0.00640268	0.00664418	0.00617457	0.00622427	0.00619411	0.0054378	0.00609407	0.00622314	0.00668404	0.00675315	0.00626752	0.00644017	0.00675999	0.00665728	0.00632587	0.00606664	0.00622989	0.0055824	0.00820562	0.00688307	0.00492896	0.00642564	0.00598525	0.00630132	0.00601768	0.00619363	0.00644706	0.00633678	0.00640443	0.00628815	0.00622772	0.00666785	0.00711068	0.00646135	0.00627292	0.00652242	0.00675422	0.00654631	0.00627301	0.00611664	0.00618962	0.00618658	0.00675295	0.00637187
117000	0.00665564	0.00536695	0.00547288	0.00648673	0.00808359	0.00747163	0.00784441	0.00590604	0.00627193	0.00695518	0.00704326	0.00684288	0.00667819	0.00724048	0.00771913	0.0063417	0.00719121	0.00752552	0.00673796	0.007415	0.00608611	0.0066549	0.00599961	0.00567653	0.00569874	0.00580791	0.00594809	0.00670944	0.00694447	0.00661214	0.00586398	0.00725446	0.00726018	0.0058353	0.00655755	0.00666899	0.00645567	0.00711796	0.00671901	0.00654275	0.00757029	0.00678623	0.00656365	0.00704375	0.00671925	0.00692051	0.00670416	0.00707021	0.0085384
118000	0.00511899	0.00586616	0.00607152	0.0066184	0.00642138	0.00581696	0.00633347	0.00779394	0.00655363	0.00683652	0.00570335	0.00640166	0.00693325	0.0068651	0.0065827	0.00667067	0.0065222	0.00648563	0.00598616	0.007002	0.00618688	0.0062952	0.00590706	0.00597337	0.00638698	0.00596686	0.0060328	0.00667624	0.00644554	0.00660954	0.0067256	0.00647364	0.00790462	0.00670947	0.00685476	0.00731587	0.00653515	0.00668535	0.00675901	0.0070297	0.00737697	0.00657305	0.00683637	0.00632721	0.0073211	0.00730528	0.00580217	0.00678146	0.00641558
119000	0.0052061	0.00585278	0.00600209	0.00642636	0.00658065	0.00591315	0.0068477	0.00756073	0.00645359	0.00686544	0.00680126	0.00632385	0.00691167	0.00638824	0.00705286	0.00680156	0.00666637	0.00726419	0.00586945	0.00698558	0.00617282	0.00664888	0.00417045	0.00613451	0.00574876	0.00535036	0.00556362	0.00558558	0.00651423	0.00520683	0.00591545	0.00663747	0.00673932	0.00548592	0.00592805	0.00712965	0.00691045	0.00619212	0.00533466	0.00635511	0.00667265	0.00684577	0.00770068	0.00710554	0.00662793	0.00677198	0.00571382	0.0066913	0.00619307
120000	0.00429747	0.00518315	0.00542431	0.00607946	0.0059321	0.00618277	0.00646755	0.00593913	0.0061304	0.00632419	0.00577275	0.00638223	0.00656303	0.00637326	0.00556439	0.00652487	0.00623337	0.00647448	0.00587026	0.00648993	0.00601905	0.00564053	0.00580082	0.00550045	0.00540435	0.00566748	0.00535144	0.00552569	0.00550454	0.00476297	0.00629619	0.00613497	0.0067749	0.00655807	0.00589161	0.00651226	0.00618805	0.00647921	0.0064818	0.00641378	0.00654507	0.0070078	0.00666767	0.00647323	0.0061435	0.00703576	0.00637914	0.0065539	0.00660277
121000	0.00365861	0.00560989	0.00582143	0.00740486	0.00709416	0.0055985	0.00749657	0.00663211	0.00688853	0.00615532	0.00579563	0.00631929	0.007088	0.00749331	0.0068291	0.00622639	0.00653774	0.00677917	0.0053882	0.00566738	0.0058458	0.00562417	0.00452181	0.00849302	0.00432016	0.00592454	0.00513593	0.00647381	0.00622295	0.00587772	0.00540901	0.00604858	0.00659783	0.00476855	0.00524605	0.00675798	0.00671417	0.00716314	0.00602409	0.00644148	0.00740449	0.00706519	0.00680475	0.00663169	0.00646074	0.00661372	0.00558591	0.0064119	0.00631391
122000	0.00540507	0.00499029	0.00535463	0.0063065	0.00634337	0.00635855	0.00742356	0.00540496	0.00602054	0.00640567	0.00579248	0.00673473	0.00646272	0.00627959	0.00648258	0.00661154	0.00679224	0.00631688	0.0063897	0.00635988	0.0064432	0.0060037	0.0055224	0.00460963	0.00446266	0.00594418	0.00486373	0.00547929	0.00621769	0.0057427	0.00564799	0.00688779	0.0070334	0.00678003	0.00579832	0.00593547	0.00660732	0.00628559	0.00602929	0.00650513	0.00649041	0.0070165	0.00725034	0.00660095	0.00661281	0.00683149	0.0068985	0.00619079	0.00710972
123000	0.00522274	0.00536449	0.00541922	0.00595539	0.00607478	0.00596575	0.00609208	0.00647035	0.00624316	0.00640403	0.00551211	0.00602553	0.00642141	0.00638343	0.00604187	0.00615241	0.00607015	0.00609336	0.00577956	0.00613233	0.00545968	0.00586639	0.00518791	0.00610084	0.00480335	0.00499302	0.00491665	0.00633332	0.00524032	0.00535839	0.00636189	0.00604751	0.00720365	0.006122	0.00565526	0.00705157	0.00635272	0.00631036	0.00670277	0.00641163	0.00712572	0.00635587	0.00673374	0.00651002	0.00662069	0.00656147	0.00578742	0.00657102	0.00664006
124000	0.00493663	0.00444803	0.0052697	0.0060254	0.00562673	0.00639304	0.00593135	0.00567239	0.00595781	0.00639557	0.00553628	0.00649247	0.00641803	0.00524907	0.00552637	0.00605962	0.00530239	0.00621902	0.00583974	0.00601402	0.00744024	0.00537014	0.00690824	0.00631814	0.00483702	0.00575967	0.00715723	0.00530978	0.00545384	0.00718019	0.00694932	0.00689519	0.00579874	0.00710535	0.00613704	0.00549036	0.00540232	0.00616017	0.00699213	0.00717078	0.00594687	0.00676265	0.00670134	0.0064735	0.00492242	0.00558031	0.00820914	0.00666274	0.00651963
125000	0.00546753	0.00501073	0.00583712	0.0060827	0.00641862	0.00642826	0.00655601	0.00595984	0.00578343	0.00657966	0.00597029	0.0057665	0.00606558	0.00585374	0.00624435	0.00634335	0.00612396	0.0063031	0.00630621	0.00655444	0.00637032	0.0057019	0.00616324	0.00517292	0.00509597	0.00638713	0.006381	0.00577949	0.00564065	0.00637257	0.00641693	0.00680402	0.00717739	0.0065114	0.0057452	0.00601505	0.00651421	0.00669618	0.00678013	0.00647297	0.00600405	0.00692472	0.00665478	0.00679054	0.00577138	0.00626221	0.00601638	0.00647139	0.00742431
126000	0.00692246	0.00494104	0.00560649	0.00537264	0.00621333	0.00675903	0.00736377	0.00457855	0.0054887	0.00572853	0.00619562	0.00620346	0.00546895	0.00534195	0.00573292	0.00578577	0.00576651	0.00552208	0.00597965	0.00684937	0.00658361	0.00499323	0.00689683	0.00441419	0.00508201	0.00681345	0.0066614	0.00576445	0.00593708	0.00743966	0.00813702	0.00691714	0.00646159	0.00799509	0.00617373	0.00528671	0.0053488	0.00561069	0.00642338	0.00718635	0.00542347	0.00660942	0.00635655	0.00650033	0.00572083	0.00603831	0.00728062	0.00582408	0.00641736
127000	0.00548084	0.00541834	0.00575366	0.00633108	0.00655932	0.00650193	0.00622296	0.00642763	0.00555615	0.00652767	0.00604823	0.00572219	0.00615223	0.00549528	0.00685639	0.00680255	0.00658409	0.00605492	0.00628214	0.00645513	0.00707663	0.00555912	0.00637203	0.00642323	0.00577974	0.00754772	0.00703562	0.00559015	0.0063511	0.00654945	0.00664548	0.00649196	0.00660524	0.00714718	0.00663114	0.00525573	0.00627654	0.00635817	0.00617105	0.00673791	0.00553595	0.00621577	0.00650265	0.0067761	0.00594227	0.0058211	0.00720431	0.00616998	0.00639882
128000	0.00739195	0.0059003	0.00599401	0.00688924	0.00709727	0.00651342	0.00762336	0.00597335	0.00591919	0.00641256	0.0060237	0.00672756	0.00566024	0.00722712	0.00630875	0.00625741	0.00602273	0.00642977	0.00592468	0.0074753	0.00591516	0.00544461	0.0064105	0.00675404	0.00532498	0.00618281	0.00570682	0.00621039	0.00655199	0.006354	0.00713807	0.00689667	0.00710316	0.0073152	0.00610446	0.00603423	0.00614837	0.00588217	0.00634675	0.005912	0.00662381	0.00691325	0.00637834	0.00629768	0.00611023	0.00654683	0.00615057	0.00603858	0.00700704
129000	0.020010142063812856	0.019956415160214278	0.0181781	0.00563316	0.00599979	0.00573633	0.00527479	0.00515526	0.00516677	0.00537216	0.00517633	0.00576183	0.00566901	0.00514894	0.00537911	0.00533805	0.00570918	0.00525575	0.0050166	0.00624904	0.00585034	0.00578088	0.00675832	0.00500418	0.00484091	0.0064897	0.00652887	0.00498554	0.00531021	0.00627662	0.00697223	0.00594489	0.00590031	0.00701996	0.00552432	0.00472883	0.00517956	0.00520633	0.00545264	0.00575908	0.00572259	0.00558463	0.00530203	0.0060962	0.00504395	0.00569823	0.00659016	0.00581998	0.00590068
130000	0.019666766893425714	0.017509503757727467	0.014797531284624025	0.00696241	0.00625588	0.00581151	0.00547249	0.00585082	0.00590737	0.0058833	0.00508005	0.00602506	0.00615987	0.00599384	0.00578666	0.00564438	0.00585513	0.00577586	0.00539867	0.0062018	0.00529411	0.00551165	0.00504401	0.00605673	0.0050222	0.00518009	0.00470336	0.00557978	0.00584635	0.0051446	0.00603671	0.00527273	0.00705071	0.00550137	0.00499558	0.00645214	0.00581969	0.00555531	0.00553197	0.00557713	0.00537349	0.00520545	0.0058324	0.00516207	0.00540321	0.00655175	0.00491944	0.00537239	0.006004
131000	0.017419703655500756	0.0151404	0.014855183370161559	0.005756	0.00653247	0.00565908	0.00775178	0.00408564	0.00537296	0.00494352	0.00523214	0.00628644	0.00534835	0.00574969	0.00526591	0.00551854	0.0063001	0.00530924	0.00499648	0.00635069	0.00660852	0.00595402	0.00609581	0.00436752	0.0054787	0.00706576	0.00789312	0.00578096	0.00530556	0.00694619	0.00863808	0.00662067	0.00644289	0.00781944	0.00577761	0.00503713	0.00461863	0.00444378	0.00545534	0.00616057	0.0049814	0.00588881	0.00599898	0.00567105	0.00486895	0.00563083	0.00646324	0.00528633	0.00579348
132000	0.0164783	0.014809555573614621	0.013072813410522997	0.00589775	0.0066492	0.00624971	0.00637284	0.0053081	0.00542744	0.00570359	0.00532156	0.00586594	0.00591187	0.00526138	0.00504217	0.00568636	0.00574388	0.00590007	0.00568424	0.00566998	0.00611214	0.00562114	0.00634928	0.00694086	0.00570165	0.00610358	0.00696673	0.0061817	0.00627133	0.00685115	0.00682721	0.00596889	0.00586658	0.00647575	0.00494632	0.00551553	0.00520339	0.00520089	0.00560876	0.00548385	0.00503481	0.00503512	0.00565951	0.00526243	0.00470719	0.00575463	0.0053345	0.00518424	0.00598808
133000	0.014671861361507544	0.0157647	0.012508859568765612	0.00649032	0.00622466	0.00668131	0.00719817	0.00550799	0.00530642	0.00567939	0.00593355	0.0055539	0.00537738	0.00572104	0.00553663	0.00552659	0.00593534	0.00633369	0.00625398	0.0064495	0.00591432	0.00584004	0.00765693	0.00632547	0.00773561	0.00700205	0.00893375	0.00619931	0.00663906	0.00798005	0.00765268	0.00621776	0.00632728	0.0065515	0.00501856	0.00484244	0.00511158	0.00511015	0.00541934	0.00524551	0.0050469	0.00532882	0.00498144	0.00510642	0.00540662	0.00510134	0.00643719	0.0050816	0.00599756
134000	0.0203303	0.015936244528006193	0.0124663	0.0072172	0.00729275	0.00699833	0.00618519	0.00697591	0.00640392	0.00632624	0.00606389	0.00614506	0.00625168	0.00536831	0.00553141	0.00646354	0.00660723	0.00606756	0.00692769	0.00733728	0.00697244	0.00655874	0.00751015	0.010009524524116614	0.00774479	0.00881731	0.00893537	0.00794432	0.00863554	0.00804899	0.00869076	0.00745954	0.00652135	0.00727016	0.00516301	0.0055245	0.00533714	0.00512218	0.00499289	0.00505302	0.00514992	0.00498967	0.00531111	0.00579025	0.00467091	0.00579253	0.00574707	0.00509519	0.00540184
135000	0	0	0	0	0	0	0	0	0	0	0	0	0	0	0	0	0	0	0	0	0	0	0	0	0	0	0	0	0	0	0	0	0	0	0	0	0	0	0	0	0	0	0	0	0	0	0	0	0
136000	0	0	0	0	0	0	0	0	0	0	0	0	0	0	0	0	0	0	0	0	0	0	0	0	0	0	0	0	0	0	0	0	0	0	0	0	0	0	0	0	0	0	0	0	0	0	0	0	0
137000	0.0170723	0.017998518344649495	0.014755435070619568	0.010032337230171353	0.00900556	0.00821507	0.00797348	0.0078466	0.00785717	0.00707483	0.00568962	0.00703241	0.00640138	0.00689817	0.00825736	0.00750934	0.00798298	0.00785748	0.0095623	0.00843568	0.0074744	0.00881219	0.00831018	0.012527466994381974	0.00987385	0.00687296	0.0080534	0.00976702	0.0115488	0.00596465	0.00619395	0.0064278	0.00758774	0.00575032	0.00540097	0.00566823	0.00565425	0.00549954	0.00471992	0.00452697	0.00557806	0.00531324	0.00552368	0.00528544	0.00535905	0.00591218	0.00403795	0.00576912	0.00516107
138000	0.0169978	0.015556485798317634	0.014015453087504251	0.00824687	0.00813751	0.00887983	0.00763037	0.00630305	0.00673243	0.00667327	0.00703663	0.00606605	0.0064816	0.00583255	0.0070521	0.00690252	0.00758896	0.00708404	0.00812203	0.00764772	0.00867974	0.0074713	0.00944357	0.011653861017994724	0.00894408	0.00866551	0.010624403581463705	0.00710243	0.010066526978927197	0.00744725	0.0077161	0.00674276	0.00606462	0.0052225	0.00517714	0.00493969	0.00509608	0.00473337	0.00541542	0.0052451	0.00467485	0.00512625	0.00538311	0.00489594	0.00465897	0.00524566	0.00633404	0.00487378	0.00591857
139000	0.0189352	0.017311941073327973	0.015038225454628013	0.0087559	0.00910622	0.00846202	0.00899273	0.00701317	0.00766195	0.00750864	0.0067975	0.00733113	0.00737087	0.00695824	0.00635542	0.00699459	0.00790564	0.00715096	0.00747685	0.00728774	0.00730434	0.00737466	0.00659235	0.00611443	0.00797048	0.0065426	0.00723577	0.00745552	0.00735099	0.0062366	0.00723831	0.00668787	0.00660236	0.00636573	0.00509554	0.00516002	0.00536522	0.00513726	0.00533114	0.00492866	0.00536017	0.00536736	0.00557909	0.00567146	0.00534189	0.0052777	0.00482899	0.00486885	0.00592472
140000	0.022968656788329846	0.021010638766043057	0.016804179175569898	0.010471648402922936	0.010026557760436377	0.00826158	0.00931406	0.00874929	0.00932501	0.00877565	0.00699282	0.00849489	0.00766604	0.00765005	0.00744217	0.00777122	0.00723338	0.00748804	0.00740307	0.00713995	0.0069281	0.00747163	0.00515451	0.00871449	0.00739808	0.00562735	0.00580864	0.00775075	0.0067883	0.00495334	0.00598214	0.00600209	0.00688132	0.00462166	0.00477577	0.00647477	0.00576794	0.00590232	0.00497467	0.00511572	0.00586005	0.00575047	0.00501387	0.00561108	0.00590414	0.00648266	0.00397191	0.00513437	0.00584789
141000	0.022547687739404708	0.018867611878795723	0.015280047066101353	0.010259600125912845	0.010116547197070164	0.00945111	0.00891922	0.00927613	0.00875975	0.00826631	0.00876031	0.0076271	0.00793776	0.00789024	0.00721064	0.00766494	0.00767499	0.00715135	0.00762181	0.00668691	0.00689897	0.00713615	0.00598667	0.00769322	0.00724747	0.00710404	0.0061999	0.00639932	0.00652451	0.00642779	0.00512981	0.0063877	0.00616501	0.00518543	0.00501351	0.0059157	0.00553698	0.00567113	0.00515245	0.00525015	0.00566351	0.00529751	0.00533124	0.00537069	0.00515042	0.00629105	0.00524797	0.00517331	0.00606443
142000	0	0	0	0	0	0	0	0	0	0	0	0	0	0	0	0	0	0	0	0	0	0	0	0	0	0	0	0	0	0	0	0	0	0	0	0	0	0	0	0	0	0	0	0	0	0	0	0	0
143000	0	0	0	0	0	0	0	0	0	0	0	0	0	0	0	0	0	0	0	0	0	0	0	0	0	0	0	0	0	0	0	0	0	0	0	0	0	0	0	0	0	0	0	0	0	0	0	0	0
144000	0	0	0	0	0	0	0	0	0	0	0	0	0	0	0	0	0	0	0	0	0	0	0	0	0	0	0	0	0	0	0	0	0	0	0	0	0	0	0	0	0	0	0	0	0	0	0	0	0
145000	0	0	0	0	0	0	0	0	0	0	0	0	0	0	0	0	0	0	0	0	0	0	0	0	0	0	0	0	0	0	0	0	0	0	0	0	0	0	0	0	0	0	0	0	0	0	0	0	0
146000	0.025236	0.022951	0.0190728	0.0114391	0.011419355063857823	0.00955577	0.00956914	0.0104465	0.00917606	0.00880359	0.00719025	0.00763187	0.00757693	0.00854604	0.00685633	0.00714055	0.00739297	0.00658603	0.00681525	0.00670533	0.00635333	0.00622018	0.00520816	0.00747127	0.0053677	0.00577481	0.00520854	0.00608451	0.00528242	0.00610766	0.00515791	0.00593398	0.00722242	0.00477849	0.00366791	0.00525049	0.00493739	0.00487742	0.00445948	0.00420506	0.00440355	0.00482531	0.00463966	0.00487062	0.00495431	0.00550454	0.00381684	0.00444782	0.00608507
147000	0.0223344	0.020634284820202665	0.017371111313359708	0.0116373	0.010933553365989834	0.00958948	0.010138368004060398	0.00927697	0.00875286	0.00891728	0.00763267	0.00723657	0.0067509	0.00882746	0.00683791	0.00695344	0.00687158	0.0071363	0.00612377	0.00677982	0.00630693	0.00613085	0.00576568	0.00653203	0.00645535	0.00469276	0.0051601	0.00644718	0.0052708	0.00429678	0.00513986	0.00572025	0.00672849	0.00481028	0.00444614	0.00595519	0.00538709	0.00555565	0.00487548	0.00441679	0.00502523	0.00470644	0.00525705	0.00481429	0.00541639	0.00586542	0.00354909	0.00424423	0.00458033
148000	0.0193438	0.018458808197431474	0.013982835761611108	0.00936931	0.00935887	0.00842707	0.00880729	0.00634328	0.00684531	0.00707289	0.00730098	0.00763825	0.00594669	0.00581732	0.00568781	0.00629652	0.00655945	0.00624792	0.00541637	0.00707322	0.00634931	0.00549008	0.00593711	0.00501657	0.00654365	0.00666155	0.00613087	0.00454146	0.00524066	0.00639979	0.00545931	0.00477978	0.00431504	0.00551253	0.00531689	0.00462531	0.00413169	0.00366634	0.0043475	0.00412904	0.00367415	0.00427279	0.00420862	0.0049425	0.00406709	0.00426572	0.00512453	0.00438431	0.00403266
149000	0.022227866240862683	0.0197309	0.015653	0.0104403	0.00993011	0.00897466	0.00872601	0.00716754	0.00699241	0.00734333	0.00712934	0.00701231	0.0066034	0.00601619	0.00633462	0.0064718	0.00633958	0.00568031	0.00557507	0.00630903	0.00685447	0.00573154	0.0064201	0.00557475	0.00632145	0.00736235	0.00697611	0.00486501	0.0048468	0.00637861	0.0059649	0.00520515	0.00656643	0.00550569	0.00453767	0.00391325	0.00434873	0.00425732	0.00417246	0.00502328	0.00376296	0.0048605	0.00481974	0.00443103	0.00475381	0.00462123	0.00542106	0.00464525	0.00442351
150000	0.024858795762712084	0.0197143	0.0164999	0.00905909	0.00971167	0.00992006	0.0079334	0.00668553	0.00697822	0.00695716	0.00749628	0.00704749	0.00653223	0.00605185	0.00621559	0.00639806	0.00624502	0.00580967	0.00600165	0.00686439	0.00621595	0.00508032	0.00580446	0.0084142	0.00469894	0.00588336	0.00600586	0.0051124	0.00525071	0.00517727	0.0045243	0.00549651	0.00617817	0.00577197	0.00413197	0.00431881	0.00460381	0.00464788	0.0043751	0.00431773	0.00426335	0.00463823	0.00483049	0.0046221	0.0044671	0.00488032	0.00501932	0.00432762	0.00529077
151000	0.0233334	0.020551	0.017203723921408964	0.011291101860114047	0.010595791606057647	0.00941645	0.00824338	0.00937366	0.00809959	0.00844218	0.00651845	0.00707439	0.00712236	0.00748034	0.00691909	0.00695979	0.00634265	0.00629121	0.00537125	0.00746296	0.00662635	0.00636624	0.00452582	0.00564538	0.00594412	0.00575788	0.00491518	0.00588206	0.00520679	0.00479741	0.00475489	0.00500945	0.00685707	0.00465824	0.00442193	0.00541535	0.00506426	0.00457576	0.00430595	0.00446125	0.00490518	0.00441977	0.00424415	0.00494975	0.00465835	0.0062764	0.00395699	0.00452171	0.00452192
152000	0.021962187963906678	0.0206375	0.0174436	0.010949442052696576	0.00960276	0.00818013	0.00885571	0.00833022	0.00731374	0.00773167	0.00666713	0.00648052	0.0059872	0.00653019	0.00570114	0.00620716	0.00578089	0.00599145	0.0057577	0.00595553	0.00538029	0.00568669	0.00598434	0.00595212	0.00502904	0.00594082	0.00601741	0.00532182	0.00470915	0.00582764	0.00580864	0.00451715	0.0045957	0.00539256	0.00390742	0.0046293	0.00461281	0.00439649	0.00482569	0.00447088	0.00440159	0.00416413	0.00430354	0.00435637	0.00510379	0.00456553	0.00398545	0.00420968	0.00444466
153000	0.0347854	0.026873321291859535	0.016793767901714197	0.010780752101740945	0.011131991163285346	0.00950317	0.00770487	0.010510168689546968	0.00837211	0.00831653	0.00860996	0.00692455	0.00838072	0.00726919	0.00641862	0.0065819	0.00715846	0.00667886	0.0053385	0.00652447	0.00616801	0.00671677	0.00587811	0.00641823	0.0056395	0.00784278	0.00599504	0.00596298	0.0056818	0.00422187	0.00454823	0.00638317	0.00447471	0.00455165	0.00402301	0.00501225	0.00477976	0.0054837	0.00525621	0.00519549	0.00386449	0.00511956	0.00448146	0.00442965	0.00486284	0.00590667	0.00409811	0.00486742	0.00521193
154000	0.0322831	0.025757838981860185	0.018628095892320458	0.016417825519692602	0.0113722	0.012137915555135874	0.0068063	0.010757237719590479	0.00693654	0.00918597	0.00820353	0.00560022	0.00688422	0.0098852	0.00826098	0.00746856	0.00755677	0.00778253	0.00615984	0.00631758	0.00683285	0.0073053	0.00547082	0.00880951	0.00553381	0.00914339	0.00807989	0.00418022	0.00531001	0.008686	0.00729236	0.00585303	0.00513593	0.00648879	0.00790226	0.00557066	0.0039147	0.00482909	0.00552319	0.00414031	0.00487707	0.004221	0.00457887	0.00394379	0.00392812	0.00549395	0.00585713	0.00616301	0.00436423
[truncated: 106 more columns]

## Sheet: Legend
			Normalized contact frequency in reactivated cells at 1kb resolution
