# Supplementary material for: Enhancers and genome conformation provide complex transcriptional control of a herpesviral gene
Source: Mol Syst Biol. 2024 Nov 19;21(1):2. doi: 10.1038/s44320-024-00075-0 (PMC11696879; doi:10.1038/s44320-024-00075-0)
Supplement: Supplementary file 15 — Source data Fig. 6 [file 44320_2024_75_MOESM15_ESM.zip]

Archive with 18 entries (9 files):
- Figure 6/6B/
- Figure 6/6B/Unreactivated and ORF50 relative contact frequency.xlsx
- Figure 6/6C/
- Figure 6/6C/sgTSS57 and sgTSS75 relative contact frequency.xlsx
- Figure 6/6D/
- Figure 6/6D/sgTSS68 and vSAFE relative contact frequency.xlsx
- Figure 6/6E/
- Figure 6/6E/Unreactivated and ORF50 relative contact frequency.xlsx
- Figure 6/6F/
- Figure 6/6F/sgTSS57 and sgTSS75 relative contact frequency.xlsx
- Figure 6/6G/
- Figure 6/6G/sgTSS68 and vSAFE relative contact frequency.xlsx
- Figure 6/6H/
- Figure 6/6H/Insulator score at 100kb.xlsx
- Figure 6/6I/
- Figure 6/6I/Insulator score at 128kb.xlsx
- Figure 6/6J/
- Figure 6/6J/Insulator score at 136kb.xlsx
