# Supplementary material for: Enhancers and genome conformation provide complex transcriptional control of a herpesviral gene
Source: Mol Syst Biol. 2024 Nov 19;21(1):2. doi: 10.1038/s44320-024-00075-0 (PMC11696879; doi:10.1038/s44320-024-00075-0)
Supplement: Supplementary file 15 — Source data Fig. 6 [file 44320_2024_75_MOESM15_ESM.zip › Figure 6/6B/Unreactivated and ORF50 relative contact frequency.xlsx]

## Sheet: unreactivated
bins	100000	101000	102000	103000	104000	105000	106000	107000	108000	109000	110000	111000	112000	113000	114000	115000	116000	117000	118000	119000	120000	121000	122000	123000	124000	125000	126000	127000	128000	129000	130000	131000	132000	133000	134000	135000	136000	137000	138000	139000	140000	141000	142000	143000	144000	145000	146000	147000	148000
100000	0	-0.437564	-0.0267287	0.107496	0.0404729	0.11284128036407609	-0.132966	-0.275338	-0.402396	-0.4852	-0.0373262	-0.213931	-0.186585	-0.571331	-0.26896	-0.0991929	-0.0876632	-0.182851	-0.330611	0.2095836591006719	0.1363665965129946	0.23565196784153628	0.011907642844449067	0.018179158695921023	0.3521230565661774	-0.304296	-0.423031	-0.253095	-0.119163	-0.0618057	-0.0756487	0	-0.424884	-0.278501	-0.0275864	0	0	0.5739928468253049	0.15446170853791957	0.38100650870189956	0.6396023888481919	0.14296617680503734	0	0	0	0	0.4762929898538034	0.6658915740002506	-0.297419
101000	-0.437558	0	-0.826333	0.19320674866531012	0.23728141130111052	0.2630192298389504	0.37374055170786435	0.3510948609763596	0.17724489521089656	-0.0294629	-0.187414	-0.303072	-0.00285291	0.026613339618493565	-0.321479	-0.157168	-0.253799	-0.0555758	-0.354246	0.031527	-0.439576	-0.126475	-0.0146598	-0.125087	0.25889171013569984	-0.0589889	-0.22034	-0.346172	0.00967074	0.337415	-0.0563991	0	0.14740557570656085	0.21224571090964758	0.376562	0	0	0.6503007051200311	0.26614964938017915	0.40177886091479104	0.3334187335738249	0.13693089850973628	0	0	0	0	0.039851	-0.0989866	-0.884993
102000	-0.0267131	-0.826323	0	-0.138623	0.0880228	0.46082317809617385	0.5975111778543301	0.4022374398730961	0.5313503650396317	0.2211281152842642	-0.0359126	0.0359861	0.0597483	-0.0602623	0.17250329286211036	0.026463409886795904	0.00748041	-0.113691	-0.0395368	-0.457398	-0.0282864	-0.613494	-0.0957825	-0.110321	0.23148069665838714	0.046065822722603254	0.2115605502524113	0.17889582468499304	0.032918269019959874	0.33387940765318336	-0.276639	0	0.2703675171441179	0.565899	0.4545682391654383	0	0	0.4772125621179798	0.5709939233553404	0.2703821897922749	0.084279	0.3105483837339321	0	0	0	0	0.3169075631960792	0.00243581	0.26509784184940155
103000	0.10752073514310537	0.19322572250223424	-0.138613	0	-0.273126	0.6155005176358077	0.8127367262887244	0.8389426975187528	0.4625815882815856	0.14822554277822717	0.117001	0.0345638	-0.285473	-0.282412	-0.0367184	-0.102028	-0.114107	-0.016816	-0.11497	0.25221056931977986	-0.0518103	-0.134756	0.0636364	-0.0947685	-0.145994	0.030361522544322818	-0.153266	-0.0231905	-0.0383279	0.073569	-0.0375918	0	0.0526417	-0.115513	0.38525703253338367	0	0	0.609592	0.3338504428407927	0.24618682819402327	0.45831978738521034	0.3606575632387494	0	0	0	0	0.5230518071922473	-0.152072	0.0520562
104000	0.0404988	0.23730123839911246	0.0880331	-0.273126	0	-0.0928731	0.48367150730905994	0.7695910969947624	0.3180508277944668	0.5814477289997202	0.22909478088880558	0.11242479107580708	0.14467470017549452	0.10086856151512692	0.0665096	0.054844189403243926	-0.0606478	-0.400604	-0.055373	-0.326109	-0.0187659	-0.462863	-0.00840768	-0.00855235	0.21521225208389844	-0.189089	0.3040851540680991	0.21563099298594582	0.2819260599273086	0.0375317	-0.0761305	0	0.16217168201317742	-0.0435256	0.4276892493779056	0	0	0.6853878400787448	-0.115871	0.20362305179191506	0.18979545629210598	0.19647237855016558	0	0	0	0	0.20958240476242587	-0.498663	-0.0227471
105000	0.1128725484187042	0.2630444841439002	0.46083889387342813	0.6155067981038337	-0.0928676	0	-0.0887306	0.5130649547874216	0.3473116997214116	0.17466822200691476	0.1391964453569004	0.0120699	-0.0410055	-0.132365	-0.140523	-0.0683616	-0.415989	-0.0976946	-0.192027	0.18415499918101944	-0.166225	-0.175549	-0.181335	-0.0613271	-0.0274378	-0.288034	-0.110364	0.0687105	0.0261974	0.1159817189826044	-0.0876816	0	0.049547741994453706	0.2664863465393477	0.3098321246610846	0	0	0.4119448740827023	0.3556822736228192	0.42755004150861975	0.5329077830857839	0.42355403230927474	0	0	0	0	0.2067715364076875	-0.0321714	-0.129213
106000	-0.132932	0.373768	0.5975293630467401	0.8127454761719065	0.4836794039311644	-0.0887281	0	-0.145709	0.2980993441842676	0.3550012220266808	0.0923741	0.0722988	-0.125753	-0.184045	-0.0552591	-0.100244	0.00442824	-0.197535	0.030588644105695853	-0.376143	-0.135205	-0.238527	-0.0904792	-0.0373726	0.0562894	-0.159488	0.10596385973279754	0.011541027005857686	0.0682299	-0.119462	0.041211640137593875	0	0.5693540801860668	0.0893084	0.21706816629665665	0	0	0.5908585659896425	0.16444347785152122	0.371047	0.12945628318557498	0.5283356697402016	0	0	0	0	0.16853558919638403	0.12607266011694868	-0.244966
107000	-0.275301	0.3511256678018232	0.4022587081708637	0.8389545305072914	0.7696020767222239	0.5130705073079349	-0.145706	0	-0.446357	0.19194236814371435	0.00663362	-0.0207973	-0.079677	0.035749465755018674	0.00560736	-0.116349	-0.105561	-0.28087	-0.370387	0.3559798839749978	-0.137283	-0.171421	-0.242146	-0.147137	-0.0374511	0.10778980966977816	-0.134616	0.1548388192644773	-0.0389738	-0.0156071	0.3371387900589189	0	0.27620404103821605	-0.11675	0.4393107485888071	0	0	0.39640927466017273	0.5351774692929926	0.15947031086428573	0.17043032952792656	0.3719869048757138	0	0	0	0	0.45802677201148745	0.12069605452603929	-0.159215
108000	-0.402353	0.17728167664681216	0.5313776079478514	0.46259939588057697	0.31806778213238046	0.347323	0.2981084019000772	-0.446351	0	-0.482526	0.35300898672922976	0.20213816720113337	0.2272284009815843	0.27810961930158323	0.3324333726612495	0.0788052	0.29597189648597055	-0.112021	0.0827691	-0.00223182	0.18561303110838515	-0.176201	-0.0472659	0.099875	-0.405058	0.14783407604558402	-0.199853	0.00517744	0.16378750341164686	0.10330616423133568	0.4894857182012524	0	0.22151037754062936	0.3513523340998571	0.27029172263015905	0	0	0.6674716949768971	0.3953878546273537	0.2316369391298823	0.7872783237814454	0.7302569422859241	0	0	0	0	0.4062255447927568	0.2571404810243261	0.033046704638022825
109000	-0.48515	-0.0294189	0.2211625351492306	0.14825052733396576	0.5814718602943809	0.17468692609462683	0.3550174566992372	0.19195551971091307	-0.482519	0	-0.075142	0.3259539853471551	0.11823737118774197	0.428162	0.5153364694485042	0.2127345301198353	0.247811	0.2751133302105171	0.25745328943839213	0.48109261587389773	-0.0399532	0.04536	0.11993565586696714	0.0869893	0.0790156	0.17425772150397217	0.20951231885212884	0.15806358782578805	0.0386545	0.3481395236131966	0.0334818	0	0.028527739457783242	0.5933189969246716	0.4116082700556564	0	0	0.6469090296279476	0.6681719154146547	0.5953601901678935	0.5877001791730152	0.9112882071889372	0	0	0	0	0.256262	0.24882434739612252	0.36497931817188733
110000	-0.0372704	-0.187364	-0.0358723	0.11703211978874352	0.22912476198169057	0.13922099924283698	0.0923962	0.00665262	0.3530220134842005	-0.0751361	0	-0.349069	0.18737093724599654	0.398908	0.4914163720793001	0.47673187247812115	0.24563721648662512	0.19135506946709469	0.27442299425338446	0.2816686180095067	0.254788	0.056858561290037385	0.10205676398514493	0.1297679415115216	0.4043411825789153	0.2938421743423102	0.19562507600912804	0.27964098250451286	0.19338783559498948	0.10168209537963195	0.35743389408055004	0	0.5322858791904144	0.535764	0.4977368560991123	0	0	0.478493	0.7726301628296369	0.34611023039939265	0.2408117013110211	0.11678901255365419	0	0	0	0	-0.0199672	0.41959321795698806	-0.104782
111000	-0.21387	-0.303017	0.0360313	0.0345995	0.11245967706287753	0.012099368141855854	0.0723258	-0.0207734	0.20215609885029068	0.32596474003956516	-0.349065	0	-0.301384	0.4673990235489817	0.6329424579214794	0.5597751630325509	0.4291252511771913	0.5148003179397709	0.38719121005008034	0.042040613703634946	0.28972994105971506	0.2019003200434707	0.1681918345306174	0.27399840876493403	0.15303633626831817	0.1499505477014507	0.23082612599688118	0.323888	0.2008122032667083	0.32092471385704113	0.034953005107305486	0	0.4712712882151838	0.4493574815660659	0.48487736594952474	0	0	0.5082352196441065	0.5041029587103676	0.3367647892526625	0.4889251784746656	0.33845232851178714	0	0	0	0	-0.0958663	0.2730937348016383	-0.607244
112000	-0.186523	-0.00279743	0.0597942	-0.285436	0.14471035071119137	-0.0409752	-0.125725	-0.0796523	0.22724709717936808	0.1182488904287789	0.18737660668880904	-0.301383	0	-0.194983	0.5600826576923857	0.4891092067414859	0.6064428678440452	0.5386112845648766	0.5306481759552545	0.39550861720975694	0.30909349079516585	0.4769903047704035	0.30331983151439074	0.34275515357220504	0.2806773345237947	0.3694420243898707	0.19355440104176572	0.2570325885154793	0.19317859410817995	0.18739907718728818	-0.0883601	0	0.4011040220332214	0.4363316848123896	0.39806976205923605	0	0	0.3072436319090459	0.329442	0.0616414	0.32323502007814037	0.14987990917480953	0	0	0	0	-0.0907448	0.10825040172420655	-0.0259345
113000	-0.571267	0.0266713	-0.0602138	-0.282373	0.10090674069402272	-0.132332	-0.184015	0.035776665206452576	0.27813084414256434	0.4281760010572178	0.3989162036583149	0.46740231674080673	-0.19498	0	-0.416398	0.32489566030213324	0.43269382412236174	0.4579803131143383	0.5048298347730242	0.34537364600337545	0.3834525648884599	0.13005559820435725	0.3656628340014614	0.3002422219412373	0.29084010468721505	0.0941124	0.2210244956528761	0.5366256118135955	0.23744567160336572	-0.117362	0.6101398520768223	0	0.26113841853824105	0.22633255705022998	0.5693110266047902	0	0	0.7092712676762349	0.2446372805354859	0.42859994715643585	0.2717708399569902	0.3479957287100233	0	0	0	0	0.3177588472160331	0.17733923817781597	-0.230071
114000	-0.268894	-0.321418	0.17255412383935131	-0.036677	0.0665502	-0.140488	-0.0552265	0.00563692	0.33245696073027076	0.5153528805607778	0.491427	0.632948	0.5600875495636233	-0.416395	0	-0.166606	0.195416	0.5346755015279302	0.42941074688389413	0.38099940032348734	0.2784674973721393	0.5946633130618453	0.30629204933586596	0.18522074303936714	0.33827124891281235	0.036528388540876734	0.0406224	0.1286911291744529	0.0957828	0.10434593798526098	-0.116377	0	0.2684450151067096	0.1685452992642411	0.6979763064220773	0	0	0.3983261453545613	-0.00558044	0.10979659045294796	0.20073708145618574	-0.178928	0	0	0	0	-0.285879	-0.385418	-0.336619
115000	-0.0991248	-0.157106	0.026515959601819947	-0.101985	0.0548865	-0.0683247	-0.10021	-0.116318	0.0788305	0.21275265996989373	0.4767441525299549	0.5597825381901982	0.48911581735050697	0.32489974226795487	-0.166604	0	-0.351922	0.33290976396885347	0.4110838793450408	0.3507359145301724	0.4346486318326668	0.4056022737615394	0.18470685421201424	0.3118078431356401	0.23896086100056174	0.17758658549988635	0.3578518509659742	0.0204673	0.27025104732374206	0.18888530218318136	0.38570629227637837	0	0.3335135166292486	0.5071042599460077	0.5781400556654676	0	0	0.4887095456407707	0.0921064	0.22795174331235463	0.0437892	0.18117540021625744	0	0	0	0	0.0999624	0.2886880174113852	-0.0836855
116000	-0.0875918	-0.253734	0.00753623	-0.114061	-0.0606023	-0.415949	0.00446587	-0.105526	0.2960004699810608	0.2478327576280299	0.24565276322674334	0.4291358930231235	0.6064527451413514	0.4327011727764689	0.19542118923078436	-0.351919	0	-0.0641941	0.3572951498783165	0.49144500998283974	0.4329323450862672	0.4033109557821728	0.39669974219927273	0.38017789376818983	0.31937027074145297	0.19296733372209005	0.2681792138064516	0.2913167646945601	0.39755211259574413	0.4590954413892854	0.19040187684664442	0	0.5514876852902997	0.34245	0.6417702574500428	0	0	0.20217042553415715	0.14328705150340468	-0.0945071	0.0525023	0.0822911	0	0	0	0	-0.00138581	-0.142654	0.057048190098706625
117000	-0.18278	-0.0555111	-0.113636	-0.0167703	-0.400559	-0.0976552	-0.197498	-0.280836	-0.111993	0.2751341050914808	0.19136999454983475	0.5148103381283243	0.5386205402048035	0.45798704011106695	0.5346798652966195	0.33291240899975993	-0.0641947	0	-0.269653	0.302445	0.43774420142974063	0.28511954253056193	0.44991000084013155	0.3011011591226475	0.35418601176348685	0.3704231384721439	0.4491568518533128	0.010819	0.0980865	0.033675439214136474	0.29881674223302473	0	0.31146218401729886	0.5827178967007811	0.6600853038275536	0	0	0.5374925578086139	-0.189852	0.0785376	-0.0168368	0.0882963	0	0	0	0	0.22193353399908064	-0.455246	0.15541977433508541
118000	-0.330539	-0.354181	-0.0394808	-0.114923	-0.0553273	-0.191986	0.030626445830942126	-0.370353	0.0827978	0.25747485649108254	0.2744387115078502	0.3872020224103597	0.5306582237669075	0.5048373539414789	0.4294159028243104	0.4110873165476738	0.3572953203926628	-0.269653	0	-0.373644	0.3200395990505509	0.2562121145141787	0.41518663760053265	0.3377634866072708	0.33411220864775104	0.41183554040168974	0.46943678929959975	0.2818392493987942	0.41633634602833275	0.3817312945954196	0.46075617406480124	0	0.43212213886803885	0.2537754981185966	0.7815636847277475	0	0	-0.0671508	0.0938	-0.0148152	-0.239849	0.3002482465361719	0	0	0	0	-0.166772	-0.494909	-1.03848
119000	0.20965690878846954	0.031594243406313685	-0.45734	0.25225883142097605	-0.326062	0.18419698081418873	-0.376103	0.35601631308765397	-0.00220137	0.4811158934193552	0.281686	0.042053136556680984	0.3955203755141771	0.3453828756645977	0.38100626675667065	0.35074106222557233	0.49144689098995376	0.30244784724943474	-0.373643	0	-0.109566	0.22398571213206678	0.4380226721563999	0.19631579566468532	0.5877276439532575	0.4401264240540083	0.6429606165774743	0.6232775620945441	0.3746737648062892	0.3841065229619299	-0.234276	0	0.4313062389668439	0.0434757	0.7533345738994328	0	0	0.3511931179722434	0.14740599071581856	-0.109896	0.2109366156652673	-0.00213307	0	0	0	0	0.0757444	-0.550753	-0.330933
120000	0.13644545379984355	-0.439503	-0.0282231	-0.0517564	-0.0187128	-0.166177	-0.13516	-0.137241	0.18564909320963993	-0.0399243	0.2548108024698248	0.2897480715118128	0.3091108566986379	0.38346740214873315	0.27848	0.4346593871271171	0.4329398336924322	0.4377523116932846	0.32004691714236855	-0.10956	0	-0.084527	0.4805560186633006	0.43491568245932033	0.46046109871846486	0.5954916262109726	0.35603251769982414	0.44397234604195895	0.36392797581308006	0.33987399533014534	0.0451061	0	0.52959	0.4398339097987913	0.6606818783317278	0	0	0.0966079	0.19689805487969553	-0.0843416	-0.128886	-0.0649608	0	0	0	0	-0.379215	-0.356937	-0.325295
121000	0.23573343468552543	-0.126399	-0.613428	-0.1347	-0.462807	-0.175498	-0.238479	-0.171376	-0.176163	0.0453915	0.0568842	0.20192106005270805	0.4770102802310137	0.13007304502176972	0.5946783966512191	0.4056156386131288	0.403321	0.28513026235124594	0.2562220421631359	0.22399392928825768	-0.0845244	0	-0.0861548	0.3826927167182504	0.37618257188957765	0.7204781135897247	0.7025713305056649	0.3061	0.5586157027958145	0.5349802381450944	0.6243704231769788	0	0.4208365160575896	0.4749241830129316	0.7362134658790142	0	0	0.30106507242851466	0.0678223	0.0417503	-0.398734	-0.455311	0	0	0	0	-0.126118	-0.514501	0.0268209
122000	0.011989183291382146	-0.0145842	-0.0957165	0.0636929	-0.00835198	-0.181285	-0.0904314	-0.242101	-0.0472271	0.11996722417155817	0.10208248249151251	0.16821264814279863	0.3033398805779457	0.36568035442181834	0.306307	0.18472029266654827	0.39670991396552135	0.4499207942637596	0.41519663885243413	0.4380309629155342	0.48055870182338367	-0.0861547	0	-0.2837	0.46974023772698853	0.6524954635965178	0.4690380055421561	0.5834251791367261	0.4830611190610113	0.46379726351167955	0.22745749525400044	0	0.5388370322216504	0.5733850790356447	0.7502947153910956	0	0	0.0665118	0.0652197	-0.0949295	-0.235318	0.20134999744826096	0	0	0	0	-0.523737	-0.441227	-0.301719
123000	0.018261894464938568	-0.12501	-0.110254	-0.0947107	-0.00849546	-0.0612756	-0.0373236	-0.147091	0.0999149	0.0870221	0.1297948553399743	0.2740204176992002	0.3427763979578452	0.3002609376836785	0.18523709555376996	0.3118224769122586	0.38018926085652277	0.30111314786836024	0.33777468318125725	0.19632528174590388	0.43491956094148976	0.3826939856432796	-0.283699	0	-0.132506	0.4137822814418588	0.6585496584279082	0.6249051754022149	0.5665382777602241	0.5181737453967846	0.15239051817953453	0	0.648113	0.615725	0.6321102461286234	0	0	0.2138395593296268	-0.0386434	-0.17279	-0.159514	-0.0992569	0	0	0	0	-0.427337	-0.337516	-0.751716
124000	0.35220658379219166	0.25896922361203595	0.23154867160702738	-0.145935	0.21526993846223255	-0.0273856	0.0563391	-0.0374044	-0.405017	0.0790491	0.4043688878643642	0.15305913665958096	0.2806993703664318	0.2908596118866532	0.3382883928842116	0.23897628623417788	0.31938242928678284	0.3541987919661973	0.3341241966787344	0.5877379214914737	0.4604657686576302	0.3761846322716033	0.4697422245060701	-0.132506	0	-0.445613	0.4765306642770421	0.45839129014955265	0.5533597403737819	0.446303	0.6229753154046537	0	0.734977	0.6351936332555084	0.7821744944729148	0	0	0.324024	-0.237814	-0.0720547	0.5256361854545811	-0.146014	0	0	0	0	0.26533243297438175	-0.513431	-0.363755
125000	-0.30421	-0.0589087	0.0461365	0.0304227	-0.189029	-0.287979	-0.159435	0.10783919294176567	0.14787748470711914	0.17429395320876032	0.2938725562488737	0.14997602471382826	0.3694667368536218	0.0941346	0.036548209133390845	0.1776046873546168	0.192982	0.37043859529596884	0.41185020505378817	0.44013937821333937	0.5954989727712525	0.720483	0.6525001269967137	0.41378574951997044	-0.44561	0	-0.0395202	0.42892476445476935	0.42011	0.4908721136015546	0.5537512947476659	0	0.6906975554915683	0.7331046994639464	0.7951662329364948	0	0	0.392296	0.1271239774911878	-0.126275	0.11402520982991377	-0.0134205	0	0	0	0	-0.173148	-0.211381	-0.184761
126000	-0.422942	-0.220257	0.21163430203991268	-0.153201	0.304149	-0.110306	0.10601942632788909	-0.134563	-0.199806	0.20955165077466373	0.1956585581334391	0.2308547032270063	0.19358221372326392	0.22104977969117584	0.0406453	0.35787305303845146	0.2681971491906438	0.4491754088948836	0.46945455416944454	0.6429766709545511	0.35604296447785094	0.7025791677265526	0.46904576916009927	0.6585562267237668	0.47653644111590393	-0.0395171	0	-0.152953	0.3391082179577451	0.4364761161768987	0.8148798600333819	0	0.717566	0.7707437563722008	0.8638372286368606	0	0	0.4336517387502279	0.17522995729541713	-0.0248154	0.18317530974418272	-0.0946158	0	0	0	0	-0.6264	-0.0273813	-1.37851
127000	-0.253008	-0.346091	0.1789672149120617	-0.0231285	0.21569209464270814	0.0687662	0.011594232040516185	0.1548889411937787	0.00522158	0.15810055818788962	0.2796721030683902	0.3239147096706358	0.2570580396365442	0.5366485342914624	0.1287116884242802	0.020486114741397585	0.29133233851831913	0.010835188528925326	0.2818546527082062	0.6232912549111883	0.4439804312595532	0.30610583976790606	0.5834305811942364	0.6249093821376402	0.4583947054279814	0.42892550311208366	-0.152955	0	0.0947652	0.4455478855493393	0.707064	0	0.7697271786947907	0.7419316295082103	0.8998002687956642	0	0	0.42796160340233746	0.043618032722291374	-0.182537	-0.122036	-0.293571	0	0	0	0	-0.285051	-0.553553	-0.549325
128000	-0.119072	0.00975498	0.032993	-0.0382627	0.2819904806068244	0.0262563	0.0682864	-0.0389204	0.16383496975324888	0.038694794984974086	0.19342227518161959	0.20084173795915378	0.19320736425199814	0.23747191310398583	0.0958066	0.2702732068585397	0.3975710054422564	0.098106	0.4163550683604974	0.37469077664568706	0.3639393800534271	0.558624	0.4830698401412744	0.5665458035184023	0.5533664746749635	0.42011373999930157	0.33910917542006536	0.0947685	0	0.018051051783806442	0.6343097176711842	0	0.9519480830033915	1.1685742769989265	1.0450614525043078	0	0	0.4219593222798307	-0.0433665	-0.142358	-0.0932235	0.014746815405446418	0	0	0	0	-0.913488	-0.456752	-0.767528
129000	-0.0617174	0.3374971382688866	0.33395214700628056	0.0736323	0.0375942	0.11603874255844707	-0.119408	-0.0155556	0.10335166067621374	0.34817784310132743	0.10171456506953899	0.32095227865276127	0.18742587743438247	-0.117337	0.10436784636111766	0.18890549182125435	0.45911236433907315	0.033693	0.38174804703086057	0.3841215649046035	0.3398834296737682	0.5349870629315777	0.4638040146952191	0.5181793012582391	0.44630811560101635	0.49087420138489724	0.436475	0.4455492346753676	0.018049081887082624	0	0.30468784893403683	0	1.0254939299109371	1.1374277974683937	1.177845395435109	0	0	0.7190550659195781	0.0173674	0.0174893	-0.0313427	-0.204738	0	0	0	0	-0.657308	-0.297263	-1.1965
130000	-0.0755572	-0.0563136	-0.276563	-0.0375254	-0.0760649	-0.0876214	0.0412694	0.33719344071703966	0.4895343942489205	0.033523312376740486	0.35746954337324743	0.0349837	-0.0883301	0.6101673032835084	-0.116352	0.38573	0.19042197939922317	0.298837	0.4607761061030323	-0.234258	0.0451187	0.6243804275662516	0.22746742604032993	0.15239925364377885	0.6229832594119009	0.5537565621337994	0.8148820272017685	0.7070689285239503	0.634311	0.30469102853682717	0	0	0.9887277804280638	1.3569853392416165	1.233856936326419	0	0	-0.25209	0.33507855635037354	-0.272695	-0.508818	-0.437402	0	0	0	0	-1.27334	-0.60255	-0.204916
131000	0	0	0	0	0	0	0	0	0	0	0	0	0	0	0	0	0	0	0	0	0	0	0	0	0	0	0	0	0	0	0	0	0	0	0	0	0	0	0	0	0	0	0	0	0	0	0	0	0
132000	-0.424798	0.14748606095362704	0.27043846386348774	0.0527032	0.16223234016224125	0.049602972936570296	0.5694068417130272	0.2762537194598193	0.22155408135178006	0.028564266312186642	0.5323165562465935	0.4712970603771779	0.40112902964658864	0.26116089750841004	0.26846513084883933	0.333532	0.5515028156063604	0.3114779359907384	0.43213709866975236	0.43131948827579014	0.5295978728497397	0.42084154821034525	0.5388419907714634	0.6481169544078503	0.7349798491645589	0.690698	0.7175633882152486	0.769727	0.9519443204729395	1.0254921372772094	0.9887228081915471	0	0	0.023655917132183266	0.8993311360152054	0	0	0.28929082149581664	0.1524365888679801	-0.113577	-0.134631	-0.107905	0	0	0	0	-0.566741	-0.477698	-0.65527
133000	-0.27842	0.21232040517186546	0.5659638739646966	-0.115457	-0.0434707	0.2665357864966159	0.0893554	-0.116706	0.35139024692615917	0.59335	0.5357888619491867	0.4493774627432109	0.4363509014409083	0.2263492450355503	0.16855962402152236	0.5071168659655059	0.3424597659137492	0.5827278576893732	0.25378466693546226	0.0434832	0.4398357605238383	0.4749234241808389	0.5733842466006083	0.6157228033035378	0.635191	0.7330992036287137	0.7707351603192215	0.7419253950156637	1.1685647234836272	1.1374202138498175	1.356974576020251	0	0.0236501	0	-0.142908	0	0	0.6849412405357747	-0.0030585	-0.0216096	0.12587977453711532	0.0338932	0	0	0	0	-0.352369	-0.548648	-0.566125
134000	-0.0275094	0.3766326637472643	0.4546296557155818	0.3853090137742989	0.4277403773577425	0.30987782543397396	0.21711139765438964	0.4393508968411828	0.27032589627208264	0.41163526674083306	0.4977580029860653	0.4848936079422913	0.3980852395033761	0.5693239754057312	0.6979868919949797	0.5781489225005868	0.6417758575968764	0.6600915256317668	0.7815691143602341	0.7533382930391521	0.6606799898723958	0.7362089678625435	0.7502901437716805	0.632104	0.7821679360744173	0.7951569979168827	0.8638248933995029	0.8997902951187383	1.0450481598046295	1.177834072632155	1.2338424339206746	0	0.8993216058459785	-0.142912	0	0	0	0.3803062487494519	-0.062189	0.00382773	-0.278109	-0.308899	0	0	0	0	-0.734654	-0.233911	-0.426116
135000	0	0	0	0	0	0	0	0	0	0	0	0	0	0	0	0	0	0	0	0	0	0	0	0	0	0	0	0	0	0	0	0	0	0	0	0	0	0	0	0	0	0	0	0	0	0	0	0	0
136000	0	0	0	0	0	0	0	0	0	0	0	0	0	0	0	0	0	0	0	0	0	0	0	0	0	0	0	0	0	0	0	0	0	0	0	0	0	0	0	0	0	0	0	0	0	0	0	0	0
137000	0.5740474494406953	0.6503492939857421	0.4772516124559953	0.6096216153134565	0.6854166018464546	0.41196820864346334	0.5908794311352472	0.39642705670042083	0.667484	0.646914	0.478492	0.5082290954247447	0.3072367431410584	0.7092618502650485	0.398314	0.4886960462637623	0.20215365946886366	0.5374764134006988	-0.0671677	0.3511744708998352	0.0965836	0.301038	0.0664849	0.21381142617599924	0.3239947517976966	0.39226481992506823	0.43361703730074186	0.4279292635132846	0.4219236633680248	0.7190213769044969	-0.252127	0	0.28925892511446233	0.6849151351392686	0.3802838825373245	0	0	0	0.25861008772611177	0.8468693588508684	0.738904	0.741588	0	0	0	0	-0.348727	-0.180131	0.2576151381480657
138000	0.1545118035202312	0.2661937306128126	0.5710284660602778	0.3338755502365021	-0.115847	0.355701	0.16445983536404918	0.5351907437001631	0.39539515442407164	0.6681720382546259	0.7726244358713833	0.5040923268579289	0.3294304126466423	0.24462335549122138	-0.00559673	0.0920884	0.1432657778050328	-0.189873	0.0937785	0.1473828360103322	0.19686929257515792	0.0677909	0.0651882	-0.038676	-0.237848	0.12708786862637075	0.17519074821285316	0.0435812	-0.0434067	0.017329217112754897	0.33503718009942374	0	0.15240018485354767	-0.00308911	-0.0622158	0	0	0.2586055800930336	0	0.4261517660307403	0.8928408205136513	0.8485179451843007	0	0	0	0	0.3957811066233992	0.18635881987072994	-0.069616
139000	0.3810564025340972	0.4018227409973104	0.27041653134709814	0.24621173443961827	0.20364710477643214	0.4275686672861884	0.371063	0.15948338412134166	0.23164403777648565	0.5953601118577494	0.34610430229102485	0.3367539562501087	0.0616298	0.4285858209620583	0.1097801010305304	0.2279335351521537	-0.0945285	0.0785168	-0.0148369	-0.109919	-0.0843706	0.0417187	-0.0949611	-0.172823	-0.0720883	-0.126312	-0.0248549	-0.182574	-0.142398	0.017450880415886643	-0.272736	0	-0.113614	-0.0216405	0.00380066	0	0	0.8468646500676761	0.4261515648806255	0	0.623701	0.8781798218713113	0	0	0	0	0.35168473193608896	0.3243879338870983	0.15250690601801592
140000	0.6396491950091848	0.3334595259851397	0.0843103	0.45834160595960055	0.1898164216054186	0.532923	0.12946935187678357	0.17044031511377833	0.7872823347568446	0.5876970131916675	0.24080268553144865	0.488911	0.32322033485575563	0.2717536260914065	0.20071750436256386	0.0437679	0.0524777	-0.0168607	-0.239874	0.21091017213846255	-0.128918	-0.398769	-0.235353	-0.15955	0.5255994643895596	0.1139858121437775	0.18313281184030025	-0.122076	-0.093267	-0.0313842	-0.508863	0	-0.13467	0.1258458726862119	-0.27814	0	0	0.7388961701307781	0.8928375316923326	0.6236979939787399	0	0.6636113900699032	0	0	0	0	0.357876	0.16177105705526074	0.14672285382375214
141000	0.14301296430003724	0.1369716722550583	0.3105796189515577	0.3606793631471473	0.1964933251974853	0.42357	0.5283487197654169	0.3719968717955721	0.730261	0.9112850225415963	0.11677997810808922	0.33843838917203634	0.14986520528643218	0.3479784961784466	-0.178948	0.18115408571885905	0.0822666	0.0882723	0.30022349483614114	-0.00215953	-0.0649928	-0.455346	0.2013152444963291	-0.0992928	-0.146051	-0.0134599	-0.0946584	-0.293611	0.0147033	-0.204779	-0.437447	0	-0.107944	0.033859292657159965	-0.308929	0	0	0.74158	0.8485146376969892	0.8781767155341138	0.6636113714039109	0	0	0	0	0	0.5215895508700592	0.41151294095812824	0.4523423282896481
142000	0	0	0	0	0	0	0	0	0	0	0	0	0	0	0	0	0	0	0	0	0	0	0	0	0	0	0	0	0	0	0	0	0	0	0	0	0	0	0	0	0	0	0	0	0	0	0	0	0
143000	0	0	0	0	0	0	0	0	0	0	0	0	0	0	0	0	0	0	0	0	0	0	0	0	0	0	0	0	0	0	0	0	0	0	0	0	0	0	0	0	0	0	0	0	0	0	0	0	0
144000	0	0	0	0	0	0	0	0	0	0	0	0	0	0	0	0	0	0	0	0	0	0	0	0	0	0	0	0	0	0	0	0	0	0	0	0	0	0	0	0	0	0	0	0	0	0	0	0	0
145000	0	0	0	0	0	0	0	0	0	0	0	0	0	0	0	0	0	0	0	0	0	0	0	0	0	0	0	0	0	0	0	0	0	0	0	0	0	0	0	0	0	0	0	0	0	0	0	0	0
146000	0.47635274649848647	0.039904716624683464	0.3169517675633874	0.5230865762503273	0.20961632055942817	0.20680002499774175	0.1685616083712829	0.4580497080810283	0.40624250625184577	0.25627180042758757	-0.0199632	-0.0958673	-0.0907466	0.3177545838341403	-0.285885	0.0999541	-0.00139742	0.22192254362045907	-0.166784	0.0757309	-0.379234	-0.12614	-0.523759	-0.42736	0.26530866239305034	-0.173175	-0.62643	-0.285078	-0.913518	-0.657337	-1.27337	0	-0.566768	-0.35239	-0.734671	0	0	-0.348722	0.3957907682857697	0.3516945947485745	0.3578892855314801	0.5216025200197417	0	0	0	0	0	0.18658202810392496	1.6817849076571838
147000	0.6659440368639385	-0.0989402	0.00247272	-0.152045	-0.498637	-0.0321502	0.12609138551085255	0.12071169681458536	0.25715014870242037	0.24882683811746964	0.41958985888011047	0.2730854708305747	0.1082413732045167	0.17732768101492793	-0.385432	0.28867237828267484	-0.142673	-0.455264	-0.494928	-0.550773	-0.356964	-0.51453	-0.441257	-0.337546	-0.513462	-0.211415	-0.0274182	-0.553588	-0.45679	-0.297299	-0.602589	0	-0.477732	-0.548676	-0.233935	0	0	-0.180133	0.18636118775210594	0.32439050291858906	0.16177671375795535	0.41151861632681686	0	0	0	0	0.18657473432293006	0	0.5145833465782157
148000	-0.297358	-0.884938	0.26514310730670687	0.052092	-0.0227121	-0.129184	-0.244939	-0.159191	0.0330647	0.36499016376422516	-0.104777	-0.607244	-0.0259352	-0.230074	-0.336625	-0.0836927	0.0570376	0.15540984504646033	-1.03849	-0.330945	-0.325313	0.026800227712629087	-0.301739	-0.751738	-0.363777	-0.184787	-1.37853	-0.549351	-0.767558	-1.19653	-0.204947	0	-0.655296	-0.566145	-0.426133	0	0	0.25762135326735486	-0.0696053	0.152518	0.14673686539743838	0.4523563585293274	0	0	0	0	1.6817859687471803	0.5145917014492067	0
149000	0.24577873776174014	0.26866003325666665	0.3121589326884959	0.0451879	-0.2928	-0.224062	0.053008929452034906	-0.157103	-0.202231	-0.0383993	-0.219567	0.23908887481318367	-0.233362	-0.0976867	-0.247669	-0.385519	0.053674340976273154	-0.0028592	-0.195776	-0.193167	-0.479462	-0.210665	-0.861142	-0.173687	-0.487685	-0.465042	-0.490159	-0.707825	-0.461617	-0.316075	-0.911442	0	-0.30076	-0.340654	-0.599994	0	0	0.00760012	-0.0234162	-0.116902	0.4688035681692128	0.5114959764174292	0	0	0	0	1.7245218117929932	1.4705902805479347	0.4623200324797438
150000	0.25798908036650864	0.0497204	0.0968408	0.0738911	0.3184577596053888	0.0561329	0.1573388591880868	0.180165	0.0911148	0.25912887561975495	0.0926879	-0.129215	0.0765787	-0.567745	-0.11293	-0.290182	-0.143428	0.0415076	-0.519724	0.1492001906292153	-0.567895	-0.373927	-0.715082	-0.403405	-0.627802	-0.593852	-0.57442	-0.554161	-0.421484	-0.535399	-0.304162	0	-0.779167	-0.200923	-0.620079	0	0	-0.390219	0.25384751224102875	0.20659420975624676	0.5695798729128085	0.66242	0	0	0	0	1.6310314072503254	1.5977838450928765	1.3951782773954642
151000	0.8351924778417251	-0.617945	0.0656278	0.2830372852737705	0.00865567	0.4576811064852745	0.0787906	0.34222311326203747	0.7127463582038176	0.3093874488085904	-0.0539925	0.0784041	-0.0387687	0.0466131	0.19608521924285066	-0.0325209	-0.115853	-0.150945	-0.0619704	-0.701982	-0.0941677	-0.54126	-0.19505	-0.404068	-0.276047	-0.284	-0.430007	-0.729838	-0.256965	-0.00239566	-0.590694	0	-0.635351	-0.443241	-0.20706	0	0	0.1705840049031683	0.3090859782172201	0.3272245767251409	0.5494725921203717	0.6659213749185795	0	0	0	0	1.6242829254814217	1.7397355415253926	1.7061503303979522
152000	0.49118270293922733	0.030671318626416002	0.3059300042889673	0.3093912398293811	0.27642608715576594	0.38584	0.28348467919766474	0.16143248522089332	0.34176972714252934	-0.0263149	0.12582627087145606	0.1630374900349877	-0.0751093	0.1255338187236398	-0.00327449	0.055352	0.043135708218344476	0.0594379	0.011137316909096869	0.1964179605821002	-0.314534	0.0695317	0.017423066083954945	-0.176106	0.035042	-0.444959	-0.197059	-0.0246127	-0.358007	-0.391029	-0.667211	0	-0.377991	-0.0375006	0.000890724	0	0	-0.10935	0.15472028380670097	0.4127507859444993	0.6097760580546712	0.6912074765005924	0	0	0	0	1.7484532764885117	1.6403861776764548	1.5517067311493187
153000	0	0	0	0	0	0	0	0	0	0	0	0	0	0	0	0	0	0	0	0	0	0	0	0	0	0	0	0	0	0	0	0	0	0	0	0	0	0	0	0	0	0	0	0	0	0	0	0	0
154000	0	0	0	0	0	0	0	0	0	0	0	0	0	0	0	0	0	0	0	0	0	0	0	0	0	0	0	0	0	0	0	0	0	0	0	0	0	0	0	0	0	0	0	0	0	0	0	0	0
[truncated: 6 more columns]

## Sheet: ORF50
bins	100000	101000	102000	103000	104000	105000	106000	107000	108000	109000	110000	111000	112000	113000	114000	115000	116000	117000	118000	119000	120000	121000	122000	123000	124000	125000	126000	127000	128000	129000	130000	131000	132000	133000	134000	135000	136000	137000	138000	139000	140000	141000	142000	143000	144000	145000	146000	147000	148000
100000	0	0.19592747355566442	0.25024362756673996	-0.238477	-0.247639	-0.127514	-0.363214	-0.102218	-0.404394	-0.356769	-0.393775	-0.415291	-0.595834	-0.207906	-0.252052	-0.697155	-0.360828	-0.209692	-0.13918	0.2734238666182814	0.0759191	-0.250742	-0.321719	0.026963077459868222	-0.112935	-0.303944	-0.441575	-0.407782	-0.37091	-0.349288	-0.0693837	-0.099379	-0.444437	-0.0401408	0.23075085915078092	0	0	0.34943677957519526	0.3249136149547463	0.1943162518888555	0.7491125647967416	0.46604818551204996	0	0	0	0	0.6306266330888235	0.5399312603645267	-0.645763
101000	0.1959318994413679	0	-0.673871	0.012198200451824327	0.0586877	0.2034374206088102	0.15487487900020178	0.18581695675534052	0.11852339634745747	-0.143314	-0.231501	-0.381312	-0.183329	-0.377293	-0.365266	-0.385177	-0.052238	-0.386887	0.043045944418111735	-0.294082	-0.137192	-0.00703377	0.0869017	-0.291632	0.1981795009033331	-0.113009	-0.162143	0.12658957896190728	-0.0126345	-0.326142	-0.322642	0.00810884	-0.0376119	-0.094778	0.38856156461588776	0	0	0.7898765146022166	0.5909657043150067	0.3963743609024931	0.8005511584206079	0.4738821617599918	0	0	0	0	0.081929	0.12952845467084406	0.2372946381433726
102000	0.25025492242075625	-0.673865	0	0.213706	0.4011811762009173	0.4587686965440295	0.604486	0.5330688840784152	0.5130826118046101	0.22256058783763297	-0.0973043	-0.118286	-0.313282	-0.14317	-0.211699	-0.24412	-0.208291	-0.163053	-0.120221	-0.421366	-0.13124	-0.302287	-0.170267	-0.112298	0.11876050108054462	0.17391813129091271	0.22468138511703145	0.12611010522842223	0.2407617891922837	0.0360827	-0.43484	0.0567209	0.000945374	0.3680428463400769	0.27873591248971197	0	0	0.30682875650318436	0.7712828341450143	0.6253396063581935	0.39296098724478146	0.5828430979401616	0	0	0	0	0.045913992939287544	0.11921729813787892	0.22398012634073924
103000	-0.238462	0.0122087	0.21371008061916688	0	0.6222000805392587	1.0786046899073698	1.0879886838600143	0.9053277370699252	0.3366321010301815	0.19800472978900135	-0.160548	-0.236685	-0.335652	-0.467437	-0.192633	-0.427453	-0.181248	-0.203888	-0.239682	0.0176809	-0.28443	-0.220326	-0.149321	-0.35266	-0.219289	-0.433423	-0.286801	0.00839663	-0.00375497	-0.292288	-0.353161	0.11456339254203121	-0.284871	-0.00372287	-0.184226	0	0	0.3530400011383595	0.31272323429828636	0.4771630592582774	0.6962013188061127	0.3600879781378823	0	0	0	0	-0.00617354	0.2723867581911301	-0.0638527
104000	-0.247624	0.0586984	0.40118493712178166	0.6222001875597589	0	0.34721	0.8531717706645731	0.8815415050964277	0.4909588257124808	0.11222040495513622	-0.184044	-0.354527	-0.267837	-0.320563	-0.274967	-0.208281	-0.00284965	-0.0792485	-0.423439	-0.0957761	-0.155151	-0.299729	-0.0390269	-0.115115	-0.252436	-0.275826	0.0694771	-0.168341	-0.130321	-0.0501669	-0.439087	0.2800260911629309	-0.164984	0.301318	0.23374024362102216	0	0	0.4879466410517208	0.40571464904944976	0.6811763889154133	0.27131530731269715	0.2214067809394116	0	0	0	0	0.17775623063185703	-0.0878914	-0.356486
105000	-0.127496	0.20345109863034957	0.45877550559725727	1.0786078450602314	0.34721297481138746	0	0.5266201768935347	0.8350478915782308	0.4897799230595071	0.15447325571543277	-0.0263665	-0.192759	-0.266216	-0.412109	-0.43686	-0.41328	-0.367215	-0.424816	-0.177346	-0.244532	-0.316601	-0.334629	-0.423998	-0.261421	-0.220251	-0.329839	-0.185693	-0.168685	-0.0474784	-0.219331	-0.585566	-0.221809	-0.100128	0.0834082	0.10998172367734403	0	0	0.3504077422038656	0.32290932219014085	0.3840802793109143	0.3616231886493745	0.3345761013878344	0	0	0	0	-0.042597	-0.0824581	-0.0699095
106000	-0.363192	0.1548923242810655	0.6044962840875099	1.0879956062722012	0.8531785860562602	0.5266239441528585	0	0.6176687659726503	0.4764723320997404	0.07874	-0.0857697	-0.14715	-0.326629	-0.344179	-0.108225	-0.253798	-0.244992	-0.285187	-0.337549	-0.0201338	-0.25443	-0.121594	-0.133418	-0.168027	-0.533125	-0.239221	-0.146406	-0.113144	0.00900624	-0.569464	-0.139635	-0.0937691	-0.0168593	-0.177797	-0.0933544	0	0	0.21918489036041283	0.1695274592269291	0.4838413095449071	0.44776171292953965	0.28462533633836684	0	0	0	0	0.5286804175216109	-0.1125	-0.0975568
107000	-0.102194	0.18583630372739246	0.5330813620821551	0.9053365611732994	0.8815502221793027	0.8350535605287427	0.6176706676638384	0	-0.00278117	0.2023402932550072	-0.038749	-0.0293501	-0.23761	-0.399261	-0.235161	-0.333678	-0.16237	0.012123419875745431	-0.232926	-0.299714	-0.292982	-0.506862	-0.28046	-0.186694	-0.149091	-0.0348346	-0.255556	-0.112119	-0.159682	-0.37638	-0.239177	-0.0326072	-0.0294342	0.1768271313276048	0.22692271292559588	0	0	0.37266291343551805	0.37364570631023025	0.6174501446405956	0.45900472949803817	0.4954489042974017	0	0	0	0	0.216554	0.14981257829524366	-0.238048
108000	-0.404361	0.11855172780861692	0.5131040742974575	0.3366499096226635	0.49097652728446367	0.4897945764991273	0.47648321828003476	-0.00277218	0	0.0845902	0.4831167727713874	0.2924232766480098	0.19465860796336257	-0.163653	-0.0412996	-0.140935	0.15354527923068384	-0.0826619	0.10340233879564507	-0.0323727	-0.148766	0.054927315677944864	-0.0380157	0.11242382228713765	-0.192265	-0.12589	-0.0200255	-0.160918	0.0723363	-0.3203	0.17508550000289397	-0.116116	0.1904217041792436	0.3597830269917105	0.6428726291377738	0	0	0.7571271144727855	0.5564351611634696	0.5933031921668801	0.8910389872387292	0.7318550172519461	0	0	0	0	0.35653421717218603	0.527206	0.2817618849389761
109000	-0.356734	-0.143284	0.2225844554730952	0.19802494352409905	0.11224051166973316	0.1544903142976668	0.0787533	0.20235168288672942	0.0845926	0	0.43747266119316325	0.6464001525970451	0.3577045761137415	0.2630235346738203	0.33266599782257367	0.15371913498231815	0.27383737921123746	0.22791403991703668	0.058961	0.21903856671255006	0.0999742	0.14517441715958368	0.021469048196729543	0.15589	0.0715959	0.11401558652810245	0.039406623666914546	0.13583492770022032	0.1504956371997145	-0.145238	0.1276672317789702	0.35741461301974314	0.38244083271262896	0.3798127336380761	0.5006325136466009	0	0	0.6291134278972411	1.034369540756406	0.7837050541024888	0.9688475346494214	0.681966	0	0	0	0	0.262185	0.23549255836104893	0.0777691
110000	-0.39374	-0.231471	-0.0972813	-0.160528	-0.184025	-0.0263503	-0.0857573	-0.0387385	0.48311832708324975	0.43747181036241134	0	0.26579617639675857	0.5620724495128036	0.5661446184097774	0.5164450427354059	0.35479370379210184	0.28257146356947166	0.000582506	0.14399320571592356	0.12172380057560647	0.11246339953855101	-0.112888	0.028101847936728416	0.0756094	0.1330090479568755	0.1912568155187597	0.11427499919186888	0.1708956330569741	-0.0289705	-0.26574	-0.198232	0.17202722519127606	0.15789852946136246	0.24429776137398265	0.1548496556787489	0	0	0.42108839710404516	0.5541358972282725	0.45356317404608293	0.4687841213872937	0.5354231763986795	0	0	0	0	0.23463926915338687	-0.0402471	-0.191948
111000	-0.415257	-0.381281	-0.118263	-0.236665	-0.354507	-0.192742	-0.147137	-0.029339	0.2924253971206985	0.6463998679271198	0.2657967425575852	0	0.29298403925019983	0.7816849259615335	0.8837791222631907	0.5967737377237329	0.5376381477771557	0.3639376476917759	0.28767474967750706	0.14148375235879954	0.23768224757128562	0.0679651	0.11877953121453055	-0.0319966	0.10023810046245475	0.0358592	-0.00460009	0.0860506	-0.0859149	-0.242724	-0.221307	-0.0762674	0.0571445	0.14391301016978705	0.1874582504567398	0	0	0.39805181674488577	0.40903067195295534	0.3853250277962513	0.4008446062126987	0.35913487568553965	0	0	0	0	-0.135535	-0.16945	-0.415367
112000	-0.595801	-0.1833	-0.31326	-0.335633	-0.267819	-0.266201	-0.326617	-0.2376	0.1946593023052054	0.3577028653129697	0.5620715895427845	0.29298261311935325	0	0.41219106473594214	1.0047278208328552	0.7289972251971757	0.617428	0.44739451795060836	0.41336819972096606	0.19533810092896747	0.16946928640094686	0.0675475	0.1353618764961994	0.12541346715858892	0.20166462398253865	0.050949180171277954	0.0609744	0.051586343142324784	0.1809530483183887	-0.219196	-0.021275	-0.113903	-0.0774674	0.0879964	0.20782447660612513	0	0	0.2729379805155665	0.3229238069217019	0.0943595	0.41554021539621006	0.23124811525487537	0	0	0	0	-0.508166	-0.234319	-0.485765
113000	-0.20787	-0.377261	-0.143145	-0.467416	-0.320542	-0.412091	-0.344165	-0.399249	-0.16365	0.2630243046673395	0.5661462392340487	0.7816859806249774	0.4121935455302325	0	0.6363703163363504	0.7296644283580245	0.6719795206495134	0.355943	0.38100565140041004	0.26412254025040877	0.19324811511554132	0.16191709943928193	0.14691508248618296	0.0988288	0.1001927202295124	0.10366115183009249	-0.208025	-0.190336	-0.0661055	-0.0960169	0.0907721	-0.0281765	0.0936181	-0.0151243	-0.185758	0	0	0.33763805947993897	0.342836	-0.282619	0.41200667839944766	0.14725857700405212	0	0	0	0	0.36179107921297393	-0.149387	-0.937888
114000	-0.252018	-0.365237	-0.211677	-0.192614	-0.274948	-0.436845	-0.108213	-0.235152	-0.0412987	0.3326644609455845	0.5164443566891688	0.8837778700561274	1.0047279947566379	0.6363680094658417	0	0.3645651302405063	0.6255990537560765	0.5238663878469608	0.35625806752818034	0.49910472341517903	0.0500552	0.0307075	-0.0217828	-0.0109173	-0.0237024	-0.0115279	-0.0243471	-0.0704774	-0.0543901	-0.312777	-0.370095	-0.0668985	-0.173359	-0.250638	0.18657358244692687	0	0	0.18623168193621178	0.0268561	0.0920836	-0.283342	-0.190432	0	0	0	0	-0.577206	-0.324265	-0.96432
115000	-0.697118	-0.385144	-0.244094	-0.427431	-0.208259	-0.413261	-0.253782	-0.333665	-0.140931	0.15372109253693284	0.3547965121774695	0.5967759799482737	0.7290008935525634	0.7296656159191212	0.3645686246721113	0	0.3057144331975303	0.6157985649580947	0.5845282700682201	0.46695155509580666	0.3293932129798462	0.24142955595918486	0.1270457737169833	0.0993934	-0.166325	-0.010823	0.0341559	0.0080813	-0.0662274	-0.57956	-0.0111122	-0.0171836	-0.0909482	-0.144615	-0.0774715	0	0	0.41307990678167206	-0.0342695	0.0901143	0.2821085065483413	-0.312029	0	0	0	0	-0.426313	-0.234734	-0.609845
116000	-0.36079	-0.0522051	-0.208265	-0.181226	-0.00282733	-0.367196	-0.244976	-0.162356	0.15354989287635273	0.27383958771429145	0.282575	0.5376406409501348	0.6174317946366181	0.6719809591590485	0.6256027991361195	0.30571468414596914	0	0.42371834160998934	0.7288414058593088	0.5062761638279354	0.4389050323772971	0.21758800432814296	0.16793814186583025	0.0988546	0.0417557	0.0900357	0.0837468	0.050884241660442454	0.11764671767590562	-0.212708	-0.208218	0.0327186	-0.125282	0.1028268946893573	0.1880520071962211	0	0	0.127828	-0.031886	-0.150455	-0.0987265	-0.0238355	0	0	0	0	-0.272554	-0.514957	-0.882612
117000	-0.209653	-0.386852	-0.163025	-0.203863	-0.079224	-0.424794	-0.28517	0.0121392	-0.0826551	0.22791843214405744	0.000587749	0.36394232458872244	0.4474006209784012	0.3559467240975422	0.5238723169509704	0.6158009996304988	0.4237205253339559	0	0.4532992586793781	0.6309922292448695	0.5466716781894084	0.3830042112016365	0.2929227067796156	0.13742812619236133	0.27376210285949903	-0.0831265	0.0802423	0.0804545	-0.145924	0.044458063410901826	-0.150269	0.12320587617929228	0.0945708	0.2274838124572223	-0.0146492	0	0	-0.11355	0.022982073792582377	-0.661203	0.18967572233237195	-0.120411	0	0	0	0	-0.182459	-0.520543	-0.536868
118000	-0.139138	0.0430836	-0.12019	-0.239654	-0.423412	-0.177322	-0.337528	-0.232908	0.10341170280780886	0.058967924643651325	0.1440010154162251	0.2876819932169817	0.4133768693912869	0.3810118402764404	0.3562665632747192	0.5845332713831538	0.7288461562258037	0.45330182532190744	0	0.0660732	0.5777433323688406	0.2964622397630294	0.4116678867062943	0.24413245145048953	0.4237227396142531	0.2487733011316773	0.23818699443275765	0.2790106181491706	0.12921388808085507	0.011277439552585502	-0.21906	0.21745261048751174	-0.0299923	0.1707136282838784	-0.0373336	0	0	0.2381470298177537	0.1614010368867986	-0.210098	-0.442582	0.024281	0	0	0	0	-0.273549	-0.50391	-0.370779
119000	0.27346875691702605	-0.294041	-0.421332	0.0177108	-0.0957463	-0.244505	-0.0201108	-0.299693	-0.0323606	0.21904829452181654	0.12173437921562619	0.14149376483799175	0.1953495395390062	0.2641314980661561	0.49911598810143554	0.46695932535045764	0.5062836831341484	0.6309975648271161	0.066076	0	0.6245026243285244	0.440378	0.6969572822022351	0.2944600492237042	0.5137573190924855	0.3811090465237446	0.37626057062578777	0.14933340957540445	0.0685165	0.3624828578369961	-0.327993	0.4626645395995647	0.0816333	0.011268289912344652	0.3418181958365988	0	0	-0.213246	0.054238532367860574	-0.0684959	0.2457562009620682	0.10359883392307914	0	0	0	0	-0.162437	-0.604187	-0.875455
120000	0.0759653	-0.13715	-0.131205	-0.284398	-0.15512	-0.316572	-0.254406	-0.29296	-0.148752	0.0999852	0.11247531157548808	0.2376935934473949	0.169482	0.19325840632820726	0.0500678	0.32940231663141534	0.4389138850804281	0.5466783471685724	0.5777474347054756	0.6245039577254418	0	0.3246590199877962	0.7629008952280524	0.6129715557771642	0.5074591382981106	0.4363717869309367	0.3381489225617782	0.22927084845925783	0.21901838079422867	-0.136743	-0.155937	0.24239280122206883	-0.0953825	0.11738403643227698	-0.0120643	0	0	0.0407689	-0.131229	-0.167378	-0.197825	-0.203652	0	0	0	0	-0.864311	-0.435235	-0.861197
121000	-0.250692	-0.0069881	-0.302248	-0.220291	-0.299694	-0.334597	-0.121566	-0.506835	0.0549447	0.145189	-0.112872	0.0679803	0.0675641	0.16193126409056857	0.030723940579980184	0.24144253304937424	0.21760073046989384	0.3830147536194212	0.29647021553828556	0.4403829387504697	0.3246628934264178	0	0.6814685213402274	0.7392115605117654	0.9563569487471806	0.5675808669454113	0.6514813411032552	0.544726	0.38621916116511085	-0.04558	-0.188322	0.6292304264458578	0.21274655184016836	0.0791114	0.20274366422235637	0	0	-0.625067	-0.138575	-0.73721	0.2907851082385043	-0.102758	0	0	0	0	-0.727013	-0.708744	-0.724789
122000	-0.321669	0.0869473	-0.170228	-0.149286	-0.038992	-0.423966	-0.13339	-0.280434	-0.0379985	0.021483875865694977	0.028117526436445765	0.11879464355342231	0.13537841496593658	0.14692914016162964	-0.0217665	0.12705864383133303	0.16795076103174078	0.2929331422215603	0.4116757555057102	0.6969623820619337	0.762905	0.6814684143643877	0	0.36764067931118033	0.7504114733239112	0.742198	0.443833	0.44322377712132255	0.24711187820312647	-0.0843206	-0.119718	0.25555352762305933	-0.122876	-0.0657926	0.14262893356952097	0	0	-0.040227	-0.349374	-0.292372	-0.468796	-0.333578	0	0	0	0	-0.537471	-0.645927	-0.953076
123000	0.027016797763757573	-0.291582	-0.112255	-0.352621	-0.115076	-0.261385	-0.167995	-0.186664	0.11244478524416533	0.15590860099187387	0.0756288	-0.0319777	0.12543373577377329	0.0988465	-0.0108972	0.09941	0.098871	0.13744229177975356	0.24414405039535286	0.2944688792288499	0.6129790523853924	0.739215	0.3676444094566267	0	0.47717978307436026	0.7865895191349918	0.7291339540762173	0.5962577951480086	0.493083	0.15307099842424343	-0.0802713	0.3539045013426383	0.16345619787175383	0.16969031494540243	0.2211356221055264	0	0	-0.285362	-0.262081	-0.473182	-0.459895	-0.267891	0	0	0	0	-0.816994	-0.868169	-0.844725
124000	-0.112878	0.19823278021572305	0.11880691142462302	-0.219246	-0.252394	-0.220211	-0.533089	-0.149057	-0.19224	0.0716184	0.13303244149624333	0.10026092784099647	0.20168887749192568	0.10021449294460959	-0.0236783	-0.166304	0.041776	0.27378025334109457	0.42373832345332046	0.51377	0.5074706198005418	0.9563645568109915	0.7504191883635617	0.47718376796856415	0	0.46012546473315746	0.7111587950596461	0.59885	0.5753138562592286	0.0610288	0.31000227494895316	0.23316714604921962	0.0870789	0.18022803739523038	0.2436249033919181	0	0	0.2370129137630446	-0.436946	-0.467206	-0.151147	-0.324233	0	0	0	0	-0.620673	-1.02437	-1.34325
125000	-0.303884	-0.112952	0.17396743311040042	-0.433377	-0.275781	-0.329796	-0.239182	-0.0347978	-0.125862	0.11404102071212754	0.19128310053353742	0.035884871203227586	0.0509763	0.1036858160205991	-0.0115009	-0.0107996	0.090059	-0.0831054	0.24879177644615388	0.3811247528985028	0.4363861599087779	0.5675913664846314	0.7422090606728058	0.7865963955046045	0.46012835620856696	0	0.4724541340243982	0.7168248756590639	0.533934	0.15380735183767144	0.1742225271596095	0.27157659128430633	0.1536620828971695	0.0871984	0.041828619493715906	0	0	0.014945700614514399	-0.209085	-0.391355	-0.439778	-0.586352	0	0	0	0	-0.550912	-0.770487	-1.04789
126000	-0.441509	-0.162082	0.22473607741510473	-0.28675	0.0695281	-0.185645	-0.146362	-0.255513	-0.0199923	0.0394374	0.11430667468523191	-0.00456898	0.061006947720486766	-0.207995	-0.0243148	0.0341847	0.0837754	0.0802687	0.23821086022581975	0.3762816674791321	0.3381686860182046	0.6514972311210606	0.4438489268068747	0.729146	0.7111670770136406	0.4724595245029836	0	0.5769679177052702	0.6865988765663668	0.3286151691743164	0.5469861017578395	0.23674401909244563	0.3485089933643919	0.21804271811925788	0.28801317675061394	0	0	0.0993115	-0.376126	-0.43541	-0.211093	-0.501112	0	0	0	0	-0.477376	-0.528167	-1.05947
127000	-0.407713	0.12665423151566435	0.1261678888138663	0.00845076	-0.168287	-0.168634	-0.113097	-0.112073	-0.160881	0.13586884365020202	0.17093039983770852	0.0860848	0.051622	-0.190303	-0.070442	0.00811325	0.0509159	0.0804841	0.27903757522960293	0.14935759771611928	0.22929370320305525	0.5447452136619685	0.443243	0.5962731532835787	0.5988608837822387	0.7168333574250213	0.576971	0	0.6233259901453704	0.40105537573636996	0.5631196310938051	0.5729334099931879	0.3915919999214932	0.2877385683560022	0.42502223961205565	0	0	-0.0671181	-0.392491	-0.391942	-0.1036	-0.576969	0	0	0	0	-1.03512	-0.667123	-1.08402
128000	-0.370836	-0.0125643	0.2408252017170821	-0.00369521	-0.130262	-0.0474218	0.00905907	-0.159631	0.0723783	0.150535	-0.0289301	-0.0858751	0.1809943040084964	-0.0660667	-0.054349	-0.0661898	0.11768405406218772	-0.145889	0.1292464741006413	0.0685463	0.21904686447738023	0.38624377140964183	0.247137	0.4931038433605326	0.5753308584399492	0.5339478183954851	0.6866075967930916	0.6233316190847256	0	0.3043166124423359	0.6884995238852963	0.6894108480360731	0.613337	0.5849466395351206	0.5578239093050298	0	0	-0.015201	-0.401149	-0.676384	-0.518893	-0.474266	0	0	0	0	-0.887676	-1.02712	-0.857993
129000	-0.349187	-0.326045	0.0361722	-0.292203	-0.0500812	-0.219248	-0.569385	-0.376303	-0.320231	-0.145172	-0.265674	-0.242658	-0.219128	-0.095952	-0.31271	-0.579496	-0.212645	0.044519314887528756	0.011336124386683894	0.3625387737313758	-0.136689	-0.0455293	-0.0842698	0.15311808431347898	0.0610719	0.153848	0.3286499882153536	0.4010871034900362	0.30434271125664797	0	0.831127	0.9884734764514881	0.8399301699557224	0.8335488755426579	0.9110722566260382	0	0	0.1931654862427586	-0.256821	-0.0664788	-0.0280539	-0.0807651	0	0	0	0	0.10902465682271478	-0.272563	-0.625875
130000	-0.0692812	-0.322544	-0.434749	-0.353073	-0.438999	-0.585481	-0.139555	-0.239098	0.17515519027352508	0.12773451690698656	-0.198164	-0.22124	-0.021206	0.0908387	-0.370026	-0.0110469	-0.208153	-0.150206	-0.219	-0.327935	-0.155881	-0.18827	-0.119666	-0.0802225	0.3100470173683536	0.17426437810360107	0.5470225622232447	0.5631530002718393	0.6885272641239769	0.8311291175930067	0	0.7522674463975946	1.0367390339153713	1.0886086134808137	0.9395654079652292	0	0	-0.358727	-0.0939136	-0.368248	-0.34795	-0.287357	0	0	0	0	-0.431168	-0.70589	-0.546861
131000	-0.0992742	0.00820918	0.0568144	0.11465320845835036	0.280116	-0.221722	-0.0936862	-0.0325263	-0.116044	0.3574842152009657	0.17209767820325061	-0.0761975	-0.113832	-0.0281077	-0.0668273	-0.017116	0.032786	0.1232710861334937	0.2175152537991854	0.46272441397151987	0.242451	0.6292850939822753	0.2556083021353161	0.353956	0.2332142055218259	0.27162075928150414	0.2367827966110568	0.572969	0.6894409053279593	0.9884774349290633	0.7522697634508003	0	0.49961468698647427	0.9659091762029115	1.274124926305377	0	0	0.3888954063434279	-0.3704	-0.509377	-0.0553724	-0.145547	0	0	0	0	-0.217667	-0.138622	-0.194181
132000	-0.444329	-0.0375092	0.00104121	-0.284779	-0.164892	-0.100039	-0.0167741	-0.0293508	0.19049608106217691	0.3825128044529474	0.15797135203243365	0.0572168	-0.0773937	0.0936893	-0.173285	-0.0908782	-0.125212	0.0946384	-0.0299273	0.0816955	-0.0953216	0.21280358893568158	-0.122819	0.16350961179765985	0.0871283	0.1537086204534623	0.3485501404420999	0.3916300557118303	0.6133689609177017	0.8399364979923933	1.036743720527673	0.49961705654557115	0	0.8015156151585368	1.4005219972828362	0	0	0.2004450257451434	-0.178008	-0.307734	-0.223946	-0.281044	0	0	0	0	-0.448989	-0.456341	-0.659663
133000	-0.0400318	-0.0946734	0.368141	-0.00362876	0.3014122507677932	0.0834991	-0.17771	0.17691242515404218	0.3598593363290407	0.3798866378327916	0.24437251639945026	0.14398719903442816	0.0880721	-0.0150512	-0.250562	-0.144543	0.10289859038101866	0.22755332442491666	0.17078057360904414	0.0113325	0.11744687942080814	0.0791704	-0.0657335	0.16974566132570496	0.18027939888133004	0.0872468	0.2180857976513619	0.2877785566007356	0.5849809988404995	0.8335571360337253	1.088615232547512	0.9659134782164045	0.801518	0	0.8914462387956579	0	0	0.5475860978977172	0.0430614	-0.161379	-0.154027	-0.160295	0	0	0	0	-0.13794	-0.174594	-0.796465
134000	0.2308588208820879	0.388665	0.27883257936700356	-0.184133	0.23383314957744963	0.1100715815014081	-0.0932683	0.22700690179914831	0.6429478335222177	0.500705	0.1549233057513306	0.1875313343684954	0.20789898664872647	-0.185686	0.1866479185657452	-0.0774006	0.1881225979349967	-0.0145808	-0.0372677	0.3418812672691613	-0.0120025	0.20280152881938104	0.1426869051423847	0.2211898635329429	0.24367515992513167	0.041876	0.28805515132983234	0.42506112290390313	0.5578571636575237	0.9110794121642204	0.9395709220790419	1.2741281233659838	1.4005228247843475	0.8914451338427726	0	0	0	0.7782477884771849	-0.0575865	-0.26401	0.0674135	-0.247329	0	0	0	0	-0.513323	-0.355156	-0.208664
135000	0	0	0	0	0	0	0	0	0	0	0	0	0	0	0	0	0	0	0	0	0	0	0	0	0	0	0	0	0	0	0	0	0	0	0	0	0	0	0	0	0	0	0	0	0	0	0	0	0
136000	0	0	0	0	0	0	0	0	0	0	0	0	0	0	0	0	0	0	0	0	0	0	0	0	0	0	0	0	0	0	0	0	0	0	0	0	0	0	0	0	0	0	0	0	0	0	0	0	0
137000	0.349564	0.7899988494525811	0.3069442223852368	0.3531518131200465	0.4880583460129088	0.35051639903269005	0.21928977992991322	0.3727659013138307	0.757221	0.6292050261438314	0.42118084618138774	0.3981436996614016	0.2730312895629291	0.3377288877330105	0.1863248170597913	0.41316954747364626	0.12791732458215938	-0.113463	0.23823166919479424	-0.213164	0.0408495	-0.62499	-0.0401502	-0.285289	0.2370819693010191	0.015011864677079025	0.0993723	-0.0670604	-0.0151489	0.193191	-0.358703	0.3889174024087957	0.2004646522514152	0.5476037919495916	0.7782665874819454	0	0	0	1.2075820754770181	1.1944473628827457	0.48626116664705055	0.8182299730361452	0	0	0	0	-0.0958948	-0.171948	0.2483861008033655
138000	0.32505851387532436	0.591106	0.7714164382115773	0.3128531844644842	0.4058444921951481	0.32303611720347636	0.16965048698093993	0.37376683237305286	0.5565473027371851	1.0344792771875062	0.5542464844901257	0.4091406930539814	0.3230352541535738	0.3429446672422776	0.026967357355218675	-0.0341617	-0.0317785	0.023087417996662463	0.16150381444834944	0.0543385	-0.13113	-0.13848	-0.349279	-0.26199	-0.436859	-0.209	-0.376047	-0.392415	-0.401078	-0.256777	-0.0938712	-0.37036	-0.177971	0.043097248516200476	-0.0575496	0	0	1.207600213661528	0	0.8007155674471345	0.9300691176335875	0.8101098947650464	0	0	0	0	0.3658740917758268	0.19284392191891875	-0.0723226
139000	0.19447441404828292	0.39652809717621745	0.6254864736636053	0.4773062726633249	0.6813194952999608	0.38422033756309815	0.48397760053776756	0.617585	0.5934285969794445	0.7838280537724392	0.45368702454678556	0.38544831213612696	0.0944842	-0.282496	0.0922081	0.0902354	-0.150334	-0.661084	-0.209982	-0.0683826	-0.167266	-0.737102	-0.292264	-0.473078	-0.467106	-0.391257	-0.435317	-0.391853	-0.676301	-0.0664214	-0.368192	-0.509324	-0.307683	-0.16133	-0.263959	0	0	1.1944787643061054	0.800729	0	0.9234232179709917	1.2019238588426655	0	0	0	0	0.21425506533755773	0.316086	-0.0700627
140000	0.7492733940940498	0.800708	0.3931105216880743	0.6963471993490403	0.27146108083512566	0.3617659140394397	0.44790067106028014	0.45914178593759125	0.8911670591891743	0.9689732014572525	0.46891063902587676	0.4009705576904547	0.4156675930048124	0.41213157521375926	-0.283215	0.2822322158015561	-0.098603	0.18979699691318241	-0.442463	0.24587213996063145	-0.197711	0.2908958404015291	-0.468686	-0.459787	-0.151044	-0.439678	-0.210998	-0.103509	-0.518807	-0.0279939	-0.347892	-0.0553163	-0.223892	-0.153976	0.0674664	0	0	0.4862952352082901	0.9300850480103177	0.9234258851088726	0	1.3706858712354135	0	0	0	0	0.3412178751973606	0.31115001008348847	0.3342133108427203
141000	0.4662212789709871	0.47405082933322557	0.5830048965450835	0.36024612284243973	0.22156481862346758	0.33473109093952785	0.28477655863073625	0.4955982248985837	0.7319953533640201	0.6821042475040191	0.5355619581988911	0.35927309132492463	0.23138775702510622	0.14739573797999256	-0.190292	-0.311893	-0.0236998	-0.120277	0.0244119	0.10372703708327122	-0.203525	-0.102635	-0.333455	-0.267772	-0.324118	-0.58624	-0.501005	-0.576865	-0.474167	-0.0806928	-0.287286	-0.145478	-0.280978	-0.160231	-0.247264	0	0	0.8182763057590144	0.8101380893034051	1.201938790142175	1.3706981353970422	0	0	0	0	0	0.48574060861839297	0.402208	0.20387381846926986
142000	0	0	0	0	0	0	0	0	0	0	0	0	0	0	0	0	0	0	0	0	0	0	0	0	0	0	0	0	0	0	0	0	0	0	0	0	0	0	0	0	0	0	0	0	0	0	0	0	0
143000	0	0	0	0	0	0	0	0	0	0	0	0	0	0	0	0	0	0	0	0	0	0	0	0	0	0	0	0	0	0	0	0	0	0	0	0	0	0	0	0	0	0	0	0	0	0	0	0	0
144000	0	0	0	0	0	0	0	0	0	0	0	0	0	0	0	0	0	0	0	0	0	0	0	0	0	0	0	0	0	0	0	0	0	0	0	0	0	0	0	0	0	0	0	0	0	0	0	0	0
145000	0	0	0	0	0	0	0	0	0	0	0	0	0	0	0	0	0	0	0	0	0	0	0	0	0	0	0	0	0	0	0	0	0	0	0	0	0	0	0	0	0	0	0	0	0	0	0	0	0
146000	0.6309963107787127	0.0822942	0.046272375775161224	-0.00581881	0.17811085254686543	-0.0422454	0.5290282240449329	0.21690024504596644	0.35687113751521216	0.2625198388570511	0.23497463518455075	-0.1352	-0.50783	0.3621248244198661	-0.57687	-0.42598	-0.272222	-0.182129	-0.273221	-0.162112	-0.863988	-0.726693	-0.537151	-0.816678	-0.620361	-0.550603	-0.477072	-1.03482	-0.887381	0.10929352831947864	-0.4309	-0.217402	-0.448726	-0.137679	-0.513062	0	0	-0.0956519	0.36609887054513773	0.2144665808680196	0.34142672358994125	0.48593719284934456	0	0	0	0	0	0.5972733122052667	2.0794009840537875
147000	0.5403163919349268	0.1299091603555417	0.1195911348542635	0.2727569410071505	-0.0875213	-0.0820911	-0.112137	0.1501739370078894	0.5275581588154015	0.23584252744197104	-0.0398963	-0.1691	-0.233967	-0.149038	-0.323914	-0.234386	-0.514609	-0.520197	-0.503567	-0.603847	-0.434896	-0.708409	-0.645592	-0.867838	-1.02404	-0.770162	-0.527848	-0.666806	-1.02681	-0.272279	-0.705607	-0.138342	-0.456063	-0.174318	-0.354879	0	0	-0.17169	0.19308415456874115	0.3163125517414171	0.3113743123565809	0.40242033946797734	0	0	0	0	0.5972887660857786	0	1.194265734429191
148000	-0.645328	0.23772605229855148	0.2244046715276057	-0.0634318	-0.356065	-0.0694918	-0.0971428	-0.237636	0.2821649676329952	0.0781697	-0.191547	-0.414966	-0.485362	-0.937488	-0.963918	-0.609446	-0.882214	-0.536472	-0.370386	-0.875064	-0.860807	-0.724403	-0.95269	-0.844343	-1.34287	-1.04752	-1.0591	-1.08365	-0.857632	-0.62554	-0.546527	-0.19385	-0.659335	-0.796138	-0.208336	0	0	0.2486951801081795	-0.0720316	-0.069785	0.334488	0.2041365650512144	0	0	0	0	2.0794671464047805	1.1943164428996724	0
149000	0.5682117558025256	-0.0984858	0.32337788715318727	-0.309884	0.013725539296832966	-0.230066	-0.119608	-0.307686	-0.272701	-0.197078	-0.499243	-0.484882	-0.25984	-0.543922	-0.680544	-0.351655	-0.58829	-0.513772	-0.557036	-0.358541	-0.59171	-0.948667	-0.439486	-0.609986	-0.583484	-0.700724	-0.968307	-0.884025	-1.02784	-0.634292	-0.479066	-0.286518	-0.553931	-0.644069	-0.460108	0	0	0.0427095	-0.471359	0.010406468945264763	0.44723630029990646	0.319082	0	0	0	0	1.7868345731909243	1.8430146689560174	0.8389458505258942
150000	0.6005421154087646	0.42722568639556624	0.26515918923984066	0.3064800974605127	-0.172643	0.055774788501582385	0.1685739733401914	-0.074849	0.0956481	-0.206629	-0.020827	-0.171259	-0.821736	-0.0127035	-0.611323	-0.139275	-0.621635	0.00161052	-0.739269	-0.203655	-0.638499	-0.497685	-0.826892	-0.920234	-0.781072	-0.998559	-0.970281	-0.751924	-0.773964	-0.402426	-0.464159	-0.531237	-0.693288	-0.226121	-0.204701	0	0	0.0499986	0.023025139233602568	0.21058156513309131	0.3878477856665565	0.2529048724505284	0	0	0	0	1.7677589020183813	1.7673954893356434	1.5833033434654056
151000	0.141562	0.2816793662566949	-0.0650328	0.0469387	0.18064906077899195	0.1732358423115225	0.15889623953372567	-0.212549	0.4467201202122738	0.3717179676596198	-0.00324421	0.061434343818800814	-0.303675	-0.299013	-0.261254	-0.354114	-0.373666	-0.425625	-0.266449	-0.666775	-0.509681	-0.555157	-0.585174	-0.712528	-0.364808	-0.404675	-0.622315	-0.505735	-0.673938	-0.0500297	-0.290905	0.17458583906154465	-0.198211	-0.0461246	-0.0414642	0	0	-0.0164699	0.35853221963339643	0.24894716114547102	0.5086045377157666	0.653628	0	0	0	0	1.8340260297409081	1.9134917461446463	1.7854429320702985
152000	0.5035433723664319	0.39721010235283644	0.4102843629064871	0.2833391859331226	0.4076477078635941	0.203636	0.5230814758970626	0.41740876012098077	0.5599315181420343	0.512725	0.0978019	0.00144166	-0.0321061	0.0179314	-0.420441	-0.416335	-0.16935	-0.185674	-0.078375	-0.27153	-0.28849	-0.566462	-0.637157	-0.468028	-0.0887177	-0.440641	-0.385335	-0.609025	-0.476628	0.1468821238835674	-0.0176586	-0.0119247	0.000676597	0.00465838	0.3002028958961666	0	0	0.44938190498491387	0.7279436651004539	0.7795023234494832	0.6609933608194494	0.8059798053502487	0	0	0	0	1.7215213697896508	1.740277223849238	1.705035061261365
153000	0	0	0	0	0	0	0	0	0	0	0	0	0	0	0	0	0	0	0	0	0	0	0	0	0	0	0	0	0	0	0	0	0	0	0	0	0	0	0	0	0	0	0	0	0	0	0	0	0
154000	0	0	0	0	0	0	0	0	0	0	0	0	0	0	0	0	0	0	0	0	0	0	0	0	0	0	0	0	0	0	0	0	0	0	0	0	0	0	0	0	0	0	0	0	0	0	0	0	0
[truncated: 6 more columns]

## Sheet: Legend
		Relative contact frequency at 1kb resolution
