# Supplementary material for: Enhancers and genome conformation provide complex transcriptional control of a herpesviral gene
Source: Mol Syst Biol. 2024 Nov 19;21(1):2. doi: 10.1038/s44320-024-00075-0 (PMC11696879; doi:10.1038/s44320-024-00075-0)
Supplement: Supplementary file 15 — Source data Fig. 6 [file 44320_2024_75_MOESM15_ESM.zip › Figure 6/6C/sgTSS57 and sgTSS75 relative contact frequency.xlsx]

## Sheet: sgTSS57
bins	100000	101000	102000	103000	104000	105000	106000	107000	108000	109000	110000	111000	112000	113000	114000	115000	116000	117000	118000	119000	120000	121000	122000	123000	124000	125000	126000	127000	128000	129000	130000	131000	132000	133000	134000	135000	136000	137000	138000	139000	140000	141000	142000	143000	144000	145000	146000	147000	148000
100000	0	0.21312058560904598	0.3193438578805312	-0.308985	-0.209571	-0.233292	-0.0964652	-0.0316786	-0.31106	-0.233281	-0.205359	-0.592444	-0.748242	-0.473112	-0.105568	0.00503485	-0.132325	-0.675886	-0.335882	-0.49243	-0.473311	0.040389158719213024	-0.204193	-0.241187	-0.014995	-0.358006	-0.148638	-0.276197	-0.178922	-0.346802	0.000422656	-0.0355396	-0.452635	-0.329926	0.3039446427177942	0	0	0.29655112203327627	-0.0224106	0.4309907988902933	0.733111	1.135493931157084	0	0	0	0	0.199983	0.6459511770382621	-0.681661
101000	0.2131239703536006	0	-0.563115	0.16931633300719992	0.19239404274212338	0.26526245975887064	0.0866572	0.21881964499125273	0.054639344197704665	0.055532	-0.0495535	-0.0972541	-0.17319	-0.157296	-0.470105	-0.0286294	-0.0452379	-0.459675	0.0933329	0.0988641	0.010983721302025636	-0.296702	-0.0303023	0.2379194825761379	0.0727267	0.0637642	-0.048968	0.1159791677699549	-0.0364559	-0.301501	-0.208975	-0.2361	-0.00297423	-0.215723	0.20187922103024916	0	0	0.45444304787435286	0.2557839626017637	0.5298774262727628	0.8118448929933457	0.6237942723589844	0	0	0	0	0.10616247325785819	0.10422932144600962	-0.385948
102000	0.3193517507698953	-0.56311	0	0.29983801254465714	0.5380719971661673	0.5787791767114435	0.6407976636922064	0.5210493852177549	0.6238819322554902	0.4630613146398804	0.0194251	0.10770865444810417	0.025702857721754936	-0.176222	-0.089227	0.0391817	-0.0579443	-0.206757	-0.230822	-0.0555281	-0.105125	-0.15349	-0.0261853	-0.0528908	0.0571701	0.2688120058100658	0.14430815192479707	0.2852235901422604	0.23126539595540918	0.0643301	-0.0974053	0.15581237293544295	0.29889680752368636	0.3747199262114843	0.4628459894103037	0	0	0.24294002922525168	0.3156427947549515	0.4391194713244211	0.5353808543102052	0.49917485056901945	0	0	0	0	-0.0608211	-0.343717	0.041311029984146284
103000	-0.308977	0.16932097331669624	0.29983814470934383	0	0.9856809630056422	1.2442953123496177	1.1452732130360388	1.0681497351960543	0.4875591214596565	0.35110026076147083	0.14865628769605418	0.0252705	-0.519595	-0.215468	-0.161301	-0.35017	-0.194153	-0.320046	-0.191542	0.12222381407833209	-0.216209	-0.19584	-0.132001	-0.157727	-0.369075	-0.0654272	-0.343904	-0.0999511	-0.1164	-0.374404	-0.196005	0.043785	-0.167741	-0.268347	-0.438756	0	0	-0.045648	-0.329193	0.41622453363586914	0.39342605272741527	0.4364246012165481	0	0	0	0	-0.0718267	-0.0284484	-0.725365
104000	-0.20956	0.19240153511388114	0.5380749813931144	0.9856838150679029	0	0.6198440189301652	0.9018102288676185	0.8665512295461268	0.5914696370033794	0.3882612219593404	-0.000433474	-0.206221	-0.202729	-0.461046	-0.336413	-0.510086	-0.271526	-0.576003	-0.11576	0.026606759496317228	-0.186907	-0.214015	-0.151918	-0.284413	-0.0620975	-0.116857	0.14395553868173028	0.0370902	-0.0344143	0.0735044	-0.578685	0.2451186424819017	0.0569173	-0.185373	-0.132226	0	0	-0.196595	0.28254585830283346	0.12083486593835703	0.0241589	0.36925502184963827	0	0	0	0	0.1829421670870421	-0.190825	-0.721028
105000	-0.233281	0.26527	0.5787822536095364	1.2442982570830239	0.6198441116013111	0	0.6916644078185227	0.9288484838029535	0.5847739698816364	0.3092381549008606	0.0798184	-0.0946722	-0.327163	-0.374555	-0.272104	-0.452401	-0.36285	-0.384932	-0.135934	-0.562809	-0.405758	-0.211997	-0.339487	-0.30728	-0.076781	-0.158563	-0.169637	-0.0980088	-0.0476383	-0.442949	-0.264874	-0.213834	-0.209141	-0.192081	-0.195173	0	0	-0.219153	-0.597213	-0.0300444	0.18147712802014543	0.32249814165912505	0	0	0	0	-0.388228	-0.296869	-0.580067
106000	-0.0964505	0.0866685	0.6408044703231047	1.145279887502251	0.9018140512715694	0.6916681375513289	0	0.8851796267910045	0.5499799710803241	0.4861343550545026	-0.0524311	-0.0480085	-0.402644	-0.570026	-0.325864	-0.40262	-0.431212	-0.224894	-0.36377	-0.114521	-0.261902	-0.0864933	-0.0613034	-0.0717154	-0.232798	-0.203239	-0.277913	-0.155726	0.055666867682232585	-0.307469	0.012320903550885302	-0.291853	-0.0314433	-0.0126547	-0.029075	0	0	-0.00462657	-0.291433	0.1409321773178195	0.33300680495820056	-0.030267	0	0	0	0	-0.503503	-0.11665	-0.0998467
107000	-0.0316623	0.21883256241369498	0.5210577944953864	1.0681580123089984	0.866557	0.9288538161824923	0.8851812294377371	0	0.3452546599874166	0.5140035168611385	0.17053828814758992	0.032258	-0.129533	-0.409696	-0.422906	-0.331975	-0.38159	-0.39423	-0.28027	-0.147322	-0.338916	-0.287089	-0.233752	-0.350954	0.018635879888077068	-0.189792	-0.15854	0.010599678215096216	-0.0434504	-0.298482	-0.239838	-0.158829	-0.0355499	-0.311845	-0.0778001	0	0	0.0953732	-0.158017	0.1469760571771386	0.41891005046726637	0.368359	0	0	0	0	-0.252962	-0.20206	-1.05103
108000	-0.311035	0.0546606	0.6238986730716388	0.4875757301111183	0.5914833935925801	0.5847876337996915	0.5499899052655725	0.34526299152593376	0	0.38877077932590065	0.7075592313893947	0.5124419341794462	0.1662282993927523	-0.353641	-0.111666	-0.129491	0.023577602000897604	-0.098046	0.15280970685725095	0.0677045	0.032597792532775845	-0.159428	-0.14028	0.11230224620853824	-0.189085	-0.113666	-0.199548	0.0677795	0.19129734401202725	0.0337775	0.335715	0.24957124237108813	0.413192	0.26121407561325527	0.30244354859995715	0	0	0.015867938871497816	0.16828735992499794	0.24095354032357383	0.340419	0.2894820299953862	0	0	0	0	0.24370135538684404	0.2957059482338932	-0.780801
109000	-0.233254	0.0555555	0.46308027768486276	0.35111909164176575	0.3882772007773754	0.30925404104775017	0.48614651146858634	0.514014	0.3887730015547346	0	0.678177	0.7992435854008942	0.31205554197672614	0.15712966561863678	0.0926677	-0.0249864	0.29086792542306017	-0.0532731	0.0468171	0.18954852938591224	-0.0276244	0.058943	0.0447418	0.0677142	0.00204143	0.0727504	0.2388707731411723	0.1059782220912412	0.4118892032475032	-0.0364121	0.16952890741097282	0.37338325287359975	0.45953202055220616	0.5644138415713617	0.4527466534972857	0	0	0.0890104	0.31700989960728654	0.0976109	0.6181189107327034	0.0772916	0	0	0	0	-0.113622	-0.0845786	-0.817356
110000	-0.205331	-0.0495293	0.019444751225548233	0.14867583735264195	-0.000416776	0.079835	-0.0524183	0.17055	0.7075621723945208	0.6781782038351657	0	0.5661878145110073	0.5410806667972428	0.14062525198498857	0.25897038783355886	0.00685084	0.0980465	-0.193177	-0.0295448	0.04902	-0.0842875	-0.162058	-0.0614212	-0.243082	-0.0342708	-0.106082	-0.0865219	-0.183456	-0.0140438	-0.106876	-0.0462959	0.022443086008287542	0.0880814	0.19644549256582247	0.026295754537062687	0	0	0.13702921871056725	0.13245059562537648	0.1825050333863446	0.14821541200193528	0.12865870375438232	0	0	0	0	-0.0711623	-0.578382	-1.11479
111000	-0.592413	-0.0972268	0.10773138201377434	0.0252931	-0.206201	-0.0946526	-0.0479926	0.032272356577135286	0.5124479209289681	0.7992473499215828	0.5661908602554034	0	0.7092496451618767	0.5147105988750055	0.6501208045645045	0.3395512670420499	0.27949872649906166	0.19983200825561775	-0.0815263	0.10162620162710617	-0.135949	-0.0404614	-0.158834	-0.172853	-0.105424	-0.0815804	-0.0272778	-0.163688	-0.0883196	-0.103326	0.000527358	-0.0770132	0.10231443209039082	0.13472912078167368	0.2180321324572592	0	0	0.2241340312431679	0.0874959	0.23567177168823167	0.0946452	0.12895284120958106	0	0	0	0	-0.551318	-0.61027	-0.971881
112000	-0.748205	-0.173158	0.025731208097184547	-0.519566	-0.202703	-0.327137	-0.402622	-0.129513	0.16623990895203378	0.3120649293071735	0.5410893353513978	0.7092552679716362	0	0.5857270265962994	0.9440541288061393	0.5584765051311276	0.4661993700417644	0.0935309	0.0827501	0.10761818904880958	-0.130677	-0.131051	-0.178924	-0.206226	0.0180651	-0.053658	-0.097425	-0.0609018	-0.12255	-0.364781	-0.192974	0.0635012	0.0496534	0.1530942704390425	0.2528770720145036	0	0	0.504114	0.6856841975891914	0.390661	0.12766093562879263	0.00773463	0	0	0	0	-0.49728	-0.550325	-0.508755
113000	-0.473076	-0.157263	-0.176194	-0.21544	-0.461021	-0.37453	-0.570005	-0.409677	-0.35363	0.15713856307154067	0.14063343066159945	0.5147157318072204	0.5857265367187561	0	0.9917653736162666	0.7619663252856382	0.6937726927042961	0.12660908212608618	0.38742263752840017	0.16575730258166935	0.0669024	-0.0143913	-0.142269	-0.0788456	-0.304375	-0.128976	-0.217656	-0.0198266	-0.0959195	-0.103198	0.144795	-0.151097	-0.331087	-0.0499672	-0.0865834	0	0	0.6063952680498542	0.2932647479577235	0.13275109615060512	0.38153934217317753	0.11158015522665601	0	0	0	0	-0.3233	-0.775483	-0.984364
114000	-0.105532	-0.470072	-0.0891983	-0.161273	-0.336387	-0.272078	-0.325842	-0.422886	-0.111654	0.0926775	0.2589794236422977	0.6501267946288479	0.944054	0.991766	0	0.6031183790234549	0.661637	0.4119503053667181	0.20619354009437524	0.3609841666274416	-0.00258797	-0.127404	-0.260385	-0.154212	-0.252354	-0.156441	-0.188496	0.0977041	-0.174605	-0.163347	-0.385404	-0.368113	-0.0286578	-0.344291	-0.0281992	0	0	0.5037952308797218	0.21343581685601976	0.045876983114658806	0.1002379338417188	-0.168751	0	0	0	0	-0.848167	-0.669045	-0.756477
115000	0.00507387	-0.0285938	0.0392128	-0.350139	-0.510057	-0.452373	-0.402596	-0.331953	-0.129476	-0.0249743	0.00686229	0.33955967294964196	0.5584792882289603	0.7619695982610146	0.6031207948667023	0	0.4834018539670811	0.3466773220277502	0.4658658927688707	0.5250195169739149	0.021000140760612435	0.10795396233910606	-0.172009	-0.13605	-0.205696	-0.0994732	-0.177318	-0.265564	-0.115794	-0.267064	-0.270895	-0.176134	-0.0547628	-0.195698	-0.0164658	0	0	0.4656052340296284	0.366371	0.0590518	0.1196873459200484	0.0944137	0	0	0	0	-0.297803	-0.329163	-1.0495
116000	-0.132283	-0.0451992	-0.0579101	-0.194119	-0.271495	-0.362819	-0.431185	-0.381564	0.023595035918744293	0.2908831371120734	0.098061	0.2795101736673859	0.46620519440033004	0.6937790069404052	0.6616422028435492	0.4834048952278139	0	0.5657561362905967	0.8746913132994586	0.8167718773800777	0.3157157810043802	0.13581204501230495	0.14888050077432285	0.034507248382297004	0.16651933740834357	0.11070698002263148	-0.0207683	0.1412419803038238	0.17099030719114874	-0.101236	-0.231623	0.12334505538018857	0.1027654438479206	0.0737381	0.20782061861376908	0	0	0.5615413021720298	0.315323	0.12279589519256306	0.0828685	0.0539143	0	0	0	0	-0.715254	-0.820901	-1.14169
117000	-0.675841	-0.459633	-0.20672	-0.320009	-0.575968	-0.384898	-0.224864	-0.394202	-0.0980257	-0.053255	-0.19316	0.1998463633667179	0.0935397	0.12661830430497023	0.41195867041347434	0.34668327123125875	0.5657590442333728	0	0.9332473292150709	0.779701	0.5261380418969014	0.11721325554067884	0.3629419416364274	0.15654645885188564	0.13588728344679918	0.13196646447591037	0.15350595390871657	0.057397327443048325	-0.039135	-0.0980575	0.019560423604267043	0.4306472713297381	-0.17508	-0.446699	0.242112	0	0	0.5947994920499393	-0.183919	-0.0181368	0.3398457428091767	-0.316505	0	0	0	0	-0.619136	-0.419108	-0.957665
118000	-0.335836	0.0933754	-0.230784	-0.191504	-0.115725	-0.135899	-0.363739	-0.28024	0.15283102592011374	0.0468362	-0.0295264	-0.081511	0.0827598	0.38743283690952524	0.20620288234337186	0.46587281917461904	0.8746951984444752	0.9332483064173122	0	0.20603586791365328	0.4724207851366419	0.2854066354807765	0.3959181724782907	0.26383318243026205	0.27124951641332107	0.18094112528703185	0.2611798038240648	0.31333468011622895	0.33629701702358494	-0.0289761	-0.236195	0.016535413104454406	0.0729746	-0.0856741	-0.0198129	0	0	-0.142443	-0.103173	0.0733163	0.0765429	0.034174850997069565	0	0	0	0	-0.509191	-0.585665	-0.921851
119000	-0.492383	0.0989079	-0.0554888	0.12226298301680634	0.026643076372531126	-0.562773	-0.114488	-0.147291	0.0677271	0.18956886744409038	0.0490396	0.10164277516459616	0.10762913977654108	0.16576874318694396	0.36099475010058757	0.5250276846038139	0.8167770037492432	0.7797032395232628	0.20603710913780354	0	0.576736	0.5654780013547734	0.656838	0.5813761480115037	0.8634169460534099	0.5829440710443913	0.5289680958351446	0.4344295913227185	0.3029770281993859	0.21896134827999472	-0.114833	0.34517045041704997	-0.00114476	0.0236235	-0.080864	0	0	0.23848142494580268	0.2637102290804738	0.115236	-0.128395	0.24518850997949895	0	0	0	0	-0.778965	-0.996686	-0.972324
120000	-0.473258	0.011032832338512238	-0.10508	-0.216165	-0.186866	-0.405717	-0.261864	-0.33888	0.032625654608304654	-0.0275988	-0.0842625	-0.135927	-0.130661	0.0669191	-0.00257208	0.021013610179027375	0.3157262091620607	0.526146	0.47242732814930677	0.5767409241004158	0	0.7162565929337417	1.0749934732751978	0.8149808744864572	0.733796	0.5881443624116173	0.46316677970214076	0.4864690428031131	0.23360763719157934	0.27833039220113914	-0.0917544	0.0562192	0.022235939200855294	-0.191125	-0.249289	0	0	-0.662795	-0.286439	-0.166813	-0.377191	-0.193127	0	0	0	0	-0.453134	-0.771188	-1.00629
121000	0.0404434	-0.296651	-0.153444	-0.195794	-0.213972	-0.211953	-0.0864538	-0.287051	-0.159398	0.0589703	-0.162032	-0.0404378	-0.131034	-0.0143729	-0.127386	0.10796913938847114	0.13582418080093744	0.11722248338653589	0.28541488612439286	0.5654850107742393	0.7162583005646926	0	0.9412158418469498	0.9722575473835813	1.0432742711849288	0.7734081745167392	0.7481082555769896	0.501668	0.38849611791720234	0.27329767265714283	-0.163704	0.21972825134276391	-0.0621393	-0.0810075	-0.110792	0	0	-0.719849	-0.414938	-0.229182	-0.983495	-0.211408	0	0	0	0	-0.653909	-1.14875	-1.12607
122000	-0.204137	-0.0302493	-0.0261368	-0.131952	-0.151873	-0.339442	-0.0612617	-0.233712	-0.140248	0.044771267370724094	-0.0613924	-0.158808	-0.178904	-0.142249	-0.260365	-0.171992	0.14889479692622123	0.36295332984555007	0.39592858348517257	0.6568476014907075	1.0749973412694154	0.9412180022102161	0	0.5988279977079337	0.8426226213959007	0.8733859352869757	0.6069047002026026	0.6206048068669552	0.35401544596371187	0.1120883582296175	0.0387666	0.016416612914443893	-0.019596	-0.369879	-0.2287	0	0	-0.474312	-0.851877	-0.460139	-0.34842	-0.2192	0	0	0	0	-0.714809	-0.908414	-1.00283
123000	-0.241128	0.23797495214142492	-0.0528398	-0.157676	-0.284365	-0.307232	-0.0716713	-0.350911	0.11233646681286724	0.0677462	-0.243051	-0.172824	-0.206203	-0.0788225	-0.15419	-0.13603	0.034524	0.15656033759559232	0.2638460839717279	0.581388	0.814987	0.972262	0.5988304882425183	0	0.7722846952533813	1.0368563362670937	0.8274817749027273	0.7132404529298156	0.47853372478326966	0.23809517711898048	-0.0297659	0.15522329690527903	0.014047251959772253	-0.203057	-0.279407	0	0	-0.628208	-0.517563	-0.522885	-0.739437	-0.484879	0	0	0	0	-0.82526	-1.06507	-1.2799
124000	-0.0149327	0.0727856	0.0572245	-0.36902	-0.0620461	-0.0767296	-0.23275	0.018681875536094107	-0.189047	0.00207687	-0.0342361	-0.105392	0.018091141891936353	-0.304348	-0.252328	-0.205673	0.1665395675999973	0.13590460569567717	0.27126586145995873	0.8634320498758984	0.733805	1.0432823655879508	0.8426285554356557	0.7722881387585527	0	0.737455	0.900412	0.8551018602098884	0.6419015773896837	0.11424699861777048	0.33742215875115134	0.20969891335141003	0.0361874	-0.364545	-0.542078	0	0	-0.0884	-0.719949	-0.431371	-0.122178	-0.59058	0	0	0	0	-0.958007	-0.927997	-1.13152
125000	-0.35794	0.0638267	0.26887000101571223	-0.0653694	-0.116802	-0.158508	-0.203187	-0.189743	-0.113624	0.0727894	-0.106043	-0.0815451	-0.0536284	-0.128945	-0.156412	-0.0994463	0.11073080049428265	0.13198737700478586	0.18096106061366687	0.5829627651468762	0.5881577547255873	0.7734198591997582	0.8733954596067285	1.0368633700522634	0.7374586661319851	0	0.6935056881032438	0.8620273808811376	0.6159510861925859	0.34148831219366094	0.16955651249927153	0.216122	0.00696236	-0.264464	-0.267396	0	0	-0.584444	-0.737048	-0.585049	-0.425606	-0.545438	0	0	0	0	-1.10258	-0.862793	-1.58916
126000	-0.148567	-0.0489	0.1443716393955505	-0.343841	0.1440160419255364	-0.169576	-0.277856	-0.158485	-0.199501	0.2389152975669436	-0.0864781	-0.0272371	-0.0973899	-0.21762	-0.188461	-0.177286	-0.020739	0.15353235870269896	0.26120523141580715	0.5289922822027365	0.46318566428121744	0.7481254325251155	0.6069197167874625	0.8274943009530044	0.9004208887535556	0.6935111803683498	0	0.8334067040404245	0.8871727976236384	0.4773118352478455	0.5336386132915611	0.17771974243568744	0.2050459412726541	0.029359348296110043	-0.28169	0	0	-0.39319	-0.759636	-0.685201	-0.243719	-0.609715	0	0	0	0	-0.846639	-1.2407	-1.70578
127000	-0.276121	0.11605225082743807	0.2852921650549333	-0.0998826	0.0371558	-0.0979433	-0.155664	0.0106598	0.0678313	0.106028	-0.183407	-0.163642	-0.0608615	-0.0197858	0.097744	-0.265527	0.14127638048250182	0.057428819678951526	0.31336519514989125	0.4344588651322307	0.4864930148241096	0.5016903506928965	0.620625	0.7132580664220122	0.8551160301969132	0.8620379605881648	0.8334117914823443	0	0.8665092825018107	0.5863580736926285	0.5856914998180437	0.5550658862442849	0.38542270401396755	0.041771	-0.222175	0	0	-0.32418	-0.478159	-0.632132	-0.450385	-0.673372	0	0	0	0	-1.56162	-1.21374	-2.0351
128000	-0.178835	-0.0363728	0.23134400450363937	-0.116322	-0.0343387	-0.0475628	0.0557387	-0.0433802	0.19135921174411072	0.4119488487507514	-0.0139849	-0.0882637	-0.1225	-0.0958688	-0.174555	-0.115747	0.17103474100538416	-0.0390935	0.3363375656928053	0.3030163356444554	0.23364164284813352	0.3885284159428062	0.35404558362604927	0.47856137191102377	0.6419257810122658	0.6159716995351708	0.8871879187011158	0.8665193161373688	0	0.538268	0.8619330781292865	0.7820627839351492	0.6063968081261297	0.4908872172413048	0.0900819	0	0	-0.473065	-0.730998	-0.746302	-0.435951	-0.83603	0	0	0	0	-1.31355	-1.12215	-1.47906
129000	-0.346683	-0.301385	0.0644411	-0.374293	0.0736125	-0.442841	-0.307365	-0.298379	0.0338718	-0.03632	-0.106785	-0.103238	-0.364698	-0.103115	-0.163265	-0.266984	-0.101159	-0.0979835	-0.0289031	0.2190330993855784	0.27839684151820754	0.2733624143432606	0.11215093955246899	0.2381552679072478	0.1143036459008664	0.34154136919676004	0.4773593999858375	0.586401	0.5383001168445872	0	0.9477658749679541	1.1299493682194848	0.9373558044580895	0.44752680730744565	0.36387470092798846	0	0	-0.0508948	-0.192232	-0.140888	0.0979955	-0.125112	0	0	0	0	-0.303594	-0.0206616	-0.471018
130000	0.000548386	-0.208853	-0.0972874	-0.195887	-0.57857	-0.264759	0.012431934301574634	-0.239729	0.33581655320928083	0.16962778174757856	-0.0461977	0.000622468	-0.192885	0.14488541615561745	-0.385315	-0.270808	-0.231539	0.019641178309084878	-0.236116	-0.114754	-0.0916812	-0.163633	0.038836	-0.029699	0.33748559120709043	0.1696163546752132	0.533693	0.5857407622869584	0.8619723069626436	0.9477726601407974	0	0.9153472104770182	1.1478683212210496	0.9667289772843347	0.6422964951805121	0	0	-0.131889	-0.11276	-0.429884	-0.387337	-0.194613	0	0	0	0	-0.473185	-0.579188	-0.417049
131000	-0.0354107	-0.235974	0.1559334177099685	0.0439059	0.24523670302948045	-0.213716	-0.291739	-0.158717	0.24967554632946623	0.3734853346031438	0.022544448961538167	-0.0769149	0.0635939	-0.151004	-0.368021	-0.176044	0.12343192542071918	0.4307312334274944	0.016618397999968462	0.34525219408841507	0.0562957	0.21980298559466338	0.016489186803076414	0.15529338025932823	0.20976555320028742	0.2161849910293645	0.17777729973946071	0.5551183561061368	0.7821052201614447	1.1299593607852654	0.9153504178699562	0	0.8854579324245793	1.3203846300524313	1.1481797568799532	0	0	0.20601714491296272	-0.474872	-0.326917	-0.412123	0.12417988382697585	0	0	0	0	-0.0995433	-0.309563	-0.686703
132000	-0.452502	-0.00284452	0.2990220051586404	-0.167616	0.057039488180003435	-0.209019	-0.0313249	-0.0354331	0.41330094145647117	0.45963825514217743	0.0881869	0.10241690215967354	0.0497502	-0.33099	-0.0285613	-0.0546687	0.10285646674887891	-0.174992	0.0730617	-0.00105886	0.022316533944132473	-0.0620604	-0.0195193	0.014121488174248596	0.0362582	0.00702956	0.20510765143685514	0.38547932673624813	0.6064433972128521	0.9373699498842977	1.147875681474415	0.8854620852850074	0	1.0280290806452885	1.377503878752063	0	0	0.3158881849117336	-0.140401	-0.376024	-0.174288	-0.564282	0	0	0	0	-0.47315	-0.636309	-1.07451
133000	-0.329785	-0.215585	0.3748532236577798	-0.268213	-0.185243	-0.191951	-0.0125282	-0.31172	0.26133063224340175	0.5645281759726749	0.19655910819084302	0.13483969066229853	0.15319921750990778	-0.0498618	-0.344186	-0.195596	0.0738372	-0.446603	-0.0855788	0.023717496208611185	-0.191037	-0.0809205	-0.369794	-0.202974	-0.364466	-0.264389	0.029429158271651858	0.041835674965781694	0.4909419061393698	0.4475490525449959	0.966744	1.3203968827241994	1.0280371804566293	0	1.4516128662860093	0	0	1.029100219655573	0.052445386327154384	-0.405113	-0.201085	-0.496312	0	0	0	0	-0.245469	-0.271671	-1.28863
134000	0.3040859740352048	0.20201716760310603	0.46297942783835067	-0.438622	-0.132095	-0.195043	-0.0289484	-0.0776751	0.3025602462118551	0.4528611288803504	0.026409511143834767	0.21814284331963557	0.2529821600671208	-0.0864778	-0.0280945	-0.0163635	0.2079198823078214	0.24220850891697268	-0.0197175	-0.0807699	-0.2492	-0.110704	-0.228615	-0.279324	-0.541999	-0.267321	-0.28162	-0.22211	0.0901368	0.36389708714729035	0.6423120962269712	1.1481921505334738	1.3775121195451567	1.4516130072677604	0	0	0	1.4352428452645982	0.3571372563482206	-0.315332	-0.165292	-0.140658	0	0	0	0	-0.734321	-0.331617	-0.985665
135000	0	0	0	0	0	0	0	0	0	0	0	0	0	0	0	0	0	0	0	0	0	0	0	0	0	0	0	0	0	0	0	0	0	0	0	0	0	0	0	0	0	0	0	0	0	0	0	0	0
136000	0	0	0	0	0	0	0	0	0	0	0	0	0	0	0	0	0	0	0	0	0	0	0	0	0	0	0	0	0	0	0	0	0	0	0	0	0	0	0	0	0	0	0	0	0	0	0	0	0
137000	0.2966962666514119	0.45458480774793525	0.243077	-0.0455108	-0.196461	-0.219019	-0.00449612	0.095502	0.015988449784121807	0.0891287	0.137147	0.22424855540626956	0.5042231503005662	0.6065046592807404	0.5039037649784799	0.46571135228513827	0.5616443791668069	0.5948996611019406	-0.142344	0.2385793755714141	-0.662702	-0.719758	-0.474223	-0.628122	-0.0883172	-0.584365	-0.393117	-0.324111	-0.473007	-0.0508686	-0.13187	0.2060333518672091	0.3159002390055522	1.0291041739380495	1.4352466585653239	0	0	0	1.548574372824034	0.85551	0.3357003256853548	0.29890961233541813	0	0	0	0	-0.658155	-0.566685	-0.766846
138000	-0.0222436	0.25594763090012357	0.3158019549085003	-0.329034	0.28270203422943607	-0.597057	-0.29128	-0.157866	0.16842977926239913	0.31715009671585337	0.13259007395765063	0.0876323	0.685815	0.29339604761338645	0.21356625937955503	0.3664988115512846	0.3154480907776716	-0.183797	-0.103052	0.26383008813086184	-0.286325	-0.414825	-0.851766	-0.517454	-0.719844	-0.736947	-0.75954	-0.478069	-0.730918	-0.192183	-0.112718	-0.474834	-0.140367	0.052471249034408446	0.3571629780737226	0	0	1.5485962812488108	0	0.7696718886663338	0.6209448396998853	0.3246625805528884	0	0	0	0	0.013672847519698371	-0.135874	-0.46832
139000	0.4311723723056409	0.5300556149435562	0.43929315185040363	0.4163980819971656	0.1210055622373935	-0.0298738	0.14109905121290447	0.147141	0.2411104800334086	0.0977656	0.18265903209105286	0.23582272464854404	0.39080665371879625	0.13289691617870167	0.0460219	0.0591943	0.12293540098455039	-0.0180002	0.0734519	0.11537082913257356	-0.166684	-0.229055	-0.460014	-0.522762	-0.431252	-0.584933	-0.685091	-0.632027	-0.746207	-0.140825	-0.429828	-0.326864	-0.375975	-0.405073	-0.315292	0	0	0.8555467260000753	0.769686	0	1.0425523183611718	1.0413085947773053	0	0	0	0	0.0878529	0.1476050767367383	-0.303601
140000	0.7333033579667068	0.812034	0.5355657460879689	0.3936108123404923	0.024340806648200777	0.1816589428998163	0.33318489010506513	0.41908653296739806	0.34058689924456464	0.6182848394654852	0.14838062195842414	0.0948074	0.12781747703112703	0.3816963734530548	0.10039410798946843	0.11984110422455078	0.0830192	0.33999355191017006	0.0766898	-0.12825	-0.37705	-0.983357	-0.348283	-0.739303	-0.122047	-0.425479	-0.243597	-0.450268	-0.435844	0.0980694	-0.387269	-0.412059	-0.174228	-0.201033	-0.165241	0	0	0.33574796573434706	0.6209705713240995	1.0425635296129525	0	1.3219095884882621	0	0	0	0	0.2260212813590787	0.2533817754984166	0.33752637647509687
141000	1.135698051057377	0.6239950075147237	0.49937107757994814	0.436621	0.3694482646336196	0.3226912917719608	-0.0300776	0.36854634182712553	0.2896615161901662	0.0774689	0.12883524894403556	0.12912634065484002	0.00790251	0.11174852173969879	-0.168583	0.0945788	0.0540764	-0.316346	0.034333	0.24534543588726748	-0.192976	-0.211258	-0.219052	-0.484734	-0.590438	-0.5453	-0.609582	-0.673245	-0.835913	-0.125027	-0.194534	0.12425506606337795	-0.564211	-0.496249	-0.140595	0	0	0.29896858761757455	0.32469964741026835	1.041331141262251	1.3219209237214276	0	0	0	0	0	0.41994506149445165	0.48871625188914614	0.3035610556035654
142000	0	0	0	0	0	0	0	0	0	0	0	0	0	0	0	0	0	0	0	0	0	0	0	0	0	0	0	0	0	0	0	0	0	0	0	0	0	0	0	0	0	0	0	0	0	0	0	0	0
143000	0	0	0	0	0	0	0	0	0	0	0	0	0	0	0	0	0	0	0	0	0	0	0	0	0	0	0	0	0	0	0	0	0	0	0	0	0	0	0	0	0	0	0	0	0	0	0	0	0
144000	0	0	0	0	0	0	0	0	0	0	0	0	0	0	0	0	0	0	0	0	0	0	0	0	0	0	0	0	0	0	0	0	0	0	0	0	0	0	0	0	0	0	0	0	0	0	0	0	0
145000	0	0	0	0	0	0	0	0	0	0	0	0	0	0	0	0	0	0	0	0	0	0	0	0	0	0	0	0	0	0	0	0	0	0	0	0	0	0	0	0	0	0	0	0	0	0	0	0	0
146000	0.2005186945632314	0.10669459762036256	-0.0602934	-0.0712992	0.18346679907778957	-0.387703	-0.502982	-0.252443	0.24421223078839047	-0.113113	-0.0706544	-0.550813	-0.496781	-0.3228	-0.847668	-0.297307	-0.714761	-0.618646	-0.508701	-0.778477	-0.452651	-0.653428	-0.71433	-0.824783	-0.957534	-1.10211	-0.846175	-1.56116	-1.3131	-0.303177	-0.472775	-0.0991367	-0.472747	-0.245075	-0.733927	0	0	-0.657765	0.014041303583843399	0.0882068	0.22636400579900876	0.42027645070121716	0	0	0	0	0	0.9164387062998032	2.206223520701659
147000	0.6465108472183426	0.10478560688153522	-0.343165	-0.0278968	-0.190276	-0.29632	-0.116105	-0.201517	0.29624098470846155	-0.0840458	-0.57785	-0.609741	-0.549801	-0.774959	-0.668522	-0.328642	-0.820383	-0.418593	-0.585151	-0.996174	-0.770681	-1.14825	-0.907911	-1.06457	-0.9275	-0.862299	-1.24021	-1.21326	-1.12168	-0.0202209	-0.578754	-0.309133	-0.635882	-0.271252	-0.331199	0	0	-0.566271	-0.135481	0.14798317350147178	0.2537486610113677	0.4890718021689324	0	0	0	0	0.9164628673728247	0	1.5253138605082215
148000	-0.681036	-0.385325	0.0419288	-0.724748	-0.720413	-0.579453	-0.0992358	-1.05042	-0.7802	-0.816758	-1.11419	-0.971286	-0.508166	-0.983774	-0.755888	-1.04892	-1.14111	-0.957084	-0.921271	-0.971745	-1.00572	-1.1255	-1.00226	-1.27933	-1.13096	-1.5886	-1.70523	-2.03456	-1.47852	-0.470512	-0.416549	-0.686206	-1.07402	-1.28814	-0.985181	0	0	-0.766366	-0.467862	-0.303157	0.33795920738197555	0.30398255127727897	0	0	0	0	2.2063136271686075	1.5253798059021482	0
149000	0.13440219133053077	0.14375521365949434	-0.264068	-0.34744	-0.144042	-0.357636	-0.66262	-0.59099	-0.802956	-0.389411	-0.680002	-0.528026	-0.564067	-0.604971	-0.992124	-0.930483	-0.960891	-0.856428	-0.761519	-1.43786	-0.741228	-0.612586	-0.866764	-1.1368	-1.39336	-1.21627	-1.32562	-1.43301	-1.36309	-0.358729	-0.211718	-0.289246	-0.656601	-0.438907	-0.291388	0	0	-0.555378	-0.663222	-0.0947607	0.5286997079844014	0.3658733632911955	0	0	0	0	1.8348892137605861	1.939025234439124	1.075079244786474
150000	-0.431709	-0.225015	-0.175143	-0.691823	-0.499707	-0.232158	-0.225814	-0.444957	-0.522531	-0.812624	-0.716395	-0.829875	-0.799345	-0.770536	-0.451488	-0.956882	-0.942359	-0.939852	-0.795011	-1.57575	-0.984874	-0.839045	-0.802973	-1.01386	-1.33865	-0.912098	-1.2911	-1.28709	-0.79915	-0.58351	-0.302483	-0.308121	-0.621249	-0.783254	-0.399398	0	0	-0.265284	-0.28921	0.14385685071289822	0.4853075639279239	0.5792315679557588	0	0	0	0	1.864094736552599	1.9211944821439781	1.6146012413024413
151000	0.2185940644239605	0.21605369630035257	-0.430162	-0.36534	-0.127143	0.0378081	0.0833312	-0.258969	-0.157831	-0.359867	-0.313952	-0.645038	-0.280082	-1.06151	-0.679196	-0.520209	-0.883073	-0.509638	-0.716136	-0.502005	-0.667062	-0.619604	-0.537199	-0.704103	-1.07527	-0.776082	-0.849396	-0.778479	-1.07334	-0.0775	-0.242113	0.150189	-0.502406	0.0608413	0.1396576125522304	0	0	-0.242763	0.013647620177096732	0.518954	0.6543962084892694	0.5897015314623766	0	0	0	0	2.0876179136412385	1.9378316692864617	1.8736316737710528
152000	0.5927060941499834	0.6237352328026053	0.4422190145955234	0.226418	0.0385772	-0.250164	0.0596382	-0.000494639	0.1707255744949976	0.17370803740557525	-0.182955	-0.26219	-0.0752122	-0.194856	-0.44875	-0.476542	-0.283183	-0.326804	-0.267558	-0.485598	-0.442268	-0.835754	-0.736243	-0.767241	-0.434511	-0.794651	-0.681026	-0.447567	-0.975252	0.0208068	-0.184968	-0.826815	-0.442496	-0.325675	-0.397059	0	0	-0.0308858	0.3299398418989096	0.4808255548181434	0.860078	1.1809142310329697	0	0	0	0	1.9236506242995752	1.857126190127227	1.8333126508009707
153000	0	0	0	0	0	0	0	0	0	0	0	0	0	0	0	0	0	0	0	0	0	0	0	0	0	0	0	0	0	0	0	0	0	0	0	0	0	0	0	0	0	0	0	0	0	0	0	0	0
154000	0	0	0	0	0	0	0	0	0	0	0	0	0	0	0	0	0	0	0	0	0	0	0	0	0	0	0	0	0	0	0	0	0	0	0	0	0	0	0	0	0	0	0	0	0	0	0	0	0
[truncated: 6 more columns]

## Sheet: sgTSS75
bins	100000	101000	102000	103000	104000	105000	106000	107000	108000	109000	110000	111000	112000	113000	114000	115000	116000	117000	118000	119000	120000	121000	122000	123000	124000	125000	126000	127000	128000	129000	130000	131000	132000	133000	134000	135000	136000	137000	138000	139000	140000	141000	142000	143000	144000	145000	146000	147000	148000
100000	0	0.3317379715259359	0.21500200432741143	-0.361626	-0.264468	-0.312628	-0.415278	-0.319937	-0.659017	-0.236408	-0.330413	-0.332905	-0.668403	-0.541722	-0.280858	-0.281761	-0.317556	-0.650325	-0.077295	-0.364521	-0.249512	0.14326698047449085	-0.461598	-0.17552	-0.37203	-0.101269	-0.333585	0.032470167369902776	-0.125786	-0.128099	-0.0095854	-0.146059	-0.474973	0.0240867	0.021647982230115072	0	0	0.5128695980812834	0.00435587	-0.0893974	0.6418486814734613	-0.122235	0	0	0	0	0.5062110440140885	0.44362711870264776	0.028154547276109634
101000	0.33173933655606497	0	-0.363026	0.0351557	-0.0242457	-0.0410786	-0.0607932	0.055638778739890184	-0.141864	0.052826119997212546	-0.4497	-0.32256	-0.357048	0.091394	-0.325966	-0.181292	-0.177968	-0.18974	0.013906534959116193	-0.0300037	-0.261557	-0.154227	-0.305495	-0.130469	-0.27474	-0.00550564	0.052402017145167075	-0.0742976	0.015737950420805207	-0.228382	-0.302847	0.1680592640068782	0.063257	0.22841252702059525	0.11977831504133314	0	0	0.12287837330303414	0.038232386901719026	0.24981033375312015	0.569299	0.1102144604382703	0	0	0	0	0.22062356792463883	0.10109798377934529	0.11146819041034624
102000	0.2150057242925151	-0.363024	0	0.3327857675186779	0.31860132634103155	0.46888164138365085	0.4335608102763787	0.3985124507788071	0.4207409499861251	0.23260407278591025	-0.134113	-0.00809545	-0.0543101	-0.00114056	-0.253452	0.014475288395102094	-0.0762735	-0.206167	-0.27619	-0.271419	-0.129351	-0.656047	-0.277256	-0.172204	0.19730801854372923	-0.00302718	0.3002360402313814	0.22768352094236108	0.10206621162048339	0.11293168845574511	-0.424181	0.37738	0.2204792034227976	0.197703	0.1373741841412629	0	0	0.019533232237716608	0.1653084000455978	0.36384855490922996	0.20920962835975096	0.3792729575067102	0	0	0	0	0.1274493759203027	0.12289582400116213	0.057215548850606264
103000	-0.361623	0.0351575	0.33278516410914455	0	0.7740594273865598	1.0954948120370096	0.9650137227394793	0.8308357870000257	0.3932470998305016	0.13730665668450262	0.032513811667117906	-0.0335373	-0.173369	-0.367786	-0.288586	-0.379407	-0.211962	-0.173293	-0.256535	0.0757792	-0.352565	-0.0938881	-0.125688	-0.285324	-0.0209057	-0.258416	-0.324317	-0.227487	-0.0368474	-0.457653	-0.166047	-0.356322	-0.0795403	-0.269859	-0.12202	0	0	0.0769336	0.0850761	-0.0316323	0.2468897384025181	0.2369565490229357	0	0	0	0	-0.0497307	-0.176423	-0.415797
104000	-0.264464	-0.0242426	0.3186020302561573	0.7740607347112195	0	0.4121409256730681	0.7010224959331631	0.7290439636633224	0.33542908981013203	0.33944785379595066	-0.169466	-0.203162	-0.0670503	-0.16427	-0.109791	-0.0980838	-0.273988	-0.128837	-0.215813	-0.364397	-0.283493	-0.281817	-0.177613	-0.239575	-0.128255	-0.00193108	0.12723276824382104	-0.150438	0.057695902284889924	-0.182012	-0.108238	0.40998198915607836	-0.0071859	-0.159994	0.11986813447711221	0	0	-0.145197	-0.00448751	0.32782686363220986	0.350722	0.2577577480277372	0	0	0	0	-0.377799	-0.207606	-0.62504
105000	-0.312623	-0.0410749	0.46888294398393243	1.095496718046825	0.4121415243582232	0	0.5931175211017291	0.819549	0.36869488696781644	0.22759914316257943	-0.0036821	-0.0909676	-0.331925	-0.245631	-0.368653	-0.151988	-0.202837	-0.370731	-0.229505	-0.267951	-0.363769	-0.322545	-0.332653	-0.281387	-0.0216151	-0.0668261	-0.111772	-0.124726	-0.0345613	-0.16056	-0.160349	-0.386798	-0.00665571	-0.0178311	0.1475358724443659	0	0	-0.332832	-0.33932	0.0904475	0.22773330818397217	0.054719773281795364	0	0	0	0	0.0745784	-0.190912	-0.475161
106000	-0.415273	-0.0607896	0.43356203234676155	0.9650155482193951	0.7010230140884199	0.5931174405718312	0	0.7174625755644803	0.42988715546141576	0.2660083268236418	0.0664271	-0.0449455	-0.0887216	-0.332984	-0.221066	-0.266862	-0.121386	-0.200125	-0.237464	-0.123216	-0.294827	-0.277309	-0.327737	-0.193705	-0.26708	-0.132759	-0.259336	-0.379	-0.00236534	-0.34351	-0.134231	-0.0350709	0.052818667441233244	-0.237256	0.010821337450211391	0	0	-0.219895	-0.0830952	0.013872401426408727	0.13863756514159875	0.34363099673822267	0	0	0	0	-0.272897	-0.382372	-0.73413
107000	-0.31993	0.0556445	0.3985158042223595	0.8308397438531114	0.729047	0.8195507262292192	0.7174647069376495	0	0.15949947144908594	0.3868282442908487	0.11005961787910247	0.053185966427623695	-0.17759	-0.28406	-0.246957	-0.279493	-0.147471	-0.197172	-0.321441	-0.119048	-0.300455	-0.14452	-0.332755	-0.262916	-0.265612	-0.15088	-0.291393	-0.0386542	-0.0370994	-0.147203	-0.325624	-0.329643	0.039645575689872405	0.10933178056885749	0.18069018817640042	0	0	-0.131042	0.0489133	0.12209628977640104	0.13180587486114279	0.22875102057616167	0	0	0	0	-0.475277	-0.0654047	-0.438846
108000	-0.659007	-0.141855	0.4207469463707707	0.39325369962468076	0.33543438227965094	0.36869958075217996	0.42989192977567864	0.15950211439017875	0	0.3222563244340764	0.5769623295374656	0.3583845560402854	0.14131589855169222	-0.00566375	-0.108383	-0.31416	-0.000547183	0.00967589	-0.0152831	0.0564613	-0.049277	0.14364024583790036	0.0581794	0.00891467	-0.395951	-0.0455631	0.00119904	0.00939068	0.0402672	-0.385841	0.12594930139899385	0.0724844	0.20202770401863324	0.11292761777521379	0.11717325544072694	0	0	0.0577729	-0.199132	0.036165	0.43531745333605265	0.30779135402075836	0	0	0	0	0.24344441156852226	0.0904777	-0.275023
109000	-0.236398	0.0528352	0.23261076856709662	0.13731395587522258	0.33945384566200987	0.22760453634348338	0.2660138005344449	0.38683158662848366	0.32225702383061755	0	0.5974572551563395	0.6828739778904528	0.3055573873215446	0.10591198337315244	0.1706115274751637	0.11359152798762122	0.0972947	-0.11525	-0.143569	-0.101617	-0.010245	-0.136391	-0.141811	-0.0465513	0.17979859845697294	0.034822634263851196	-0.0892597	0.2506579716365709	0.14461245255470823	-0.0958702	0.018032599792944474	-0.0679667	0.15269691711203978	0.2258268118002778	0.3280658615696977	0	0	0.24196154248121352	0.023947027803710493	0.12975179800919506	0.422924	0.1900844112681491	0	0	0	0	-0.131842	-0.246219	-0.953951
110000	-0.330403	-0.449691	-0.134106	0.032521278400411247	-0.16946	-0.00367654	0.0664328	0.11006312775930943	0.5769631964765809	0.5974574226989134	0	0.4315913866955281	0.48055006585133464	0.2543680689339703	0.29287511833503516	0.0779634	0.0802486	-0.184914	-0.0957111	-0.102862	-0.307701	-0.264944	-0.352374	-0.195886	-0.0918974	-0.251452	-0.122702	-0.0335958	-0.0568156	-0.0814032	-0.122296	0.31267526605420376	0.12648782529930633	0.0982707	0.20177598388284818	0	0	0.0962979	0.0647752	0.19430272529173082	-0.0303927	0.0750112	0	0	0	0	-0.16327	-0.569531	-0.711426
111000	-0.332894	-0.32255	-0.0080874	-0.0335286	-0.203155	-0.0909609	-0.0449387	0.0531907	0.35838660318715465	0.6828753256407813	0.43159256690328235	0	0.5060691587609576	0.5844562062925922	0.5486857137618292	0.35707615647986973	0.30454132219069585	0.0256308	-0.0873849	0.1530971280449466	-0.166071	-0.0701477	-0.0984305	-0.209421	-0.232299	-0.158822	-0.199635	-0.148417	-0.0231274	-0.200857	-0.230106	-0.176539	0.0064508	0.19032662074996154	0.2410284969414925	0	0	0.00802349	0.05431	0.15511395567694966	0.12137246126638684	0.19079088457103113	0	0	0	0	-0.483023	-0.483978	-0.61597
112000	-0.668389	-0.357036	-0.0543007	-0.173359	-0.0670416	-0.331917	-0.0887133	-0.177584	0.14131933404278063	0.30556012341609196	0.4805526344033075	0.506071	0	0.38208448541886475	0.7419192359368773	0.4674146939628067	0.3682254926636277	0.14203039976820162	0.14055191536879583	0.030679070456391917	-0.183088	-0.161987	-0.161996	-0.0874344	-0.233618	-0.19465	-0.232117	-0.149525	0.060571882549116676	-0.160931	-0.243853	-0.098958	-0.104665	0.3155350446019332	0.16923864616656129	0	0	0.31195544787099216	0.16799	0.0961826	0.12156551397098057	0.0694102	0	0	0	0	-0.148707	-0.388236	-0.403173
113000	-0.541708	0.0914061	-0.00113081	-0.367776	-0.164261	-0.245622	-0.332975	-0.284053	-0.00565999	0.10591503691663516	0.2543709549348795	0.584458	0.3820848028678004	0	0.7599426153391234	0.7107350513262127	0.7148828182173711	0.079379	0.18776720724199622	0.0141402	0.040501481628100355	-0.306744	-0.00433237	0.00519379	-0.542256	-0.168119	-0.260677	-0.251946	-0.122046	-0.498559	0.16881932821034926	-0.191829	-0.43926	-0.0818534	-0.186582	0	0	0.365576	-0.143901	-0.111338	-0.0462905	0.15114449229858995	0	0	0	0	-0.0117452	0.2710755592048137	-0.653177
114000	-0.280845	-0.325954	-0.253443	-0.288576	-0.109782	-0.368645	-0.221058	-0.246951	-0.10838	0.17061426228057758	0.29287768559787486	0.5486871008169149	0.7419192346477435	0.7599422966010535	0	0.4441399237564417	0.5424954186522006	0.20897186688300673	0.18983035347913413	0.1534829453741289	-0.139123	-0.21176	-0.172074	-0.230065	-0.106727	-0.217642	-0.376954	-0.265095	-0.172082	-0.307932	-0.33783	-0.202325	-0.122586	-0.0694008	-0.07492	0	0	-0.045414	-0.124617	0.00891951	0.045549160702877206	0.10545864712401787	0	0	0	0	-0.390085	-0.873272	-0.867683
115000	-0.281746	-0.181278	0.014486248847529904	-0.379395	-0.0980736	-0.151979	-0.266852	-0.279485	-0.314155	0.1135957926588629	0.0779675	0.3570790734007834	0.4674162225395015	0.7107362624539717	0.44414145362226987	0	0.3625345185982594	0.2863587468540223	0.346211	0.1997839193796683	0.0330495	0.084606	-0.117307	-0.0412445	-0.114487	-0.139989	-0.197091	-0.253539	-0.217832	-0.371733	-0.193741	-0.175158	-0.107882	-0.151102	-0.310331	0	0	0.19519013431461538	-0.0920323	-0.0845826	0.0660261	0.0770807	0	0	0	0	-0.286389	-0.179845	-0.939163
116000	-0.317541	-0.177954	-0.0762619	-0.21195	-0.273977	-0.202827	-0.121375	-0.147462	-0.000541534	0.0972996	0.0802534	0.3045449242112051	0.3682277063399186	0.7148847144447269	0.5424976336176255	0.36253520369785625	0	0.34350702154727664	0.6992310752776826	0.5181282446593655	0.3109598357330778	0.1180731869638862	0.0725803	0.00545221	0.11320133529005166	0.00726237	-0.0204659	0.0711637	-0.119343	-0.311774	-0.200044	-0.165904	-0.0547295	-0.0526427	0.18945439580042983	0	0	0.1378533226674072	0.0824503	-0.00440521	-0.0912809	-0.0302605	0	0	0	0	-0.413856	-0.424911	-0.85367
117000	-0.650308	-0.189724	-0.206154	-0.173279	-0.128824	-0.370719	-0.200112	-0.197162	0.00968335	-0.115243	-0.184907	0.0256362	0.14203442372729452	0.0793827	0.20897589213123383	0.28636124223642134	0.34350883183007863	0	0.6726156411383498	0.4695785253867764	0.3647175844930824	0.14292072449203447	0.22653201152089583	0.14793909864353713	0.0875006	0.020190954464152568	0.12041464214976415	-0.00294846	-0.0583801	-0.250876	-0.127753	0.13979882185418546	-0.0496472	-0.163666	0.18737386314489002	0	0	0.011071196208272335	-0.0274078	-0.24319	0.10597109903432708	0.0552868	0	0	0	0	-0.600198	-0.504544	-0.374756
118000	-0.0772746	0.0139256	-0.276173	-0.256517	-0.215797	-0.229489	-0.237448	-0.321428	-0.0152723	-0.143559	-0.0957012	-0.0873762	0.1405592419115511	0.18777421633581595	0.18983768131102366	0.34621694568310124	0.6992361881441471	0.672619	0	0.17351105219440555	0.44264564815966106	0.2873968630399267	0.3086426112404599	0.13684422696616158	0.27744246025060454	0.15873335863250515	0.20257955222853313	0.10401792129361598	0.0281095	0.00824587	-0.152823	0.1410491588314375	-0.00101192	-0.059727	-0.0262536	0	0	-0.244589	-0.0596086	0.16082368386276044	-0.115743	-0.0321351	0	0	0	0	-0.616372	-0.239542	-0.372561
119000	-0.3645	-0.0299839	-0.271402	0.0757973	-0.36438	-0.267935	-0.1232	-0.119034	0.0564727	-0.101607	-0.102852	0.1531065222508344	0.0306871	0.014147840470247221	0.153491	0.19979039666464393	0.5181340368447442	0.46958250728935275	0.17351173151331925	0	0.6369764113977379	0.5994112889394019	0.5721782491923131	0.4350661830842429	0.6229276753298496	0.3220230891652865	0.47912585116532436	0.28856338922079827	-0.0541478	0.0668486	-0.207268	0.0552997	-0.0194753	0.0673614	0.2075484133503934	0	0	-0.0175021	0.20015300805065026	0.0735708	0.041346	0.038669318853457306	0	0	0	0	-0.132379	-0.350013	-0.338013
120000	-0.24949	-0.261536	-0.129333	-0.352546	-0.283476	-0.363752	-0.29481	-0.30044	-0.0492646	-0.0102333	-0.307689	-0.16606	-0.183079	0.0405101	-0.139114	0.0330569	0.3109666068016407	0.3647225452788432	0.4426473063617593	0.6369773902809219	0	0.6021080522261597	0.8881618355610378	0.6849198575607075	0.5685891597158528	0.4685815206487862	0.3313422170443497	0.19604162638732797	0.20667847952135485	0.0718068	-0.139506	0.1538941134092391	-0.186364	-0.0284336	-0.3303	0	0	-0.211112	-0.249832	-0.0299183	0.039741	-0.0973128	0	0	0	0	-0.619582	-0.559273	-0.636344
121000	0.14329025125254768	-0.154205	-0.656028	-0.0938679	-0.281798	-0.322527	-0.27729	-0.144503	0.14365380026620894	-0.136378	-0.264932	-0.0701362	-0.161977	-0.306734	-0.211749	0.0846146	0.11808109222481494	0.14292681947016161	0.2873996554343916	0.5994134020149524	0.6021091864185256	0	0.7446340560930148	0.7914093627386667	0.8387228634382586	0.5798572346385654	0.6407631665388885	0.3454291755319937	0.3175283008282914	-0.0603251	-0.0369663	0.2967271934376443	-0.00968235	-0.173548	-0.250207	0	0	-0.486071	-0.109035	0.014561790427795014	-0.238666	-0.357406	0	0	0	0	-0.678435	-0.902276	-0.919689
122000	-0.461574	-0.305473	-0.277236	-0.125667	-0.177593	-0.332634	-0.327718	-0.332738	0.058193755561742215	-0.141797	-0.352361	-0.0984182	-0.161985	-0.00432176	-0.172063	-0.117297	0.072589	0.22653891500623619	0.308646	0.5721811707750765	0.8881637782606178	0.7446348646002282	0	0.47377898274076913	0.6783446702084159	0.6171821116846089	0.42962502382579904	0.4490660677456011	0.2826415984934583	0.00784313	-0.120864	-0.0615059	-0.0327915	-0.253271	-0.295926	0	0	-0.342651	-0.420392	-0.416897	-0.132426	-0.331543	0	0	0	0	0.010326447344581144	-0.267166	-0.8603
123000	-0.175494	-0.130445	-0.172182	-0.285301	-0.239553	-0.281367	-0.193684	-0.262897	0.00893078	-0.0465359	-0.19587	-0.209407	-0.0874218	0.00520614	-0.230052	-0.0412334	0.00546267	0.14794774328706028	0.1368495690260223	0.4350708458251902	0.6849235414184707	0.7914119124040627	0.4737807238989519	0	0.6243400916362285	0.8309649222487286	0.6954317286135935	0.45228505611165487	0.3423422036048972	0.0928007	-0.133553	0.17355655118429827	0.0356559	-0.114415	-0.177362	0	0	-0.420638	-0.36987	-0.317884	-0.372566	-0.238054	0	0	0	0	-0.649987	-0.692598	-0.627676
124000	-0.372003	-0.274714	0.19733180792940547	-0.0208813	-0.128232	-0.0215926	-0.267058	-0.265591	-0.395933	0.17981569206146328	-0.0918805	-0.232283	-0.233604	-0.542242	-0.106712	-0.114474	0.1132134791237038	0.0875109	0.2774494912177914	0.622934	0.5685945324809418	0.8387271020109818	0.6783481002739254	0.6243417805435558	0	0.5329241437177903	0.7679748842257148	0.6556983310435611	0.4938430842271833	0.0944632	0.3166059241450984	0.20391832039974994	0.022806408426516715	-0.395376	-0.130848	0	0	-0.111246	-0.331395	-0.620296	-0.0406267	-0.19538	0	0	0	0	-0.590226	-0.206591	-1.04203
125000	-0.101241	-0.00547938	-0.00300326	-0.258392	-0.00190787	-0.0668035	-0.132736	-0.15086	-0.0455452	0.0348399	-0.251435	-0.158807	-0.194636	-0.168105	-0.217627	-0.139976	0.00727464	0.0202014	0.1587405117359678	0.3220295629498354	0.4685870155501502	0.579862	0.6171856638863938	0.8309667332923302	0.5329242658540653	0	0.5804976252296237	0.728742	0.46134466981471395	0.17159878701531098	0.13443758107616358	0.21201627712993326	0.0378106	-0.0689551	-0.0734622	0	0	-0.263525	-0.443992	-0.402069	-0.199062	-0.289385	0	0	0	0	-0.407896	-0.750712	-1.21069
126000	-0.333555	0.0524309	0.3002625260992673	-0.32429	0.12725855019658042	-0.111747	-0.25931	-0.29137	0.00121953	-0.0892399	-0.122682	-0.199616	-0.2321	-0.260661	-0.376937	-0.197075	-0.0204511	0.12042767218282269	0.20258927967792953	0.4791348992958077	0.33135028629164787	0.6407701015938209	0.4296311503735179	0.6954361140031295	0.767978	0.5805001995755572	0	0.7193945913498506	0.7708602072342162	0.36130568363970156	0.47919210891150965	0.23323481691867853	0.15629099370898952	0.000154758	-0.0352313	0	0	-0.234645	-0.500351	-0.575316	-0.188626	-0.249409	0	0	0	0	-0.765856	-0.630688	-1.0835
127000	0.0325021	-0.074267	0.22771178152842333	-0.227458	-0.15041	-0.124699	-0.378973	-0.0386293	0.00941294	0.25067953644144664	-0.0335744	-0.148397	-0.149506	-0.251928	-0.265076	-0.253521	0.0711803	-0.00293365	0.10402942346118937	0.2885742120694575	0.19605147035280285	0.3454378853051024	0.44907396901149665	0.45229121621936763	0.6557028022439465	0.7287464595411614	0.719396	0	0.648115	0.36320323038349794	0.4798038800497313	0.59766	0.28018930811465476	0.0277484	-0.012788	0	0	-0.0378112	-0.426178	-0.411194	-0.262398	-0.501256	0	0	0	0	-0.333385	-0.588239	-1.3428
128000	-0.125752	0.0157708	0.10209666299012772	-0.0368163	0.0577256	-0.0345322	-0.00233611	-0.0370723	0.0402917	0.1446362081431666	-0.056792	-0.023105	0.0605929	-0.122025	-0.172061	-0.217813	-0.119325	-0.0583631	0.028123197877256922	-0.0541348	0.20669051427041182	0.31753920138498215	0.28265169054293565	0.34235055449619206	0.49384974621115096	0.46135120966240634	0.7708641727359745	0.6481175759425604	0	0.3778487192475353	0.6292822505714628	0.625377	0.5665856290231803	0.441714	0.12257257419559014	0	0	-0.370388	-0.299612	-0.520753	-0.448657	-0.498785	0	0	0	0	-0.575949	-0.605625	-1.17232
129000	-0.128052	-0.228337	0.11297489270745446	-0.457609	-0.181969	-0.160518	-0.343468	-0.147163	-0.385804	-0.0958337	-0.0813668	-0.200822	-0.160897	-0.498525	-0.307898	-0.371701	-0.311742	-0.250846	0.00827231	0.0668744	0.0718315	-0.0603015	0.00786598	0.0928218	0.0944827	0.1716180797450677	0.3613224020235251	0.36321817404914486	0.37786147212959986	0	0.8632122365960989	1.0292403970283028	0.8435863722085724	0.620884	0.4189143887119321	0	0	0.21154265015515106	-0.133768	0.030838256776298565	0.15575210428276215	-0.00387085	0	0	0	0	0.132345	-0.167775	-0.751123
130000	-0.00953646	-0.3028	-0.424135	-0.166002	-0.108194	-0.160305	-0.134187	-0.325582	0.12598852520097126	0.0180711	-0.122258	-0.230069	-0.243817	0.16885479907230164	-0.337794	-0.193707	-0.20001	-0.127722	-0.152794	-0.20724	-0.139479	-0.0369406	-0.12084	-0.133529	0.3166273549460442	0.13445888974083406	0.4792108432302458	0.47982083965029076	0.6292970193884412	0.8632142525310124	0	0.7378685236688058	0.9887464525862456	0.944514	0.5447096469181768	0	0	-0.214316	-0.0945287	-0.0920805	-0.303116	-0.0258924	0	0	0	0	-0.261687	-0.525706	-0.112407
131000	-0.146011	0.16810596235023467	0.3774244242792769	-0.356277	0.41002562864933517	-0.386755	-0.0350278	-0.329602	0.0725227	-0.067929	0.3127127461388268	-0.176502	-0.0989231	-0.191794	-0.20229	-0.175125	-0.165872	0.1398297094277412	0.14107674382133165	0.0553266	0.15392004019703504	0.2967519860330735	-0.0614819	0.17357879411433116	0.2039388744224567	0.2120367090163648	0.23325267445917613	0.5976757397335939	0.625391	1.029241536184977	0.7378676468905676	0	0.6925733787876236	1.1628179392030564	0.8816772940608447	0	0	0.34915619726278235	-0.239297	-0.428068	0.0781044	0.028301261333746247	0	0	0	0	-0.201124	-0.397902	-0.40215
132000	-0.474922	0.0633063	0.22052614494781408	-0.0794928	-0.00713966	-0.00661007	0.052864386895867595	0.0396892	0.20206864915900555	0.15273716285587055	0.1265279035005631	0.0064897	-0.104627	-0.439223	-0.122548	-0.107846	-0.0546942	-0.0496137	-0.000981734	-0.0194458	-0.186336	-0.00965496	-0.0327649	0.0356808	0.0228296	0.037833648819902324	0.1563114493661216	0.2802079890536104	0.5666021191785531	0.8435901094818806	0.988748	0.6925759769042578	0	0.8650813605289481	1.2217865172891504	0	0	0.24382031069453908	-0.0360024	-0.281223	-0.235827	-0.339243	0	0	0	0	-0.422578	-0.512262	-0.55416
133000	0.024136984658723187	0.22846141761402752	0.19774947978526314	-0.269812	-0.159949	-0.0177858	-0.23721	0.10937496278376449	0.11296815704902766	0.2258666516775508	0.0983103	0.19036511287690633	0.3155721483846591	-0.0818166	-0.0693637	-0.151067	-0.0526078	-0.163633	-0.0596972	0.0673905	-0.0284054	-0.173521	-0.253244	-0.11439	-0.395353	-0.0689325	0.000174807	0.0277667	0.44173039465527314	0.6208872181814679	0.944515	1.1628201314531323	0.865081	0	0.9975310810094602	0	0	0.8357285653954768	0.1562174534399517	-0.246182	-0.144094	-0.344397	0	0	0	0	-0.225641	-0.338988	-0.923398
134000	0.021698836715137428	0.11982780449622694	0.13742131866118285	-0.121973	0.1199145650819051	0.14758170436400436	0.0108672	0.1807339692527677	0.11721439357600165	0.32810630030843063	0.20181625507900802	0.2410675879298976	0.16927634881074735	-0.186545	-0.0748823	-0.310295	0.18948988476832532	0.1874075418299831	-0.0262232	0.20757811013291058	-0.330271	-0.250179	-0.295899	-0.177337	-0.130825	-0.073439	-0.0352106	-0.0127691	0.12258925734586561	0.4189183189801426	0.5447115612514751	0.8816800851723812	1.2217867102840525	0.9975316798709213	0	0	0	1.0154438405617539	0.40716246083799423	-0.0423015	-0.163615	-0.388838	0	0	0	0	-0.303124	-0.476096	-0.261669
135000	0	0	0	0	0	0	0	0	0	0	0	0	0	0	0	0	0	0	0	0	0	0	0	0	0	0	0	0	0	0	0	0	0	0	0	0	0	0	0	0	0	0	0	0	0	0	0	0	0
136000	0	0	0	0	0	0	0	0	0	0	0	0	0	0	0	0	0	0	0	0	0	0	0	0	0	0	0	0	0	0	0	0	0	0	0	0	0	0	0	0	0	0	0	0	0	0	0	0	0
137000	0.5129268584675929	0.12293426865921435	0.019586772658922565	0.0769877	-0.145144	-0.33278	-0.219842	-0.130992	0.057820486290778454	0.24200838712123326	0.0963445	0.00806898	0.31199955641646465	0.36561937019099666	-0.0453699	0.19523271428339395	0.13789521753658943	0.011111280794651662	-0.244553	-0.017466	-0.211076	-0.486037	-0.342618	-0.420607	-0.111216	-0.263496	-0.234618	-0.0377859	-0.370365	0.21155298632464864	-0.214308	0.3491653942756062	0.24382690959072809	0.8357355701582231	1.0154502464630406	0	0	0	1.2983239585399897	0.950499	0.4222727647551038	0.32487346138210105	0	0	0	0	-0.402101	-0.352766	-0.492673
138000	0.00441992	0.038295069223847344	0.16536872743275147	0.085137	-0.00442789	-0.339261	-0.0830361	0.0489702	-0.199077	0.024000659409677303	0.0648287	0.0543623	0.1680410434666019	-0.14385	-0.124566	-0.0919829	0.082499	-0.027361	-0.0595651	0.20019589770040172	-0.24979	-0.108994	-0.420352	-0.369831	-0.331358	-0.443956	-0.500318	-0.426146	-0.299582	-0.133751	-0.0945136	-0.239281	-0.0359891	0.15623124516864684	0.4071756537052283	0	0	1.2983307455059374	0	0.7898692233277137	0.7219502335713752	0.5434730123463137	0	0	0	0	0.11397998027665998	-0.00702577	-0.560539
139000	-0.0893283	0.2498781286124751	0.36391399483360937	-0.0315663	0.3278915996414641	0.0905116	0.0139366	0.12215837625722956	0.036224488225503775	0.12981054215238938	0.19436130189235115	0.1551713520698157	0.0962386	-0.111282	0.00897552	-0.0845282	-0.00435142	-0.243138	0.16087236536865193	0.0736188	-0.0298713	0.014607679539221992	-0.416852	-0.317841	-0.620254	-0.402027	-0.575277	-0.411157	-0.520718	0.030860492448970413	-0.0920602	-0.428047	-0.281204	-0.246164	-0.0422832	0	0	0.9505104037608931	0.7898743358649408	0	0.8658274488829389	0.9712335910989627	0	0	0	0	0.10234576140263017	0.13703983131216194	-0.182081
140000	0.6419200353070978	0.5693692607226273	0.20927726222828452	0.24695797568058503	0.3507893439570658	0.22779963945222403	0.13870397693974926	0.13187	0.4353790908199412	0.42298503478689675	-0.0303319	0.12143205160340607	0.12162371596378109	-0.0462326	0.0456074	0.0660828	-0.0912249	0.10602527706803348	-0.115692	0.0413962	0.0397902	-0.238618	-0.132379	-0.37252	-0.0405829	-0.199018	-0.188585	-0.262358	-0.44862	0.15577653389958715	-0.303093	0.0781277	-0.235806	-0.144073	-0.163594	0	0	0.42228685820243117	0.7219575400527548	0.8658296428270927	0	1.1166893662869042	0	0	0	0	0.23265379873597664	0.0803671	0.4634778230714778
141000	-0.122156	0.11029112215426069	0.379347	0.23703145921348587	0.2578313508936277	0.0547928	0.34370408144885645	0.22882197391362624	0.3078596644171299	0.19015202226797912	0.0750787	0.19085714782053365	0.0694751	0.15120904975493715	0.10552352331843536	0.077144	-0.0301978	0.055347687473597904	-0.0320776	0.0387262	-0.0972569	-0.357351	-0.331489	-0.238001	-0.195329	-0.289335	-0.249361	-0.50121	-0.498741	-0.00383975	-0.0258633	0.028331224706379842	-0.339215	-0.344369	-0.388811	0	0	0.3248942277419114	0.5434869917401769	0.9712424579555985	1.1166960391993874	0	0	0	0	0	0.42894137640049934	0.2966192706609399	0.29510186773663866
142000	0	0	0	0	0	0	0	0	0	0	0	0	0	0	0	0	0	0	0	0	0	0	0	0	0	0	0	0	0	0	0	0	0	0	0	0	0	0	0	0	0	0	0	0	0	0	0	0	0
143000	0	0	0	0	0	0	0	0	0	0	0	0	0	0	0	0	0	0	0	0	0	0	0	0	0	0	0	0	0	0	0	0	0	0	0	0	0	0	0	0	0	0	0	0	0	0	0	0	0
144000	0	0	0	0	0	0	0	0	0	0	0	0	0	0	0	0	0	0	0	0	0	0	0	0	0	0	0	0	0	0	0	0	0	0	0	0	0	0	0	0	0	0	0	0	0	0	0	0	0
145000	0	0	0	0	0	0	0	0	0	0	0	0	0	0	0	0	0	0	0	0	0	0	0	0	0	0	0	0	0	0	0	0	0	0	0	0	0	0	0	0	0	0	0	0	0	0	0	0	0
146000	0.506386	0.2207968662211124	0.12762	-0.0495592	-0.377628	0.074748	-0.272727	-0.475109	0.24360935854537688	-0.131678	-0.163106	-0.48286	-0.148546	-0.0115841	-0.389923	-0.286229	-0.413697	-0.60004	-0.616217	-0.132226	-0.61943	-0.678284	0.010477031385914576	-0.649838	-0.590079	-0.407748	-0.765712	-0.333242	-0.575809	0.13247226977999704	-0.261561	-0.200998	-0.422454	-0.225516	-0.303	0	0	-0.401984	0.1140905962510057	0.1024512648397496	0.23275710822894274	0.42903801298098265	0	0	0	0	0	0.786413	1.9586750619048143
147000	0.4438139943368947	0.10128349438346324	0.12307897967030669	-0.176239	-0.207424	-0.190731	-0.38219	-0.0652249	0.0906548	-0.246043	-0.569355	-0.483803	-0.388062	0.2712489655492888	-0.873098	-0.179673	-0.424739	-0.504375	-0.239375	-0.349847	-0.559109	-0.902113	-0.267004	-0.692437	-0.206432	-0.750552	-0.630532	-0.588084	-0.605472	-0.167635	-0.525568	-0.397763	-0.512125	-0.338852	-0.47596	0	0	-0.352636	-0.00690294	0.13715754705692568	0.0804826	0.29672811954906747	0	0	0	0	0.7864253609301611	0	1.379221841632597
148000	0.028366690015986372	0.11167896812009369	0.057424	-0.415588	-0.624832	-0.474954	-0.733923	-0.438641	-0.274821	-0.95375	-0.711225	-0.61577	-0.402974	-0.652979	-0.867484	-0.938965	-0.853473	-0.374561	-0.372369	-0.337822	-0.636154	-0.919501	-0.860112	-0.62749	-1.04185	-1.2105	-1.08332	-1.34262	-1.17215	-0.750958	-0.112244	-0.401986	-0.553999	-0.923236	-0.261508	0	0	-0.492518	-0.560391	-0.181938	0.46361861197771687	0.2952359837303951	0	0	0	0	1.9587125413180877	1.3792471087382254	0
149000	-0.236172	-0.052815	-0.118244	-0.18846	-0.181128	-0.331357	-0.713575	-0.309587	-0.45268	-0.411156	-0.451362	-0.531988	-0.561503	-0.557794	-0.674704	-0.34331	-0.616192	-0.673498	-0.164642	-0.332647	-0.651406	-0.527447	-0.873146	-0.657895	-0.838439	-0.690897	-0.846943	-0.705146	-0.823382	-0.217394	-0.386323	-0.254294	-0.495818	-0.543033	-0.445292	0	0	-0.199368	-0.244131	0.0855456	0.28648189601645296	0.3496726981533479	0	0	0	0	1.5871841231634125	1.8749901602681465	1.0824402841657168
150000	-0.513326	-0.394355	-0.183657	-0.487384	-0.347837	-0.335651	-0.72373	-0.444655	-0.401973	-0.200257	-0.658914	-0.54418	-0.261894	-0.623155	-0.49228	-0.850128	-0.758452	-0.236615	-0.112155	-0.739492	-0.66232	-0.798617	-0.863762	-0.547959	-0.537667	-0.738697	-0.796096	-0.922209	-0.715243	-0.395675	-0.255281	-0.610242	-0.526527	-0.487549	-0.310845	0	0	-0.28668	-0.0357719	-0.110518	0.29749738936850734	0.37605603078230915	0	0	0	0	1.6224186353819239	1.6983944932350672	1.5308871569327787
151000	0.14520875063677904	0.0388791	-0.150662	-0.0280914	-0.0516365	-0.168839	-0.212708	-0.34447	0.0816973	-0.643074	-0.480698	-0.19385	-0.298255	-0.676596	-0.6489	-0.459335	-0.736354	-0.514606	-0.576119	-0.857082	-0.478241	-0.414009	-0.258609	-0.719169	-0.699639	-0.624263	-0.583395	-0.43352	-0.480195	0.039648563612746233	-0.0290754	-0.122095	-0.186562	-0.405704	-0.18238	0	0	-0.190805	0.0795843	0.33477487058883626	0.3518967996631418	0.4829221933782959	0	0	0	0	1.5909649957490106	1.6988472815950737	1.7959305248147845
152000	0.00289006	-0.171535	-0.0685737	-0.575534	-0.254041	-0.209288	-0.195477	-0.680468	-0.21593	-0.172876	0.15757502408765833	-0.633994	-0.288936	-0.263145	-0.565393	-0.72799	-0.649664	-0.44685	-0.0652276	-0.152442	-0.671039	-0.205334	-0.649841	-0.614593	-0.554865	-0.794017	-0.613717	-0.647563	-0.610669	0.26993788019057263	-0.0799273	-0.222625	-0.242337	-0.0930304	-0.202679	0	0	0.0411078	0.047067895868979456	0.24939334190556725	0.2302431016113663	0.7908863329545567	0	0	0	0	1.4951658331887687	1.4040918558480833	1.6498364962493355
153000	0.6051896037610393	-0.19234	-0.0763222	-0.254597	0.0958389	-0.0922049	0.2222078752763997	0.3177918516418887	-0.279978	-0.0300085	-0.110415	-0.014103	-0.601397	-0.537076	-0.0564078	0.18371595264791196	-0.648034	0.10363593715005091	0.11920939786841706	-0.709181	-0.414611	-0.584521	-0.202121	-0.0183184	0.0875659	-0.504731	-0.250061	-0.36504	-0.601361	0.1584424481865174	0.33191330911327643	-0.0300545	0.0487811	0.0778323	0.593706	0	0	0.45889608790958936	0.22355926355525663	0.49517082877197754	0.8340126756986851	1.0674911370719766	0	0	0	0	1.8380438466883593	1.3512627291509995	1.244579665356704
154000	0	0	0	0	0	0	0	0	0	0	0	0	0	0	0	0	0	0	0	0	0	0	0	0	0	0	0	0	0	0	0	0	0	0	0	0	0	0	0	0	0	0	0	0	0	0	0	0	0
[truncated: 6 more columns]

## Sheet: Legend
		Relative contact frequency at 1kb resolution
