# Supplementary material for: Enhancers and genome conformation provide complex transcriptional control of a herpesviral gene
Source: Mol Syst Biol. 2024 Nov 19;21(1):2. doi: 10.1038/s44320-024-00075-0 (PMC11696879; doi:10.1038/s44320-024-00075-0)
Supplement: Supplementary file 15 — Source data Fig. 6 [file 44320_2024_75_MOESM15_ESM.zip › Figure 6/6D/sgTSS68 and vSAFE relative contact frequency.xlsx]

## Sheet: TSS68
bins	100000	101000	102000	103000	104000	105000	106000	107000	108000	109000	110000	111000	112000	113000	114000	115000	116000	117000	118000	119000	120000	121000	122000	123000	124000	125000	126000	127000	128000	129000	130000	131000	132000	133000	134000	135000	136000	137000	138000	139000	140000	141000	142000	143000	144000	145000	146000	147000	148000
100000	0	0.28264504643996147	0.12379598757247808	-0.22502	-0.225152	-0.33979	-0.258165	-0.175245	-0.568992	-0.37974	-0.276103	-0.338216	-0.232764	-0.419979	-0.357977	-0.173812	-0.19405	-0.363249	0.058396571980298996	-0.112513	-0.118004	-0.0467514	-0.415511	-0.0490496	-0.142104	-0.23552	-0.347559	-0.279736	-0.208912	-0.903428	-0.0518522	-0.503689	-0.536457	-0.238091	-0.194627	0	0	0.0518903	-0.275698	-0.354667	-0.0443831	-0.0390589	0	0	0	0	0.1974813159379176	-0.201026	-0.291522
101000	0.2826451431574136	0	-0.169848	0.17655666205367992	-0.194322	0.0081691	-0.106575	-0.0392071	-0.303125	0.00254795	-0.191501	-0.263698	-0.244201	-0.193061	-0.10734	-0.244898	-0.0943943	-0.104452	-0.0469423	0.015823532373148593	-0.123662	-0.186486	-0.225046	-0.113086	-0.102173	-0.256196	-0.192325	-0.320203	-0.134344	-0.27612	-0.424131	-0.263334	-0.376483	-0.133465	-0.120663	0	0	-0.195038	-0.243339	-0.214643	-0.144589	-0.140105	0	0	0	0	-0.397391	-0.144558	-0.487327
102000	0.12379732981989294	-0.169847	0	0.38082080605058455	0.1590717419113016	0.3319921374723787	0.21809846298839722	0.23749199481322705	0.22238174779597428	0.11082148288275484	-0.187811	-0.122782	-0.176051	-0.116664	-0.182699	-0.148327	-0.162814	-0.106995	-0.229844	-0.183926	-0.156899	-0.536146	-0.139132	-0.233139	-0.0124779	-0.0212791	0.092042	-0.00622872	-0.0593231	-0.209054	-0.485604	0.00845779	-0.269888	-0.152272	-0.201488	0	0	-0.202868	-0.269218	-0.0211511	-0.296777	-0.22677	0	0	0	0	-0.433229	-0.442145	-0.286484
103000	-0.225019	0.1765578461619412	0.38082074462888377	0	0.8522377799764081	0.9450612681080158	0.5780415238263288	0.5032371870622947	0.12819121970802913	0.14784584097970116	-0.171056	-0.268487	-0.350103	-0.508993	-0.20459	-0.325802	-0.102508	-0.174974	-0.134518	0.0366542	-0.320749	0.0100093	-0.0978976	-0.292118	-0.103307	-0.199637	-0.419476	-0.226606	-0.109941	-0.37714	-0.523136	-0.757213	-0.345617	-0.274706	-0.258225	0	0	-0.2428	-0.422295	-0.314154	-0.19362	-0.440406	0	0	0	0	-0.39092	-0.473824	-0.803983
104000	-0.22515	-0.19432	0.15907234607312498	0.8522384455599323	0	0.4185884158605738	0.2889864135527014	0.3541201452632088	-0.0170776	0.0758641	-0.397739	-0.405058	-0.0993196	-0.159803	-0.249946	-0.311353	-0.324888	-0.190905	-0.249815	-0.331385	-0.25483	-0.53661	-0.101677	-0.236458	-0.13943	-0.0796395	-0.0250337	-0.167147	-0.195984	-0.218008	-0.380772	0.0634834	-0.435717	-0.403393	-0.540456	0	0	-0.247896	-0.200706	-0.224251	-0.28566	-0.276939	0	0	0	0	-0.410064	-0.254286	-0.36074
105000	-0.339789	0.00817051	0.3319923018212707	0.945061	0.4185879760476431	0	0.549838	0.6388718678431402	0.33369188339602257	0.12064846164405227	-0.238103	-0.247597	-0.284632	-0.314659	-0.343049	-0.366773	-0.427918	-0.253162	-0.189835	-0.37229	-0.393973	-0.347322	-0.181982	-0.303213	-0.27374	-0.26104	-0.278609	-0.224536	-0.278583	-0.368871	-0.554355	-0.633552	-0.649604	-0.431616	-0.541455	0	0	-0.350732	-0.243268	-0.359085	-0.318208	-0.151533	0	0	0	0	-0.394813	-0.49339	-0.636004
106000	-0.258163	-0.106573	0.2180999158646671	0.5780430381242989	0.28898726226714716	0.5498393552696218	0	0.7627619775981259	0.3373195980254368	0.22376380897403977	-0.185867	-0.227967	-0.330331	-0.432953	-0.311122	-0.373833	-0.274335	-0.0659718	-0.156245	-0.166931	-0.304368	-0.338884	-0.123798	-0.316708	-0.419246	-0.491329	-0.360595	-0.351087	-0.182559	-0.569782	-0.4888	-0.547883	-0.500037	-0.184963	-0.37301	0	0	-0.194394	-0.333258	-0.338566	-0.0601829	-0.186615	0	0	0	0	-0.163394	-0.40283	-0.491088
107000	-0.175241	-0.0392037	0.2374940725172827	0.5032393261880513	0.354122	0.638874	0.7627626024259123	0	0.41806421581101433	0.5108335051121556	0.00134198	-0.164255	-0.341996	-0.467025	-0.297294	-0.341154	-0.23698	-0.14663	-0.329306	-0.134181	-0.354933	-0.249228	-0.290268	-0.310199	-0.312849	-0.386055	-0.29469	-0.321084	-0.240393	-0.625208	-0.661994	-0.687968	-0.599814	-0.396991	-0.122569	0	0	-0.405639	-0.298268	-0.394434	-0.406773	-0.285405	0	0	0	0	-0.484625	-0.606808	-0.622736
108000	-0.568987	-0.30312	0.22238574562298818	0.12819527895674412	-0.0170742	0.33369571687414495	0.33732214297618185	0.4180661359339721	0	0.6228442633919969	0.335599	0.0432519	-0.162461	-0.369623	-0.291041	-0.309101	-0.302368	-0.352303	-0.181144	-0.136263	-0.27059	-0.189268	-0.422892	-0.200561	-0.344926	-0.320961	-0.372753	-0.334183	-0.222142	-0.384612	-0.430881	-0.590931	-0.189222	-0.271745	-0.031135	0	0	-0.258648	-0.430922	-0.236893	-0.148092	-0.173868	0	0	0	0	-0.266408	-0.28608	-0.722245
109000	-0.379734	0.00255464	0.11082693239572416	0.14785135191437118	0.0758689	0.12065374680812917	0.223768	0.5108368769210687	0.6228457150779514	0	0.5290247646514464	0.46169126013973355	0.049056	-0.175879	0.00901087	-0.170234	0.0959387	-0.290657	-0.146913	-0.0675882	-0.291918	-0.0540603	-0.171231	-0.184682	-0.309927	-0.270912	-0.280215	-0.227875	-0.157986	-0.431732	-0.329094	-0.41434	-0.360346	-0.0617736	0.084236	0	0	-0.00963291	-0.124065	-0.322334	-0.117935	-0.22285	0	0	0	0	-0.384949	-0.464514	-0.437736
110000	-0.276095	-0.191493	-0.187805	-0.17105	-0.397734	-0.238097	-0.185863	0.00134597	0.3356012235845333	0.5290253898212838	0	0.4824561537912348	0.26771716591279004	0.0536464	0.0684592	-0.0525213	-0.218815	-0.290125	-0.163563	-0.0506568	-0.28276	-0.411647	-0.282173	-0.314105	-0.163501	-0.337949	-0.295466	-0.23312	-0.339106	-0.534268	-0.532821	-0.341613	-0.369954	-0.307077	-0.174831	0	0	-0.154213	-0.138738	-0.191983	-0.215449	-0.0405019	0	0	0	0	-0.590487	-0.484138	-0.720573
111000	-0.338208	-0.26369	-0.122775	-0.268479	-0.405052	-0.24759	-0.227961	-0.16425	0.0432551	0.46169295583521364	0.48245722431687693	0	0.6966830429255484	0.43837046782824735	0.34668795716188083	0.0664037	0.1225690753353328	-0.120861	-0.189747	-0.0759161	-0.235045	-0.225934	-0.219191	-0.323225	-0.27946	-0.314134	-0.397738	-0.272732	-0.355542	-0.505293	-0.581933	-0.341599	-0.482934	-0.145078	-0.121231	0	0	-0.0604284	-0.187701	-0.163536	-0.275069	-0.267909	0	0	0	0	-0.772743	-0.512064	-0.495086
112000	-0.232756	-0.244193	-0.176044	-0.350095	-0.0993128	-0.284625	-0.330325	-0.341991	-0.162457	0.049058	0.2677185231617367	0.6966833296488518	0	0.4088555925108003	0.5663786574456602	0.1644805586004106	0.0645716	-0.245127	-0.109447	-0.137397	-0.264027	-0.28914	-0.233886	-0.232833	-0.376214	-0.281163	-0.27154	-0.307146	-0.359099	-0.490711	-0.536082	-0.620665	-0.609065	-0.219963	-0.247508	0	0	-0.0209068	-0.119564	-0.160522	-0.388713	-0.265804	0	0	0	0	-0.448695	-0.420116	-0.608833
113000	-0.419969	-0.193051	-0.116655	-0.508984	-0.159795	-0.31465	-0.432946	-0.467018	-0.369618	-0.175875	0.0536493	0.43837234057196156	0.4088571785312111	0	0.8083193493719332	0.37046551697693486	0.4069466815433592	-0.103278	0.0838289	-0.059376	-0.202231	-0.171438	-0.179169	-0.217883	-0.28469	-0.257605	-0.369136	-0.3941	-0.326009	-0.570981	-0.330846	-0.353167	-0.598354	-0.754945	-0.481834	0	0	0.22268486573996288	-0.319796	-0.256596	0.15118952186531617	-0.0344552	0	0	0	0	-0.0797719	-0.321937	-1.00971
114000	-0.357966	-0.10733	-0.18269	-0.204581	-0.249937	-0.34304	-0.311115	-0.297287	-0.291036	0.0090144	0.0684621	0.3466897896709959	0.5663802032314708	0.8083193091373337	0	0.4747785686479135	0.5421204171863532	0.00132045	-0.0169076	0.1300215696342715	-0.13801	-0.181896	-0.2541	-0.321521	-0.247154	-0.319508	-0.335646	-0.351427	-0.332568	-0.631576	-0.601986	-0.56236	-0.52053	-0.548988	-0.24483	0	0	-0.0665574	-0.269891	-0.344924	-0.341204	-0.26576	0	0	0	0	-0.559984	-0.632102	-0.747098
115000	-0.173801	-0.244887	-0.148317	-0.325791	-0.311343	-0.366763	-0.373824	-0.341146	-0.309095	-0.170229	-0.0525171	0.0664069	0.16448344499524445	0.37046681735135906	0.47477990925693714	0	0.45450080645564556	0.18672788454243627	0.13299516916673068	0.1684719798445821	-0.149139	-0.103105	-0.298267	-0.216692	-0.178992	-0.214152	-0.425317	-0.352266	-0.28904	-0.58618	-0.519599	-0.534577	-0.582372	-0.555554	-0.392929	0	0	0.0500294	-0.226749	-0.244789	-0.105018	-0.203447	0	0	0	0	-0.449334	-0.372811	-0.860934
116000	-0.194036	-0.0943803	-0.162801	-0.102495	-0.324876	-0.427905	-0.274324	-0.23697	-0.302359	0.095946	-0.218808	0.12257469482603213	0.064577	0.40695042829034334	0.5421242041679377	0.45450325282820603	0	0.43958445262994406	0.6833347503554105	0.6444128387524388	0.15697486405074493	0.054568	0.025908188063546677	0.010750087400965225	0.041442955022724264	-0.0730001	-0.0640033	-0.0379857	-0.137808	-0.478792	-0.598677	-0.51888	-0.432558	-0.250601	-0.355776	0	0	-0.123325	-0.157527	-0.287557	-0.336324	-0.184626	0	0	0	0	-0.495804	-0.637919	-0.80736
117000	-0.363234	-0.104438	-0.106982	-0.17496	-0.190892	-0.253148	-0.0659597	-0.146619	-0.352294	-0.290649	-0.290117	-0.120855	-0.245121	-0.103274	0.00132506	0.18673115796751694	0.43958527968246447	0	0.7591205033177205	0.4437608019113742	0.10923087023919761	-0.212518	0.0799179	0.030866037255820756	-0.156624	-0.116743	-0.0430682	-0.113394	-0.140116	-0.34164	-0.431098	-0.417142	-0.438624	-0.444367	-0.3166	0	0	-0.0619822	-0.232958	-0.323724	-0.0531529	-0.217503	0	0	0	0	-0.405183	-0.610806	-0.426397
118000	0.058413411695045665	-0.0469255	-0.229829	-0.134503	-0.2498	-0.18982	-0.156231	-0.329293	-0.181133	-0.146903	-0.163553	-0.189738	-0.109439	0.0838354	-0.0169011	0.13300034830747479	0.6833374831235942	0.7591224090333842	0	0.20542262085471114	0.2740898291218623	-0.0349632	0.0668448	-0.0558722	0.0926388	-0.0479132	0.0310421	-0.0208786	-0.0139134	-0.16743	-0.531845	-0.213453	-0.36873	-0.269944	-0.241963	0	0	-0.372441	-0.342773	-0.328007	-0.363909	-0.338758	0	0	0	0	-0.718099	-0.484837	-0.575773
119000	-0.112492	0.015844334432222662	-0.183906	0.0366738	-0.331366	-0.37227	-0.166913	-0.134163	-0.136247	-0.0675741	-0.0506433	-0.0759037	-0.137384	-0.0593655	0.13003214844582034	0.16848121804710725	0.6444196305824036	0.44376676668881854	0.2054266799164914	0	0.7919840758772275	0.5109293986096227	0.5819894207097996	0.4034625073922077	0.6674450601160793	0.3973290464109506	0.47110770479007663	0.29211136229605605	0.0790127	-0.08144	-0.368678	-0.0418636	-0.267394	-0.120182	-0.0757289	0	0	-0.0968127	-0.369839	-0.431681	-0.311934	-0.274174	0	0	0	0	-0.509113	-0.79808	-0.636442
120000	-0.117981	-0.123639	-0.156877	-0.320727	-0.254809	-0.393952	-0.304347	-0.354914	-0.270572	-0.291901	-0.282744	-0.23503	-0.264012	-0.202218	-0.137997	-0.149128	0.15698394937314133	0.1092391285090746	0.2740961816760744	0.7919863693696599	0	0.6639972232018522	0.8282074220450937	0.5702735398413239	0.5033779288763632	0.29256632358596496	0.22829781272469596	0.10484520253033366	0.024728066677475385	-0.188169	-0.390766	-0.145162	-0.234353	-0.266852	-0.245154	0	0	-0.458322	-0.38434	-0.410955	-0.413931	-0.424872	0	0	0	0	-0.68594	-0.585044	-0.577525
121000	-0.0467256	-0.18646	-0.536122	0.010033888452844395	-0.536586	-0.347298	-0.338861	-0.249206	-0.189247	-0.0540413	-0.411628	-0.225917	-0.289122	-0.171422	-0.18188	-0.103091	0.054579776947185375	-0.212507	-0.0349542	0.5109343365294249	0.6639998676292216	0	0.8779181339414072	0.7264877088262067	0.7117210922482494	0.4436762760028084	0.5694136421869151	0.26958146220952145	0.23346249350928308	-0.0721991	-0.363365	0.0527223	-0.439263	-0.0693379	-0.403431	0	0	-0.712939	-0.276202	-0.414592	-0.779139	-0.298312	0	0	0	0	-0.655231	-0.643791	-0.487005
122000	-0.415484	-0.225019	-0.139106	-0.097872	-0.101653	-0.181956	-0.123773	-0.290245	-0.42287	-0.171211	-0.282153	-0.219172	-0.233867	-0.179153	-0.254083	-0.298252	0.025920960348535048	0.0799299	0.0668549	0.5819954011648236	0.828211	0.8779191764766286	0	0.6747920715471526	0.669646	0.4937094449119673	0.42488831879594935	0.29100217238181264	0.18070560972378724	-0.234961	-0.2302	-0.274258	-0.350681	-0.248669	-0.347844	0	0	-0.338217	-0.399458	-0.405997	-0.455774	-0.262096	0	0	0	0	-0.503205	-0.47721	-0.596881
123000	-0.0490189	-0.113055	-0.233109	-0.292089	-0.236429	-0.303184	-0.31668	-0.310172	-0.200536	-0.184658	-0.314082	-0.323202	-0.232811	-0.217862	-0.3215	-0.216673	0.0107667	0.030881843049164748	-0.0558583	0.4034723484081074	0.5702810873647912	0.726493	0.6747959321080285	0	0.8397622662431911	0.856487	0.6994590230253044	0.5032245200404046	0.3553459818229949	0.0833915	-0.29215	-0.0409334	-0.287776	-0.0576647	-0.401958	0	0	-0.482109	-0.448371	-0.451119	-0.473086	-0.474867	0	0	0	0	-0.695854	-0.734679	-0.628502
124000	-0.14207	-0.102139	-0.0124453	-0.103275	-0.139398	-0.273707	-0.419215	-0.312819	-0.344898	-0.3099	-0.163474	-0.279435	-0.376189	-0.284666	-0.247131	-0.178969	0.0414628	-0.156606	0.0926558	0.6674580677271502	0.5033886429950015	0.711729	0.6696531520904194	0.8397654328383619	0	0.8208543583085588	0.8345234471809228	0.7153037496533469	0.4953189308359979	-0.0446668	0.019042832181787293	-0.324857	-0.0989797	-0.210366	-0.244747	0	0	-0.270354	-0.658608	-0.462623	-0.428887	-0.52682	0	0	0	0	-0.580053	-0.433061	-0.462157
125000	-0.235483	-0.25616	-0.0212437	-0.199602	-0.0796047	-0.261005	-0.491295	-0.386021	-0.320929	-0.270882	-0.337919	-0.314106	-0.281135	-0.257578	-0.319481	-0.214127	-0.0729775	-0.116721	-0.0478933	0.39734487804482843	0.29257986172741085	0.4436871697168843	0.49371929609082166	0.8564930893141716	0.820857	0	0.8030438856452453	0.7907182616349472	0.5479892681645222	0.0625182	-0.0454023	-0.156171	-0.102971	-0.146226	-0.164287	0	0	-0.441918	-0.578037	-0.402338	-0.383283	-0.429716	0	0	0	0	-0.734565	-0.466995	-0.566106
126000	-0.347516	-0.192283	0.0920834	-0.419435	-0.0249929	-0.278568	-0.360555	-0.294651	-0.372716	-0.280179	-0.29543	-0.397704	-0.271506	-0.369104	-0.335613	-0.425286	-0.0639747	-0.0430404	0.031068	0.47112953514015515	0.22831734958234207	0.5694305346171905	0.4249041686910034	0.699471	0.8345322699199302	0.80305	0	0.985627	0.8928153526589565	0.3581078539451866	0.3849606022488271	-0.0259969	0.0064264	-0.0764985	-0.0864942	0	0	-0.172342	-0.597154	-0.478609	-0.193321	-0.361977	0	0	0	0	-0.394011	-0.353512	-0.625992
127000	-0.27969	-0.320157	-0.00618381	-0.226561	-0.167103	-0.224491	-0.351043	-0.321041	-0.334142	-0.227835	-0.233081	-0.272694	-0.307108	-0.394064	-0.351391	-0.352231	-0.0379536	-0.113362	-0.0208492	0.29213671336354424	0.10486826010538937	0.2696018753572072	0.2910215429942774	0.5032400300919936	0.7153160931097642	0.7907277810685572	0.9856301145036536	0	0.9964472121698982	0.3924196933625358	0.4291489957845658	0.3672780974010155	0.25018559524685235	0.048657908991424394	0.0456242	0	0	-0.172052	-0.501561	-0.411875	-0.220207	-0.298671	0	0	0	0	-0.45289	-0.479442	-0.659345
128000	-0.20886	-0.134292	-0.0592718	-0.109889	-0.195933	-0.278532	-0.182509	-0.240344	-0.222095	-0.15794	-0.339061	-0.355498	-0.359056	-0.325967	-0.332526	-0.288999	-0.137769	-0.140078	-0.0138776	0.0790444	0.024757496376035297	0.23348927878047265	0.18073135245975555	0.3553678639980871	0.49533764641591976	0.5480051597216357	0.8928252454998707	0.9964535842934023	0	0.6923951988639533	0.861373	0.6475981758342542	0.49935391662323664	0.44753863299254987	0.20192260513461316	0	0	-0.340267	-0.249315	-0.422258	-0.335811	-0.333624	0	0	0	0	-0.587224	-0.477588	-0.627164
129000	-0.903358	-0.27605	-0.208985	-0.377072	-0.21794	-0.368803	-0.569715	-0.625142	-0.384548	-0.431669	-0.534205	-0.505232	-0.49065	-0.570922	-0.631516	-0.586122	-0.478736	-0.341585	-0.167377	-0.0813913	-0.188122	-0.0721552	-0.234918	0.0834305	-0.0446311	0.0625512	0.3581348101506132	0.39244312885055216	0.692412	0	1.223877811564851	1.0788664975212996	0.9110094012975786	0.5520130691983609	0.40922554016543977	0	0	0.33483062618786696	-0.00781386	0.2732017199002656	0.35776180207580266	0.33262455344858954	0	0	0	0	0.43675152596869454	0.35301473301445346	-0.0398036
130000	-0.0517764	-0.424056	-0.485529	-0.523062	-0.380698	-0.554281	-0.488727	-0.661922	-0.43081	-0.329025	-0.532753	-0.581866	-0.536015	-0.330781	-0.60192	-0.519535	-0.598615	-0.431037	-0.531786	-0.368623	-0.390714	-0.363315	-0.230151	-0.292105	0.0190847	-0.0453632	0.38499368032801745	0.42917855314634584	0.8613961596749409	1.2238839334386156	0	1.1841293024103474	1.1483113990941543	1.0426718396373544	0.670413	0	0	-0.0307282	0.20496205306957582	0.22112013407467446	0.033630444161553884	0.0854543	0	0	0	0	0.0978705	0.0686419	0.1248481436577472
131000	-0.503612	-0.263257	0.00853347	-0.757138	0.0635584	-0.633477	-0.547809	-0.687894	-0.590859	-0.41427	-0.341544	-0.341531	-0.620597	-0.353101	-0.562293	-0.534512	-0.518817	-0.41708	-0.213393	-0.0418074	-0.145109	0.0527734	-0.274207	-0.0408871	-0.324814	-0.156131	-0.0259626	0.36730887251804734	0.6476225788277822	1.078873837150315	1.1841305201655996	0	1.2873937722907247	1.1696878319430695	0.8455009391902426	0	0	0.48831285810604996	0.12894028362916649	-0.00779867	0.33962364870605277	0.412716	0	0	0	0	0.7373213781493625	0.4094600301087171	0.29828823701911605
132000	-0.536372	-0.376399	-0.269805	-0.345533	-0.435635	-0.649521	-0.499955	-0.599733	-0.189143	-0.360268	-0.369876	-0.482858	-0.608989	-0.59828	-0.520456	-0.5823	-0.432488	-0.438554	-0.368662	-0.26733	-0.234291	-0.439204	-0.350623	-0.287722	-0.0989291	-0.102923	0.00646818	0.2502238570764087	0.4993858063292895	0.9110242276391193	1.1483201035619313	1.2874012590032498	0	1.299046679447695	1.2684680392919954	0	0	0.3805386796285645	0.10195880376408173	0.14988579520238476	0.13613936283967187	0.14542176715236682	0	0	0	0	0.13963315489578085	0.050912867239048476	-0.137624
133000	-0.238012	-0.133386	-0.152195	-0.274629	-0.403316	-0.431538	-0.184887	-0.396915	-0.271672	-0.0617014	-0.307005	-0.145007	-0.219893	-0.754876	-0.548919	-0.555487	-0.250536	-0.444302	-0.269882	-0.120124	-0.266796	-0.0692847	-0.248616	-0.0576164	-0.210321	-0.146184	-0.0764623	0.0486907	0.44756501675731175	0.5520223895986107	1.0426750381638403	1.1696898127143038	1.2990411735064045	0	1.494352654094212	0	0	0.820132	0.22069551900517978	0.2749718504144051	0.3342281294343108	0.1456447860247014	0	0	0	0	0.36565427416985197	0.3399828248063131	-0.233418
134000	-0.194553	-0.120589	-0.201415	-0.258152	-0.540383	-0.541382	-0.372938	-0.122498	-0.0310658	0.0843037	-0.174764	-0.121165	-0.247442	-0.48177	-0.244766	-0.392866	-0.355716	-0.316541	-0.241906	-0.0756752	-0.245103	-0.403382	-0.347797	-0.401915	-0.244706	-0.16425	-0.0864624	0.0456525	0.20194451453969922	0.4092303862060135	0.6704121775632162	0.8454984456017998	1.268458058991028	1.4943481797345353	0	0	0	1.0414505479365022	0.5129032697824898	0.34273881909560644	0.3762397046769096	0.3188152809602803	0	0	0	0	0.18745468002128873	0.3546647922862205	0.1067562301446109
135000	0	0	0	0	0	0	0	0	0	0	0	0	0	0	0	0	0	0	0	0	0	0	0	0	0	0	0	0	0	0	0	0	0	0	0	0	0	0	0	0	0	0	0	0	0	0	0	0	0
136000	0	0	0	0	0	0	0	0	0	0	0	0	0	0	0	0	0	0	0	0	0	0	0	0	0	0	0	0	0	0	0	0	0	0	0	0	0	0	0	0	0	0	0	0	0	0	0	0	0
137000	0.051953042826918976	-0.194975	-0.202807	-0.242738	-0.247835	-0.350671	-0.194334	-0.40558	-0.258591	-0.00957698	-0.154157	-0.0603741	-0.0208529	0.22273723080870947	-0.066505	0.0500805	-0.123277	-0.0619344	-0.372395	-0.0967708	-0.458283	-0.712903	-0.338181	-0.482077	-0.270325	-0.441892	-0.172322	-0.172036	-0.340257	0.33482366612415954	-0.0307412	0.488299	0.3805168932233163	0.8201157503245597	1.0414387418322213	0	0	0	1.268925811433397	0.9818298983632875	0.5440530931501735	0.609726	0	0	0	0	0.19156489356395995	0.15206833110324944	0.42494871173562565
138000	-0.275633	-0.243274	-0.269154	-0.422231	-0.200644	-0.243205	-0.333196	-0.298206	-0.430863	-0.124007	-0.138681	-0.187644	-0.119508	-0.319741	-0.269837	-0.226696	-0.157476	-0.232908	-0.342725	-0.369795	-0.384299	-0.276163	-0.39942	-0.448337	-0.658577	-0.578009	-0.597132	-0.501543	-0.249303	-0.00781867	0.20495111842971117	0.12892813123405056	0.10193916465644119	0.22068138583882926	0.5128936109758162	0	0	1.2689279587310043	0	0.7061018033823265	0.7143360809398758	0.5522553910039391	0	0	0	0	0.5860949448526327	0.4857637470196608	0.022233492419908824
139000	-0.354602	-0.214579	-0.0210875	-0.31409	-0.224188	-0.359022	-0.338504	-0.394372	-0.236833	-0.322276	-0.191925	-0.16348	-0.160466	-0.256542	-0.344869	-0.244736	-0.287507	-0.323674	-0.327959	-0.431637	-0.410913	-0.414553	-0.405959	-0.451085	-0.462592	-0.40231	-0.478587	-0.411856	-0.422246	0.2731969418324666	0.22110923413311068	-0.00781079	0.14986619079304433	0.2749577519463552	0.3427291949872323	0	0	0.981832	0.7061018380806263	0	0.7190193961332386	0.7700341500540637	0	0	0	0	0.6040300451204259	0.5121594512489571	0.37260745097682724
140000	-0.0443199	-0.144525	-0.296715	-0.193558	-0.285599	-0.318146	-0.0601224	-0.406713	-0.148034	-0.117878	-0.215393	-0.275014	-0.388659	0.151242	-0.341152	-0.104967	-0.336275	-0.0531046	-0.363863	-0.311891	-0.413891	-0.779102	-0.455738	-0.473054	-0.428857	-0.383257	-0.193301	-0.22019	-0.3358	0.3577554045826061	0.033617924794592746	0.3396099115838404	0.13611813900493383	0.3342124115408642	0.3762284611431391	0	0	0.5440536557206835	0.7143344962127787	0.719018	0	0.8911146054293866	0	0	0	0	0.482148	0.47817233880724647	0.7746841672344786
141000	-0.0389952	-0.140041	-0.226708	-0.440344	-0.276877	-0.15147	-0.186554	-0.285344	-0.17381	-0.222793	-0.0404455	-0.267853	-0.265749	-0.0344018	-0.265707	-0.203395	-0.184576	-0.217454	-0.338711	-0.274131	-0.424831	-0.298274	-0.262059	-0.474834	-0.52679	-0.429689	-0.361956	-0.298653	-0.333613	0.3326186317481789	0.0854422	0.4127028396759723	0.14540101911041503	0.1456295439240405	0.3188045132192964	0	0	0.6097270731685516	0.5522542820696287	0.7700330064214523	0.8911150812221729	0	0	0	0	0	0.5788699807443257	0.6218274356589465	0.6336413093171384
142000	0	0	0	0	0	0	0	0	0	0	0	0	0	0	0	0	0	0	0	0	0	0	0	0	0	0	0	0	0	0	0	0	0	0	0	0	0	0	0	0	0	0	0	0	0	0	0	0	0
143000	0	0	0	0	0	0	0	0	0	0	0	0	0	0	0	0	0	0	0	0	0	0	0	0	0	0	0	0	0	0	0	0	0	0	0	0	0	0	0	0	0	0	0	0	0	0	0	0	0
144000	0	0	0	0	0	0	0	0	0	0	0	0	0	0	0	0	0	0	0	0	0	0	0	0	0	0	0	0	0	0	0	0	0	0	0	0	0	0	0	0	0	0	0	0	0	0	0	0	0
145000	0	0	0	0	0	0	0	0	0	0	0	0	0	0	0	0	0	0	0	0	0	0	0	0	0	0	0	0	0	0	0	0	0	0	0	0	0	0	0	0	0	0	0	0	0	0	0	0	0
146000	0.19756306425753356	-0.397309	-0.433149	-0.39084	-0.409985	-0.394733	-0.163315	-0.484547	-0.266332	-0.384874	-0.590413	-0.77267	-0.448622	-0.0797005	-0.559913	-0.449264	-0.495737	-0.405116	-0.718034	-0.509052	-0.685882	-0.655175	-0.50315	-0.695803	-0.580005	-0.73452	-0.393972	-0.452854	-0.587195	0.4367635889562793	0.0978765	0.7373261015079313	0.13963039154182427	0.365657	0.18746189696829954	0	0	0.1915839166152518	0.5861118206063176	0.6040468861758096	0.4821668505367685	0.5788879654323213	0	0	0	0	0	0.21321559188088976	1.4031633941297657
147000	-0.200942	-0.144473	-0.442062	-0.47374	-0.254203	-0.493307	-0.402748	-0.606727	-0.286	-0.464436	-0.484061	-0.511988	-0.42004	-0.321862	-0.632028	-0.372738	-0.637849	-0.610736	-0.484769	-0.798016	-0.584983	-0.643732	-0.477152	-0.734625	-0.43301	-0.466947	-0.35347	-0.479404	-0.477556	0.35302974709884305	0.0686508	0.40946770456409115	0.0509131	0.3399885184904533	0.3546749603300365	0	0	0.15209030525134662	0.48578357387015064	0.5121792434011472	0.4781937503848336	0.6218483714437472	0	0	0	0	0.2132185429776942	0	1.1651016169493784
148000	-0.291429	-0.487235	-0.286393	-0.803892	-0.360649	-0.635913	-0.490998	-0.622647	-0.722158	-0.43765	-0.720488	-0.495002	-0.608749	-1.00963	-0.747015	-0.860853	-0.807282	-0.426319	-0.575697	-0.63637	-0.577456	-0.486938	-0.596815	-0.62844	-0.462098	-0.56605	-0.625942	-0.659298	-0.627124	-0.0397806	0.12486506596495235	0.29830394157106915	-0.137616	-0.233404	0.10677442828500593	0	0	0.42497871598030124	0.022261349366977573	0.3726352732255959	0.7747136089086449	0.63367	0	0	0	0	1.4031743753231494	1.165109647045957	0
149000	-0.0999997	-0.566649	-0.249959	-0.595344	-0.523707	-0.605592	-0.448767	-0.454473	-0.698986	-0.708801	-0.518718	-0.748536	-0.509535	-0.553418	-0.658073	-0.5815	-0.617658	-0.337598	-0.575414	-0.77307	-0.551117	-0.205533	-0.564056	-0.539205	-0.429604	-0.371314	-0.596606	-0.626322	-0.682123	0.0326436	0.23375923785281252	0.30158202593985917	0.010427476970301516	-0.0619712	0.21886154769952246	0	0	0.3814472759940993	0.3013323977987356	0.40703449661625624	0.6942100823647533	0.5305069926649052	0	0	0	0	1.1924561548253878	1.3563732337599663	0.9751977391149724
150000	-0.384192	-0.47104	-0.448741	-0.476919	-0.270032	-0.496674	-0.670691	-0.577349	-0.67036	-0.83316	-0.526269	-0.594285	-0.611319	-0.729153	-0.634621	-0.741549	-0.571282	-0.422313	-0.567275	-0.696949	-0.731803	-0.587082	-0.582997	-0.522046	-0.604927	-0.417701	-0.588395	-0.463612	-0.475241	0.12100434045552755	0.14689172972982167	-0.000199464	-0.140933	-0.0161895	0.1750358159594162	0	0	0.4979726293092558	0.3762827186238178	0.5375481677092349	0.5728687941943008	0.6362643036639072	0	0	0	0	1.1710089093498384	1.228117188264913	1.1337678921411716
151000	-0.000967014	-0.440273	-0.350275	-0.414221	-0.545746	-0.42023	-0.397595	-0.586706	-0.313513	-0.513665	-0.579951	-0.564636	-0.469973	-0.451084	-0.719963	-0.57067	-0.630629	-0.397412	-0.584746	-0.648271	-0.494278	-0.492022	-0.243534	-0.775455	-0.31321	-0.425237	-0.253675	-0.3996	-0.431331	0.5132754566048532	0.33292189909948655	0.5234185661209112	0.25296741821159746	0.37599142391676516	0.41158198246241134	0	0	0.2722176371832425	0.49290227969089057	0.6902661654956525	0.6130573233579737	0.6738733175249735	0	0	0	0	1.1220546300246665	1.156262486350296	1.3966604000201208
152000	-0.42692	-0.356627	-0.553515	-0.520996	-0.601929	-0.5187	-0.420767	-0.490943	-0.441753	-0.494624	-0.591111	-0.675904	-0.677452	-0.538185	-0.757479	-0.647023	-0.789218	-0.681068	-0.444174	-0.810322	-0.621214	-0.977116	-0.73586	-0.7489	-0.604828	-0.702007	-0.614077	-0.575206	-0.544531	0.32192772762025823	0.25452558022949806	-0.00818985	0.058800266810580655	0.37460181521026953	0.3965174008691435	0	0	0.4498124755810101	0.6339962768829744	0.5644189153059407	0.5641808551169631	0.7338803842275692	0	0	0	0	1.1677290796327164	1.306772262451463	1.3251374058208656
153000	-0.265208	0.10749956283240217	-0.662421	-0.239846	-0.585952	-0.601676	-0.474841	-0.375232	-0.109624	-0.270074	-0.435985	-0.235912	-0.771829	-0.0919582	-0.379426	-0.110442	-0.558749	-0.516841	-0.45072	-0.566082	-0.261015	-0.951831	-0.69104	-0.88979	-0.576087	-0.52656	-0.349737	-0.342954	-0.587056	0.6596174260534537	0.44786555091700136	0.6361793092032783	0.3294656924838742	0.5573249668138318	0.7440064840587072	0	0	0.7344130387051717	0.9399104002473281	0.9324693574592509	0.8963061095160612	0.9816261548710661	0	0	0	0	1.3653417119906464	1.257778636760207	0.9689362601337674
154000	-0.199031	-0.0711739	-0.313311	0.035912442430652385	-0.772766	-0.0719765	-0.570427	-0.0593528	-0.127051	-0.438617	-0.187387	-0.462052	-0.280216	-0.806359	-0.530773	-1.01738	-0.83196	-1.75977	-0.596404	-0.755374	-0.580142	0.3222939849650116	-0.284408	-0.221865	-1.13616	-0.295555	-0.300916	-0.725123	-0.231929	0.610637	0.6087483649183603	1.0503021107474486	0.8151866579909934	0.11921944734813401	0.4742428986202597	0	0	1.0319675426868833	0.7326856121035428	0.791444	1.3130208408793773	1.0202379462288458	0	0	0	0	1.8651133635053831	1.7165946631944913	1.1762418829601944
[truncated: 6 more columns]

## Sheet: vSAFE
bins	100000	101000	102000	103000	104000	105000	106000	107000	108000	109000	110000	111000	112000	113000	114000	115000	116000	117000	118000	119000	120000	121000	122000	123000	124000	125000	126000	127000	128000	129000	130000	131000	132000	133000	134000	135000	136000	137000	138000	139000	140000	141000	142000	143000	144000	145000	146000	147000	148000
100000	0	0.3054992141767509	0.18771780273286387	-0.232863	-0.277254	-0.274776	-0.487337	-0.273215	-0.476691	-0.240979	-0.142722	-0.309067	-0.225288	-0.38849	-0.165878	-0.292867	-0.110736	-0.145428	-0.0338946	-0.0395496	-0.0265135	0.20192359848596186	-0.0346246	-0.0703911	-0.142255	-0.0756689	-0.271985	-0.0845446	0.021999021838175682	-0.373872	-0.0285289	-0.345479	-0.194163	-0.0955752	-0.170935	0	0	0.1663024730958823	-0.183263	-0.131941	0.1259874300015834	-0.0703254	0	0	0	0	0.13157325701145908	-0.0292285	-0.257035
101000	0.3054997100432124	0	-0.143489	0.1483758353270487	-0.214062	-0.0633059	-0.0627442	-0.0755459	-0.160358	-0.173532	-0.189973	-0.271996	-0.351573	-0.135711	-0.240895	-0.175438	-0.112754	-0.405933	-0.0457149	-0.167545	-0.10512	-0.00439808	-0.169601	-0.104604	0.0743769	-0.0671474	0.12804602568905857	-0.0270653	0.045320889227365005	-0.14691	-0.216494	0.10824402777152725	-0.296585	-0.0104231	-0.166801	0	0	-0.350347	-0.136778	-0.0574883	0.0206344	-0.202976	0	0	0	0	-0.178398	-0.304189	-0.415994
102000	0.18771808340691018	-0.143489	0	0.44236547474100674	0.18700154175490927	0.2874417966901813	0.1843785950551384	0.13187547347148734	0.1308477048658473	0.10626262580053393	-0.230865	-0.191178	-0.229296	-0.244504	-0.193512	-0.0275835	-0.115031	-0.108186	-0.202921	-0.196269	-0.138251	-0.367167	-0.106877	-0.131459	0.0358588	0.0402247	0.17000343634159373	0.14140480894690585	0.0988442	-0.0872446	-0.263773	0.0578832	-0.134009	-0.126825	-0.0876583	0	0	-0.391831	-0.0662236	-0.132622	-0.202131	-0.112796	0	0	0	0	-0.293101	-0.364979	-0.236796
103000	-0.232863	0.14837580292275274	0.44236565752912504	0	0.8104051888502083	0.8299975454317733	0.46790658122962037	0.39487292747302083	0.0603642	0.074423	-0.0836421	-0.276388	-0.341184	-0.206831	-0.0819713	-0.424545	-0.171239	-0.171453	-0.110964	0.0342547	-0.187851	-0.0684603	-0.124434	-0.132896	-0.148839	-0.0829113	-0.326843	-0.0327504	-0.0188883	-0.328549	-0.232955	-0.34947	-0.408222	-0.240417	-0.304352	0	0	-0.14647	-0.323483	-0.321254	-0.0398092	-0.096082	0	0	0	0	-0.397204	-0.396257	-0.553695
104000	-0.277255	-0.214063	0.18700071233172014	0.8104041766388996	0	0.3181337715143797	0.28603808373193657	0.24869096857246967	-0.0932882	-0.0452201	-0.319467	-0.264472	-0.112971	-0.261088	-0.190035	-0.146777	-0.28631	-0.173494	-0.245063	-0.208948	-0.185336	-0.202769	-0.0507645	-0.0259662	-0.154002	-0.0331827	0.11231623572845915	0.0881665	0.0454818	-0.185939	-0.257138	0.1027210040286319	-0.149487	-0.0582034	-0.228691	0	0	-0.314121	-0.296405	-0.0418693	-0.137352	-0.306058	0	0	0	0	-0.0893339	-0.165661	-0.37016
105000	-0.274776	-0.0633067	0.28744120330496226	0.8299967692584358	0.318134	0	0.4776155744203437	0.5398141786351347	0.24651104415961106	0.11339760519243132	-0.216446	-0.197054	-0.307458	-0.40054	-0.265891	-0.221919	-0.245344	-0.141566	-0.255389	-0.163206	-0.252579	-0.275764	-0.119834	-0.211572	-0.113949	-0.0750813	-0.108969	-0.069816	-0.0277979	-0.202741	-0.301318	-0.295616	-0.238228	-0.330535	-0.271701	0	0	-0.370362	-0.19444	-0.20492	-0.156018	-0.151978	0	0	0	0	-0.167844	-0.305109	-0.280965
106000	-0.487338	-0.0627456	0.18437733312451732	0.46790513651088156	0.286038	0.4776149058749435	0	0.6788248120136123	0.2955038576949809	0.1504380264893021	-0.111404	-0.272427	-0.268483	-0.333389	-0.281552	-0.393048	-0.297721	-0.14473	-0.216146	-0.0254709	-0.232546	-0.124573	-0.21708	-0.150917	-0.302372	-0.270116	-0.191991	-0.18296	-0.0176002	-0.156279	-0.28536	-0.129276	-0.293975	-0.253618	-0.263298	0	0	-0.186055	-0.285057	-0.208583	-0.0227728	-0.136078	0	0	0	0	-0.238134	-0.216695	-0.447041
107000	-0.273216	-0.0755475	0.13187415204621206	0.39487142325962715	0.24869047657038462	0.5398134505950782	0.6788247525189577	0	0.4196145763648161	0.4191866362265804	0.059839202916637246	-0.163732	-0.208306	-0.268441	-0.20794	-0.219498	-0.278702	-0.158062	-0.317791	-0.137256	-0.188364	-0.267169	-0.215224	-0.213477	-0.240073	-0.195818	-0.232364	-0.145359	-0.138707	-0.406489	-0.308579	-0.385067	-0.191816	-0.281039	-0.169783	0	0	-0.110694	-0.180548	-0.100674	-0.0331385	-0.190423	0	0	0	0	-0.286234	-0.337311	-0.423225
108000	-0.476693	-0.16036	0.13084551922506368	0.0603618	-0.0932895	0.24650945190404597	0.2955029339848173	0.4196137121493076	0	0.46542757231693327	0.24785079429962079	-0.0137065	-0.0627397	-0.411983	-0.250646	-0.315595	-0.107551	-0.227326	-0.0791752	-0.261142	-0.175704	-0.179604	-0.273265	-0.112622	-0.329748	-0.29729	-0.0985273	-0.0794966	-0.00231292	-0.307031	-0.0565335	-0.23587	-0.0320295	-0.318037	-0.25141	0	0	0.0354136	-0.315212	-0.0682184	0.041707	-0.153384	0	0	0	0	-0.0019544	-0.0221765	-0.482695
109000	-0.240981	-0.173535	0.10626013388647255	0.0744203	-0.0452218	0.11339570666359011	0.15043679650586153	0.4191854657377944	0.4654272660436561	0	0.4637514572032562	0.36719037113451664	0.00879365	-0.138221	-0.0884505	-0.306523	0.0997205	-0.201433	-0.292031	0.0751915	-0.137582	-0.154698	-0.200343	-0.0951634	-0.166503	-0.0478533	-0.356297	-0.14593	-0.118915	-0.396717	-0.415603	-0.193762	-0.203057	-0.141472	-0.22859	0	0	0.0202621	-0.219676	-0.137715	-0.0345373	-0.07562	0	0	0	0	-0.115645	-0.342681	-0.326994
110000	-0.142724	-0.189976	-0.230868	-0.0836449	-0.319469	-0.216448	-0.111405	0.0598379	0.24785035133472771	0.46375132051164053	0	0.3807013074741429	0.19574560365447544	0.028576027477745073	0.0309787	-0.144111	-0.11912	-0.254821	-0.210105	-0.194469	-0.214631	-0.29923	-0.221477	-0.300319	-0.102622	-0.176936	-0.0875441	-0.0269631	-0.0834402	-0.210576	-0.358683	-0.110657	-0.230661	-0.282969	-0.218195	0	0	-0.139227	-0.0182466	-0.122368	-0.22678	-0.309581	0	0	0	0	-0.490394	-0.500333	-0.362584
111000	-0.309069	-0.271999	-0.191181	-0.276391	-0.264474	-0.197057	-0.272428	-0.163733	-0.0137073	0.36718989841043087	0.38070097144167236	0	0.5923394996852465	0.3608998932641185	0.3007988629961664	0.0130983	0.0884669	-0.168006	-0.183694	0.00445154	-0.179823	-0.217929	-0.144271	-0.233289	-0.240597	-0.161724	-0.203248	-0.118262	-0.0762917	-0.303915	-0.384145	-0.302156	-0.170259	-0.17151	-0.230795	0	0	-0.115684	-0.123612	-0.0906249	-0.0790482	-0.191279	0	0	0	0	-0.42944	-0.351206	-0.501169
112000	-0.225291	-0.351577	-0.2293	-0.341187	-0.112974	-0.307461	-0.268485	-0.208308	-0.062741	0.00879264	0.1957447369690562	0.592339	0	0.25236375459201515	0.4580837616868218	0.0798179	0.026577743664638713	-0.173569	-0.163873	-0.122135	-0.214261	-0.183326	-0.215901	-0.190494	-0.227136	-0.208302	-0.248752	-0.155486	-0.0148834	-0.268916	-0.395674	-0.398381	-0.224717	-0.15054	-0.213494	0	0	-0.102616	-0.11328	-0.00885034	0.00330697	-0.195607	0	0	0	0	-0.444407	-0.33214	-0.385857
113000	-0.388494	-0.135715	-0.244508	-0.206835	-0.261091	-0.400543	-0.333391	-0.268444	-0.411985	-0.138222	0.028574778125391227	0.36089897994423537	0.252363	0	0.6860346024982424	0.2238180961630296	0.314205	-0.196907	-0.0168567	-0.051027	-0.112506	-0.0222593	-0.275846	-0.113985	-0.271162	-0.160149	-0.421079	-0.13568	-0.0266665	-0.420066	-0.0567462	-0.490211	-0.409925	-0.246784	-0.318071	0	0	0.0867102	-0.22657	-0.223224	-0.0231951	-0.0423073	0	0	0	0	-0.188297	-0.183496	-0.724195
114000	-0.165881	-0.240899	-0.193515	-0.0819753	-0.190038	-0.265895	-0.281554	-0.207942	-0.250647	-0.0884519	0.030977532520574946	0.300798	0.45808344561734377	0.6860346690956993	0	0.3279377721358297	0.4106295315682709	-0.0519213	-0.105727	0.11299500903795573	-0.194813	-0.138025	-0.17085	-0.188096	-0.223769	-0.239284	-0.319756	-0.194716	-0.169592	-0.404634	-0.349093	-0.407256	-0.367579	-0.306234	-0.260261	0	0	-0.162161	-0.179985	-0.29843	-0.221808	-0.110128	0	0	0	0	-0.378096	-0.599897	-0.495533
115000	-0.292871	-0.175442	-0.0275877	-0.424549	-0.146781	-0.221922	-0.393051	-0.219501	-0.315597	-0.306525	-0.144113	0.013097008430181079	0.0798171	0.22381774083939798	0.3279373502147415	0	0.3448753217849374	0.088259	0.10819182657656566	0.13792442512076925	-0.0868023	-0.00371885	-0.16049	-0.147926	-0.16764	-0.168581	-0.122065	-0.204645	-0.0365038	-0.304977	-0.234307	-0.339951	-0.339835	-0.321474	-0.374751	0	0	0.0448475	-0.21261	-0.120697	-0.0461712	-0.0450823	0	0	0	0	-0.124092	-0.344446	-0.676518
116000	-0.11074	-0.112759	-0.115035	-0.171244	-0.286314	-0.245348	-0.297725	-0.278706	-0.107553	0.0997183	-0.119123	0.0884652	0.026576528103709033	0.3142044919198833	0.4106286320768191	0.3448748442145754	0	0.34699185263471233	0.5396277269184196	0.43022415796448116	0.1358074032559021	-0.0362875	-0.0564201	-0.0638521	0.0672698	-0.0135823	-0.0538971	-0.0212106	-0.0496275	-0.263896	-0.184287	-0.220799	-0.223668	-0.21909	-0.284356	0	0	-0.127621	-0.0838967	-0.223501	-0.395777	-0.316069	0	0	0	0	-0.546869	-0.558507	-0.417003
117000	-0.145433	-0.405939	-0.108192	-0.171459	-0.173499	-0.141571	-0.144734	-0.158066	-0.227329	-0.201436	-0.254823	-0.168008	-0.17357	-0.196909	-0.0519228	0.0882579	0.34699124571691725	0	0.613393	0.4116774897572273	0.13877205229557935	-0.150796	0.13344135307676022	0.027515801979391973	-0.164955	-0.0719534	0.000836519	0.0222833	-0.0565355	-0.266693	-0.170879	-0.147019	-0.243557	-0.179915	-0.107714	0	0	-0.233534	-0.224164	-0.146491	-0.0757915	-0.259712	0	0	0	0	-0.627616	-0.517683	-0.548387
118000	-0.0339002	-0.045721	-0.202927	-0.11097	-0.245068	-0.255394	-0.216151	-0.317795	-0.0791789	-0.292034	-0.210108	-0.183697	-0.163876	-0.0168587	-0.105729	0.10819023352120395	0.5396266114334195	0.6133923963688735	0	0.0730975	0.1620819626949738	-0.0636168	-0.0347246	-0.0712776	0.038286335900155344	-0.0991922	0.0559614	0.000873577	-0.015546	-0.221102	-0.194034	-0.0622444	-0.231578	-0.174825	-0.244987	0	0	-0.146601	-0.186337	-0.297446	-0.351365	-0.225568	0	0	0	0	-0.417063	-0.31335	-0.385616
119000	-0.0395554	-0.167552	-0.196275	0.0342484	-0.208953	-0.163212	-0.0254758	-0.13726	-0.261146	0.0751879	-0.194472	0.00444839	-0.122138	-0.0510292	0.11299270302429713	0.13792254102819868	0.4302227514422736	0.4116766901528159	0.0730972	0	0.6102475067620984	0.29280178000961604	0.4006110896940544	0.25083297268565563	0.41592355935528136	0.14003514108844053	0.3383092485145719	0.2567822714781412	0.0803904	-0.220962	-0.270889	0.22652174547576068	-0.0610475	-0.242067	-0.300029	0	0	-0.401032	-0.0857003	-0.341793	-0.340955	-0.276731	0	0	0	0	-0.559542	-0.659686	-0.332894
120000	-0.0265204	-0.105128	-0.138258	-0.187858	-0.185342	-0.252586	-0.232551	-0.18837	-0.175709	-0.137587	-0.214636	-0.179827	-0.214265	-0.112509	-0.194817	-0.0868052	0.1358049914269831	0.1387702473844556	0.16208066635105453	0.6102465014553867	0	0.5562716527649572	0.6046603100084595	0.35180861434262334	0.3084666724482377	0.16783714952414552	0.1444381937554583	0.0430259	0.0559007	-0.128121	-0.255942	-0.0533444	-0.182223	-0.214839	-0.324534	0	0	-0.422455	-0.263499	-0.260954	-0.259013	-0.365468	0	0	0	0	-0.456153	-0.444358	-0.647057
121000	0.20191621396405207	-0.00440596	-0.367175	-0.0684681	-0.202776	-0.275771	-0.124579	-0.267175	-0.179609	-0.154703	-0.299235	-0.217934	-0.18333	-0.0222631	-0.138029	-0.00372229	-0.0362904	-0.150798	-0.0636186	0.2928002321878933	0.5562711102499458	0	0.6810913502919074	0.475762	0.528979	0.3554700836472604	0.4303912782820422	0.24604853410604804	0.0950232	-0.0853916	-0.161189	0.0559096	-0.13641	-0.394788	-0.217855	0	0	-0.434556	-0.271748	-0.470862	-0.466164	-0.358271	0	0	0	0	-0.585967	-0.456075	-0.254005
122000	-0.0346324	-0.169609	-0.106885	-0.124443	-0.0507718	-0.119841	-0.217087	-0.215231	-0.273271	-0.200349	-0.221483	-0.144277	-0.215906	-0.275851	-0.170854	-0.160494	-0.0564234	0.1334386186717464	-0.0347268	0.4006091548934533	0.6046593805145692	0.6810909633130284	0	0.5098496545394503	0.475626	0.3324995301146184	0.17798408477080482	0.1842429181851886	0.1880777432989013	-0.149972	-0.169556	-0.195529	-0.278731	-0.210365	-0.268537	0	0	-0.284428	-0.372557	-0.302298	-0.310426	-0.358922	0	0	0	0	-0.472924	-0.363918	-0.536864
123000	-0.0703999	-0.104613	-0.131468	-0.132906	-0.0259745	-0.211581	-0.150925	-0.213485	-0.112629	-0.0951701	-0.300326	-0.233295	-0.190499	-0.113991	-0.188102	-0.147931	-0.0638565	0.027512	-0.0712809	0.25082997310248656	0.35180662006616586	0.47576088219735424	0.5098485897568829	0	0.6548407064258692	0.6350808197744777	0.500256	0.3205566802727192	0.1829302959184453	0.015716	-0.217448	0.0667463	-0.115732	-0.242419	-0.34387	0	0	-0.560676	-0.385575	-0.363119	-0.464716	-0.430073	0	0	0	0	-0.641496	-0.351695	-0.283487
124000	-0.142265	0.0743664	0.0358485	-0.148849	-0.154011	-0.113959	-0.302381	-0.240082	-0.329756	-0.166511	-0.10263	-0.240604	-0.227143	-0.271169	-0.223775	-0.167646	0.0672642	-0.16496	0.0382819	0.41591943816785026	0.3084635565675185	0.5289766509419105	0.4756241307054459	0.65484	0	0.5666920708545936	0.5786916753406359	0.4594676323670528	0.25763611610801984	-0.0788184	0.030221705743751284	-0.0915914	-0.0577647	-0.468073	-0.284329	0	0	-0.220761	-0.517616	-0.392171	-0.109195	-0.275736	0	0	0	0	-0.220846	-0.28618	-0.367517
125000	-0.0756794	-0.0671584	0.0402139	-0.0829222	-0.0331926	-0.0750915	-0.270125	-0.195827	-0.297299	-0.0478616	-0.176945	-0.161732	-0.208309	-0.160156	-0.239291	-0.168587	-0.0135884	-0.0719589	-0.0991971	0.14003048935707776	0.1678335030994945	0.3554669797376195	0.33249681318385704	0.6350791676262836	0.5666915403106623	0	0.5300205502803822	0.5089348800985375	0.31174887875334445	-0.0437034	-0.131072	-0.0195175	-0.116692	-0.261216	-0.283063	0	0	-0.357041	-0.532352	-0.467328	-0.246098	-0.32758	0	0	0	0	-0.461938	-0.348482	-0.541603
126000	-0.271997	0.1280337324691361	0.16999135831408596	-0.326855	0.1123049871241412	-0.10898	-0.192002	-0.232375	-0.0985372	-0.356307	-0.0875536	-0.203257	-0.24876	-0.421087	-0.319764	-0.122073	-0.0539045	0.000829759	0.0559551	0.3383032878612968	0.14443323840889422	0.4303868654504894	0.17798005891813043	0.500253	0.5786898358747925	0.5300192413584703	0	0.6515972800534866	0.46736960520082244	0.066528	0.13245877326504005	-0.276114	-0.122781	-0.188049	-0.269383	0	0	-0.293852	-0.402748	-0.389999	-0.107033	-0.230584	0	0	0	0	-0.235123	-0.35285	-0.619266
127000	-0.0845574	-0.0270787	0.1413916901828074	-0.0327637	0.0881542	-0.0698285	-0.182972	-0.145371	-0.0795075	-0.145941	-0.0269736	-0.118273	-0.155496	-0.135689	-0.194725	-0.204654	-0.021219	0.022275516479095026	0.000866284	0.256775	0.0430199	0.24604308053790494	0.18423785159592435	0.32055267846602276	0.45946475216461763	0.508933	0.6515962393168956	0	0.6084329611677822	0.0606938	0.1393399028695438	0.197141	0.00380061	-0.240373	-0.272872	0	0	-0.169545	-0.436395	-0.29388	-0.166966	-0.251498	0	0	0	0	-0.363447	-0.260462	-0.487428
128000	0.0219848	0.0453062	0.0988297	-0.018903	0.0454681	-0.0278118	-0.0176135	-0.13872	-0.00232526	-0.118927	-0.0834521	-0.0763033	-0.0148944	-0.0266771	-0.169603	-0.036514	-0.0496373	-0.0565447	-0.0155547	0.080382	0.0558933	0.0950163	0.18807127563247472	0.18292489303458587	0.25763183482842317	0.31174512801767973	0.46736716338706963	0.6084315600906204	0	0.21090230667743032	0.3101552558903414	0.2675504436136488	0.12977043983040543	-0.0252296	-0.0532817	0	0	-0.267315	-0.247055	-0.26966	-0.339745	-0.198648	0	0	0	0	-0.452418	-0.410759	-0.411007
129000	-0.373897	-0.146936	-0.0872701	-0.328575	-0.185964	-0.202766	-0.156304	-0.406513	-0.307054	-0.39674	-0.210599	-0.303938	-0.268938	-0.420088	-0.404656	-0.304998	-0.263917	-0.266713	-0.221121	-0.220981	-0.12814	-0.0854095	-0.14999	0.015699491780825248	-0.0788337	-0.0437182	0.0665145	0.060681306494870836	0.21089124771433276	0	0.6559853271028772	0.6266965867466399	0.5172472010648026	0.3058015911207041	0.28474512233493526	0	0	0.47712838020519505	0.2073304050294879	0.2837593872912552	0.5375549437657882	0.5363325290028342	0	0	0	0	0.7071911520821735	0.5348257818401233	0.2810241639140143
130000	-0.0285551	-0.216521	-0.263799	-0.232982	-0.257164	-0.301344	-0.285385	-0.308604	-0.0565578	-0.415627	-0.358707	-0.384168	-0.395697	-0.0567687	-0.349116	-0.23433	-0.184309	-0.1709	-0.194054	-0.270909	-0.255961	-0.161208	-0.169574	-0.217465	0.0302055	-0.131087	0.13244438590636345	0.13932655624745788	0.31014331034541764	0.655984	0	0.5988773657924497	0.6717272227458775	0.627494	0.36665200269946485	0	0	0.11762273840063463	0.2697599977561226	0.2472993154567387	0.21134799003185775	0.27172740476792556	0	0	0	0	0.35721325916263885	0.3116275231155875	0.4864754268814922
131000	-0.345507	0.10821608087845327	0.0578555	-0.349498	0.10269410175116232	-0.295643	-0.129303	-0.385094	-0.235895	-0.193787	-0.110683	-0.302181	-0.398406	-0.490235	-0.40728	-0.339975	-0.220822	-0.147042	-0.0622664	0.22650013114933354	-0.053365	0.055889530757092125	-0.195549	0.0667277	-0.0916089	-0.0195344	-0.276129	0.19712652567914726	0.2675372317542497	0.6266944338503386	0.5988760994779734	0	0.5601608859126727	0.7335510687793023	0.535591	0	0	0.49912167013072745	0.26210394278480553	0.20859703943890678	0.456925	0.5623636570573172	0	0	0	0	0.6390881235091208	0.47484148912316976	0.28181206009801796
132000	-0.194192	-0.296614	-0.134038	-0.408251	-0.149515	-0.238257	-0.294002	-0.191843	-0.0320563	-0.203083	-0.230688	-0.170285	-0.224743	-0.40995	-0.367604	-0.33986	-0.223693	-0.243581	-0.231601	-0.0610704	-0.182245	-0.136431	-0.278752	-0.115751	-0.0577835	-0.11671	-0.122798	0.00378475	0.1297559768994353	0.5172437970969304	0.6717247053598308	0.5601596348411014	0	0.7046404774107596	0.8931437496855789	0	0	0.5135333401210239	0.3138851541492888	0.2697091457565889	0.4005731008616535	0.3532492052255515	0	0	0	0	0.4431205252748831	0.39943180851005994	0.28985889763844946
133000	-0.0956047	-0.0104531	-0.126855	-0.240447	-0.0582324	-0.330564	-0.253646	-0.281068	-0.318065	-0.141499	-0.282996	-0.171536	-0.150566	-0.24681	-0.30626	-0.3215	-0.219115	-0.179939	-0.174849	-0.242091	-0.214862	-0.39481	-0.210387	-0.24244	-0.468092	-0.261235	-0.188066	-0.240389	-0.0252449	0.3057973532751584	0.6274906207270856	0.7335489838300578	0.7046396435330874	0	0.8609681476728299	0	0	0.7084846205943607	0.3795871861029695	0.43315292096334124	0.5281263697269621	0.43913105335071234	0	0	0	0	0.6701209945145913	0.6309664387527767	0.26894806342014116
134000	-0.170964	-0.166831	-0.0876879	-0.304382	-0.22872	-0.27173	-0.263327	-0.169812	-0.251437	-0.228617	-0.218222	-0.230822	-0.21352	-0.318097	-0.260287	-0.374776	-0.284381	-0.107738	-0.24501	-0.300052	-0.324557	-0.217877	-0.268559	-0.343891	-0.284349	-0.283082	-0.2694	-0.272888	-0.0532969	0.2847410453580479	0.3666488123044032	0.5355895353538316	0.8931430766765642	0.8609683085414881	0	0	0	0.8451335931472308	0.47453662324237234	0.41097411521360344	0.48427193986943706	0.44200107459542487	0	0	0	0	0.5645726492584393	0.5636691662004804	0.42438946358497176
135000	0	0	0	0	0	0	0	0	0	0	0	0	0	0	0	0	0	0	0	0	0	0	0	0	0	0	0	0	0	0	0	0	0	0	0	0	0	0	0	0	0	0	0	0	0	0	0	0	0
136000	0	0	0	0	0	0	0	0	0	0	0	0	0	0	0	0	0	0	0	0	0	0	0	0	0	0	0	0	0	0	0	0	0	0	0	0	0	0	0	0	0	0	0	0	0	0	0	0	0
137000	0.16627174207182638	-0.350379	-0.391862	-0.146501	-0.314151	-0.370393	-0.186085	-0.110723	0.035384726919670845	0.020233589009537704	-0.139256	-0.115712	-0.102644	0.0866831	-0.162188	0.0448207	-0.127647	-0.233559	-0.146626	-0.401057	-0.422479	-0.43458	-0.284451	-0.560698	-0.220781	-0.357061	-0.293871	-0.169563	-0.267332	0.4771229473114508	0.11761819208871639	0.49911839013328535	0.5135313111951525	0.7084834255461628	0.8451322372303743	0	0	0	1.138521613401922	0.8417048453609237	0.40536461693021303	0.43480734096362866	0	0	0	0	0.23980540121901384	0.22106962154174675	0.5701597912417681
138000	-0.183295	-0.136811	-0.066256	-0.323516	-0.296436	-0.194472	-0.285088	-0.180579	-0.315242	-0.219706	-0.0182764	-0.123641	-0.113309	-0.226599	-0.180014	-0.212639	-0.0839244	-0.224191	-0.186363	-0.0857266	-0.263524	-0.271773	-0.372581	-0.385599	-0.517638	-0.532373	-0.402768	-0.436414	-0.247073	0.20732354350276136	0.2697540228112211	0.26209923415438025	0.313882	0.3795845624217879	0.47453383869253246	0	0	1.1385201847689392	0	0.5803580722296615	0.6065280725328468	0.48643526634582773	0	0	0	0	0.5409822322099709	0.5618498066415833	0.26629166478216615
139000	-0.131974	-0.0575216	-0.132655	-0.321287	-0.0419016	-0.204953	-0.208614	-0.100706	-0.0682494	-0.137746	-0.122398	-0.090655	-0.00887996	-0.223253	-0.29846	-0.120726	-0.223529	-0.146519	-0.297474	-0.34182	-0.26098	-0.470888	-0.302323	-0.363143	-0.392194	-0.467351	-0.39002	-0.2939	-0.269678	0.2837518486727576	0.24729266342006676	0.20859165371671018	0.2697050111059639	0.43314962019038933	0.410971	0	0	0.8417027396361701	0.5803573951378903	0	0.675909	0.6709531712904055	0	0	0	0	0.5193472075961303	0.5446306378999372	0.43299213334638403
140000	0.1259550750338036	0.0206015	-0.202164	-0.039842	-0.137384	-0.15605	-0.0228042	-0.0331698	0.0416766	-0.0345674	-0.22681	-0.0790778	0.00327783	-0.0232239	-0.221837	-0.0461996	-0.395805	-0.0758189	-0.351392	-0.340981	-0.259038	-0.466189	-0.31045	-0.46474	-0.109217	-0.24612	-0.107054	-0.166986	-0.339763	0.5375478869283207	0.21134181977621483	0.4569196442506321	0.400569	0.5281235507350392	0.4842689600088559	0	0	0.4053629929864892	0.6065278772221057	0.6759093221878979	0	0.8489464960252023	0	0	0	0	0.2890451056077743	0.38626238230138726	0.8005131690073201
141000	-0.0703584	-0.203009	-0.11283	-0.0961154	-0.306091	-0.152011	-0.13611	-0.190455	-0.153415	-0.0756507	-0.309611	-0.191309	-0.195637	-0.0423367	-0.110158	-0.0451113	-0.316097	-0.25974	-0.225595	-0.276758	-0.365494	-0.358296	-0.358948	-0.430097	-0.275759	-0.327602	-0.230605	-0.251519	-0.198667	0.5363248373682464	0.2717205997151625	0.5623581183190302	0.35324491755883597	0.4391275995616698	0.44199745993772416	0	0	0.4348050822227846	0.4864344362379663	0.6709530182743152	0.8489458612280824	0	0	0	0	0	0.5187332300803049	0.5539364937885873	0.5953536932029974
142000	0	0	0	0	0	0	0	0	0	0	0	0	0	0	0	0	0	0	0	0	0	0	0	0	0	0	0	0	0	0	0	0	0	0	0	0	0	0	0	0	0	0	0	0	0	0	0	0	0
143000	0	0	0	0	0	0	0	0	0	0	0	0	0	0	0	0	0	0	0	0	0	0	0	0	0	0	0	0	0	0	0	0	0	0	0	0	0	0	0	0	0	0	0	0	0	0	0	0	0
144000	0	0	0	0	0	0	0	0	0	0	0	0	0	0	0	0	0	0	0	0	0	0	0	0	0	0	0	0	0	0	0	0	0	0	0	0	0	0	0	0	0	0	0	0	0	0	0	0	0
145000	0	0	0	0	0	0	0	0	0	0	0	0	0	0	0	0	0	0	0	0	0	0	0	0	0	0	0	0	0	0	0	0	0	0	0	0	0	0	0	0	0	0	0	0	0	0	0	0	0
146000	0.13152932157142586	-0.178442	-0.293145	-0.397248	-0.0893773	-0.167887	-0.238177	-0.286277	-0.00199643	-0.115687	-0.490435	-0.429482	-0.444447	-0.188337	-0.378136	-0.124132	-0.546908	-0.627654	-0.417102	-0.55958	-0.45619	-0.586004	-0.47296	-0.641531	-0.22088	-0.461971	-0.235155	-0.363478	-0.452447	0.707173	0.35719550843474346	0.6390716390957011	0.4431052919330341	0.6701065950504161	0.5645580889256058	0	0	0.23979219680303673	0.5409704564269767	0.5193361089049071	0.2890335251355215	0.5187222844051721	0	0	0	0	0	0.19131822051630787	1.4147568420976162
147000	-0.0292739	-0.304235	-0.365025	-0.396303	-0.165706	-0.305154	-0.21674	-0.337355	-0.0222199	-0.342724	-0.500376	-0.351248	-0.332182	-0.183537	-0.599939	-0.344487	-0.558548	-0.517723	-0.313389	-0.659726	-0.444397	-0.456113	-0.363955	-0.351732	-0.286215	-0.348517	-0.352884	-0.260494	-0.41079	0.5348056888262895	0.3116083166835791	0.47482354900563756	0.39941511946409886	0.6309505835844882	0.5636531501635338	0	0	0.22105496142165654	0.5618365751544764	0.5446180835046013	0.3862493461250213	0.5539240924093413	0	0	0	0	0.19131676481219476	0	1.0895332257267842
148000	-0.257086	-0.416046	-0.236847	-0.553746	-0.37021	-0.281016	-0.44709	-0.423275	-0.482743	-0.327043	-0.362632	-0.501217	-0.385904	-0.724242	-0.49558	-0.676565	-0.417049	-0.548433	-0.385661	-0.332939	-0.647101	-0.254048	-0.536907	-0.283528	-0.367557	-0.541643	-0.619305	-0.487466	-0.411044	0.28099887110047267	0.4864510206497753	0.2817889201807767	0.2898370087927799	0.2689270084521449	0.42436824774831766	0	0	0.5701399313219704	0.2662732334953511	0.432974	0.8004949330312463	0.5953360920240435	0	0	0	0	1.4147501865937957	1.089528025927076	0
149000	-0.306613	-0.130746	-0.27948	-0.404218	-0.275868	-0.272236	-0.345221	-0.354862	-0.527917	-0.557848	-0.333187	-0.419828	-0.479465	-0.407983	-0.524301	-0.512949	-0.540346	-0.449329	-0.400639	-0.405524	-0.436078	-0.302488	-0.334219	-0.364589	-0.252576	-0.215611	-0.39638	-0.427261	-0.334066	0.4107624612349228	0.5204684068421784	0.7291051300073486	0.4649078203841901	0.4579587162628934	0.5895043903184498	0	0	0.6330851640586029	0.44736557555442374	0.5028624910453201	0.7872263632049742	0.6084050589058101	0	0	0	0	1.1668143672414317	1.3154939784326751	0.881568
150000	-0.16296	-0.182822	-0.434996	-0.483082	-0.0768617	-0.387193	-0.480535	-0.422149	-0.38857	-0.386005	-0.436213	-0.481945	-0.169844	-0.50631	-0.359205	-0.500492	-0.622262	-0.269259	-0.379412	-0.645475	-0.515904	-0.533867	-0.294047	-0.345025	-0.39209	-0.288908	-0.462969	-0.513757	-0.272787	0.48533190258217923	0.5082804049520246	0.481313	0.35537608128969256	0.431976	0.4594276421308027	0	0	0.4182396253382792	0.4104589803642545	0.5581710095703163	0.6757728144653973	0.5864520310065904	0	0	0	0	1.0860596651836816	1.1136819310574404	1.047970635588261
151000	0.0980099	-0.364692	-0.357317	-0.255201	-0.0825059	-0.21915	-0.119622	-0.332058	-0.0739293	-0.424322	-0.483234	-0.3347	-0.369125	-0.193556	-0.535341	-0.353112	-0.387255	-0.417019	-0.337636	-0.496229	-0.363918	-0.563771	-0.436464	-0.403011	-0.182966	-0.22031	-0.170996	-0.306423	-0.270279	0.7799977646053761	0.5008867169172968	0.8654031474625434	0.48156839388125544	0.8239584616711711	0.6912917813079212	0	0	0.36673034396192905	0.6124822615063983	0.7663621419602819	0.58208	0.7134359416895797	0	0	0	0	0.9675350693124384	1.0828419650695096	1.285552897269594
152000	-0.153763	-0.166633	-0.286853	-0.318048	-0.288528	-0.377264	-0.31658	-0.489481	-0.0469979	-0.291251	-0.366643	-0.362567	-0.502861	-0.319405	-0.541052	-0.496098	-0.617851	-0.393561	-0.375237	-0.537582	-0.51078	-0.452815	-0.610768	-0.659175	-0.464605	-0.555558	-0.486604	-0.457715	-0.426294	0.7123204337205017	0.45797681310307226	0.19101335439846684	0.33544	0.6708033467974118	0.49118681480915255	0	0	0.556226	0.6190549856286767	0.5656437331959893	0.7045626626112996	0.8387486674539916	0	0	0	0	1.195716668199945	1.2520378009792605	1.1526604842668986
153000	0.0445005	-0.030107	-0.548686	-0.159648	-0.317829	-0.27983	-0.155729	-0.163837	-0.245522	-0.119568	-0.0370003	-0.350618	-0.151774	-0.299911	-0.236458	-0.373808	-0.496031	-0.403274	-0.329583	-0.675884	-0.3001	-0.840969	-0.307519	-0.508617	-0.548576	-0.173111	-0.0921571	-0.0816492	-0.163549	0.8609436031711053	0.7143875456260033	0.8019407685096301	0.7886920606951838	0.7677704627319483	0.7739207999660247	0	0	0.798789	0.8745339201132765	1.0165060514893154	0.8983386538870896	0.9072001856180808	0	0	0	0	1.2899797945638338	1.2496622142005793	1.0695608688046192
154000	-0.0501713	-0.222862	-0.144874	-0.141926	-0.699149	-0.340264	0.20472779291677212	-0.184875	-0.629613	0.17106177372110462	-0.335521	-0.572826	-0.293429	-0.260592	7.652265829370005e-05	-0.759954	-0.303508	-0.0572777	-0.195727	-0.488758	-0.238205	-0.429506	-0.88905	-0.544879	-0.385283	-0.476695	-0.200413	-0.253711	0.0424566	0.554402	1.1235498711966523	1.2627171606724858	1.0607906953472184	0.6879079492285687	0.8421795098622471	0	0	1.3371018297537232	0.7910436267170943	1.0424351880517206	1.0461646254011536	0.9829350170790634	0	0	0	0	1.6844164454318529	1.6172972890842277	1.2737725925715118
[truncated: 6 more columns]

## Sheet: Legend
	Relative contact frequency at 1kb resolution
