# Supplementary material for: Enhancers and genome conformation provide complex transcriptional control of a herpesviral gene
Source: Mol Syst Biol. 2024 Nov 19;21(1):2. doi: 10.1038/s44320-024-00075-0 (PMC11696879; doi:10.1038/s44320-024-00075-0)
Supplement: Supplementary file 15 — Source data Fig. 6 [file 44320_2024_75_MOESM15_ESM.zip › Figure 6/6E/Unreactivated and ORF50 relative contact frequency.xlsx]

## Sheet: unreactivated
bins	0	2000	4000	6000	8000	10000	12000	14000	16000	18000	20000	22000	24000	26000	28000	30000	32000	34000	36000	38000	40000	42000	44000	46000	48000	50000	52000	54000	56000	58000	60000	62000	64000	66000	68000	70000	72000	74000	76000	78000	80000	82000	84000	86000	88000	90000	92000	94000	96000
0	0	0.5800081463873006	0.8786023260787431	0.6874149734031452	0.7072772888366933	0.4446672764457157	2.749100279034084e-05	0.11413632481788293	-0.0267151	0.12878173958625078	0.0501637	0.43388201135839466	0.12212750239261252	0.3935655374346068	0.3168153558867826	0.4107993459492785	0.0851575	0.18618413433661815	0.14759891598610478	-0.171321	0.13852685967874132	0.22042313895504087	0.2113204232795027	0.2698094433070601	0.0469674	0.18544284743978584	0.12773922774315863	0.13370011176428398	-0.0464684	0.21376648949676913	0.21145054567882862	0.31975265839138484	0.6948779940655746	0.6291796879177979	0.6144776827704023	0.6227873784297964	0.6064219336846968	0.5926959569234439	0.6461411777362904	0.7844563600019718	0.6754357492068851	0.7002708214938307	0.8799339843587748	0.830986	1.1058543463691957	1.0239799997871233	1.080698803019592	0.8449872386282298	0.8514391773399225
2000	0.5800043334267522	0	0.37001708560588126	0.5793212735079768	0.5697550092206697	0.31507039834958417	-0.13198	-0.10566	0.0462648	-0.0109189	-0.0812879	0.16248246649356307	0.1884624016969924	0.22269203746341368	0.25168181376364523	0.23903840754186467	0.016939946753114943	-0.025439	0.0735677	0.027107180378738847	0.1116744671209234	0.044607702684133874	-0.0019009	0.13128253471844192	0.11166823260096684	0.16262780233847307	-0.0241775	0.0637743	0.0640467	0.11322064908437995	0.16923238123990628	0.2719312809347135	0.4527573033908381	0.4870178773412272	0.4068840408089087	0.4245253968318959	0.39561387626979866	0.563202	0.46098046116133845	0.5561981342614802	0.7479482217826106	0.6617341105213211	0.6203828135512818	0.787467	0.8583173498552946	1.0148319965285078	0.942715	0.9373564536998367	0.7978617856987109
4000	0.8785947660236777	0.37001333851136453	0	0.37297890149246565	0.641192	0.24249963632672544	-0.150266	-0.145271	-0.0811539	-0.0660989	-0.108252	0.0921345	-0.243794	0.056811049347526614	0.12565035409955994	0.0320885	0.016466176992678168	-0.00246647	-0.0943774	0.0723804	-0.214874	0.080785	0.00605315	0.0321931	0.1584214911862119	0.0860544	-0.0708009	-0.0714987	0.11196170417795917	0.0503669	0.1294952171906865	0.0776171	0.36495176909731847	0.26578165091877315	0.4321565180035587	0.3402803715014487	0.410137	0.4152618307570562	0.46687658147303585	0.4730218849752605	0.5601448198335123	0.5728094652015037	0.3554318172285407	0.6244024391250513	0.5228064108116269	0.6381036757753159	0.9654095894755188	0.5497246532602669	0.6841600410716645
6000	0.6874062446297231	0.5793163576951039	0.3729777327741096	0	0.35302171842696256	0.19152006291890816	-0.177525	-0.222081	-0.249908	-0.186808	-0.224753	0.0838375	-0.232609	0.0612284	0.16209835898724148	-0.015212	0.16525934347621188	0.058778340474085845	-0.0120008	0.037744725437424416	-0.0898726	-0.029753	-0.109564	0.12676752394625782	0.0261812	0.11606661325655555	-0.0111126	-0.210485	-0.175873	-0.023939	0.0730994	-0.0145654	0.4353576049293361	0.15630522786309167	0.22424039666278686	0.4717362401554111	0.36354100149538204	0.3868930095366419	0.5451358867734317	0.3797351408977042	0.35834632825300816	0.5014658005800703	0.8182893526363789	0.5645692648514736	0.46763987179677635	0.7823795257293649	0.6275402375519941	0.699535	0.7781790578718526
8000	0.7072683208766121	0.5697498542211379	0.6411906087201638	0.35302147924030236	0	-0.117058	-0.262438	-0.288153	-0.261916	-0.185258	-0.216598	-0.0347262	-0.0427701	0.043176607517240076	0.26962415976170195	0.029927	0.10434360171876694	-0.152119	-0.0830266	-0.0200597	-0.154954	-0.131304	-0.145944	-0.0433935	0.022066199657869507	0.0385887	-0.0213153	-0.0283563	-0.20597	0.0731094	0.0239149	0.00198514	0.23094472028692742	0.40904365402602466	0.41275021757217817	0.3655574897808202	0.3886797305708225	0.4126945984488546	0.5560811903981463	0.44196554302674107	0.4389255154275491	0.5197544742240293	0.7508524232992376	0.45913898160965977	0.550024	0.884084	0.6574811729287983	0.7249227889139903	0.5820676658756259
10000	0.44465263849993486	0.3150595733643523	0.24249255843600964	0.1915141537465491	-0.117064	0	-0.0764919	0.013903286336788757	0.014588611539926867	-0.144561	-0.0684125	0.2606348734991266	0.20225447181192288	0.2560762623529261	0.566796	0.1308526132249356	0.13270390492506887	0.00432248	-0.0796525	-0.0105659	-0.131065	-0.08983	0.0954187	0.00810052	-0.14789	0.013418	-0.0667686	-0.0611676	-0.0891595	-0.0200122	0.0342632	0.0877092	0.4770395560962698	0.5681602963915844	0.416311	0.3774782594001771	0.6028871111091665	0.4418982173964342	0.5166565357042366	0.5312506711725045	0.6214776313413055	0.34524053533792787	0.5618717129162127	0.35578962518097856	0.20009322707307717	0.85837	0.7358777705601147	0.6841832627552151	0.7168637915704055
12000	5.768069336759492e-06	-0.131997	-0.15028	-0.177538	-0.262451	-0.0764989	0	0.21856198948111835	0.30404405887102515	0.33104120947737603	0.214837	0.49031326123247193	0.21373575857100477	0.3161770511214498	0.5453143553621275	0.29384032105556607	0.21973703624274551	-0.234806	-0.167246	-0.117295	-0.136212	-0.223683	-0.205977	-0.029444	-0.0289405	0.13547854153975522	0.018902790660863752	-0.0474938	-0.180981	-0.0809171	-0.0738048	-0.0203607	0.6518247467712953	0.5176215716595214	0.39053679026316973	0.5130407414747883	0.3493023223568739	0.4450434845417541	0.4724243663569991	0.4058564565170818	0.5244542604633561	0.443807	0.8299165993528597	0.5327554204519895	0.35378309957430604	0.7122920177418858	0.49786899857941497	0.5538232738374315	0.547968
14000	0.11410727661426895	-0.105685	-0.145292	-0.222101	-0.288173	0.013888876078955422	0.21855466421095798	0	0.226037	0.4416918775646232	0.3249813732323213	0.48210965094414276	0.24925191321403714	0.29787330786389427	0.37005288321156277	0.125035	0.17361051328036867	-0.14291	-0.0475754	0.00963774	-0.101426	0.0932877	-0.11785	-0.126541	0.0369238	0.0289303	-0.0480663	-0.00147423	-0.0335506	0.0873229	0.0667408	0.0952777	0.022581542615845735	0.2673782811465461	0.33147443626465783	0.2021544181521162	0.2850120615488393	0.1896278714353493	0.36623497996362103	0.25681716371991903	0.3058971731105805	0.29243498849800736	0.33382627638412116	0.3136631186293109	0.30527155185733207	0.33314877184464753	0.38478412552612756	0.2497383026119916	0.3445657367082052
16000	-0.0267443	0.0462394	-0.0811756	-0.249928	-0.261936	0.014574019111217284	0.3040365514299887	0.22603651428893895	0	0.1731975177714646	0.37220076861244916	0.5648302372614734	0.20130234393421315	0.23327951323459378	0.17987516667082817	0.00319907	-0.0483757	-0.130262	-0.123625	-0.0900743	-0.0114822	-0.0563829	-0.111579	-0.0339594	-0.0847685	-0.00523534	-0.0270501	-0.111804	-0.0459182	-0.0843437	-0.0189923	-0.0228138	0.0885887	0.1817507038178683	-0.00257635	0.16667729122754318	0.13616236125378886	0.14068555108325648	0.26723027019912043	0.31822973479994715	0.15408600252792146	0.1804526697002187	0.4684988257507362	0.2045714320232683	0.3561694415665142	0.36297743992680465	0.3196117740464156	0.28690006230976073	0.46266916322386376
18000	0.12875232012717644	-0.0109445	-0.0661207	-0.186828	-0.185279	-0.144576	0.3310335129517547	0.44169150630916226	0.17319732868688006	0	0.26323338366954885	0.4251712583939493	0.18722351607688273	0.1560667477107551	0.1844149479163647	-0.104107	-0.207175	-0.195715	-0.0943917	-0.0555372	-0.0145303	-0.162895	-0.159249	-0.0860271	-0.0873599	-0.0692986	-0.146761	-0.157493	-0.128218	-0.158548	-0.025815	0.0693688	-0.152158	-0.115612	0.052996867449558026	0.10137832136253175	0.12365563480848152	0.19333281487642165	0.16696760009899533	0.1934661834946895	0.010426695905329523	0.15835611041477143	0.3692745448724088	0.2665070504790901	0.3504834658297184	0.37659990244793357	0.37608646839033916	0.2348064189803729	0.41083953641739235
20000	0.0501322	-0.0813155	-0.108276	-0.224776	-0.216621	-0.0684292	0.21482726695150273	0.32497899931787283	0.37219857686887653	0.2632313810105607	0	0.42465490381909404	0.128777	0.1298096991551993	0.11859909611202432	-0.138707	-0.210031	-0.270046	-0.251829	-0.123709	-0.124513	-0.125261	-0.20512	-0.272017	-0.124194	-0.109997	-0.161871	-0.240735	-0.113341	-0.14847	-0.0583165	-0.015646	-0.0873125	-0.138069	0.032134441454229695	0.15734179803083165	-0.112033	0.012030968776261195	0.13549	0.1958047742297809	0.2335744366940159	0.10386191608040234	0.23643422791049076	-0.00191058	0.39344620693587573	0.2152004498733821	0.2142264903186774	0.22026980752845035	0.0716553
22000	0.4338541319476463	0.1624584000433628	0.0921142	0.0838183	-0.0347451	0.2606216320341584	0.4903071047551764	0.48211081973700787	0.5648315882252144	0.4251727984422749	0.4246584465264071	0	-0.0477513	-0.00912841	0.049869	-0.404488	-0.372935	-0.0268348	-0.0669875	-0.18928	-0.077342	-0.261916	0.10924555423907377	-0.209833	-0.126661	-0.462784	-0.2367	0.0809881	0.11208291099434904	-0.107583	0.095871	-0.0262844	0.0661761	0.0668676	0.13093024140001377	-0.1375	0.28736378067885154	0.23950512284565806	0.0825759	0.0334689	0.33121742464864795	0.0249326	-0.169263	0.0217535	0.5317108603088716	-0.0557235	0.37050503840689314	0.2866703958391879	0.32773117221253595
24000	0.12209717056400117	0.1884358828289301	-0.243816	-0.232631	-0.0427914	0.2022387779290924	0.21372714967584822	0.2492506295890406	0.20130124248009199	0.18722260370734709	0.12877815434607073	-0.0477538	0	0.14302614919317483	0.14390632224220662	-0.0131332	0.0068826	-0.16326	-0.114973	0.025537566360145363	0.0287241	-0.063047	-0.102427	-0.205477	-0.041634	-0.193154	-0.2654	-0.20644	-0.0281085	-0.272027	-0.0964643	-0.166841	0.00743283	-0.0226708	-0.0954257	-0.0209644	0.15758582615146233	0.2078801692763215	0.16689412038760687	0.17135313985754375	0.316641	0.27468422701451045	-0.0951346	-0.0250152	0.3562515034640549	0.4144772024340328	0.0741513	0.11372551915783793	0.258962
26000	0.39354	0.2226699590463028	0.0567927	0.0612112	0.043159684099662726	0.25606500892104694	0.31617288267724447	0.2978764646898488	0.2332828522314249	0.15607027579217086	0.12981522989560249	-0.00912643	0.14303058964412715	0	-0.320567	-0.129461	0.12586751880588812	-0.108815	-0.0805259	-0.0932608	-0.113993	-0.159703	-0.0779114	-0.130068	-0.272755	0.0228228	-0.127496	-0.0874376	0.0216017	-0.1577	-0.0933086	-0.0575818	0.0474474	-0.0377303	-0.000262916	0.0465585	0.048340790915219055	0.2036415030647093	0.16681036149204095	0.12670631184294917	0.17138583947694955	0.19175512869234015	0.13813838168887457	0.4221212306125785	0.38414386135925915	0.21712884934998467	0.1575774247371688	0.20584967376550992	0.1617930600331246
28000	0.31678697220596697	0.25165724304337855	0.12562953047380931	0.16207870407984798	0.2696047440409684	0.5667818832067077	0.5453076946147656	0.3700535477343617	0.17987601336450276	0.18441598369462384	0.11860213454927208	0.0498685	0.1439082703900028	-0.320569	0	-0.200409	0.1311931028991247	0.16895419229290254	0.10277557478226822	-0.0665068	-0.103433	0.00970279	0.089154	-0.0597714	-0.0732622	-0.219464	-0.086709	-0.00842349	-0.00561275	-0.105811	0.066782	0.1239212648940016	0.0700668	0.0640661	-0.140662	0.23614103511621576	0.1468636967637115	0.16974427227078887	0.0414201	0.012387015289786321	0.315423	0.0520382	0.5033358995481572	0.1455360642780907	0.5309349215170828	0.013702492486195416	0.32456859895395535	0.18232311248223185	0.24424181175351348
30000	0.41076736504187467	0.23901023959500972	0.032064047313703686	-0.0152353	0.029903961205684743	0.130835	0.29383006308161647	0.12503215118675828	0.00319632	-0.10411	-0.138708	-0.404493	-0.0131349	-0.129467	-0.200413	0	0.2189335768010946	0.4809547260938088	0.4389802238505645	0.3117452228926338	0.3156218504456198	0.0812741	0.1592429707657401	-3.92263e-05	0.00797517	-0.0532299	-0.236507	-0.0772129	-0.07313	-0.119001	-0.025106	-0.110114	0.026405405987243842	0.012597672102242014	-0.0760766	0.0768509	0.13559370889321234	0.2286949623249424	0.12168628822501398	0.2348672713789826	0.13937784027907338	0.22944279148659324	0.12652637208660808	0.13888608342886116	0.2804472784037269	0.19412626121215346	0.0792958	0.11054241781119588	0.268652
32000	0.0851251	0.016911325094839905	0.0164413	0.1652356376308098	0.10432013506002447	0.13268610825202576	0.21972632455737537	0.17360712686515836	-0.0483789	-0.207178	-0.210032	-0.37294	0.0068805	0.12586097556472314	0.1311890519611158	0.2189331230896742	0	0.12714448640943796	0.41901429394820483	0.2192521769017125	0.16830933837926274	0.0838869	0.242931	0.11734084013038071	0.0504653	-0.00569166	-0.122364	0.016756575460838204	0.0973554	-0.201642	-0.013534	0.16947955839209508	-0.20883	-0.160255	0.013591092382730402	-0.043742	-0.0670295	0.0120082	0.10247011712819643	0.041756881047469316	0.018712979153888504	0.0613043	0.00982051	0.20529197404500468	0.2847094471776979	0.1739789491808424	0.4710713098709131	0.15043439355488814	0.1387446726857234
34000	0.18614742635976383	-0.0254719	-0.00249562	0.058750361270653806	-0.152147	0.00430041	-0.234821	-0.142918	-0.130269	-0.195722	-0.270052	-0.0268436	-0.163266	-0.108826	0.16894586799686376	0.48094999902435803	0.1271402130514078	0	0.0130505	0.3484358636655666	0.18113608583053922	0.0682855	0.0590797	0.0928107	-0.11678	-0.107093	-0.167541	-0.11094	-0.238405	-0.2617	-0.199766	-0.26864	-0.299027	-0.264524	-0.196518	-0.130428	-0.00693923	-0.0686523	0.0882932	-0.0201913	0.2500053780126987	-0.0560436	0.3352760502432528	0.19342643720500566	0.0970686	0.1767927180364261	0.0276233	0.00972312	0.26298456615643434
36000	0.14756353717338316	0.0735361	-0.0944052	-0.0120274	-0.0830531	-0.0796732	-0.16726	-0.0475817	-0.123631	-0.0943977	-0.251833	-0.066995	-0.114978	-0.0805354	0.10276857965036187	0.4389768259452461	0.4190113497543064	0.0130519	0	0.0732987	0.24323499702414494	0.1846868540450753	0.0282129	0.079551	0.0535215	-0.0191932	-0.125083	-0.277154	-0.220086	-0.212144	-0.185877	-0.249205	-0.29387	-0.0433102	-0.0643894	-0.120985	-0.166561	-0.0366604	0.0346817	0.0241753	0.0722895	0.0486379	0.35654061990945307	0.1076258418417667	0.15495757083180497	0.0663731	0.013689461117891665	0.00411577	-0.0319309
38000	-0.171355	0.027077311857671486	0.0723543	0.0377198	-0.0200844	-0.0105849	-0.117307	0.0096331	-0.0900788	-0.0555415	-0.123711	-0.189286	0.025534216707139786	-0.0932686	-0.0665121	0.3117435223184216	0.21925093003891974	0.34843889016080437	0.0733004	0	0.063304	0.1637444955771866	0.21154376264673827	0.0809845	-0.0402503	-0.0754152	-0.227199	-0.188195	-0.197961	-0.173911	-0.310753	-0.0909884	-0.243453	-0.170415	-0.129653	-0.131066	0.0658815	0.00338631	0.0773849	0.1753498558209198	0.13533345442790284	0.19251626559385956	-0.0103453	0.10539333215313426	0.2504951735838916	0.0684568	0.0720338	0.2712271447202709	0.2358473667558955
40000	0.13849184826720382	0.1116432686699344	-0.214902	-0.0898989	-0.15498	-0.131085	-0.136225	-0.101432	-0.0114879	-0.0145359	-0.124516	-0.0773491	0.0287194	-0.114002	-0.103439	0.3156188199414856	0.16830676158654828	0.18113778239585493	0.24323536442532936	0.0633027	0	0.00603481	0.19989449747804877	0.2271906355992614	0.1272809921480287	0.044735	-0.191205	-0.227176	-0.203953	-0.216602	-0.257471	-0.182049	-0.202445	-0.278364	-0.0516126	-0.0724134	-0.0987517	0.11267035700669999	0.13733884742333768	0.035575244800563274	0.0995586	0.16366124283766137	0.16316357828854094	0.13947592454649338	0.12335999202169122	0.15699461101238088	0.13810047805141842	0.1982744117863118	0.11425269937015424
42000	0.22038883812713037	0.0445772	0.0807583	-0.0297786	-0.131329	-0.0898496	-0.223696	0.0932825	-0.056388	-0.1629	-0.125264	-0.261923	-0.063051	-0.159712	0.00969687	0.0812718	0.0838851	0.0682879	0.1846879320298873	0.16374387623089326	0.00603552	0	0.12147117507036811	0.349076	0.20165522871085434	0.0598616	-0.247967	-0.14478	-0.143216	-0.0578439	-0.205095	-0.171724	-0.176496	-0.0963277	-0.196305	-0.0178971	-0.0281265	-0.0148758	0.0641883	0.0830504	0.11732589126665326	0.1737217828168883	0.0709087	0.025497186125506506	0.1189163656088391	0.0156537	0.1380597160390959	0.050153101169868965	0.0381219
44000	0.21128913326834056	-0.00192837	0.00602942	-0.109586	-0.145966	0.095402	-0.205987	-0.117852	-0.111581	-0.159251	-0.20512	0.10924214363866014	-0.102428	-0.0779168	0.0891511	0.15924366166198123	0.24293196450472626	0.0590851	0.028217018943899594	0.21154615411719277	0.1998982188784245	0.12147418588711568	0	0.14651627749100385	0.22807028042281424	0.18142107715929703	-0.102631	-0.261734	-0.250214	-0.155697	-0.244689	-0.254799	-0.265146	-0.326153	-0.174934	-0.159124	-0.218079	-0.166252	-0.0230496	-0.0713696	0.0249118	0.0771039	0.28866199720532154	0.0961095	-0.0793803	0.2477187720091619	0.0451881	0.035513713564374896	0.0941874
46000	0.2697793242034212	0.13125622857535227	0.0321706	0.12674613361604029	-0.0434147	0.00808504	-0.0294524	-0.126542	-0.0339603	-0.0860278	-0.272016	-0.209835	-0.205476	-0.130073	-0.0597731	-3.73645e-05	0.11734315564556573	0.0928173	0.0795562	0.080988	0.22719552790716127	0.3490805179451045	0.1465174483985274	0	0.00222613	0.15852216971494168	-0.0933182	-0.14655	-0.156983	-0.181668	-0.204482	-0.212466	-0.312621	-0.174289	-0.159896	-0.0998536	-0.0245652	0.13793908438799382	0.0892279	0.020497024988308042	0.0744553	-0.10805	-0.104145	-0.00241724	0.0943962	0.0471285	-0.0611505	0.0744965	-0.0506253
48000	0.0469375	0.11164216411301629	0.15839916979277846	0.026160044068719968	0.022045286169452387	-0.147905	-0.0289486	0.036923	-0.0847692	-0.0873603	-0.124192	-0.126663	-0.0416335	-0.272759	-0.0732637	0.00797727	0.0504678	-0.116773	0.053527	-0.0402465	0.12728612211106807	0.20165964809026496	0.22807168898547717	0.00222637	0	0.014371686321477664	-0.00143092	-0.0419405	-0.0201905	0.0975682	-0.108189	-0.163042	-0.123577	-0.219742	-0.0978127	0.0584067	0.19184541570959515	0.17664044763135675	0.0778507	0.10586743885748323	0.0790112	0.14331002256271563	0.030390026340209455	0.0666872	0.21756716954918937	0.16301474423044998	0.0824317	0.1966757548790061	0.2767560279366861
50000	0.18541472930921685	0.16260349716845318	0.0860339	0.1160472238994079	0.0385695	0.013404479107565941	0.1354721463426394	0.0289312	-0.00523423	-0.0692973	-0.109994	-0.462784	-0.193152	0.022820542817120853	-0.219464	-0.053226	-0.00568734	-0.107084	-0.0191859	-0.0754097	0.0447419	0.0598678	0.18142424903989016	0.15852417068801145	0.014373449639407416	0	-0.232822	0.00935908	0.0771637	0.032144433150619635	-0.130232	-0.213662	-0.108206	-0.0213768	0.02341	0.15447415953820187	0.19680123434258995	0.3692546421140901	0.3959833627586766	0.21294467082908644	-0.0298121	-0.0682592	-0.0194272	0.00252823	0.17346978325974977	-0.0143927	0.20722583879967651	-0.0210118	0.0816805
52000	0.12771268015314838	-0.0242003	-0.0708199	-0.0111304	-0.0213329	-0.0667805	0.018897966004306713	-0.0480638	-0.0270474	-0.146758	-0.161866	-0.236698	-0.265396	-0.127497	-0.0867072	-0.236501	-0.122359	-0.167531	-0.125074	-0.227192	-0.191197	-0.247959	-0.102626	-0.0933146	-0.00142759	-0.232821	0	0.0910903	0.4519332711498381	0.34237528850502974	0.061024	0.0713926	-0.0847657	0.13601268701851027	0.051243	0.11320729725007678	0.16213687986519043	0.3729532206200767	0.20147528937159612	0.0882497	0.0705152	0.18894998267887567	0.10013393890109594	0.0827198	0.027095592680246125	0.0264513	0.11167538757733138	0.0859951	0.057353
54000	0.13367312571235337	0.0637512	-0.0715181	-0.210503	-0.0283744	-0.0611799	-0.0474991	-0.00147216	-0.111801	-0.157491	-0.240731	0.080989	-0.206437	-0.0874387	-0.00842209	-0.0772079	0.016762	-0.11093	-0.277146	-0.188189	-0.227168	-0.144773	-0.26173	-0.146547	-0.0419377	0.00936021	0.0910899	0	0.11100056696276325	0.42878237865887253	0.0659615	0.025492005205856132	-0.016741	-0.00910454	-0.00971123	0.0341053	0.0466487	0.0872702	0.12226029705893038	-0.0166099	0.17344484860458412	0.0128182	0.0853911	-0.0660611	-0.0390162	-0.117334	0.019899356837986448	0.040190248319017144	-0.00447851
56000	-0.0464936	0.0640253	0.11194407855146594	-0.175889	-0.205986	-0.0891701	-0.180985	-0.0335467	-0.0459142	-0.128214	-0.113335	0.11208560472354055	-0.0281033	0.021602388340132925	-0.00560955	-0.0731232	0.0973626	-0.238393	-0.220076	-0.197953	-0.203943	-0.143207	-0.250208	-0.156978	-0.0201858	0.0771667	0.451935	0.11100236733313595	0	0.14547769688373582	0.00989775	-0.0593044	-0.078263	-0.124621	-0.0880553	0.029014647978494002	0.0022015	-0.0331256	0.0435777	-0.0223269	0.0917742	0.011232754029473449	0.14991391701765083	-0.0456956	-0.0342283	-0.0216591	-0.0556256	0.0464881	0.0745618
58000	0.21374263429816578	0.11320060684632467	0.0503506	-0.0239541	0.0730945	-0.0200214	-0.0809192	0.0873281	-0.0843383	-0.158543	-0.148463	-0.107579	-0.272021	-0.157698	-0.105807	-0.118993	-0.201633	-0.261687	-0.212132	-0.173901	-0.216591	-0.0578334	-0.155689	-0.181661	0.0975742	0.0321487	0.3423779808964368	0.4287855095122001	0.14547902736669122	0	-0.164445	0.0311358	-0.0974418	-0.00120854	-0.0142255	-0.166604	0.0277238	0.082844	-0.0717202	-0.0472237	-0.0459221	-0.0524271	0.15595845324386728	0.00292308	-0.0614303	-0.0988835	0.061873955389085064	-0.06886	-0.116036
60000	0.2114312962110821	0.16921694473270887	0.12948352777800567	0.0730888	0.023904624477570847	0.034258574361297686	-0.0738023	0.0667506	-0.0189823	-0.0258048	-0.0583044	0.0958796	-0.0964533	-0.0933019	0.0667911	-0.0250932	-0.0135208	-0.199749	-0.185861	-0.310738	-0.257455	-0.205079	-0.244677	-0.204471	-0.108178	-0.130224	0.0610313	0.0659692	0.00990369	-0.16444	0	0.0432186	0.2337847860175853	0.1827108015780294	0.0752037	0.19551754921628392	0.1814227154918472	0.18164374373047837	0.14772768317096105	-0.00627762	-0.0335312	-0.0320268	0.0678387	-0.0184298	-0.1256	0.02273	-0.117206	-0.00546388	0.0904784
62000	0.3197350137175198	0.2719174492213982	0.077607	-0.0145743	0.00197647	0.0877062	-0.0203567	0.0952891	-0.0228022	0.0693806	-0.0156322	-0.0262741	-0.166829	-0.0575736	0.12393200390095338	-0.1101	0.1694943483370547	-0.268621	-0.249187	-0.0909724	-0.182032	-0.171708	-0.254786	-0.212454	-0.163029	-0.213652	0.0714016	0.025501346583922557	-0.0592969	0.031142	0.043220220812090995	0	0.049521856382179964	0.24815126280449387	0.17913667439656325	0.18706387965519583	0.12511981094693464	0.0942391	-0.0355973	-0.0740615	-0.0611551	-0.0308378	0.041075720380819705	-0.110508	-0.175833	-0.0977427	-0.0443966	0.0695695	-0.112447
64000	0.6948636290055717	0.4527467512913834	0.36494496409238114	0.4353519686427549	0.23093932318700608	0.4770398289820482	0.6518321046447457	0.022596225759457012	0.0886036	-0.152143	-0.0872955	0.0661896	0.00744879	0.047458900998243715	0.0700809	0.026423021834644254	-0.208812	-0.299004	-0.293849	-0.243434	-0.202425	-0.176476	-0.265129	-0.312605	-0.123561	-0.108192	-0.0847535	-0.0167284	-0.0782522	-0.0974323	0.23378967042532747	0.0495251	0	0.0738857	0.18322495271738587	0.10873880975651477	0.0560727	-0.0191257	-0.00848551	-0.122796	-0.097323	-0.115493	-0.0137279	-0.120008	-0.239777	-0.236267	-0.196703	-0.107661	0.0480184
66000	0.6291689973509288	0.48701099973490725	0.2657785204069696	0.15630326606964456	0.40904193141923767	0.5681642437704963	0.5176326040261064	0.26739663878329045	0.18176924362548944	-0.115594	-0.138048	0.0668848	-0.0226512	-0.0377151	0.0640838	0.012618962442776754	-0.160233	-0.264498	-0.0432856	-0.170392	-0.278339	-0.0963041	-0.326132	-0.17427	-0.219723	-0.0213594	0.13602854404165132	-0.00908825	-0.124606	-0.00119537	0.18271936047890638	0.2481582169114894	0.0738894	0	-0.0483791	0.10411220221933995	0.052926350513057795	-0.0599683	-0.108325	-0.22172	-0.140369	-0.0663756	0.012550645747085767	-0.132922	-0.15447	-0.0600716	-0.177366	-0.132157	-0.144816
68000	0.6144666857190131	0.40687685671806795	0.4321530810072346	0.22423812838481896	0.4127481884808695	0.41631423547720825	0.3905475161452344	0.3314924874168832	-0.00255812	0.053015289857243686	0.032154866520903276	0.13094712375937448	-0.0954064	-0.000248022	-0.140644	-0.0760556	0.0136125	-0.196492	-0.064365	-0.12963	-0.0515886	-0.196281	-0.174914	-0.159877	-0.0977938	0.0234271	0.0512586	-0.00969524	-0.0880411	-0.0142127	0.0752119	0.17914332201903782	0.18322832072599973	-0.0483794	0	0.14962267537689722	0.21029101774539402	0.0977413	-0.0873664	-0.192065	-0.140793	-0.182725	-0.225482	-0.192294	-0.312774	-0.251734	-0.153101	-0.228071	-0.228105
70000	0.622778	0.424519	0.3402781178486602	0.47173515522097903	0.3655566440330486	0.37748308363810557	0.5130526507003885	0.20217365264787732	0.1666967078941804	0.10139792711375357	0.15736340644104135	-0.137482	-0.0209439	0.0465746	0.23616	0.0768731	-0.0437194	-0.130401	-0.120959	-0.131042	-0.0723882	-0.0178726	-0.159103	-0.0998333	0.058426744874286535	0.1544924639609181	0.11322403113223388	0.0341225	0.029030019952198297	-0.16659	0.19552698497617665	0.18707171062120695	0.10874336110866442	0.10411307907835576	0.14962385872043293	0	-0.0113788	0.0391154	-0.115702	-0.1295	-0.233941	-0.104382	-0.24024	-0.288315	-0.211259	-0.195195	-0.321656	-0.258295	-0.30182
72000	0.6064150666748883	0.39561082222053867	0.4101376840400865	0.3635428632589947	0.3886818315210947	0.602895	0.3493171782805181	0.2850342427426455	0.13618472461847012	0.12367818725774735	-0.112008	0.287385	0.15760929097026477	0.0483598	0.1468852134347177	0.13561882279080764	-0.0670039	-0.00690939	-0.166532	0.0659084	-0.0987236	-0.0280991	-0.218054	-0.0245419	0.19186843014828583	0.19682248546335088	0.1621565604453917	0.0466688	0.00221982	0.0277408	0.18143509794978474	0.1251305886109903	0.0560802	0.0529302	0.21029514778697453	-0.0113758	0	-0.077473	0.00300237	-0.124376	-0.204814	-0.167255	-0.0139278	-0.274034	-0.321235	-0.129803	-0.155383	-0.300283	-0.174071
74000	0.592693	0.563203	0.41526611838879907	0.3868984658867413	0.41270029398561475	0.44190958291889226	0.44506193505188574	0.18965364721564096	0.14071150903442456	0.19335896191217405	0.012059118471001638	0.23952972983308476	0.20790722868161007	0.20366412201904555	0.16976938352828158	0.22872367080902367	0.012037375679339258	-0.0686188	-0.0366283	0.00341672	0.11270209599491587	-0.0148447	-0.166224	0.1379659310683102	0.1766670566565334	0.3692794878213369	0.3729764957867651	0.0872939	-0.0331037	0.0828646	0.1816597207749023	0.0942535	-0.0191146	-0.0599609	0.097749	0.0391219	-0.0774694	0	-0.157394	-0.0122142	-0.0171857	-0.0756173	0.00748956	-0.0883681	-0.287494	-0.0922315	-0.0566492	-0.0752116	-0.104664
76000	0.646141	0.46098417272728276	0.4668840401334954	0.5451445141522483	0.5560900569636236	0.516671	0.4724459878958473	0.366264	0.2672593991790051	0.16699691816346507	0.13552179057058894	0.0826037	0.16692435082161322	0.1668361514750955	0.041448426934487796	0.12171816773781306	0.10250245035241491	0.0883298	0.034717	0.0774185	0.13737375744027072	0.0642225	-0.0230184	0.0892579	0.0778805	0.39601137949464066	0.2015017355670011	0.12228718171625566	0.0436028	-0.0716965	0.14774683124410223	-0.0355798	-0.00847124	-0.108315	-0.0873555	-0.115692	0.00300914	-0.157391	0	-0.0131787	0.15039005123062105	0.1587246805592524	-0.0770906	0.018513117225605887	0.015455216586517878	0.010665025861773144	-0.120746	-0.0958007	-0.0816769
78000	0.7844595778985014	0.5562051651185597	0.4730326629268553	0.37974708756765513	0.44197772888335196	0.531269	0.40588139734706496	0.25684942982006254	0.31826218307096665	0.1934988208502939	0.19583941424437307	0.033500041270412007	0.17138668958268408	0.12673542111713776	0.012418616867131024	0.23490247018291474	0.041792533562823676	-0.0201514	0.024213943670392597	0.1753867551990656	0.0356135	0.0830879	-0.071335	0.020530361988476735	0.10590053820251225	0.2129760068561853	0.0882795	-0.0165797	-0.0222985	-0.0471966	-0.00625516	-0.0740407	-0.122779	-0.221706	-0.19205	-0.129487	-0.124366	-0.0122077	-0.0131754	0	0.011737	0.33590762140106006	0.10229783637408799	0.0425131	-0.0309	-0.0522654	0.0542588	-0.171813	-0.173034
80000	0.675442	0.7479583721658974	0.5601587173113151	0.35836139444916776	0.43894082081036856	0.6214986067098243	0.524482	0.3059325587369326	0.1541215703251492	0.010462452787141894	0.23361219623481672	0.3312516414821344	0.3166776611604727	0.17141806827734482	0.31545735298783995	0.1394161586092148	0.0187518	0.25004842341228983	0.0723312	0.13537347333225724	0.0996	0.11736652951730096	0.024949441445736048	0.0744918	0.0790474	-0.0297777	0.0705481	0.17347817207925248	0.0918057	-0.0458919	-0.0335056	-0.0611312	-0.0973023	-0.140352	-0.140775	-0.233925	-0.204801	-0.0171761	0.15039649004796327	0.011740137533083223	0	0.0677407	0.1401464658566828	0.0722519	0.12275208282279126	0.0641132	0.0388471	-0.0736872	-0.0306133
82000	0.7002793935026056	0.6617464954906453	0.5728255972653432	0.5014831013622671	0.5197720141928861	0.34526374529248366	0.4438368134034949	0.2924726087103962	0.18049047208348423	0.15839410188262124	0.10390191020723961	0.024969072258138846	0.27472313085189715	0.19178959207877352	0.0520751	0.22948334440277277	0.061345292664432935	-0.0559983	0.048681878833919556	0.19255851908425178	0.16370482625797478	0.17376465565357413	0.0771438	-0.108011	0.14334847601998985	-0.0682225	0.1889851022776609	0.012853761788704446	0.011266511719806157	-0.0523946	-0.031999	-0.0308116	-0.11547	-0.0663563	-0.182705	-0.104363	-0.16724	-0.0756055	0.15873335396263322	0.3359129755133058	0.067743	0	-0.120264	0.14456306772105684	0.13740649799740304	-0.101305	0.0887774	-0.0762538	-0.152719
84000	0.8799468891758715	0.6203995313289268	0.3554522821007023	0.818311	0.7508742960764156	0.5618992556790899	0.8299512271034103	0.3338682294048317	0.4685409609423223	0.3693168691485803	0.23647855484564984	-0.169222	-0.0950914	0.13817717788363007	0.5033771880460692	0.12657125781110828	0.00986585	0.3353256630372031	0.3565889035392713	-0.0102987	0.1632114945171754	0.0709559	0.2887061920335806	-0.104102	0.030432812605805933	-0.0193861	0.10017339130820282	0.085431	0.14995200751630633	0.15599521325956758	0.0678708	0.0411063	-0.0137007	0.012574241131050908	-0.225458	-0.240217	-0.013908	0.00750573	-0.0770776	0.1023075232946549	0.14015303325104211	-0.120259	0	0.0610955	0.4152505587919563	0.11790788858733457	0.4709267831263502	-0.110875	0.043955136146993964
86000	0.8310019660274446	0.7874867943852862	0.6244264546787472	0.5645944491235256	0.45916440506837175	0.3558207186253892	0.532794	0.31370862233155494	0.20461711789638884	0.266553	-0.0018627	0.0217978	-0.0249684	0.42216357748886746	0.14558090345753583	0.1389345198348949	0.20534086416245897	0.19347960068049008	0.1076776761531187	0.10544346913338064	0.13952739145666185	0.0255479	0.0961573	-0.00237067	0.0667335	0.0025728	0.0827628	-0.0660177	-0.045654	0.00296339	-0.018394	-0.110474	-0.119977	-0.132895	-0.192267	-0.288289	-0.27401	-0.0883484	0.018529674118841134	0.0425264	0.0722621	0.14457095121091246	0.061099072320179575	0	0.19008754168849773	0.1379576686460774	0.20089026304613858	-0.00475115	-0.14632
88000	1.1058747619585891	0.8583415784052367	0.5228343864560852	0.4676690161595911	0.5500538126950325	0.2001282806082504	0.3538252380971524	0.30532101565033914	0.35621908753039716	0.3505333008781855	0.3934980446433307	0.5317591553090132	0.3563022508820587	0.3841901683263108	0.5309837207872902	0.28049967490052224	0.2847622973859147	0.0971257	0.15501336523391993	0.25054927065490096	0.12341541902262214	0.11897108202614277	-0.0793286	0.0944467	0.21761746658708142	0.17351831697971193	0.0271426	-0.0389688	-0.0341827	-0.0613861	-0.12556	-0.175795	-0.239742	-0.154439	-0.312743	-0.211229	-0.321207	-0.28747	0.0154757	-0.0308828	0.12276616098944623	0.13741834157802044	0.4152580695642528	0.19009150177926024	0	0.11479759468637017	0.21670415303152143	-0.000982016	-0.00983826
90000	1.0240081349837222	1.0148639446856564	0.6381393710269804	0.7824163896993857	0.8841213487904045	0.8584122773752219	0.7123418758719386	0.3332059552448607	0.3630348054978934	0.3766574571036074	0.21526000718804442	-0.0556675	0.4145356694592428	0.217183	0.013759011363609195	0.19418637731615654	0.17403951899626594	0.1768575612098795	0.0664367	0.0685187	0.15705775762051813	0.015716175309522344	0.24777819721692357	0.0471868	0.1630727608755484	-0.0143364	0.026505976848841272	-0.117279	-0.0216058	-0.0988315	0.022777350216618863	-0.097697	-0.236225	-0.0600327	-0.251695	-0.195158	-0.129768	-0.0922001	0.010693262452977751	-0.0522404	0.064135	-0.101285	0.11792311896683712	0.13796934834404703	0.11480531429357656	0	0.20242167550945966	0.0550557	0.11977987796686794
92000	1.0807304463357654	0.9427509297235911	0.9654487928467567	0.6275806096415887	0.6575217842050524	0.7359240518220688	0.49792236482904134	0.384845	0.3196726477370785	0.37614753116558675	0.2142895557529122	0.3705645611338148	0.0742133	0.15763495943099992	0.3246286259509425	0.0793594	0.47113538780590936	0.0276916	0.013756483246786818	0.0720992	0.1381671327791292	0.13812566018317896	0.0452511	-0.0610887	0.0824932	0.20728560024641804	0.11173357848351395	0.019958	-0.0555688	0.061929453903861696	-0.117155	-0.0443473	-0.196657	-0.177323	-0.153058	-0.321615	-0.155344	-0.0566143	-0.120714	0.0542873	0.0388724	0.0888005	0.4709455216254268	0.20090545086368075	0.2167153807583015	0.2024251836290329	0	-0.238938	0.11416453696810089
94000	0.8450311937257121	0.9374042217578674	0.5497761684128144	0.6995874616312173	0.7249757119715541	0.6842418557984786	0.5538889518683675	0.24981130591308823	0.2869732477817324	0.2348797935369301	0.22034518474399453	0.2867422303474196	0.1137998060839314	0.2059195202406513	0.18239545126052942	0.11061835381608208	0.15051078327119424	0.00980378	0.0041951	0.2713047812993695	0.19835337829533176	0.0502314	0.035588958673019755	0.0745706	0.19674959142498682	-0.0209398	0.0860656	0.040261189468430034	0.0465572	-0.0687922	-0.00540067	0.0696311	-0.107602	-0.132102	-0.228016	-0.258241	-0.300232	-0.0751644	-0.0957567	-0.171772	-0.0736496	-0.0762184	-0.110844	-0.00472365	-0.000958476	0.0550715	-0.238925	0	0.3571170031951754
96000	0.851489	0.7979149376330982	0.6842169401005683	0.7782371256191133	0.5821259728095457	0.7169277684900249	0.5480391362300693	0.34464412388565785	0.4627477325721921	0.41091829485030545	0.071736	0.32780839059712374	0.2590418447778466	0.16186829038462172	0.2443195344081668	0.26873289199895695	0.13882644627838653	0.26307061310712687	-0.0318462	0.23593038721135032	0.11433704975553123	0.0382056	0.094268	-0.0505458	0.27683524835902307	0.081758	0.057428925457715094	-0.00440218	0.0746363	-0.115963	0.090547	-0.11238	0.048082106468510744	-0.144756	-0.228044	-0.301761	-0.174015	-0.104612	-0.0816274	-0.172988	-0.0305703	-0.152678	0.0439916	-0.146287	-0.00980933	0.11980108174410732	0.11418223262576639	0.3571223870715315	0
98000	0.7724856344394749	0.8637413707552529	0.6516248253235908	0.8136214750802009	0.8195198548806262	0.7643566696550472	0.6692994300079717	0.5732166412646785	0.4640595157864892	0.43133026323684354	0.3308530239874746	0.23798224962263728	0.5456604302918199	0.31255474535852085	0.4997932706607649	0.4175182431257146	0.26910098456624426	0.1909728615362491	0.2914091116386726	0.20139	0.0697194	0.0854987	0.12738912566260943	0.12162608808597511	0.16266057301676393	0.1967754886900773	0.3219781913020825	0.1532981242349091	0.1132251175680317	0.046271884360175486	0.17587548011977433	0.20460556033423027	-0.0242726	-0.0213145	-0.112739	-0.213084	-0.123693	-0.214963	-0.0135591	-0.0414261	-0.0892464	-0.107485	-0.0552037	-0.150406	-0.0546184	0.031525338262264196	0.20221234743114083	0.2991999235360215	-0.0509678
100000	1.0028765107525193	0.41773569150011214	0.6096354942897022	0.7375264226532937	0.6790805380000472	0.9677690862985051	0.7523646111958779	0.4420066301869545	0.5064175502284883	0.4873449539065989	0.41001473289217283	0.6887896849947451	0.20762968120846956	0.39098914224297465	0.520968	0.39811808262206866	-0.276748	0.042154261481094246	-0.0297122	0.2415816531060331	0.11024080057711011	0.14907284145028865	-0.0463492	0.13653220724760018	0.22094411164363761	0.1349533538567713	0.0612906	-0.0410397	-0.0414988	0.1988699793056566	0.0975022	0.1407458361016066	-0.0835457	-0.0273374	-0.271416	-0.28864	-0.229683	-0.312665	-0.131772	-0.362076	-0.325534	-0.33932	-0.0691746	-0.22477	-0.449918	-0.0819426	-0.311203	-0.0978777	0.021328236209702946
102000	0.5610825273402418	0.7930387281244973	0.570319	0.6120681500847825	0.7514670332466715	0.6994101657045636	0.5303424807883648	0.14773670237711964	0.21156893585439976	0.19924084315096036	0.068491	0.0974018	0.16600461583581338	0.34602313593073325	0.0775459	0.2203555747056235	0.017294652699477393	-0.0801807	0.18581625246975317	-0.0154739	0.058809513778846266	0.011483555037971695	0.0493293	-0.117438	0.00985399	0.0541157	0.0951344	0.0399107	-0.115386	-0.0525769	-0.0764233	-0.0559926	-0.0428523	-0.0839601	-0.276668	-0.343696	-0.203644	-0.324149	-0.333016	-0.502893	-0.283956	-0.42081	-0.554557	-0.506768	-0.477125	-0.462904	-0.45722	-0.351394	-0.40167
104000	0.6474571189383012	0.6548803081495418	0.5349373340056389	0.4278844569383744	0.5893468254267938	0.569729	0.40290951997634966	0.31611289346575644	0.16541292856321388	0.099404	0.13100058494738978	0.3161322614340586	0.10939968415354066	0.15331315374788698	0.19010324830061714	-0.0545805	0.1046241797944802	-0.054862	-0.0302985	-0.0179237	-0.117924	-0.101957	-0.136456	-0.160418	-0.0103195	-0.224628	-0.0702966	-0.142983	-0.229386	-0.191487	-0.28768	-0.213642	-0.0913828	-0.203049	-0.428548	-0.419987	-0.32405	-0.332006	-0.411919	-0.409729	-0.513668	-0.455054	-0.485034	-0.484546	-0.490018	-0.499963	-0.464448	-0.438621	-0.501476
106000	0.35211467123209256	0.5646846245755308	0.23713222142055068	0.42688506370613327	0.4629919593925356	0.23979897270162306	0.25311412800466143	0.18457309150471293	0.19649910923315514	0.18519356245040405	0.0737388	0.15593865025897613	0.3812133256560935	0.3418656846864327	0.0569282	0.1713768259143788	-0.00154962	-0.2441	0.0388276	-0.0336593	-0.0578241	-0.137581	-0.258944	-0.319976	-0.154985	-0.155652	-0.173082	-0.132332	-0.107824	-0.27427	-0.221601	-0.280115	-0.13367	-0.0100924	-0.34005	-0.304965	-0.311012	-0.306539	-0.397677	-0.472137	-0.470284	-0.389291	-0.38508	-0.617475	-0.609958	-0.455296	-0.496331	-0.441164	-0.422078
108000	0.4073183594564437	0.40539020393009856	0.246348	0.33457398568256247	0.2604638999893113	0.46761456561014847	0.030001590162496008	0.22223554674033225	0.14597093783980353	0.0831498	0.045685334155057475	0.28683261968118273	-0.000267903	0.099557	0.3022311738692252	0.15713529327952308	0.21062552762885603	-0.123909	-0.185592	-0.231094	0.042067901093804455	-0.323445	-0.0475645	-0.0345617	-0.295439	0.10808946018358961	-0.172944	-0.220803	-0.0993262	-0.266998	-0.230911	-0.314134	-0.346326	-0.292794	-0.312641	-0.283598	-0.502831	-0.504587	-0.381982	-0.349439	-0.48936	-0.352152	-0.297326	-0.498643	-0.918311	-0.49335	-0.707475	-0.494389	-0.601566
110000	0.38451019394639446	0.3235156915678626	0.17925599630044545	0.27219216039252925	0.18594648278580192	0.17607882770437408	0.14840970545999152	0.0939961	0.0645697	0.022069600397916864	0.0730976	0.023524464712807183	0.0653839	0.032218250724576694	0.0064364	-0.102022	0.0462147	-0.263954	-0.0800524	0.00842321	-0.10163	-0.147932	-0.405652	-0.265181	-0.270409	-0.233011	-0.385862	-0.325171	-0.414322	-0.15798	-0.331248	-0.356527	-0.361638	-0.332708	-0.436445	-0.358112	-0.522417	-0.398206	-0.491667	-0.491526	-0.580912	-0.737336	-0.509662	-0.669261	-0.724581	-0.53357	-0.640624	-0.649348	-0.590998
112000	0.15100109504530568	0.19226824564228162	0.26080785955037267	0.15752063914823125	0.11429088394777595	0.0894983	-0.245269	-0.0425155	0.0684362	0.11302933835063327	0.15069409692930966	0.10035372717256588	-0.0670798	0.17673875718616192	0.1697873283288703	0.047800316345880584	0.0488929	0.022845075255488984	-0.176635	0.062222976990183365	-0.106089	-0.249062	-0.3286	-0.139084	-0.0347212	-0.306378	-0.139419	-0.236406	-0.327357	-0.428718	-0.413211	-0.236126	-0.379608	-0.422562	-0.363104	-0.506973	-0.572027	-0.526846	-0.525444	-0.359699	-0.489456	-0.5452	-0.269672	-0.559511	-0.635505	-0.371685	-0.585119	-0.469827	-0.674005
114000	0.0775152	0.1643583362878338	0.1705428591034288	0.024447261171601023	0.00699811	0.17090835870554444	-0.164578	-0.0322241	-0.12672	0.3397173633440725	-0.0142849	0.14826905262031936	0.12685958777447937	0.14882426608150742	-0.22738	0.16927725630957874	0.061434518696067475	-0.243971	-0.157326	-0.214085	-0.0919065	-0.0926824	-0.25004	-0.0792076	-0.101047	-0.183486	-0.260275	-0.358614	-0.239863	-0.49225	-0.291632	-0.32409	-0.253688	-0.321932	-0.285337	-0.3812	-0.466402	-0.394323	-0.539451	-0.373486	-0.550805	-0.477617	-0.555893	-0.601716	-0.631782	-0.630634	-0.646239	-0.500562	-0.539921
116000	0.1334061049719327	-0.0353052	-0.0663182	0.286461	-0.104891	-0.207884	-0.00512847	-0.258385	0.1857732043596322	-0.104824	-0.066036	0.3413939271711676	0.143914	0.0316723	0.22293631600164746	0.10656367707497641	-0.00750723	-0.0441009	0.0494109	-0.0553978	-0.110845	-0.247377	-0.124014	-0.172865	-0.24873	-0.198921	-0.276089	-0.174421	-0.509342	-0.483433	-0.305328	-0.171762	-0.595764	-0.341792	-0.265433	-0.366635	-0.407522	-0.336603	-0.293095	-0.42168	-0.30871	-0.468373	-0.412088	-0.496755	-0.440262	-0.556184	-0.510852	-0.440928	-0.541004
118000	0.2925304563857354	0.18827830714764737	-0.0915717	0.0723105	0.17341878531889804	0.0501105	0.0330978	-0.0644163	-0.136567	-0.200973	0.15784548344011454	0.11907728941610363	-0.489306	0.14460980135867274	0.3536754225005034	-0.0302818	0.0932095	-0.163418	0.0426113	-0.106608	-0.218752	-0.220103	0.12328467628685072	-0.0716312	-0.228869	0.024947790481610263	-0.0728753	-0.324045	-0.10429	-0.244607	-0.163315	-0.250496	-0.246157	-0.3379	-0.106419	-0.294663	-0.248513	-0.246081	-0.402013	-0.382525	-0.111355	-0.395311	-0.729226	-0.295971	-0.370496	-0.405042	-0.619396	-0.225441	-0.370446
120000	0.0837084	-0.143562	-0.10341	-0.0544455	-0.00573982	-0.087656	0.0627137	-0.442931	-0.197664	-0.0584473	-0.00535544	0.22096274908745656	0.0408388	0.17860627157597875	-0.149477	-0.170859	0.30966116569918395	0.034272840340384185	-0.0644028	0.016830421919506906	-0.237221	-0.208223	0.0325637	-0.261466	-0.36279	-0.177502	-0.22255	-0.267752	-0.155618	-0.148995	-0.15137	-0.201569	-0.22396	-0.308693	-0.29607	-0.532053	-0.213714	-0.434265	-0.370948	-0.429978	-0.33996	-0.485758	-0.41876	-0.336345	-0.37849	-0.456004	-0.416101	-0.431436	-0.499683
122000	0.0967751	-0.126991	-0.1284	-0.311371	-0.00670042	-0.0934365	0.10898165420392325	-0.292915	-0.123399	-0.226082	-0.281093	-0.100396	0.1508138189864032	0.11327648105276521	0.0501058	0.0872293	-0.251631	-0.162016	0.00321629	-0.0445981	-0.160724	-0.0465799	-0.0935975	-0.294694	-0.0767353	-0.217317	-0.151146	-0.151521	-0.200726	-0.25426	-0.212159	-0.293433	-0.169451	-0.107035	-0.350417	-0.323354	-0.351024	-0.272642	-0.397509	-0.37281	-0.409619	-0.469083	-0.450834	-0.419425	-0.237743	-0.580039	-0.479691	-0.455127	-0.409723
124000	-0.403068	-0.195451	-0.341222	-0.245457	-0.136397	-0.280926	-0.322159	-0.499109	-0.179464	-0.184373	-0.245521	-0.0488365	-0.126564	0.16485355417484723	-0.121147	0.0169393	-0.0409498	-0.127676	-0.0397951	0.0801375	-0.0881227	-0.121723	-0.155263	-0.0765253	0.0727453	-0.219338	-0.150029	-0.186269	-0.152032	-0.372577	-0.278545	-0.258231	-0.305669	-0.269412	-0.424159	-0.361582	-0.30006	-0.479539	-0.438922	-0.312585	-0.342124	-0.501564	-0.361751	-0.456893	-0.442493	-0.527623	-0.656108	-0.506636	-0.345725
126000	-0.119475	-0.328705	-0.313262	-0.552767	-0.312601	-0.467899	-0.500821	-0.536267	-0.267089	-0.224475	-0.30974	0.18029036460818915	-0.403037	-0.0836019	0.11263608588318065	-0.117849	-0.0189042	-0.291829	-0.164607	0.050683	-0.263872	-0.168276	-0.393107	-0.13492	-0.227244	-0.0996618	-0.152137	-0.252917	-0.318877	-0.381145	-0.364243	-0.291949	-0.250538	-0.468183	-0.484781	-0.305864	-0.560356	-0.508198	-0.320582	-0.382379	-0.334492	-0.437671	-0.167499	-0.628657	-0.510734	-0.245844	-0.483301	-0.419828	-0.477194
128000	-0.241567	-0.248976	-0.303194	-0.406259	-0.403108	-0.573998	-0.530234	-0.587702	-0.35177	-0.370716	-0.196762	-0.0721814	-0.205525	-0.0564957	-0.0648105	-0.150196	-0.052701	-0.0741411	-0.14077	-0.0333223	-0.0667671	-0.23875	-0.520763	-0.164183	-0.234215	-0.181038	-0.281401	-0.522397	-0.349811	-0.340442	-0.38567	-0.453697	-0.439556	-0.317559	-0.539429	-0.357292	-0.412254	-0.431669	-0.395244	-0.432059	-0.360975	-0.486572	-0.492283	-0.508633	-0.579431	-0.566463	-0.69858	-0.607569	-0.349715
130000	-0.289767	-0.390542	-0.476232	-0.313639	-0.142656	-0.330326	-0.483503	-0.448609	-0.535885	-0.621615	-0.37744	-0.763177	-0.351879	-0.0315171	-0.511821	-0.203571	-0.0486269	0.016211164118282037	-0.0218064	-0.0221179	-0.0880572	-0.0729411	0.0532097	-0.448069	-0.122775	-0.0526913	-0.279586	-0.0779784	0.0438818	-0.511143	-0.134624	-0.294455	-0.16312	-0.336033	-0.346262	-0.411045	-0.2241	-0.133163	-0.167363	-0.363039	-0.500587	-0.520086	-0.716476	-0.316367	-0.6274	-0.687439	-0.344496	-0.551414	-0.252
132000	-0.336793	-0.308225	-0.232773	-0.572518	-0.328121	-0.437984	-0.422236	-0.377545	-0.272746	-0.280176	-0.571286	-0.00266153	-0.121132	-0.126259	-0.0130458	-0.332469	-0.213641	-0.249421	-0.31338	-0.285022	-0.159163	-0.18659	-0.294692	-0.23289	-0.00749926	-0.365268	-0.184792	-0.278973	-0.352333	-0.172455	-0.154475	-0.312668	-0.282594	-0.225032	-0.206429	-0.2514	-0.347011	-0.316909	-0.272078	-0.423994	-0.50801	-0.403447	-0.245129	-0.495478	-0.306189	-0.437109	-0.433166	-0.314054	-0.374222
134000	-0.130011	-0.166157	-0.350405	-0.305908	-0.261445	-0.142052	-0.35427	-0.381	-0.233677	-0.175964	0.0518686	0.013847841977310257	0.1653537811745852	0.1565809429023995	-0.260946	-0.240897	0.0219299	-0.242001	-0.137531	0.0647525	-0.132268	-0.0271834	-0.146499	0.15433424694268097	0.011640997589760482	0.010342742664528368	-0.23033	-0.0630431	0.010492	0.0707074	-0.105937	-0.0775991	-0.0402731	-0.0581108	-0.0995221	-0.148414	-0.296734	-0.2046	-0.369394	-0.175364	0.00683665	-0.291487	-0.361057	-0.418265	-0.280111	0.040481412131680834	-0.276435	-0.0257878	-0.194457
136000	0.057113291293987394	0.04499	-0.103715	0.12032840023895557	0.2233535849415881	-0.153737	0.0774852	-0.237987	-0.19354	0.141747	-0.0904679	0.0888345	0.2839345441243495	0.4038397014698578	0.0143524	0.18212735829016607	-0.221935	0.036522604793891425	0.13405352824108638	-0.105347	-0.0856513	0.0621462	0.4934408763258121	0.0464203	0.1845339130868315	0.10245858397506905	0.32423798072529275	0.1295303313993297	0.31626166152965046	0.238821	0.13832910352693975	0.11337863121905194	-0.157145	0.5291995074360692	0.29068551915650426	0.18519615548170607	0.24369783196509512	0.43174489961221935	0.12065273052031907	0.23905363721875897	0.3424875640522876	0.024732253307474722	-0.12747	0.0670816	-0.129926	0.3745943904836237	0.13345334319943533	0.5428725951972755	0.5199875662902965
138000	-0.00373506	-0.238286	0.00666911	0.0547877	-0.0207388	-0.15341	-0.211242	-0.24175	-0.260863	0.040501	-0.0491583	0.20792354278525108	0.16293428994026546	0.11584809558274495	0.328601	0.1421094972394385	-0.0873526	-0.0751338	-0.0482131	0.039366	-0.0244272	0.054537835807247005	0.0442669	0.22645062182134504	0.36513047614623206	0.29667016483009806	0.33345960258354845	0.2648310729959897	0.030586912036915177	0.18265607410531426	0.23697131676816022	0.2559026841368219	0.22359785758998807	0.2808816467245517	0.17218096844735073	0.19251099685513087	0.0580892	0.013131667881686246	0.31105054384927694	-0.0475989	0.0234545	0.0833593	0.1985589490806915	-0.0320238	-0.0223991	-0.0179966	0.0680428	0.20753854521593315	0.35293331511597914
140000	0.1414458798475662	0.1541590234977111	-0.117928	0.031621957413147515	0.20396443933843073	0.34065309729012677	0.1819775349153408	0.015223103943814896	-0.210379	-0.11237	-0.15453	0.00061961	-0.0355361	0.3050082801276406	0.0849447	0.0958568	0.20580101562526895	0.188101	-0.127601	0.15683704368122794	-0.0716363	-0.0824283	0.20455991432580573	-0.00701842	0.3733342828075431	0.40959494967703497	0.25179289013297707	0.3822108746400032	0.3028737262655422	0.26843265088156903	0.22520856070402645	0.26517981527458095	0.4549807549393557	0.475369	0.4373912440309218	0.34229835963204075	0.3123131499386386	0.36243403888230646	0.29522511075079905	0.17624678401498797	-0.0566245	0.0783488	-0.352193	-0.0286947	0.1579288288951267	0.0783907	0.1782348151371266	0.2734717530218089	0.35565576663029846
142000	0	0	0	0	0	0	0	0	0	0	0	0	0	0	0	0	0	0	0	0	0	0	0	0	0	0	0	0	0	0	0	0	0	0	0	0	0	0	0	0	0	0	0	0	0	0	0	0	0
144000	0	0	0	0	0	0	0	0	0	0	0	0	0	0	0	0	0	0	0	0	0	0	0	0	0	0	0	0	0	0	0	0	0	0	0	0	0	0	0	0	0	0	0	0	0	0	0	0	0
146000	0.060457695587611104	-0.179732	-0.103175	0.0677011	-0.0301543	0.10011678041932437	-0.0254174	-0.0565597	-0.109695	-0.322661	-0.105673	-0.0751825	0.0654252	-0.117347	0.30071572011869746	-0.310721	-0.169769	-0.0677392	0.20376395702641015	-0.120904	-0.228251	-0.00421136	0.509677	0.3526305848714712	-0.132063	0.0119584	0.14336672660242042	0.0886876	0.0945596	-0.0478016	0.32370246198274616	0.00127651	0.1756506032249594	0.4913967084044353	0.1961806065970232	0.0331743	0.40701496177698177	0.3356929961658711	0.0908936	0.050336274224049835	-0.0812326	-0.29842	-0.455098	-0.188975	0.0693502	-0.0586424	0.039579373617566665	0.022398633513383642	-0.0912633
148000	-0.572376	-0.520007	-0.321065	-0.326674	-0.238744	-0.29625	-0.221718	-0.326842	-0.30971	-0.341467	-0.390428	-0.538807	-0.418027	0.065484	-0.164914	0.1097966441839771	0.053275	-0.183557	-0.102199	-0.206972	0.19557007574081936	0.31240507448412896	0.2164224176247447	0.759275	-0.22695	0.0621701	-0.196996	-0.37024	-0.330399	-0.0021454	-0.0670701	0.14035474721453636	-0.00348374	0.21343987631564137	0.021026476178963426	0.20282738666370861	0.010240200395934288	-0.111488	-0.0960173	-0.021829	-0.139325	0.0400992	0.15160696070886034	-0.387292	-0.197822	-0.0713385	-0.10551	-0.0784069	-0.0253911
150000	-0.36708	-0.302275	-0.231703	-0.430155	-0.110945	0.00444192	-0.25876	-0.406132	-0.333683	-0.162531	-0.19718	-0.398204	-0.122759	-0.00331259	0.037051779730888544	-0.295758	0.012738955629067484	-0.131405	-0.0444722	0.0404733	0.1965611679681421	-0.0440416	0.47828180212581384	0.28989344286098334	-0.345852	-0.0254609	0.0417852	-0.0530846	0.10009929916923338	0.15893167801077843	-0.0421277	-0.0277151	0.39129572232920307	0.3554116775844582	0.2607538960825146	0.1455893563612616	0.1818811666077194	0.18016065483664478	-0.0417852	0.0576718	-0.00291441	0.0549904	-0.12985	-0.0129545	-0.0948243	-0.0677059	-0.00874452	-0.076782	0.00776281
152000	-0.0126724	-0.479564	-0.359363	-0.208507	-0.110859	-0.0633592	-0.0595466	-0.324437	-0.397188	-0.11615	-0.21659	-0.414805	-0.555759	-0.0197804	-0.168387	0.00734856	0.11139844279281114	-0.0118366	-0.0304669	0.2917268282977697	0.00344089	0.2753671882781691	0.4979473769831559	0.5389671091591779	-0.0955316	-0.289745	-0.00991723	-0.008143	-0.0827788	0.0672968	0.33297278395873325	0.0253842	0.4195092159598352	0.23550411777527214	0.47422862278695854	0.3807438391447269	0.33566764507090474	0.3657726308480365	0.3626309352897349	0.24713060184963662	0.0288995	0.2065149506040818	0.1123570267859712	-0.144477	-0.046915	0.047280115904987194	-0.0125647	0.3499734664037632	0.18399068500017773
154000	0	0	0	0	0	0	0	0	0	0	0	0	0	0	0	0	0	0	0	0	0	0	0	0	0	0	0	0	0	0	0	0	0	0	0	0	0	0	0	0	0	0	0	0	0	0	0	0	0
[truncated: 29 more columns]

## Sheet: sgORF50
bins	0	2000	4000	6000	8000	10000	12000	14000	16000	18000	20000	22000	24000	26000	28000	30000	32000	34000	36000	38000	40000	42000	44000	46000	48000	50000	52000	54000	56000	58000	60000	62000	64000	66000	68000	70000	72000	74000	76000	78000	80000	82000	84000	86000	88000	90000	92000	94000	96000
0	0	1.3534857804632436	1.1081458047274748	0.7205106960758092	0.6032901606293967	0.14299427701086107	-0.341995	-0.455141	-0.381955	-0.267745	-0.413352	-0.185186	-0.332838	-0.21994	0.0315738	-0.201337	0.00290625	-0.568382	-0.357113	-0.322535	-0.453184	-0.148424	-0.183978	-0.138317	-0.0817216	0.16507833092545543	-0.00491719	-0.0269694	-0.143988	0.1427670671247409	0.013773753458275327	0.089062	0.1677671160440979	0.2720416646247155	0.3733750127566634	0.5604972139038324	0.11051010573439479	0.3257080827223417	0.41449877585420236	0.40097851742136753	0.2382852598423581	0.3775700292064506	0.339337	0.29587699821368224	0.21202203036638098	0.5369541884153731	0.1838168096482943	0.5580345618365418	0.403332
2000	1.3534639344683341	0	0.9740310965077981	0.80938	0.6822445287338702	0.17995975985071314	-0.453454	-0.399932	-0.237375	-0.424172	-0.391022	-0.242259	-0.27207	-0.11841	0.1172758815185634	0.012364335158547773	-0.242293	-0.190744	-0.23252	-0.195991	-0.201718	-0.115688	-0.291732	0.0425504	0.0900628	0.016310734919003977	-0.000718662	-0.132102	-0.00254463	0.1205585374235699	0.0550172	-0.0410424	0.041485382495946674	0.10125137879578137	0.23198784973600853	0.12635125617755133	0.27320143608261244	0.0393028	0.24070550195773957	0.22328113399658428	0.2784682510018665	0.36361553972237654	0.27735905213086004	0.2642564617388773	0.3036374797130179	0.46336245508406143	0.40796706494939466	0.4487018349655641	0.43265657683882597
4000	1.1081031051224175	0.9740102428976505	0	0.9318624678968304	0.9181082341234913	0.17204587456296402	-0.351206	-0.366538	-0.414634	-0.432028	-0.50336	-0.157729	-0.33008	-0.134377	0.0311375	-0.0773149	-0.167724	-0.334221	-0.270276	-0.114514	-0.190412	-0.0604088	-0.116861	-0.106948	0.0843615	-0.00613075	0.027510079144277222	-0.0100981	0.010850626553577864	-0.00539859	0.0525115	-8.27024e-05	0.14856565581404035	0.14070259134664226	0.2710080023934724	0.074674	0.15218556476978848	0.20269246355042403	0.11155799730738654	0.19022500249611202	0.3744029421295079	0.24424584948852246	0.0876184	0.36344910392237834	0.33733665657203393	0.18285621652997838	0.4037869430304951	0.48183852637382235	0.5332592984484911
6000	0.7204575746562372	0.8093483681483378	0.9318520460823161	0	1.0551082644067524	0.42531094806861364	-0.431944	-0.481536	-0.395	-0.301447	-0.437569	-0.202423	-0.366407	-0.160847	0.12534482112923756	-0.0690733	-0.197642	-0.43039	-0.235446	-0.026622	-0.372857	-0.258763	-0.174027	-0.131562	-0.0315629	0.13922137243581914	-0.0145336	-0.0871227	-0.0886078	0.14233393462832658	-0.0117624	0.017095487167947024	-0.0193654	0.18821044192813366	0.17264320826323087	-0.0207146	0.13587014356159555	0.028574727520377062	0.3747711538841604	0.20421078643193596	0.21469588635076706	0.10429303003710975	0.3849497216526851	-0.00566889	-0.0371356	0.30143600620499084	0.5436975086375812	0.620115	0.7119464040067104
8000	0.6032297404869456	0.6822059545863289	0.9180905135860967	1.055100965683873	0	0.3059797218979364	-0.405089	-0.375894	-0.369536	-0.378904	-0.460638	-0.0610948	-0.362474	-0.127089	0.15233114243888404	-0.0297748	0.035690955038943165	-0.332389	-0.341802	-0.0513376	-0.111432	-0.130114	-0.268084	0.015279510298217218	0.0932434	0.26823451658996594	0.0549893	0.0483601	-0.104115	0.19028293461266074	0.10761375814376245	0.028547953658596328	-0.0554946	0.0748475	0.22767983435772476	0.1818257326803101	-0.00551907	0.0967393	0.0669612	0.1538269646525671	0.38173627136941557	0.33197114704314495	0.49408175403273497	0.11910498167034737	0.1524681916541357	0.4458242285937177	0.5305104194012691	0.728997	0.6027503299962538
10000	0.14291014805051722	0.1798974768852792	0.17200444520767655	0.42527994052784146	0.3059560130800434	0	0.38858848094483067	0.291027	0.13523982530028655	0.0251146	-0.162153	0.15555356943974893	0.0650222	0.2984039928994266	1.0181123556663632	0.3604525035709098	0.29339609817526485	-0.0268332	-0.065749	0.0768601	0.1376716655592493	-0.0719239	0.11388999494310037	0.25229780716261535	0.3627088620711695	0.49753313557955353	0.15133908838011773	0.057567456074740245	0.0819253	0.3206586289153136	0.27497295872478816	0.19519238931268096	0.16062779154421136	0.25475480088142133	0.3361062499642819	0.24129780962745354	0.17621839981008347	0.2866969921033532	0.18045180433366925	0.1246968299703791	0.32254838738176084	0.30927048848072647	0.37202704821365773	0.19766872547263334	0.1528641147234155	0.36574824800682526	0.44278726922133305	0.5922434388523395	0.5546620229179478
12000	-0.342094	-0.453531	-0.351261	-0.43199	-0.405127	0.3885741114721149	0	0.8131164685504619	0.5290083969926996	0.30926237026206205	0.0602568	0.34993809736469733	0.014215640485987148	0.2340368465326469	0.8388590054801188	0.3674232938750198	0.0870208	-0.230881	-0.128464	0.0684971	0.0727372	0.1544132070871713	-0.018551	0.1613450923219607	0.3816308770144596	0.353381	0.18235303436005262	0.0919133	0.21663228236390722	0.20134927011411818	0.0190927	-0.0586276	-0.0688771	0.0559753	0.0432025	0.16597111055537705	0.00269644	-0.0344189	-0.0238199	0.11464000010050554	0.13745652601761132	0.21556074219151858	0.3346717515795236	0.3456955415416223	0.2645472314208965	0.43009396899138563	0.35084050170378756	0.5071221580669144	0.4372109083100349
14000	-0.455242	-0.400011	-0.366596	-0.481584	-0.375934	0.2910100853619543	0.8131141885001386	0	0.7319284100133344	0.4961461804315996	0.19961230795200163	0.44081718056583813	-0.0404983	0.10410960024327379	0.3517654140033148	0.1248054839408061	-0.0158714	-0.339709	-0.207891	-0.0180159	-0.118605	-0.0227001	-0.100139	0.00933015	0.16691091610510095	0.15563707702615417	-0.0605575	-0.0529566	-0.0837852	0.14265194289800723	-0.09688	-0.101478	-0.107175	-0.0148971	0.0411808	-0.0461538	-0.311666	0.0738235	-0.0411242	0.024124578044442863	0.14797842670124353	0.000659034	0.0868779	-0.127259	0.0999219	0.26618536806932297	0.23750882560820946	0.2095496977371299	0.22291388740913645
16000	-0.382056	-0.237455	-0.414692	-0.395048	-0.369577	0.135222	0.5290054389834812	0.7319277320544395	0	0.5952762367807996	0.4518305538373281	0.6615031345270519	0.0377313	0.0549661	0.3579436509635935	-0.0238288	0.036885986900727925	-0.364376	-0.339857	-0.267802	-0.0778985	-0.0766262	-0.0689037	0.0380031	0.21436398619959737	-0.000724226	-0.075964	-0.0590178	-0.0615269	-0.0516558	-0.145385	-0.175626	-0.179436	-0.0804878	-0.0608769	-0.115231	-0.233708	-0.279432	-0.00124015	0.0637324	0.13187733441807842	0.21011411436876443	0.37579009723216783	-0.0162348	0.0574815	0.2962424875454591	0.20118838712128292	0.13560518516905562	0.19181319508365546
18000	-0.267847	-0.424252	-0.432087	-0.301496	-0.378945	0.0250972	0.309259	0.49614538334554165	0.5952761176536365	0	0.7730891946511672	0.9240882491480317	0.19148300110526836	0.0970166	0.20886958685980772	-0.142138	-0.275472	-0.255686	-0.338006	-0.308785	-0.157835	-0.161144	-0.141601	-0.140142	-0.206048	0.00306397	-0.159415	-0.0993575	-0.183048	-0.136375	-0.245321	-0.200153	-0.184614	-0.222028	-0.137934	-0.175125	-0.354054	-0.129237	-0.170673	-0.215059	-0.106686	-0.0813814	0.0915617	0.00341778	0.052282233142845635	0.13433901843505058	0.23279391082182987	0.14006526072426123	0.2887755421527688
20000	-0.413457	-0.391105	-0.503421	-0.43762	-0.460682	-0.162173	0.060251	0.1996088039766766	0.4518277278208973	0.7730864877618999	0	1.0238230765960177	0.039455	-0.066737	-0.0718226	-0.338088	-0.477422	-0.60821	-0.48176	-0.512161	-0.386445	-0.323282	-0.349719	-0.348807	-0.336556	-0.149289	-0.253288	-0.388448	-0.298965	-0.241252	-0.337196	-0.484333	-0.202339	-0.288434	-0.389678	-0.139939	-0.400221	-0.497366	-0.366859	-0.119818	-0.0386615	-0.131862	-0.00727304	-0.148678	0.12415783016963973	-0.0714292	-0.0448789	-0.0220686	0.000666558
22000	-0.185288	-0.242338	-0.157787	-0.202471	-0.0611356	0.15553647074979982	0.3499353681474628	0.44081673139892824	0.6615033633190371	0.9240885970671796	1.0238261314044326	0	0.33631356999992407	0.23175499527010487	0.22809791264735288	-0.398292	-0.383394	-0.330815	-0.245576	-0.427817	-0.124319	-0.125488	-0.0363014	-0.180029	-0.102438	-0.0448773	-0.263325	-0.108806	-0.0884283	-0.222538	-0.208948	-0.107398	-0.146726	0.012519014772715917	0.0426264	-0.452029	-0.250096	-0.361097	-0.381949	-0.146798	-0.208312	0.0995909	-0.485218	-0.0951717	-0.0356667	-0.0593304	0.23109934691654885	0.1518599332894833	-0.0340784
24000	-0.332945	-0.272155	-0.330144	-0.366461	-0.36252	0.0649994	0.014207199206044836	-0.0405045	0.037725777484051655	0.19147763696170692	0.039452335089767955	0.33630785793721435	0	0.6460551141041704	0.36833648479793774	-0.135361	-0.0869794	-0.337157	-0.265578	-0.388626	0.0922718	0.23830660151825223	0.13913193941355978	0.021627957976481853	-0.0316722	-0.0853785	-0.0268266	-0.243724	-0.24223	-0.151282	-0.253106	-0.241063	-0.154441	-0.199953	-0.0235748	-0.369338	-0.350794	-0.360911	-0.241538	-0.0398114	-0.117894	-0.129945	-0.323414	-0.0745406	-0.0308518	0.10208419325422555	0.11542462088227409	-0.00625392	0.0535244
26000	-0.220051	-0.118499	-0.134446	-0.160905	-0.12714	0.2983771506186448	0.23402437372458093	0.10409940748553098	0.0549566	0.0970072	-0.0667437	0.23174525167927273	0.6460510825760473	0	0.3184373720256126	0.2053379014875254	0.2078640612117774	-0.00350461	0.021474310523756375	0.0285442	-0.0790082	-0.230031	-0.0981905	-0.0113055	-0.112421	-0.0220789	-0.15952	-0.196459	-0.166961	-0.194197	-0.20647	-0.203853	-0.241367	-0.0589706	-0.188197	-0.124475	-0.325509	-0.366107	-0.417359	-0.131696	-0.0325082	0.0559815	0.0538789	-0.199578	0.036745345690449904	0.063174	0.1837779578151479	0.21229879556452305	0.2846354685553541
28000	0.0314548	0.117179	0.0310612	0.12527894290197558	0.15227256293450125	1.0180774849798724	0.8388385042663432	0.3517471928398626	0.3579261077590371	0.20885216278241459	-0.0718373	0.22808014065081245	0.3683244248641055	0.318429	0	0.43843268647740496	0.46211790002067393	0.21519152709925451	0.1781121954218788	0.0942515	0.0396884	-0.0919239	-0.190109	-0.161349	-0.182164	-0.0604964	-0.250941	-0.224137	-0.252278	-0.22576	-0.245336	-0.272825	-0.318019	-0.211645	-0.294696	-0.218615	-0.308683	-0.352358	-0.451484	-0.406439	-0.216715	-0.200841	-0.121955	-0.131651	0.031690335580702264	-0.145548	0.1328310540911199	0.14473670327671567	0.00562704
30000	-0.20147	0.012252975712021379	-0.0774054	-0.0691534	-0.0298476	0.36040342708981765	0.3673885868666429	0.12477305698275214	-0.0238606	-0.14217	-0.338117	-0.398324	-0.135387	0.20531566728721437	0.4384184806828024	0	1.0093960732801068	0.7573567084572437	0.5979690023301475	0.1849467000441004	0.12453666508110452	-0.0411555	0.022197793617995325	-0.160673	0.00823072	-0.157002	-0.304376	-0.274112	-0.0949085	-0.249469	-0.222218	-0.410636	-0.26368	-0.256304	-0.40048	-0.270233	-0.240066	-0.308875	-0.345721	-0.359318	-0.124195	-0.204332	-0.11612	-0.0460998	0.12626488892225987	0.039586646534428394	0.35885105497411823	-0.007827	0.17303164730687437
32000	0.00276947	-0.242408	-0.167818	-0.197725	0.0356146	0.2933434486383504	0.0869825	-0.0159074	0.0368507	-0.275507	-0.477455	-0.38343	-0.0870092	0.20783825395564412	0.46210012117024934	1.0093925002242843	0	0.7441650706942942	0.6190407404071564	0.22137997952693458	0.12061653688275087	-0.0436197	-0.0661219	-0.153592	-0.35339	-0.137508	-0.376006	-0.286236	-0.0579761	-0.159828	-0.344118	-0.407063	-0.320314	-0.226776	-0.474468	-0.473067	-0.257263	-0.391235	-0.0389714	-0.222434	-0.158127	-0.0855699	-0.000643498	-0.00565018	-0.0531206	0.14309352869630326	0.23156030212669584	0.0517664	0.2239321827748438
34000	-0.568533	-0.190873	-0.334329	-0.430488	-0.332479	-0.0268998	-0.230933	-0.339759	-0.364426	-0.255735	-0.608257	-0.330865	-0.337201	-0.00354437	0.21515980017567832	0.7573391873282699	0.7441511226211425	0	0.6442532837709267	0.4544666611262805	0.23126338514035022	-0.0403849	-0.0632627	-0.00682105	-0.156158	-0.161878	-0.386314	-0.41646	-0.387647	-0.399638	-0.559618	-0.661313	-0.571773	-0.628248	-0.504643	-0.596836	-0.622927	-0.673406	-0.537363	-0.357527	-0.0777952	-0.303848	0.10861395058108489	-0.22248	-0.0441319	-0.103373	-0.0852625	-0.0525634	-0.0184779
36000	-0.357266	-0.23265	-0.270386	-0.235545	-0.341893	-0.0658172	-0.128517	-0.207943	-0.339908	-0.338057	-0.481808	-0.245627	-0.265623	0.021432946928755497	0.17807886023258698	0.5979498729354573	0.6190251840682887	0.6442516755052108	0	0.651316	0.50431	0.1958522183545662	0.0331777	0.0400763	0.00234447	-0.0567679	-0.231474	-0.355913	-0.379982	-0.24907	-0.489661	-0.64395	-0.430484	-0.392828	-0.413163	-0.645256	-0.604942	-0.62548	-0.419286	-0.369336	-0.135952	-0.165506	0.1231470452823769	-0.167885	-0.221446	0.0753902	-0.0700857	-0.0503223	-0.0651734
38000	-0.322694	-0.196128	-0.114629	-0.0267274	-0.0514357	0.0767857	0.068437	-0.0180737	-0.267859	-0.308842	-0.512215	-0.427874	-0.388677	0.0284966	0.0942119	0.18492136659457645	0.22135821913323314	0.45445884880573095	0.6513099444878473	0	0.7243621426079976	0.43460916824028467	0.36654358371678797	0.11725445686415542	0.00889035	-0.147153	-0.270941	-0.34515	-0.27648	-0.309558	-0.428497	-0.470958	-0.451261	-0.263401	-0.460294	-0.421448	-0.500965	-0.288283	-0.266207	-0.160697	-0.0635221	-0.155881	-0.0789094	-0.117074	0.0896754	-0.00421825	-0.0965931	0.0460509	-0.00308046
40000	-0.453344	-0.201855	-0.190529	-0.372963	-0.111531	0.13759634842038945	0.0726763	-0.118663	-0.0779565	-0.157893	-0.3865	-0.124377	0.0922193	-0.0790566	0.0396479	0.1245104244233372	0.12059386928080536	0.2312546656115559	0.5043027038633925	0.7243612353997545	0	0.5382892522130281	0.484755	0.3104510904961895	0.18650429374926522	0.0198825	-0.206279	-0.376021	-0.340131	-0.375928	-0.482853	-0.612471	-0.50685	-0.366013	-0.420422	-0.455803	-0.483348	-0.533756	-0.376212	-0.320582	-0.176491	-0.105295	-0.0208967	-0.140705	-0.0989021	0.0837563	-0.025463	0.0986615	0.12213685895253402
42000	-0.148587	-0.115828	-0.0605286	-0.258872	-0.130216	-0.0720022	0.15434925938610683	-0.0227618	-0.0766872	-0.161205	-0.32334	-0.125549	0.23825109509713027	-0.230082	-0.0919673	-0.0411848	-0.0436454	-0.0403966	0.1958421070565685	0.43460526099712105	0.538286	0	0.7750320216811296	0.5175295669788177	0.21598924967127758	0.025267980942699917	-0.319808	-0.381135	-0.327677	-0.299899	-0.458071	-0.561885	-0.547394	-0.276609	-0.474572	-0.360998	-0.472275	-0.471764	-0.38212	-0.343362	-0.119497	0.016854196829688813	-0.133508	-0.266008	-0.0708451	-0.00950808	0.0451108	0.023079872996970487	0.0922675
44000	-0.184142	-0.291873	-0.116981	-0.174137	-0.268187	0.11381093063343871	-0.0186157	-0.100202	-0.0689655	-0.141663	-0.349778	-0.0363633	0.13907568585655633	-0.0982428	-0.190153	0.022167805789426103	-0.0661483	-0.0632752	0.0331669	0.36653892933774246	0.4847513618348712	0.775031	0	0.6847218219516047	0.4261793460021229	0.13913357070711926	-0.333442	-0.467353	-0.359594	-0.263023	-0.578798	-0.631403	-0.544701	-0.497463	-0.478964	-0.576723	-0.758336	-0.59032	-0.41148	-0.239172	-0.339487	-0.249037	0.18279941723138965	-0.0822159	-0.216925	0.11161243971261273	-0.152758	-0.00334293	0.15641992096802584
46000	-0.138481	0.0424076	-0.10707	-0.131674	0.015175270660309508	0.2522172763425996	0.16127893097466003	0.00926627	0.0379399	-0.140205	-0.348868	-0.180092	0.021570237909124296	-0.0113592	-0.161395	-0.160705	-0.15362	-0.00683499	0.040064	0.11724833597475572	0.3104458768150343	0.5175273533325824	0.6847203554412505	0	0.6186281574151017	0.36010948114930846	-0.216779	-0.353263	-0.332442	-0.414328	-0.487449	-0.616383	-0.449895	-0.471311	-0.516769	-0.454702	-0.418264	-0.330813	-0.357526	-0.27125	-0.0342516	-0.208552	-0.141831	-0.18383	0.0077555	-0.00727753	0.0690521	0.10754868009027976	0.00524452
48000	-0.0818827	0.0899236	0.0842431	-0.0316709	0.0931428	0.3626319205104895	0.3815683049264958	0.1668506240674605	0.21430437212085168	-0.206108	-0.336612	-0.102498	-0.0317263	-0.112471	-0.182206	0.00820285	-0.353414	-0.156169	0.00233574	0.00888782	0.18650266932744622	0.2159906252843781	0.4261814687511055	0.6186317466744378	0	0.5058706097180624	-0.0472941	-0.133092	-0.0487163	-0.0951297	-0.372243	-0.473112	-0.352627	-0.320398	-0.27269	-0.324861	-0.180993	-0.444584	-0.312032	-0.17739	-0.0293105	-0.0223869	-0.1824	-0.0618722	0.26248126491904183	0.076819	0.009782	0.27936901883233806	0.26193510175343193
50000	0.16491875620987587	0.016173006198334793	-0.00624763	0.13911491913981253	0.26813536201683796	0.4974576898243181	0.3533195403373541	0.15557828079395733	-0.000782344	0.00300597	-0.149344	-0.0449356	-0.0854311	-0.0221275	-0.060537	-0.157029	-0.137531	-0.161887	-0.0567751	-0.147154	0.019882413369608536	0.025270852361245027	0.1391371892615458	0.3601145662140889	0.5058721055235061	0	-0.0603011	0.036903555921811944	0.00244698	-0.0252598	-0.174657	-0.326929	-0.272524	-0.23115	-0.101207	-0.365614	-0.18363	-0.193598	-0.181344	-0.294125	-0.135403	0.0708999	-0.0539772	0.027034961085107334	0.13119489588912905	0.0350104	0.23360067173576843	0.17748391346063289	0.37288168171823827
52000	-0.00508121	-0.000860834	0.027388760617367152	-0.0146445	0.0548857	0.15125919920849334	0.18228751466114373	-0.0606208	-0.0760265	-0.159478	-0.253347	-0.263388	-0.0268837	-0.159573	-0.250986	-0.304407	-0.376034	-0.386327	-0.231485	-0.270946	-0.206284	-0.31981	-0.333443	-0.216778	-0.0472971	-0.0603055	0	0.7144181929105281	0.6582574264398328	0.41122301345137896	0.0293354	-0.196574	-0.188285	-0.201214	-0.180191	-0.20233	-0.259144	-0.21625	-0.236398	-0.0939656	-0.0581469	-0.0735758	-0.0635001	-0.0510556	0.0171202	0.10928889105623875	0.18190679532394302	0.1893961542358542	0.4425295766976216
54000	-0.0271384	-0.132249	-0.0102243	-0.0872385	0.048251559497882984	0.057482652641193545	0.0918429	-0.0530248	-0.0590853	-0.0994249	-0.388512	-0.108874	-0.243786	-0.196517	-0.224187	-0.274148	-0.286269	-0.416478	-0.35593	-0.345161	-0.376031	-0.381141	-0.467358	-0.353267	-0.1331	0.0368942	0.7144132786486056	0	0.7070752339816022	0.5887230868950957	0.029581928980328326	-0.290702	-0.329172	-0.275318	-0.312839	-0.388486	-0.455704	-0.337809	-0.348721	-0.202402	-0.000881611	-0.13863	-0.112171	-0.251056	-0.0828636	0.041296697842481946	0.10013193873526921	0.10768788690751664	0.0898703
56000	-0.144157	-0.00269171	0.010724399663891075	-0.0887236	-0.104224	0.0818405	0.2165618543022217	-0.0838534	-0.0615944	-0.183115	-0.29903	-0.088496	-0.242292	-0.167019	-0.252328	-0.0949442	-0.0580083	-0.387665	-0.379999	-0.27649	-0.340141	-0.327684	-0.3596	-0.332446	-0.0487242	0.00243763	0.658253	0.7070752398807488	0	0.6955441916573025	0.029803555594256875	-0.254785	-0.375567	-0.325989	-0.354617	-0.476605	-0.577974	-0.47634	-0.429002	-0.196167	-0.0610533	-0.0491008	0.14199730710116368	-0.0431177	-0.0525125	-0.0934316	-0.0115609	0.0860636	-0.0316546
58000	0.1425987499932658	0.12041206628700428	-0.00552421	0.14221873891642292	0.1901750376236368	0.32057444074418284	0.201279	0.14258440424991448	-0.0517227	-0.136442	-0.241316	-0.222605	-0.151343	-0.194254	-0.225809	-0.249504	-0.15986	-0.399656	-0.249086	-0.309568	-0.375936	-0.299905	-0.263029	-0.414331	-0.0951369	-0.0252685	0.41121871445187086	0.5887237021575107	0.6955448010205717	0	0.13780072171395955	-0.136153	-0.182816	-0.164679	-0.279736	-0.360834	-0.296777	-0.333345	-0.283317	-0.158297	-0.265606	-0.146538	-0.0326627	-0.121013	-0.162003	-0.00767175	0.0923006	0.1261065346999307	-0.0316125
60000	0.013608545749617501	0.054873856033779894	0.052389	-0.0118745	0.10750897057755657	0.27489187997647496	0.019026000341618225	-0.0969444	-0.145449	-0.245385	-0.337257	-0.209012	-0.253164	-0.206524	-0.245382	-0.22225	-0.344146	-0.559633	-0.489673	-0.428504	-0.482859	-0.458074	-0.5788	-0.48745	-0.372248	-0.174663	0.0293342	0.0295857	0.0298073	0.13780383113677647	0	0.5576754917550111	0.38266826937340975	0.30765064155244465	0.0845154	-0.142346	-0.204936	-0.132305	-0.166242	-0.116911	-0.0402826	-0.0364347	0.20334703546290603	0.010832595124361254	0.00059203	0.22406456029044364	0.276701	0.2993804560477859	0.3913493584043052
62000	0.08889	-0.0411925	-0.00021199	0.0169766	0.028436386699496653	0.195105	-0.0587011	-0.101549	-0.175696	-0.200223	-0.4844	-0.107469	-0.241128	-0.203914	-0.272878	-0.410675	-0.407098	-0.661334	-0.643969	-0.470972	-0.612484	-0.561894	-0.631412	-0.61639	-0.473123	-0.326941	-0.196582	-0.290706	-0.254788	-0.136157	0.5576687123621176	0	0.7123046370465707	0.6552721813676542	0.2520557424531891	-0.0475331	-0.180456	-0.321072	-0.217467	-0.125776	-0.0951339	-0.116508	0.0408327	-0.229194	-0.0885653	0.0756674	0.0929109	0.2913225501019708	0.2876188211219515
64000	0.16758958274810265	0.0413297	0.14843082212310224	-0.0194898	-0.0556117	0.1605343872085599	-0.0689561	-0.107251	-0.179513	-0.18469	-0.202412	-0.146802	-0.154512	-0.241434	-0.318078	-0.263725	-0.320355	-0.571799	-0.430509	-0.45128	-0.506868	-0.547409	-0.544715	-0.449908	-0.352643	-0.272542	-0.188298	-0.32918	-0.375576	-0.182825	0.3826559437860722	0.7122990908521264	0	0.7261711617289154	0.2633489133936226	-0.034607	-0.189957	-0.341336	-0.236378	-0.194906	-0.16762	-0.180297	-0.0239092	-0.165633	-0.27325	-0.032037	-0.100267	-0.0298894	0.0333419
66000	0.27186472664629135	0.10109628681226684	0.14056835297327497	0.18808662536928128	0.074731	0.2546619918633405	0.055896903728991025	-0.0149733	-0.0805633	-0.222103	-0.288507	0.012443304444584823	-0.200023	-0.0590365	-0.211703	-0.256348	-0.226816	-0.628274	-0.392853	-0.263419	-0.366031	-0.276624	-0.497477	-0.471324	-0.320414	-0.231168	-0.201227	-0.275326	-0.325997	-0.164688	0.3076389112826781	0.6552672304907808	0.7261717570464866	0	0.4815321069927252	0.14664721088444213	-0.00783721	-0.26034	-0.121805	-0.176303	-0.194634	-0.161554	-0.133076	-0.19853	-0.184704	-0.0429142	-0.000163539	-0.0219534	-0.0121733
68000	0.37319281382948605	0.2318274968037407	0.27086850307135274	0.17251413075562477	0.2275580555729989	0.33600817999744814	0.0431188	0.041099391202263205	-0.0609576	-0.138015	-0.389756	0.0425455	-0.0236501	-0.188268	-0.294759	-0.400529	-0.474514	-0.504674	-0.413193	-0.460318	-0.420445	-0.474592	-0.478983	-0.516787	-0.272711	-0.10123	-0.180209	-0.312852	-0.35463	-0.27975	0.0844984	0.2520455306275621	0.26334424776244075	0.4815268460439716	0	0.7658785738491601	0.5777435055405102	-0.0356541	0.00879113	-0.0798594	-0.142186	-0.203733	-0.20157	-0.358261	-0.400644	-0.277175	-0.138853	-0.142159	0.028956797592190255
70000	0.5603079147976782	0.12618380306630722	0.0745274	-0.0208508	0.1816968537166069	0.2411926394816428	0.16588030988228164	-0.0462424	-0.115319	-0.175213	-0.140024	-0.452117	-0.369421	-0.124554	-0.218685	-0.270289	-0.473119	-0.596875	-0.645293	-0.421479	-0.455833	-0.361025	-0.576749	-0.454727	-0.324889	-0.365644	-0.202356	-0.388506	-0.476626	-0.360855	-0.14237	-0.0475504	-0.0346188	0.14663484975671132	0.7658714736701828	0	0.9400510884673553	0.10184828578684475	0.082199	-0.0788558	-0.180432	-0.390166	-0.366813	-0.565363	-0.550594	-0.425975	-0.324016	-0.244265	-0.219377
72000	0.11031513991258667	0.27302831625571444	0.15203329855303746	0.13572829915935958	-0.00565362	0.1761075629486191	0.00259997	-0.31176	-0.233801	-0.354147	-0.400312	-0.25019	-0.350882	-0.325593	-0.308758	-0.240128	-0.257321	-0.622972	-0.604985	-0.501002	-0.483383	-0.472308	-0.758367	-0.418294	-0.181027	-0.183665	-0.259175	-0.45573	-0.578001	-0.296804	-0.204966	-0.180479	-0.189975	-0.00785524	0.5777307386458794	0.9400454217517016	0	0.45699965102383155	0.44496741663204903	0.0375249	-0.145529	-0.279019	-0.263525	-0.513672	-0.491025	-0.317694	-0.303422	-0.168515	-0.224834
74000	0.3255099022247065	0.0391265	0.20253698265784517	0.028429668442312313	0.0966015	0.286583	-0.0345186	0.0737261	-0.279529	-0.129333	-0.49746	-0.361194	-0.361002	-0.366195	-0.352437	-0.30894	-0.391297	-0.673453	-0.625526	-0.288323	-0.533795	-0.4718	-0.590355	-0.330846	-0.444621	-0.193637	-0.216284	-0.337838	-0.476369	-0.333375	-0.132338	-0.321098	-0.341356	-0.260362	-0.0356701	0.10183940439536344	0.45699643634800396	0	0.9567554596755485	0.5607321109761398	0.19276119988690368	-0.0876694	0.027145408096683945	-0.191063	-0.412624	-0.0918234	-0.1315	-0.108648	-0.123974
76000	0.41430186414525305	0.24053043624369963	0.11140378520349442	0.37462736359478255	0.0668247	0.1803390215850637	-0.0239184	-0.0412203	-0.00133561	-0.170769	-0.366951	-0.382044	-0.241628	-0.417445	-0.451562	-0.345785	-0.0390315	-0.537409	-0.41933	-0.266245	-0.376249	-0.382154	-0.411514	-0.357559	-0.312068	-0.181381	-0.236431	-0.348749	-0.42903	-0.283346	-0.166274	-0.217492	-0.236397	-0.121825	0.00877642	0.0821914	0.4449654707449075	0.9567567284642349	0	0.5559453589414092	0.3953323041218674	0.17034550291795508	-0.0131759	-0.190222	-0.137495	-0.0351224	-0.0117719	-0.12078	-0.10645
78000	0.4007823725287502	0.22310683509887644	0.1900715572085516	0.2040677629588905	0.15369123990240124	0.12458481403810506	0.11454235364094605	0.024029211635207718	0.0636377	-0.215154	-0.11991	-0.146893	-0.0399006	-0.131781	-0.406516	-0.359381	-0.222493	-0.357573	-0.369379	-0.160735	-0.320619	-0.343395	-0.239205	-0.271281	-0.177425	-0.294162	-0.0939977	-0.202429	-0.196194	-0.158324	-0.116942	-0.1258	-0.194924	-0.176322	-0.0798734	-0.0788627	0.0375237	0.5607341465811577	0.5559461257577406	0	0.6011805116915161	0.5172355023184005	0.25929933515318065	0.1507364976193675	0.0822622	0.0237537	0.062345	-0.0432138	-0.099467
80000	0.23809264538276917	0.27829748253718783	0.3742530272749759	0.2145563933107497	0.38160407705227817	0.32243990188251503	0.1373624099910812	0.1478865907250365	0.13178617640076673	-0.106777	-0.0387499	-0.208404	-0.11798	-0.0325898	-0.216788	-0.124254	-0.158183	-0.0778371	-0.135992	-0.0635562	-0.176524	-0.119527	-0.339516	-0.0342795	-0.0293421	-0.135436	-0.0581755	-0.000905293	-0.061077	-0.26563	-0.0403101	-0.0951545	-0.167635	-0.19465	-0.142197	-0.180436	-0.145527	0.19276676592495065	0.3953366013712277	0.6011840421245446	0	0.6507840946956374	0.380122	0.28158365399029217	0.10273749542737248	0.17324542037099339	0.23245268502913666	0.024338298306522912	-0.0636629
82000	0.3773748549196897	0.36344221143052546	0.24409337480681945	0.10415097716992047	0.33183639289883504	0.3091594431543099	0.21546406633781665	0.000564638	0.21002039652428126	-0.081475	-0.131953	0.099497	-0.130033	0.055897277094154575	-0.200917	-0.204394	-0.0856283	-0.303892	-0.165549	-0.155918	-0.105331	0.0168215	-0.249069	-0.208583	-0.0224211	0.0708643	-0.073607	-0.138657	-0.049127	-0.146564	-0.0364647	-0.116531	-0.180314	-0.161573	-0.203746	-0.390172	-0.279019	-0.0876664	0.17034724034014412	0.5172364729242573	0.6507815348684659	0	0.5501291949094754	0.42577982348609056	0.2555311342060433	0.17431666971411292	0.16357532502609584	0.0472814	-0.134749
84000	0.33914382158014555	0.2771874627039162	0.0874676	0.3848094076504026	0.4939487387533329	0.371918	0.33457681459072913	0.0867852	0.37569811825259125	0.0914698	-0.00736219	-0.485311	-0.323501	0.053796391936267125	-0.122029	-0.11618	-0.000700155	0.10857124172964186	0.12310594469664905	-0.0789443	-0.0209307	-0.133539	0.18276917507954082	-0.14186	-0.182432	-0.054011	-0.0635295	-0.112196	0.1419727981740544	-0.0326878	0.2033188077497097	0.0408113	-0.0239251	-0.133092	-0.201582	-0.366817	-0.263523	0.027150153172465497	-0.0131724	0.25930204462394446	0.3801207775262308	0.5501309337743832	0	0.8884690844447604	0.8759771821268252	0.41099265917186095	0.5973756884998758	0.24987832635807905	0.0478442
86000	0.2956785855505545	0.26407989507066026	0.3632933908643085	-0.00581418	0.11896698914967184	0.1975544417698501	0.34559562731155413	-0.127356	-0.0163317	0.00332094	-0.148772	-0.0952689	-0.074632	-0.199665	-0.131731	-0.046165	-0.00571181	-0.222528	-0.167931	-0.117114	-0.140744	-0.266044	-0.0822511	-0.183864	-0.0619095	0.026996123137559485	-0.05109	-0.251085	-0.0431472	-0.121044	0.0107994	-0.22922	-0.165654	-0.198552	-0.358277	-0.565372	-0.513675	-0.191063	-0.190223	0.15073422984885845	0.28157785578675415	0.4257765851097246	0.888464	0	0.7960809444986412	0.4721386441679714	0.43752536217356935	0.17878190939126243	-0.0833394
88000	0.2118309521379351	0.30346824747948203	0.33718827794864514	-0.0372736	0.15233753356814128	0.15275716545531365	0.26445465162550974	0.0998316	0.0573919	0.052192730483839656	0.12407103439990164	-0.0357565	-0.030936	0.0366652	0.0316183	0.12620701613525018	-0.0531749	-0.0441723	-0.221485	0.0896429	-0.0989338	-0.0708737	-0.216953	0.00772908	0.26245125721161877	0.1311633923762617	0.017093126525723902	-0.0828857	-0.0525347	-0.162026	0.000566159	-0.0885844	-0.273264	-0.184718	-0.400653	-0.550596	-0.491021	-0.412617	-0.137489	0.0822673	0.10273903165851567	0.2555352302643589	0.87598	0.7960882789333221	0	0.7361211718534715	0.5669614432263943	0.26080023263905144	0.0090129
90000	0.5367679030277499	0.46319801569134805	0.1827126307474128	0.30130284223693893	0.44569836334854496	0.3656460915795457	0.4300061820368211	0.2660998611650824	0.2961576586001136	0.13425430861686732	-0.0715112	-0.0594155	0.10200484757960368	0.0630987	-0.145616	0.0395336	0.14304402180593903	-0.103408	0.0753563	-0.004246	0.0837295	-0.00953192	0.11158934759499498	-0.00729915	0.0767938	0.034983719510552326	0.10926662380058311	0.0412793	-0.093449	-0.00768972	0.2240434826114776	0.0756531	-0.0320457	-0.0429235	-0.277179	-0.425972	-0.317685	-0.0918115	-0.0351118	0.0237635	0.17325174944295912	0.17432555861325072	0.411	0.4721507714434745	0.7361259646942944	0	0.9046327591030024	0.4480552567516313	0.13855743620766192
92000	0.18363944013930636	0.407812	0.40365227312656415	0.5435732605481652	0.5303934700347328	0.44269402867268953	0.3507616306278589	0.23743223458260473	0.20111247405457253	0.23271811688228294	-0.044952	0.23102320505785404	0.11535419108628811	0.1837115595472856	0.13277268422896635	0.3588068909065665	0.23151971111496722	-0.0852891	-0.0701107	-0.096612	-0.0254809	0.0450958	-0.152772	0.0690394	0.0097657	0.23358287694235996	0.18189344394692256	0.10012350162017213	-0.0115694	0.0922915	0.27668885025051837	0.0929055	-0.100266	-0.000163971	-0.138848	-0.324004	-0.303404	-0.131479	-0.0117523	0.0623637	0.2324679299797385	0.16359312980386834	0.5973917544127415	0.4375464053277092	0.5669751519458522	0.9046416749816383	0	0.49683404770569944	0.23505846978914888
94000	0.5578705652617045	0.4485596843856367	0.48171722940404177	0.6200045044269856	0.7288936829910356	0.5921635712378455	0.5070566599251364	0.20948647964567535	0.13554264503649552	0.1400028397188645	-0.0221283	0.151797	-0.00631097	0.2122457702308109	0.14469170634871234	-0.0078578	0.0517392	-0.0525766	-0.0503339	0.0460454	0.0986569	0.023078322556257233	-0.00334373	0.1075493432958022	0.2793660927785232	0.17747949160137377	0.18939617579298446	0.1076928227265693	0.0860685	0.12611085525656926	0.2993816671816058	0.2913305406286844	-0.0298759	-0.0219405	-0.142141	-0.24424	-0.168484	-0.108613	-0.120748	-0.0431817	0.024366916191275127	0.047312611640737384	0.24990776520509514	0.17881632547955217	0.26082731429266054	0.44807754556441665	0.49684742063984866	0	0.6978480457973385
96000	0.40318021002494114	0.4325264120598582	0.5331499872796713	0.7118475146524051	0.6026587393648274	0.5545941411044134	0.4371573959692168	0.2228626551186418	0.1917626407520549	0.2887251069483324	0.00061883	-0.0341292	0.0534793	0.28459442902260224	0.00559403	0.1730128419744336	0.2239169504982249	-0.0184792	-0.065173	-0.00307393	0.1221442942778609	0.0922779	0.15643110346415404	0.00525717	0.2619441615005777	0.3728892456599399	0.4425415840557124	0.0898872	-0.0316376	-0.0315962	0.39136255533908476	0.28763879744962473	0.0333674	-0.0121483	0.028986985745490718	-0.21934	-0.224791	-0.123928	-0.106405	-0.0994229	-0.0636223	-0.134706	0.047885628017852774	-0.083293	0.00905197	0.1385917108214079	0.23508382852425982	0.6978600315982985	0
98000	0.473023	0.354817	0.4639998944634149	0.5591777511388408	0.5541917552284044	0.9179866254222641	0.7429546497873692	0.5095231502201486	0.5320866534283593	0.3304461382959421	0.4091715402841111	0.37343262563096147	0.4801289967553674	0.5180559856273864	0.5136483614299585	0.19532564426975718	0.19293035693957805	0.19389516879446705	0.2822872536686621	0.010968825852457344	0.2730615090281666	0.25835993645626487	0.1776459202943442	0.2895261706368789	0.36164229968627976	0.6291882700913245	0.5251256521788135	0.4282738003117785	0.32251234042155474	0.4307338015726974	0.7314883300715728	0.4149522271578008	0.3762867950645702	0.3753590894265985	0.20773526701493059	-0.0469366	-0.00553156	-0.132346	-0.130322	-0.0645725	0.021487021785552046	-0.0783749	-0.0270924	-0.251918	-0.263476	-0.113544	-0.0192887	0.31829782060126965	0.8451740226415418
100000	0.5566314201315329	0.4646527124974295	0.5167011178489527	0.5250890255676248	0.8190826461781796	1.0098037374822435	1.025109939189513	0.7797153412845081	0.6271677134302164	0.7441639580014668	0.5236367234183305	0.9510091566570669	0.7695092692874137	0.7314611851461323	0.6449063397216556	0.45155194483288036	0.6201067974113037	0.30782146062236615	0.3392858208152728	0.34712383937065744	0.29231245286888763	0.408028	0.40822538234340394	0.4257853289215905	0.5904637039174035	1.0484697066739275	0.6690781337150766	0.6616884729239516	0.6330739962231413	0.6677428558407108	1.0840055431960485	0.82482	0.4902755803549269	0.5206563409262764	0.24264186847526092	-0.0344187	-0.07455	0.013195731380072984	0.0861171	-0.160869	-0.11889	-0.136302	-0.273682	-0.213493	-0.588926	-0.293903	-0.39728	-0.347931	-0.124091
102000	0.3567905772779869	0.3311548345700771	0.3535825148616086	0.5666187563940405	0.6683179071554761	0.9294892481222268	0.7605132705279172	0.6461204173157276	0.6307607370763639	0.5018684336763133	0.5212309208085278	0.5390382916905372	0.6438450087599058	0.707505	0.46154858734896376	0.34344574260706767	0.5061210307066236	0.2564575552651462	0.29687934274319716	0.16278787292366043	0.2673512231835664	0.24360348340420893	0.25518204194933997	0.34003414494714734	0.4058379652089953	0.6323128046148602	0.5446746221662921	0.4632256404402529	0.41777823521641727	0.45305212132254924	0.7228329244509308	0.617114	0.3272817962815167	0.31487313105947884	0.13487374681881306	-0.069155	-0.209331	-0.277147	-0.445139	-0.266697	-0.219034	-0.335924	-0.451072	-0.58187	-0.608327	-0.731153	-0.585457	-0.653794	-0.494686
104000	-0.0628668	0.33616872565840494	0.4155560114132768	0.1397760244566319	0.45314342302087446	0.6157505546495293	0.49361046045941204	0.34855305250977026	0.5173719901144316	0.32344720702501367	0.4444110109587023	0.39607222767061145	0.44370381042976414	0.3500997892600988	0.2598448938270673	0.375064	-0.0478643	0.011439471098195356	0.136188	-0.0784902	0.3868509689600701	0.23333153832032716	0.17736275425052622	0.3379377466025492	0.2854567846444657	0.3937642613562949	0.46729249156920083	0.25619106374970285	0.2875327885043133	0.3303753236293315	0.48611908922711117	0.396353	0.17210935831926438	0.204465	-0.100853	-0.244518	-0.236259	-0.449849	-0.40909	-0.314207	-0.425742	-0.37832	-0.43879	-0.753694	-0.581264	-0.703444	-0.854521	-0.779514	-0.656244
106000	0.1437161265386213	0.1962514045828909	0.23799872023340832	0.36181918178581274	0.2485909439928112	0.692013	0.38702270278569617	0.3310229885687808	0.44844815186391007	0.4847642217669266	0.31265620878804723	0.5705322437386939	0.46568202348389476	0.4450594998432247	0.20565244698036445	0.24421936725037874	0.15207645891789917	0.017426177174047153	0.16208969047331276	0.22015154404094478	0.19680724847208098	0.12786933235853545	0.039523	0.0759311	0.40414692000509994	0.49398568502964035	0.16598557904776828	0.25928801436382726	0.048378796014103796	0.250276	0.5086174524789567	0.3177430528878296	0.0838759	0.17948782783262113	0.0327174	-0.13683	-0.315956	-0.372711	-0.346608	-0.450839	-0.587561	-0.479512	-0.495304	-0.671656	-0.787594	-0.723008	-0.733036	-0.711817	-0.747041
108000	0.1758083547486553	0.1772323889003838	0.2345660869327486	0.058433712540495515	0.28591990781614907	0.7009682957288152	0.38926409732326916	0.423129	0.27336415788193824	0.40407811464715876	0.34049299410576883	0.8643994697443441	0.7672007348830913	0.5369602546440978	0.6106805468796557	0.5064006363514422	0.5539816215246247	0.1733304319595085	0.21673272961367207	0.2797081126751279	0.018921578621249886	0.0984297	0.1434518881596867	0.16750230482375272	0.3817473072535184	0.5023613661024806	0.43437251986342196	0.23753991262729973	0.15788857857235974	0.38292557939040955	0.5983813655531063	0.31077709053255403	0.13994060059646976	0.1916570304869038	-0.0415153	-0.0923171	-0.236142	-0.415908	-0.271551	-0.39128	-0.47837	-0.549704	-0.372776	-0.659664	-0.742597	-0.697701	-0.719181	-0.650808	-0.650625
110000	-0.134452	-0.0247105	0.10504482963020789	0.037937436224021605	0.1287847635549525	0.334454	0.26086431999765747	0.22708334723771145	0.23219291779765983	0.3017730103382807	0.22565003929369712	0.4266665345837466	0.46649220341669584	0.5167911776694589	0.41932910658712635	0.29644609815611933	0.40444537533483393	0.0941408	0.20510918376984374	0.18594701971019925	0.059535628963592824	0.12060320008068305	0.0815027	0.0825003	0.33575499966402905	0.32589704506252953	0.3092963684915712	0.0523943	0.0329245	0.12834182661731056	0.2722879991049497	0.12627441743439735	-0.218795	-0.0831453	-0.168653	-0.480631	-0.510659	-0.532341	-0.711202	-0.429959	-0.504401	-0.425664	-0.576904	-0.676154	-0.818608	-0.764986	-0.849323	-0.797164	-0.796379
112000	-0.0563468	0.027910622043634033	-0.282491	-0.0190959	0.12148900350185747	0.0636885	0.1144060054988671	0.21555393365592043	0.22327587700047646	0.322785	0.066118	0.8441034429728748	0.46740265362774563	0.31460257732636215	0.24318709494534627	0.34076	0.6449606366009468	0.18908542517773433	0.023649766409234455	0.2861395709466599	0.27242896298116753	0.21845615074113503	0.10274170470886926	0.19480541130057852	0.29135895481134166	0.27273260904162666	0.3907401195639197	0.0814465	0.014003086056264612	0.19963650482081505	0.0325589	-0.0537902	-0.171152	-0.123469	-0.253211	-0.319504	-0.328202	-0.625489	-0.576778	-0.538697	-0.299196	-0.53875	-0.265225	-0.683574	-0.485607	-0.593144	-0.850509	-0.738247	-0.879358
114000	-0.00130321	-0.110858	0.0809548	-0.0861009	0.1510960127340804	0.10363515185641262	0.0598253	0.19771162521650043	0.17106381760204417	0.24124556593605215	0.13898944438028704	0.52294	0.39743700452040764	0.38684603366892584	0.6714886324417915	0.28640220290514135	0.31631245993239476	0.20167692654566782	0.2000304421775372	0.23134825702966919	0.0738955	0.25232799715973153	0.12204765035797739	0.2732585385184609	0.31491372752747043	0.27486871880364505	0.313337	0.0754742	0.10822825097060053	0.10924103711483145	0.0365239	-0.0903116	-0.0707391	0.00649766	-0.387622	-0.457938	-0.590291	-0.601075	-0.376011	-0.362918	-0.353859	-0.443653	-0.530214	-0.555258	-0.906799	-0.575064	-0.67067	-0.776803	-0.840009
116000	-0.0641101	-0.0126713	-0.00898747	-0.0633064	-0.0806816	0.0932155	0.0846031	0.17252787825816834	0.2862321490370797	0.2534651643185927	0.20453979380556037	0.4940107946251592	0.5082925962787483	0.5528844618761783	0.5633291597404015	0.16155647381244548	0.16692083458887133	0.0405395	0.34212450864364696	0.34559316226366943	0.43237049396964244	0.25571137486907636	0.11721014297653301	0.17087523690883671	0.2930688383581895	0.32141642079427246	0.37142594693578107	0.2761130824055446	0.0913101	0.0812557	0.18103140783807087	0.00376672	0.0463558	0.0664373	-0.162078	-0.166966	-0.495383	-0.485479	-0.346625	-0.367904	-0.271551	-0.305188	-0.296725	-0.650287	-0.432796	-0.626353	-0.57856	-0.673472	-0.705774
118000	0.19562370549313882	-0.13903	0.0322969	0.3062408715400343	0.1155496557184654	-0.0478041	0.14673336787457703	0.2709156514853252	0.25797683015498557	0.31322653236836173	0.3078631345974451	0.6265141544013605	0.5991313427966555	0.5641435394601111	0.6214554703947034	0.42645276500589513	0.4239482390155125	0.48353781656660366	0.446081	0.43816455987741953	0.38200686336497913	0.28923502838536524	0.4382100725291297	0.36949598734664535	0.29913434486319884	0.44034579013928316	0.3057969669388718	0.2190523678672268	0.3881908485141955	0.25157840810040233	0.23180731860221393	0.021123097012963738	0.000792852	-0.121866	0.056073	-0.278166	-0.421207	-0.447715	-0.25568	-0.243076	-0.359638	-0.393614	-0.289156	-0.496407	-0.484874	-0.599299	-0.454574	-0.568815	-0.474361
120000	-0.420578	-0.296762	-0.162358	-0.0645486	-0.129173	0.0274014	-0.0464514	0.1159186621144228	0.11832477935190854	0.11890631174034529	0.0887782	0.49626523635949804	0.5043836653009057	0.5348811661072292	0.28045784743480334	0.2643305832136979	0.5258172214059027	0.25988161848144525	0.453402	0.2706127265005631	0.37240915326627094	0.25338462273166656	0.24733175526133064	0.31085884475940917	0.3670994449415121	0.3942200974368791	0.2197810905871701	0.22908561269115346	0.1923419925317817	0.22796999355010056	0.23429054756979031	0.10112756738827408	0.00600168	-0.0621089	-0.309688	-0.491907	-0.430986	-0.2896	-0.30018	-0.356375	-0.225156	-0.367169	-0.463503	-0.477812	-0.602116	-0.624801	-0.575975	-0.484163	-0.562947
122000	-0.391742	-0.332691	-0.246299	-0.0482365	-0.116337	-0.0166263	-0.0988397	-0.0745755	0.12418783873006892	0.0797848	0.00481065	0.291735	0.2814556903464176	0.432867	0.2465657808425755	0.3793535971557282	0.34277237701503044	0.3137998440811895	0.45232354373995143	0.28675508110557724	0.39301364429308744	0.3006789227331521	0.33281509357346345	0.26597734410090484	0.2637380456465706	0.46035213030467825	0.2820523282066707	0.2928575196109648	0.25708718410176007	0.21692105708459677	0.2928196542985767	-0.0221921	0.10764779102097645	-0.0114232	-0.154664	-0.370359	-0.403792	-0.305701	-0.39564	-0.293317	-0.344574	-0.4606	-0.42922	-0.610475	-0.520917	-0.687737	-0.488942	-0.639636	-0.630193
124000	-0.555877	-0.459777	-0.311785	-0.52709	-0.311625	-0.166216	-0.223757	-0.0351726	-0.136521	0.0692488	0.0987325	0.38097833093348765	0.3773506999928115	0.28626742760550694	0.4621766208249273	0.5985876849796828	0.5107290928975885	0.26832397191128865	0.3133486464411478	0.4132997789836684	0.33328673282711874	0.2827240689003409	0.0954165	0.29083488354840853	0.33648534696715404	0.29691539525272387	0.39520326191099076	0.13827309633400878	0.14979879645832098	0.19743397636674737	0.0989908	0.0580633	-0.0352596	-0.220261	-0.238529	-0.414889	-0.693158	-0.449301	-0.501812	-0.366051	-0.430995	-0.387436	-0.258171	-0.607073	-0.675795	-0.584787	-0.662368	-0.463452	-0.591173
126000	-0.669762	-0.467655	-0.239838	-0.447927	-0.295056	-0.24164	-0.244372	-0.171321	-0.0079318	0.0512072	0.0590573	0.4101514634029406	0.4821985577678446	0.5071905648390719	0.13163113314545583	0.612991	0.41462598458625305	0.12072284085641025	0.2826584507083889	0.26441149038238393	0.28547817646248913	0.35358761146428086	0.21387153617724908	0.2856983670605398	0.5138000288411464	0.396054	0.334013	0.2660203529438447	0.012705924529544162	0.2488931077441958	0.19007713819459943	-0.0248752	-0.244903	-0.166795	-0.220133	-0.443852	-0.670689	-0.68247	-0.393699	-0.370572	-0.319149	-0.559129	-0.189571	-0.630674	-0.701626	-0.586702	-0.610673	-0.631539	-0.518875
128000	1.4965857675869434	0.888558	-0.337239	-0.36615	-0.392976	-0.272653	-0.329514	-0.169361	-0.221399	-0.0238464	0.040788	0.48597006381207614	0.14089215310472372	0.4935932389605054	0.20074521593712377	0.3728650943066931	0.1918902784973374	0.10259964398035523	0.18581500226454534	0.3075875723043557	0.34056593815003844	0.15453321259752828	0.1267712806339085	0.18313945801275192	0.40697170667961924	0.4151193581243654	0.3183803227498746	0.14192789861427615	0.0881986	-0.0251497	0.19870873754127497	-0.142286	-0.117111	-0.209258	-0.213639	-0.427845	-0.438402	-0.716009	-0.50572	-0.321901	-0.423731	-0.547756	-0.306898	-0.631407	-0.435353	-0.701544	-0.650854	-0.547456	-0.498692
130000	2.014910543351592	1.2517511530251861	-0.857097	-0.638183	-0.384204	-0.453638	-0.499454	-0.307433	-0.283248	-0.186755	-0.154979	-0.0705241	0.33744065203153634	0.43975334767779195	0.026700352934369585	-0.00012161	0.2366030682423688	-0.00627061	0.0930224	0.1728652767176316	0.11492548788262781	-0.0199131	0.0761087	0.032274151000092996	0.2105574966867287	-0.00335337	0.10958866116520392	-0.0241466	0.12964343909900808	-0.202105	0.0467403	-0.155794	-0.171252	-0.308921	-0.490967	-0.419065	-0.656683	-0.689124	-0.744624	-0.6213	-0.579512	-0.620114	-0.656553	-0.817759	-0.754371	-0.922412	-0.638239	-0.618712	-0.863296
132000	1.328420999596702	0.6127533799782209	-0.730946	-0.8176	-0.558382	-0.518872	-0.427369	-0.65262	-0.160626	-0.0679173	-0.114112	0.44549763898856964	0.5441184089112278	0.5166611569306818	0.2162910759635953	0.19269017200664773	0.052818	-0.163642	-0.0530489	0.13669647501792948	-0.11399	0.0333748	-0.0130334	0.0574939	0.1595483161974127	0.24631827415291815	0.0758467	-0.0740981	-0.0614905	0.0162538	0.0764925	-0.0029896	-0.183321	-0.285785	-0.307145	-0.574438	-0.56638	-0.573922	-0.469598	-0.556777	-0.563518	-0.64672	-0.626339	-0.820302	-0.825407	-0.723832	-0.851882	-0.612378	-0.696597
134000	1.119927057350092	0.38603795285296383	-0.465489	-0.392145	-0.339082	-0.161666	-0.439346	-0.165151	0.0510819	0.0622625	0.19467287861707155	0.7268742734546407	0.9781681221007184	0.7668269200127031	0.6058753520192943	0.28462844573654167	0.6567170223650162	-0.086456	0.16870923200475657	0.2834714760890892	0.2676202332473379	0.29267755272215995	0.147683	0.058473706869272425	0.3992061563671396	0.1984747907611831	0.3828689737202061	0.19273632838213406	0.2875141692869209	0.22818460375113073	0.35915166543458504	0.0725869	0.037711792068987775	-0.0261653	0.013132157591628476	-0.117037	-0.330149	-0.729652	-0.320316	-0.472452	-0.112462	-0.711701	-0.658761	-0.507378	-0.445784	-0.337584	-0.349474	-0.310215	-0.462698
136000	0.860634	0.384095	0.0666581	0.24488857215009233	0.2801922416488924	0.3234696013537315	0.35837988481431166	0.3494500740051157	0.3423034480021938	0.5994640434541787	0.573265	1.0160210621646593	1.4714273209057334	1.1878466492412367	0.7769695452155206	0.4862260442412032	0.6366389786985694	0.23290586367420024	0.5062640060484719	-0.0972336	0.45857678671057056	0.36393115967559514	0.5145572607598341	0.4062640405367093	0.5868265912356925	0.7633903562277946	0.4718844706944365	0.4065143297188428	0.3837016200856365	0.36583063705790786	0.7537486310106819	0.601245	0.32526996346688863	0.47220537311336785	0.4470858692582376	0.6547	0.0984737	0.2242221657623065	0.00535193	0.19613870487918106	0.2283572270692294	0.14704814918616535	-0.0492886	-0.489423	-0.188119	-0.439121	-0.0228233	-0.0158359	-0.14073
138000	0.5766430996160253	0.10095375362452834	-0.250547	-0.210352	-0.169284	0.04582	0.019212108469992096	-0.0621331	-0.011292	0.1508616847294154	0.16144289085547245	0.6216113621183669	0.47571288287033675	0.6296192846822296	0.4645732504106271	0.2677378190035298	0.21476609859505388	-0.0276436	0.0691728	0.030222945710922895	-0.0503422	0.091918	0.11993189730249344	0.27674941111884216	0.40204038046013907	0.5892750458281208	0.45881573734930864	0.29864505192903773	0.4987474057308512	0.21512517710653806	0.6964631700779983	0.6117636402542157	0.2594956139133764	0.39552992970179923	0.0735355	-0.0766599	-0.044412	-0.0795043	-0.164367	-0.297164	-0.051005	-0.190095	-0.330904	-0.423728	-0.542852	-0.404425	-0.455485	-0.300589	-0.378688
140000	0.9690396668762777	0.3257765495083844	-0.0468171	0.2233796047505324	0.1635220568068166	0.3037215858534164	0.163887	0.0269695	0.0677613	0.18923161265987756	0.2765092697014045	0.19593392223474873	0.2148083756101845	0.3672787319040465	0.4318156485449282	0.12112892460214593	-0.023678	-0.0236914	0.20559375881031913	-0.100737	0.2833646323083605	0.14436335928941935	0.3704345477659276	0.2356739413469405	0.4279704054524193	0.6121580750040353	0.6153692258520583	0.5288681281758363	0.5343522476775755	0.6484079168544657	0.6231962080564348	0.7265268990492688	0.4405413851559451	0.6371387445384115	0.4218461040219153	0.44437805849516676	0.45478248234336877	0.5608183328458594	0.31922756597729457	0.18396549297342607	0.1263459303298961	-0.137751	-0.149349	-0.160103	-0.0153497	-0.257388	-0.108725	-0.0984478	-0.245078
142000	0	0	0	0	0	0	0	0	0	0	0	0	0	0	0	0	0	0	0	0	0	0	0	0	0	0	0	0	0	0	0	0	0	0	0	0	0	0	0	0	0	0	0	0	0	0	0	0	0
144000	0	0	0	0	0	0	0	0	0	0	0	0	0	0	0	0	0	0	0	0	0	0	0	0	0	0	0	0	0	0	0	0	0	0	0	0	0	0	0	0	0	0	0	0	0	0	0	0	0
146000	0.6656825409723486	0.213858	-0.235772	-0.0456337	0.0414371	0.10431299688371388	-0.221101	-0.206738	-0.219398	-0.289319	-0.513303	-0.603511	-0.274368	-0.128939	-0.248997	-0.190105	-0.0457142	-0.163267	-0.138088	-0.363484	-0.291112	-0.13917	0.13330997088357965	-0.134225	-0.023885	0.0682454	0.3684817077294745	0.31070897492569327	0.4604883567348888	0.3925436901194022	0.4204755548220596	0.5646006462110174	0.3657331237242874	0.3484222486345948	0.4737395350280639	0.49181188058452524	0.5495284274623647	0.40837717525207695	0.21081509830946632	0.0687901	0.0328142	-0.38537	-0.416029	-0.200524	-0.0763176	-0.482226	-0.0664909	-0.10274	-0.035653
148000	0.10859799912272321	-0.399985	-0.467873	-0.635404	-0.509335	-0.609801	-0.661552	-0.87812	-0.712219	-0.537975	-0.76458	-0.230306	-0.448279	-0.30544	-0.204647	-0.373403	-0.447601	-0.51472	-0.544348	-0.404414	-0.332653	-0.302657	-0.657623	-0.385873	-0.130856	-0.110808	-0.166276	-0.0145389	-0.0597977	0.12194146578470545	0.090355	0.034866588918690475	-0.134834	0.0910816	-0.0129372	-0.0188252	-0.0741661	-0.420515	-0.0166277	-0.322139	-0.171084	-0.385055	-0.355836	-0.811355	-0.543109	-0.394876	-0.766258	-0.354184	-0.336427
150000	0.2763482150801558	-0.252928	-0.468806	-0.820567	-0.439583	-0.599376	-0.713476	-0.764305	-0.458521	-0.507801	-0.638701	-0.262896	-0.415457	-0.164044	-0.593461	-0.594747	-0.298275	-0.58758	-0.453839	-0.578128	-0.334218	-0.303682	-0.244478	-0.132599	-0.215884	-0.0397351	0.079879	-0.12419	0.0410292	0.12687991195408493	0.3467304269852453	0.0368148	0.19076886037930343	0.18101062278556657	0.12922096537071845	0.0507878	0.010833463882824464	-0.0599867	-0.0377127	-0.201976	-0.296432	-0.0929591	-0.319405	-0.510837	-0.291805	-0.542722	-0.32349	-0.288303	-0.309775
152000	0.42406757789611593	-0.0251358	-0.686121	-0.528859	-0.106397	-0.287738	-0.460883	-0.562004	-0.389201	-0.324619	-0.485081	-0.266454	-0.187222	-0.224864	-0.288417	-0.466232	-0.118857	-0.536644	-0.17794	-0.321124	-0.210808	-0.289409	0.21959116818791655	-0.151876	0.039532	-0.0698164	0.125381	0.17969909829352385	0.23718769465823517	0.10456377703553993	0.4996384965658911	0.4399509527854535	0.46789850389837534	0.38073408347747134	0.5337483338852046	0.35645057879439684	0.4229245234767345	0.5506028350052462	0.1652573038414084	0.20460216179711094	0.0510303	0.0567654	-0.256779	-0.101829	0.0899043	-0.101726	0.0730302	-0.00877903	0.14764967258766656
154000	0	0	0	0	0	0	0	0	0	0	0	0	0	0	0	0	0	0	0	0	0	0	0	0	0	0	0	0	0	0	0	0	0	0	0	0	0	0	0	0	0	0	0	0	0	0	0	0	0
[truncated: 29 more columns]

## Sheet: Legend
		Relative contact frequency at 2kb resolution
