# Supplementary material for: Enhancers and genome conformation provide complex transcriptional control of a herpesviral gene
Source: Mol Syst Biol. 2024 Nov 19;21(1):2. doi: 10.1038/s44320-024-00075-0 (PMC11696879; doi:10.1038/s44320-024-00075-0)
Supplement: Supplementary file 15 — Source data Fig. 6 [file 44320_2024_75_MOESM15_ESM.zip › Figure 6/6F/sgTSS57 and sgTSS75 relative contact frequency.xlsx]

## Sheet: TSS57
bins	0	2000	4000	6000	8000	10000	12000	14000	16000	18000	20000	22000	24000	26000	28000	30000	32000	34000	36000	38000	40000	42000	44000	46000	48000	50000	52000	54000	56000	58000	60000	62000	64000	66000	68000	70000	72000	74000	76000	78000	80000	82000	84000	86000	88000	90000	92000	94000	96000
0	0	1.4787219470120956	0.6090151159812162	0.11304611840241709	0.0628399	-0.139131	-0.220961	-0.30299	-0.278334	-0.131375	-0.290443	-0.298471	-0.568619	-0.619391	-0.333165	-0.239536	-0.344344	-0.76746	-0.587003	-0.256485	-0.33209	-0.375047	-0.220423	-0.172293	0.00731815	0.15429848478121083	0.0252342	0.0912176	0.00554603	0.13129017695568435	0.12718771252127395	0.15049984235405958	0.11659763723139421	0.24109545720836514	0.48917	0.35510564338379247	0.3291297732879462	0.5863599275546234	0.6856329721720655	0.7598874659174175	0.7337395621484458	0.5942717211001536	0.7313100971717881	0.42810786778902904	0.2412955929389014	0.7168314832510595	0.5036630384304137	0.4660134540585209	0.17098328880923316
2000	1.4787792794915322	0	0.9420866517646037	0.19173737822168316	0.250933	0.095978	-0.237249	-0.062154	-0.013697	-0.00053727	-0.200513	0.0690955	-0.126377	-0.0213609	0.0814352	-0.340784	-0.548682	-0.424366	-0.448766	-0.521971	-0.297485	-0.197114	-0.181629	0.0872453	0.2627771352195454	0.35012006505201715	0.20389006039798152	0.2768700862989577	0.24918937057905263	0.10542339632281142	0.17811325247050347	0.0703537	0.1757825281204417	0.4101010880934091	0.6133506956416208	0.6454001153548825	0.4310880972222726	0.48702000880042196	0.6939856745910595	0.5537802081113505	0.44120775320326083	0.27949449102409224	0.5453608341494072	0.528089	0.5291450712754711	0.615942	0.6203864515972144	0.6417775086848301	0.34896761482668964
4000	0.6091157861996519	0.9421299895036029	0	0.7736655842846557	0.7467999955320341	0.3149697247986925	0.0378814	0.13980735623762253	0.24588901205157337	0.3186312111169695	0.0900668	0.38014000314806823	0.20589838661735357	0.40713010348927914	0.42827350681477366	-0.00878866	0.11530022807596477	-0.45179	-0.26537	-0.426267	-0.179354	-0.162067	-0.146619	0.0947387	0.20505647632852492	0.4763987361411029	0.2219483758467754	0.0960606	0.0355917	0.18717658701967094	0.18223575681364204	0.0545306	0.022183333684639053	0.17398899878671603	0.8164879241452345	0.5544731701554341	0.4104094525462083	0.5217947341753819	0.46844513679759475	0.4313883589518573	0.3626246492116398	0.2964017689111451	0.1916888756989626	0.0371207	0.38614830171813186	0.2633583666836007	0.43489720343608146	0.42937900968912796	0.5423826220968329
6000	0.11314960113950626	0.1917835284793354	0.7736683968033079	0	1.215049021319738	0.6065762992208528	0.059782031366324685	0.0954771	-0.0626557	-0.0500128	-0.329678	-0.0810561	-0.349185	-0.333218	-0.0698158	-0.280694	-0.0319831	-0.508139	-0.482696	-0.206018	-0.335029	-0.152727	-0.10837	0.0915274	0.15339215062073613	0.14447835135751594	-0.12419	0.0541179	-0.00348129	0.16605881048981727	0.0317253	-0.0516503	0.014032563641033181	0.0861747	0.22439094511567712	0.16687921606720352	0.1415223021348861	0.21529374312676786	0.052553973010600386	0.010039818754909339	0.021309272848384252	0.1713509080556164	0.26739574775713765	0.17918581862679328	0.16270891394151568	0.25636666796404173	0.5148192099939064	0.47532113217156857	0.2527335601247626
8000	0.0629538	0.25098975386617656	0.7468132111908579	1.2150594244599087	0	0.7641046803975033	0.11512032280171502	0.0819613	-0.126444	-0.150607	-0.385499	-0.0124358	-0.419073	-0.39046	-0.296583	-0.259823	-0.171487	-0.594761	-0.470541	-0.255075	-0.364811	-0.181072	-0.341984	-0.0337865	0.00784851	0.1681491699682453	0.17665903840760971	-0.141979	-0.182102	0.019202699716332497	-0.105618	-0.121848	-0.0789764	0.0817465	0.2744087854631213	0.20187726988130003	0.092695	0.31400279298343753	0.3111896051852877	0.17305033181716004	0.10425826463704788	0.16351150239234374	0.25078271386358963	0.0976821	0.0490288	0.19459638862536427	0.505744	0.5622366507515479	0.328623
10000	-0.139004	0.096048	0.3149964003455198	0.6066001622490267	0.7641181402855066	0	1.0033071333613046	0.6012194501422622	0.16156707688918742	-0.135256	-0.379666	-0.236735	-0.56853	-0.44553	-0.207366	-0.413199	-0.339808	-0.536306	-0.400371	-0.380274	-0.331418	-0.324516	-0.181968	0.036543849132277394	0.21814961183440432	0.141804	0.12426668686702293	-0.238556	-0.00693295	0.047209773650195956	0.0707497	-0.00698825	-0.0421636	0.0617822	0.3712590852769889	0.2970135003916481	0.28326055959030416	0.4864302923825827	0.42002031865260014	0.15722701209543752	0.16060236405613235	0.15818458883172043	0.17414511731998575	0.13836372851981052	0.0336089	0.2580674651937975	0.24295562940462592	0.254455	0.36151706344425566
12000	-0.220827	-0.237172	0.0379151	0.0598129	0.11514076253835245	1.0033141132099384	0	0.9229277581970781	0.3433041154769707	-0.16255	-0.398418	-0.19795	-0.615828	-0.546332	-0.182378	-0.305014	-0.334281	-0.591332	-0.449457	-0.372449	-0.48376	-0.221827	-0.434633	0.00647843	0.0614184	0.07814	-0.169077	-0.243175	-0.200654	-0.115776	-0.176254	-0.164666	-0.174392	0.027795455689834075	0.14413417704457251	0.13436580464975126	0.026944107034257783	0.16422320024978868	0.10042803016416112	0.18948821640655794	-0.0554648	0.038792	0.12504097009129558	0.015579378915225785	0.12216469679893512	0.0550847	0.1444033894341515	0.12309165807246022	-0.0195443
14000	-0.302845	-0.0620659	0.13985210152539415	0.0955191	0.0819929	0.6012375198832078	0.9229388480893891	0	1.0100674223025077	0.19741052774015333	-0.407925	-0.0380097	-0.36087	-0.495099	-0.127968	-0.321754	-0.463891	-0.626091	-0.58084	-0.470786	-0.436278	-0.33653	-0.438733	-0.219303	-0.0437868	0.10399882650802114	-0.0725713	-0.0458998	-0.304466	-0.252285	-0.139718	-0.173851	-0.231691	-0.142581	0.2688292669318232	0.17011364886169786	0.0742879	0.084168	0.18602208904844786	0.039618398372481774	-0.140398	-0.0260144	-0.141576	-0.281454	-0.109069	-0.269085	-0.00184664	0.0505959	0.1834073764361116
16000	-0.27818	-0.0136001	0.2459425744390741	-0.062605	-0.126403	0.16159396372986118	0.3433240224690106	1.0100762394022358	0	0.39656231620373755	-0.123592	0.38750088293717067	-0.036828	0.013147065487201057	0.1655373941159635	-0.143543	-0.131239	-0.586407	-0.614724	-0.488235	-0.51294	-0.436197	-0.377819	-0.348166	-0.0357862	0.12577730123131897	-0.142967	-0.274284	-0.25445	-0.287326	-0.223882	-0.283418	-0.305896	0.00118607	0.3476342746859668	0.254613	-0.0491015	-0.00805771	0.010105628240787883	0.012672818300600262	-0.112249	-0.135594	-0.171613	-0.160504	-0.190376	-0.281213	-0.162723	0.0532646	-0.0181229
18000	-0.13121	-0.000429909	0.3186952347269474	-0.0499516	-0.150557	-0.135219	-0.16252	0.19742980606235913	0.39657277742621533	0	0.8560999568521257	0.9879409996284877	0.4897007836640696	0.44624446769950893	0.5235914894482551	-0.120107	-0.381893	-0.62375	-0.562098	-0.574392	-0.489438	-0.553516	-0.323083	-0.23539	-0.229904	0.24686231224818406	-0.282181	-0.329479	-0.185711	-0.252547	-0.316645	-0.363238	-0.265934	-0.0741412	0.3641517773420698	-0.0385103	-0.0401789	-0.00747896	-0.0840843	-0.132684	-0.137632	-0.298296	-0.204606	-0.440068	-0.336568	-0.230029	-0.218419	-0.0990091	0.0598157
20000	-0.290281	-0.200409	0.090128	-0.32962	-0.385451	-0.379632	-0.39839	-0.407909	-0.123584	0.8560970596377939	0	1.1537454865852768	0.36010188653059905	0.2288505330433609	0.3431770937442566	-0.290549	-0.458403	-0.847302	-0.800378	-0.708354	-0.6482	-0.644209	-0.730526	-0.523083	-0.362367	-0.0621312	-0.443251	-0.608346	-0.396051	-0.419786	-0.728025	-0.694989	-0.424574	-0.441442	-0.0580883	-0.197508	-0.37236	-0.456015	-0.409007	-0.477626	-0.463543	-0.539973	-0.575349	-0.557522	-0.747142	-0.592827	-0.34881	-0.389729	-0.278532
22000	-0.298301	0.0692081	0.3802092361450525	-0.0809897	-0.0123798	-0.236693	-0.197915	-0.0379852	0.3875165535466548	0.9879462090154945	1.1537535931866163	0	1.1500736644342973	0.5883119555201968	0.6877478187077923	-0.366751	-0.547449	-0.690905	-0.803043	-0.912243	-0.640808	-0.77608	-0.49981	-0.527532	-0.436228	0.0578455	-0.49341	-0.396873	-0.494948	-0.468978	-0.421131	-0.576087	-0.592764	-0.281412	0.2692932854252904	0.0495361	-0.13389	-0.282383	-0.314696	-0.622985	-0.412032	-0.792509	-1.08851	-0.731464	-0.437401	-0.79942	-0.314485	-0.386435	-0.211901
24000	-0.568438	-0.126253	0.205979	-0.349107	-0.419006	-0.568476	-0.615781	-0.360835	-0.036801	0.48971730823802023	0.360121	1.1500849796212413	0	0.7870685193011219	0.7809821626703165	-0.473204	-0.644462	-1.13601	-1.09644	-1.12486	-0.462446	-0.0527132	-0.233336	-0.470394	-0.439032	0.0685014	-0.565822	-0.521718	-0.7316	-0.767608	-0.629211	-0.790531	-0.662706	-0.284941	-0.0329535	-0.262049	-0.387542	-0.322553	-0.676058	-0.606189	-0.733134	-0.769084	-0.664175	-0.917716	-0.437847	-0.671566	-0.660788	-0.317155	-0.245743
26000	-0.619193	-0.0212205	0.4072271716629436	-0.333124	-0.390376	-0.44546	-0.546269	-0.495047	0.013190571273363939	0.4462775122631941	0.22888647482137767	0.5883397906968758	0.7870850392908563	0	1.1178197234936458	-0.0746073	-0.215744	-0.606748	-0.597913	-0.710929	-0.710033	-0.85351	-0.703264	-0.474204	-0.421031	-0.022341	-0.366393	-0.500657	-0.363404	-0.5508	-0.491317	-0.599323	-0.489998	-0.241472	0.033484870782367705	0.0507094	-0.332027	-0.438257	-0.354967	-0.511744	-0.609675	-0.66464	-0.606351	-0.671824	-0.703102	-0.416894	-0.486367	-0.427719	-0.121241
28000	-0.332951	0.081592	0.42838700885731235	-0.0697051	-0.296483	-0.207279	-0.182298	-0.127899	0.1655973337710012	0.5236409678808157	0.3432294693911487	0.6877920877533461	0.7810151165289267	1.1178361573625206	0	0.00811319	0.00683708	-0.438935	-0.392436	-0.517697	-0.489282	-0.415732	-0.558714	-0.392116	-0.255971	0.050390407177473145	-0.239813	-0.316743	-0.179109	-0.379885	-0.406377	-0.739241	-0.3492	-0.223822	0.22926008553774715	0.040713425348526844	-0.150354	0.00416024	-0.529694	-0.451888	-0.537249	-0.667788	-0.634907	-0.632692	-0.502476	-0.562417	-0.314358	-0.0886729	-0.2046
30000	-0.239256	-0.340562	-0.00860973	-0.280518	-0.259657	-0.413047	-0.304869	-0.32162	-0.143418	-0.119992	-0.290432	-0.366641	-0.473105	-0.0745254	0.00817862	0	1.4643181613269154	0.681242	0.43559713239631626	0.0620028	-0.00206218	-0.152366	-0.122337	-0.247558	-0.166966	-0.0507174	-0.168784	-0.365509	-0.241478	-0.46951	-0.412465	-0.331268	-0.453803	-0.101606	0.0783203	0.0713492	0.0232478	-0.00800031	0.1306606908635602	-0.177191	-0.032346	-0.281349	-0.563671	-0.245942	-0.070952	-0.243899	0.0868536	-0.00750702	0.017386439152045425
32000	-0.34404	-0.548435	0.11550353135530479	-0.0317826	-0.171297	-0.339631	-0.334111	-0.463732	-0.131089	-0.381754	-0.458261	-0.547315	-0.64434	-0.215638	0.00692688	1.4643425332613382	0	1.0018277391743053	0.6346274965171685	0.1668798698802056	0.0465884	-0.124713	-0.0508218	-0.133001	-0.314664	0.00437497	-0.303287	-0.426801	-0.423214	-0.183446	-0.355124	-0.247132	-0.283423	-0.11514	0.0434526	-0.0725273	0.0960265	0.051266943329281965	0.022753237055224827	-0.205514	0.16739412509273305	-0.40004	-0.825647	-0.366684	0.014756719741007934	-0.146959	-0.107188	-0.132792	0.0713176
34000	-0.767121	-0.424084	-0.451552	-0.507903	-0.594536	-0.536094	-0.591127	-0.625897	-0.586222	-0.623575	-0.847124	-0.690735	-1.13585	-0.606606	-0.438809	0.6813016036615027	1.0018631754523184	0	0.9360493577365684	0.6270800776642105	0.31563711824210333	-0.0208108	-0.127001	0.057002842373358835	-0.132557	-0.0544845	-0.318114	-0.619686	-0.559882	-0.517385	-0.555435	-0.517209	-0.647203	-0.453486	-0.24826	-0.133157	-0.162691	-0.147464	-0.0407413	-0.342186	-0.219607	-0.684913	-0.50009	-0.609485	-0.53429	-0.334895	-0.28751	-0.0870312	-0.283919
36000	-0.586648	-0.448468	-0.265116	-0.482445	-0.4703	-0.400144	-0.449236	-0.580631	-0.614524	-0.561909	-0.800185	-0.802858	-1.09626	-0.597756	-0.392296	0.43567205071456055	0.6346780429009902	0.9360644678423772	0	0.9514424650596622	0.7443700660799895	0.3373637032516207	0.13593264112157322	0.22930176866138213	0.12016835095677748	-0.0322756	-0.333908	-0.325298	-0.410394	-0.48188	-0.423078	-0.469625	-0.502906	-0.260059	-0.107633	-0.0608598	-0.0678462	-0.0376673	-0.162861	-0.261645	-0.314814	-0.470798	-0.231224	-0.313815	-0.458055	-0.255588	-0.071938	-0.00158325	-0.123275
38000	-0.256121	-0.521664	-0.426003	-0.205757	-0.254825	-0.380037	-0.372219	-0.470567	-0.488025	-0.574192	-0.708151	-0.912048	-1.12468	-0.710762	-0.517547	0.0620878	0.16694048766540354	0.6271052591713955	0.9514525364610389	0	1.0143098662509165	0.4856308327672605	0.48647615919911574	0.2326296731441561	0.058351	0.015773645313004472	-0.370958	-0.505767	-0.363923	-0.46648	-0.416798	-0.619371	-0.444926	-0.132365	-0.0744844	-0.0292854	-0.00657184	0.0459607	-0.0463568	-0.306219	-0.295618	-0.305771	-0.204493	-0.0697371	-0.0539664	-0.0367432	-0.232661	0.030398912547935343	0.0864586
40000	-0.331718	-0.297171	-0.179083	-0.334761	-0.364553	-0.331173	-0.483523	-0.436051	-0.512722	-0.489231	-0.64799	-0.640606	-0.462256	-0.709859	-0.489124	-0.00197	0.046656253512743516	0.31566949673737443	0.7443873344694513	1.014317063239002	0	0.8229522999395389	0.6311579420650287	0.5292942937359124	0.24328749311073275	0.0457576	-0.382598	-0.433737	-0.474115	-0.464771	-0.46784	-0.380596	-0.40233	-0.149629	-0.265438	-0.228897	-0.143118	-0.00432605	-0.033329	-0.139885	-0.181545	-0.151692	-0.154297	-0.252076	-0.185854	-0.0137079	-0.149119	-0.0449002	-0.0756883
42000	-0.374671	-0.196795	-0.161791	-0.152454	-0.18081	-0.324267	-0.221586	-0.3363	-0.435976	-0.553305	-0.643995	-0.775874	-0.0525183	-0.853331	-0.41557	-0.15227	-0.124641	-0.0207742	0.3373852776339351	0.48564233574819876	0.8229566059323911	0	1.0960043365770087	0.7079403437298497	0.2771213596467203	-0.0131522	-0.462706	-0.476685	-0.432692	-0.506481	-0.550587	-0.591133	-0.480952	-0.257368	-0.378742	-0.211174	-0.135825	-0.0382081	-0.0921989	-0.168872	-0.223381	-0.21647	-0.213592	-0.274241	-0.163797	-0.101652	-0.114883	-0.060278	-0.0557834
44000	-0.220045	-0.181309	-0.146342	-0.108096	-0.34172	-0.181717	-0.43439	-0.4385	-0.377595	-0.322869	-0.73031	-0.499602	-0.233139	-0.703084	-0.55855	-0.122239	-0.050748	-0.126963	0.13595593480514664	0.4864893814813123	0.631164	1.0960060558782674	0	0.8829901283820986	0.4753018961966515	0.019283237517433847	-0.424658	-0.471736	-0.581407	-0.636728	-0.608688	-0.659939	-0.55836	-0.416846	-0.329956	-0.292458	-0.213899	-0.0360431	-0.0703019	-0.11022	-0.14903	-0.309669	0.0865178	-0.200608	-0.201533	-0.0577249	-0.0409102	-0.039546	0.0978044
46000	-0.171917	0.0875642	0.0950142	0.0918002	-0.0335241	0.036792742239596936	0.00672035	-0.219072	-0.347944	-0.235179	-0.522868	-0.527325	-0.470199	-0.474025	-0.391954	-0.247462	-0.132929	0.057039671470153284	0.22932348765236815	0.23264132073376464	0.5292987443374346	0.7079404883385214	0.8829885536895108	0	0.7154758357925528	0.4267360836837733	-0.375317	-0.39266	-0.355818	-0.364365	-0.390968	-0.522409	-0.384377	-0.22811	-0.152091	-0.0391662	-0.0674351	0.10409627424084737	0.0636737	-0.128638	-0.233645	-0.209333	-0.207358	-0.0926213	-0.0880477	-0.190045	0.0465756	0.13021751129646505	0.0555216
48000	0.00768857	0.26309022305136526	0.2053262264213457	0.15365908819490376	0.00810504	0.21839268638039797	0.0616545	-0.0435618	-0.03557	-0.229698	-0.362158	-0.436027	-0.438843	-0.420859	-0.255815	-0.166875	-0.314598	-0.132526	0.12018425138643715	0.0583568	0.24328612515093032	0.2771156856940655	0.47529450294273723	0.7154700172312267	0	0.7526869493398035	-0.340757	-0.31321	-0.236052	-0.249313	-0.313599	-0.337671	-0.363872	-0.0986479	-0.00110748	0.096622	0.0801525	0.13984771327475487	0.1295908342528966	0.058196	-0.124551	0.0946728	-0.146441	-0.0747639	0.10655221758172201	0.018761950281539052	0.26288011574760456	0.21142449942238092	0.3117542220232699
50000	0.15466327035666838	0.35042751814803813	0.4766628514981245	0.14473965419588442	0.16840006966644375	0.14204111808310854	0.0783704	0.1042181965772703	0.12598785420083988	0.24706240399522733	-0.0619282	0.0580404	0.068685	-0.0221739	0.050541	-0.0506322	0.00443579	-0.0544591	-0.0322653	0.015773839605488133	0.0457506	-0.0131635	0.019270209527721013	0.42672463038664804	0.7526813146040047	0	-0.259311	-0.018968	0.0298557	-0.016143	-0.124695	-0.346733	-0.219407	0.10330376411679842	0.27658380999153925	0.33575975414676185	0.4472659989409575	0.4838785086275205	0.1717752323978531	0.0822751	0.0468225	-0.0613663	0.047627970719333515	0.0861261	0.19437984893880908	0.14484411564757932	0.4641927099281576	0.4284484786271092	0.38271062719589255
52000	0.0256192	0.20421769046147198	0.22223266817126672	-0.123909	0.1769301150732775	0.12452430364468746	-0.168827	-0.0723318	-0.142736	-0.281961	-0.443028	-0.493195	-0.565618	-0.366206	-0.239642	-0.168678	-0.303206	-0.318068	-0.333877	-0.370937	-0.382585	-0.462697	-0.424651	-0.375309	-0.340742	-0.25929	0	0.9056947251665457	0.6962896102679413	0.4294144117388242	0.0720147	-0.176655	-0.0333828	-0.0616358	0.14598776248610726	0.232247	0.2916122536613574	0.5093782063417811	0.3126354004584635	0.16612574155690651	-0.104477	-0.0842314	0.1633980414556567	0.18270568646465216	0.0960186	0.29819578938294095	0.36141162804690347	0.42757411174192994	0.332339
54000	0.0916164	0.27721157711641653	0.0963587	0.0544132	-0.141695	-0.238284	-0.24291	-0.0456464	-0.274039	-0.329245	-0.608109	-0.396644	-0.5215	-0.500456	-0.316558	-0.36539	-0.426706	-0.619627	-0.325254	-0.505733	-0.43371	-0.476662	-0.471715	-0.392637	-0.313181	-0.0189339	0.905709	0	0.8913558169944357	0.6351072102278824	0.0657084	-0.191579	-0.201672	-0.00552033	0.058109	0.075837	0.0908807	0.15647571160629953	0.0600102	-0.0639024	-0.199351	-0.239348	-0.0587393	-0.13846	0.07061	0.0790245	0.1415510672914628	0.20310715087813971	0.0415586
56000	0.0059472	0.24953320721179678	0.0358922	-0.0031836	-0.181815	-0.00665913	-0.200387	-0.30421	-0.254204	-0.185475	-0.395812	-0.494716	-0.73138	-0.363201	-0.178922	-0.241356	-0.423116	-0.55982	-0.410348	-0.363886	-0.474085	-0.432667	-0.581383	-0.355793	-0.236021	0.029892074773045847	0.696306	0.8913581628097205	0	0.8391753843133606	0.0979997	-0.217555	-0.206859	-0.0595446	-0.0552548	-0.00992206	0.0141606	0.0661839	0.051512680748092045	-0.0926363	-0.211868	-0.201406	0.0939203	0.028750924766531072	-0.045346	0.0863173	0.018419018987788013	0.24191856477512877	0.22929084158521298
58000	0.13169680390949626	0.1057726907971862	0.18748254375504703	0.16636195470654014	0.019495440792883942	0.0474891	-0.115503	-0.252024	-0.287074	-0.252305	-0.419541	-0.468742	-0.767383	-0.550591	-0.379692	-0.469383	-0.183343	-0.517317	-0.481828	-0.466438	-0.464736	-0.506451	-0.636699	-0.364334	-0.249276	-0.0161012	0.42943607614970836	0.6351150138847979	0.8391808421549912	0	0.2875679533340488	-0.0344518	-0.0160942	0.1214829072072153	0.0331623	0.0690698	0.20623607924333406	0.20271433279230325	0.10397141174038545	-0.214271	-0.305774	-0.195872	-0.0463972	-0.077064	-0.0342673	0.0335104	0.18585686853109573	0.22855367996796183	0.0897136
60000	0.1275980001890447	0.17846620765883736	0.18254537426297668	0.0320321	-0.105322	0.0710326	-0.175978	-0.139453	-0.223626	-0.316399	-0.727777	-0.42089	-0.628982	-0.491104	-0.406181	-0.412334	-0.355018	-0.555364	-0.423023	-0.416752	-0.467801	-0.550552	-0.608656	-0.390934	-0.313559	-0.124649	0.07204	0.0657198	0.0980088	0.28757161404800863	0	0.7202832742463153	0.5087211384407863	0.5271302115794341	0.2786883560716235	0.22231258737402995	0.2213183141666051	0.43271838627613635	0.2228970885301013	0.0279527	-0.155169	-0.139402	0.16394587771691513	0.0830149	0.15993929016103017	0.2731497229753568	0.32978604291882657	0.5606143509606709	0.29816060432893804
62000	0.15092203716757768	0.0707186	0.0548522	-0.0513316	-0.12154	-0.0066934	-0.164378	-0.173574	-0.28315	-0.362981	-0.694729	-0.575835	-0.79029	-0.599099	-0.739033	-0.331125	-0.247014	-0.517127	-0.469557	-0.619314	-0.380546	-0.591087	-0.659895	-0.522363	-0.337619	-0.346675	-0.176618	-0.191556	-0.217534	-0.0344362	0.720295	0	0.9208667764295922	0.7540211671350344	0.3529991212813913	0.0821366	0.0795099	0.17282376484235065	-0.0336822	-0.201552	-0.279648	-0.367254	-0.0499815	0.049239633283857526	-0.0066354	0.076315	0.14372993780070484	0.2935548284138042	0.1859248098947508
64000	0.11702349572775755	0.17615105413736853	0.022508521962566187	0.014354939400307557	-0.0786644	-0.0418651	-0.174101	-0.231411	-0.305624	-0.265673	-0.42431	-0.592508	-0.662461	-0.48977	-0.348988	-0.453657	-0.283301	-0.647116	-0.502835	-0.444864	-0.402276	-0.480902	-0.558312	-0.384327	-0.363817	-0.219346	-0.0333419	-0.201645	-0.206834	-0.016075	0.5087367092693783	0.9208704401124378	0	0.9685162558211732	0.3327866226755882	-0.129002	-0.171891	-0.0982525	-0.152463	-0.344714	-0.487213	-0.528814	-0.251305	-0.270816	-0.303401	-0.0807952	0.0734885	0.0749726	-0.135626
66000	0.24150960575187075	0.4104579041574773	0.17430247711178506	0.0864854	0.0820468	0.062069003109429005	0.028075278619442187	-0.142312	0.00144599	-0.0738917	-0.441189	-0.281167	-0.284708	-0.241255	-0.223622	-0.101471	-0.11503	-0.453411	-0.26	-0.132315	-0.149586	-0.25733	-0.416809	-0.228073	-0.0986042	0.1033531270848465	-0.0616066	-0.00550501	-0.0595317	0.12149042879690883	0.5271340724551685	0.7540131208650217	0.9685045458683145	0	0.4899953081218813	-0.0673854	-0.140729	-0.000349755	-0.136958	-0.251258	-0.374515	-0.337485	-0.307316	-0.231395	-0.26734	-0.00625546	0.0196437	-0.0241401	-0.0724354
68000	0.48956639197028273	0.6136897997651567	0.8167836905297711	0.22468389898156077	0.2746913361888347	0.3715281761146989	0.14439628803364782	0.26908028802858824	0.34787647868300253	0.3643835201166288	-0.0578537	0.26952	-0.0327383	0.033683568993240605	0.22944234987974452	0.0784371	0.0435451	-0.248203	-0.107591	-0.0744526	-0.265413	-0.378722	-0.329938	-0.152071	-0.00108146	0.2766154610190548	0.14599923654615196	0.0581066	-0.0552595	0.0331521	0.27867450500682506	0.35297336307084587	0.3327572007821974	0.4899775961813491	0	0.5812728318875586	0.2973348116205218	0.21174348578453317	-0.0680676	-0.24125	-0.346088	-0.410253	-0.289861	-0.403687	-0.338042	-0.192713	-0.107067	-0.0431567	-0.0559876
70000	0.35551844150537704	0.6457555809970305	0.5547852980585836	0.16718853145169976	0.20217618212562527	0.2972989527479702	0.1346442771574395	0.1703810314770754	0.25487151291462157	-0.0382622	-0.197257	0.049779	-0.261818	0.050924478900938576	0.0409121	0.0714824	-0.0724185	-0.133083	-0.0608015	-0.0292372	-0.228856	-0.211137	-0.292423	-0.0391296	0.0966644	0.33580776669288914	0.2322750214831455	0.075851	-0.00991043	0.069076	0.22231509782784456	0.0821272	-0.129015	-0.0673868	0.5812891934061705	0	0.7943476671834288	0.5798641460989479	0.0706991	-0.248875	-0.405994	-0.528545	-0.296514	-0.34512	-0.274584	-0.179174	-0.206882	-0.0835106	-0.131306
72000	0.3295548304148155	0.43145582186970544	0.41073383945464254	0.14184387652466712	0.0930062	0.2835582709519111	0.0272348	0.0745676	-0.0488307	-0.0399185	-0.372096	-0.133634	-0.387298	-0.331799	-0.150143	0.0233932	0.0961476	-0.162606	-0.0677757	-0.00651137	-0.143065	-0.135776	-0.213852	-0.0673863	0.0802071	0.44732627049236984	0.2916523482452996	0.0909069	0.014184493753483669	0.20625450941639242	0.22133308362570356	0.0795127	-0.171891	-0.140718	0.2973634321444187	0.7943599261887138	0	0.7550295166938786	0.15125054884334965	-0.034825	-0.238939	-0.484017	-0.202503	-0.221929	-0.427856	-0.221654	-0.252102	-0.110702	-0.0803126
74000	0.5867835738098034	0.48738632257616493	0.5221177102121264	0.21561390664485935	0.31431255336135827	0.48672659287249975	0.16451252089107196	0.0844463	-0.0077883	-0.00722	-0.455753	-0.282129	-0.322311	-0.438031	0.00436971	-0.00785626	0.0513866	-0.14738	-0.0375982	0.0460198	-0.0042742	-0.0381605	-0.0359973	0.10414368162344412	0.13990093921867805	0.48393736930724357	0.5094168900540336	0.15650053456458354	0.0662064	0.20273135209367174	0.43273174486354554	0.17282521628401323	-0.0982547	-0.000340258	0.21177069543674024	0.579875	0.7550281058221893	0	0.5752660149082381	0.32990663666423986	0.000596407	-0.247157	0.021419706875068167	-0.0643047	-0.258231	-0.108224	-0.0687904	0.00704785	-0.135441
76000	0.6860629915107143	0.6943583614502721	0.46877448591780785	0.0528805	0.31150573864667686	0.42032299222598635	0.10072372388891299	0.18630669288088908	0.010381414973500027	-0.083819	-0.408739	-0.314436	-0.675809	-0.354734	-0.529479	0.13081110863885612	0.022879282896097714	-0.0406507	-0.162785	-0.0462914	-0.0332708	-0.092145	-0.0702497	0.0637275	0.12965043328028852	0.17184046616104492	0.3126804572541849	0.0600414	0.0515415	0.1039948041252229	0.222917	-0.0336744	-0.152458	-0.136942	-0.068034	0.0707163	0.15125551105512844	0.5752723879917075	0	0.7949371768517991	0.5308107923298414	0.053173625435046674	0.20626561712433308	-0.011786	-0.0619316	-0.0971291	0.1059453957653081	0.055925793125314475	-0.163071
78000	0.7603265628572482	0.5541619725717448	0.4317267856732516	0.010375432957650296	0.17337554287973134	0.15753876327000657	0.1897929877324917	0.0399121	0.012957682634494686	-0.132409	-0.477348	-0.622716	-0.605931	-0.511503	-0.451663	-0.177031	-0.205378	-0.342086	-0.261561	-0.306145	-0.139818	-0.168809	-0.110159	-0.128576	0.0582647	0.0823494	0.16617987595380912	-0.0638622	-0.0925983	-0.214238	0.0279815	-0.201535	-0.344701	-0.251233	-0.241208	-0.248849	-0.0348109	0.3299220873488909	0.7949462544529813	0	0.92992	0.5341265778343242	0.3721534610571824	0.0840466	0.0640016	-0.0502496	0.09054	0.0469528	-0.190465
80000	0.7341829938028966	0.44159385237827486	0.36296741064765525	0.021649221765746192	0.10458781041423967	0.1609184499453201	-0.0551557	-0.1401	-0.11196	-0.137354	-0.463261	-0.411759	-0.732871	-0.609429	-0.537019	-0.0321821	0.16753358324940776	-0.219503	-0.314725	-0.295539	-0.181474	-0.223314	-0.148964	-0.233578	-0.124478	0.0469011	-0.104418	-0.199307	-0.211826	-0.305737	-0.155135	-0.279627	-0.487196	-0.374486	-0.346041	-0.405964	-0.238921	0.000616192	0.530824	0.929925	0	0.9775499772030644	0.4646904042965725	0.2391754426725628	-0.0234163	0.0168199	-0.0643961	-0.0965664	-0.255935
82000	0.5947236698407475	0.27988910728524913	0.29675304743330355	0.17169937405912197	0.16384956525567926	0.15850919180705178	0.0391096	-0.0257079	-0.135296	-0.298008	-0.539683	-0.792227	-0.768813	-0.664386	-0.66755	-0.281176	-0.399892	-0.684801	-0.470701	-0.305684	-0.151612	-0.216394	-0.309595	-0.209257	0.0947544	-0.0612791	-0.0841645	-0.239295	-0.201356	-0.195827	-0.13936	-0.367225	-0.528788	-0.337448	-0.410198	-0.528506	-0.48399	-0.247128	0.0531956	0.5341394296350879	0.9775584942892079	0	0.9501524958510589	0.46118986402437223	0.3179034148310059	0.0713489	0.0256467	-0.0851964	-0.293616
84000	0.7317677066363201	0.5457611111345028	0.19204581494505918	0.26774987448458043	0.251126	0.17447538101925528	0.12536425394193082	-0.141264	-0.17131	-0.204313	-0.575054	-1.08822	-0.663898	-0.606091	-0.634663	-0.563493	-0.825493	-0.499972	-0.231121	-0.2044	-0.154211	-0.21351	0.0865976	-0.207277	-0.146354	0.0477208	0.16347068837726153	-0.0586805	0.0939767	-0.0463462	0.16399319951367583	-0.0499461	-0.251273	-0.307272	-0.2898	-0.296469	-0.20247	0.0214537	0.20629320725021538	0.37217197358188314	0.4647045821066529	0.9501581565749965	0	1.1483111150153464	0.9731013563940036	0.4892390563507254	0.7442206709435784	0.22194934560052076	0.10975982159311136
86000	0.42857600154797737	0.5285001667944687	0.0374882	0.17955046964865304	0.0980363	0.1387045165134958	0.015913187060277802	-0.281131	-0.16019	-0.439764	-0.557215	-0.731166	-0.917429	-0.671553	-0.632438	-0.245753	-0.36652	-0.609356	-0.313702	-0.0696336	-0.25198	-0.274149	-0.200518	-0.0925294	-0.0746662	0.0862294	0.18278885768067363	-0.13839	0.0288179	-0.0770025	0.0830727	0.049285572229288116	-0.270774	-0.231341	-0.403616	-0.345065	-0.221886	-0.0642603	-0.0117479	0.0840756	0.2392	0.46120604904272616	1.1483216393097633	0	0.9491258348424552	0.6504159587972878	0.5117132982762941	0.23343503052843265	-0.132831
88000	0.2417595127646413	0.5295516586217738	0.38651155132543547	0.16306935103016745	0.0493788	0.033945438671282226	0.12249429101077851	-0.108751	-0.190066	-0.336268	-0.746839	-0.437107	-0.437564	-0.702836	-0.502226	-0.0707677	0.014916666068972437	-0.534165	-0.457946	-0.053867	-0.185762	-0.163709	-0.201447	-0.08796	0.10664571709620517	0.19447898318909268	0.0960976	0.0706751	-0.0452832	-0.03421	0.15999292231899956	-0.00659367	-0.303363	-0.26729	-0.337974	-0.274533	-0.427818	-0.258191	-0.0618977	0.0640264	-0.0233958	0.3179153859161525	0.9731076667552112	0.9491216209092468	0	1.0103141825708595	0.7992789518163967	0.3642664667487358	-0.0438255
90000	0.7172890687179196	0.6163419827787268	0.2637152819320257	0.25672077069381355	0.19494008821496595	0.2583977048953952	0.055408007711140995	-0.268773	-0.280909	-0.229737	-0.592531	-0.799132	-0.67129	-0.416634	-0.562173	-0.243721	-0.146805	-0.334777	-0.255485	-0.0366502	-0.0136221	-0.101571	-0.0576451	-0.189964	0.018849115437142797	0.14493691553898216	0.29826841230687395	0.0790833	0.0863737	0.0335613	0.2731970207744465	0.0763504	-0.0807635	-0.00621202	-0.192652	-0.179129	-0.221622	-0.10819	-0.0971016	-0.0502311	0.016834009898806287	0.0713546	0.48923903235305466	0.6504054105051995	1.0103078482119798	0	1.1425769652839115	0.5536777164728942	0.0564623
92000	0.5041071648973553	0.6207732455847191	0.4352406596845879	0.51516	0.5060742318552496	0.24327241010630513	0.1447131902871971	-0.00154793	-0.162433	-0.21814	-0.348528	-0.31421	-0.660525	-0.48612	-0.314128	0.0870181	-0.107048	-0.287405	-0.0718484	-0.232582	-0.149047	-0.114815	-0.0408439	0.046643476231878235	0.26295382190328964	0.4642720508196416	0.3614707919709174	0.14159637046150828	0.018461976342548023	0.1858943680442256	0.32981988171799725	0.1437518694541282	0.0735068	0.0196737	-0.107019	-0.206851	-0.252083	-0.0687699	0.10595950289360108	0.0905451	-0.0643954	0.0256389	0.7442071879459878	0.5116892909842874	0.7992591584575994	1.142563506283992	0	0.6777945152060756	0.3301782785027429
94000	0.4664406869310414	0.6421474090779138	0.42970557234321305	0.4756448823069999	0.56255	0.2547549804910804	0.12338456533108418	0.0508778	0.0535376	-0.0987465	-0.389463	-0.386178	-0.316909	-0.427489	-0.0884599	-0.00735939	-0.132669	-0.0869434	-0.00151053	0.030461554137482052	-0.0448448	-0.0602269	-0.0394966	0.1302685052964032	0.21148131198364473	0.4285109259241726	0.4276163820715237	0.20313556045376419	0.24194462853546822	0.2285742858866721	0.5606312961654212	0.2935598664728069	0.074974	-0.024127	-0.0431259	-0.0834962	-0.1107	0.00705144	0.055923	0.0469409	-0.0965826	-0.0852211	0.22191896900851027	0.23339412964200498	0.36422977979551613	0.5536473638785546	0.6777776216116543	0	0.8592331693219974
96000	0.17139209518640747	0.349319	0.542691	0.2530388837648483	0.3289183115776458	0.3617985240561685	-0.0192698	0.18367076730707896	-0.0178683	0.060059841306825026	-0.278285	-0.211662	-0.245515	-0.12103	-0.204405	0.0175156	0.0714224	-0.28385	-0.123221	0.0865028	-0.0756513	-0.0557507	0.0978354	0.0555542	0.3117926080891888	0.3827546479976108	0.33236310917753875	0.041568632149810304	0.22929847885020682	0.0897157	0.2981591230383425	0.18591142145840853	-0.135643	-0.0724408	-0.0559753	-0.13131	-0.0803288	-0.135456	-0.163092	-0.190495	-0.255969	-0.293659	0.10971101850575567	-0.132891	-0.0438806	0.0564135	0.33014295841297714	0.8592147428266522	0
98000	0.485709	0.5668173287611251	0.6571494819449678	0.47209592533419686	0.6363650170684012	0.7153342739624857	0.42231319194117534	0.5021850032328437	0.5223179223807228	0.42017114467089606	0.0326637	0.00467113	0.13788737802009218	0.20622555959222497	0.24779604569144006	0.17942298176673976	0.21071867185200757	0.1290303345406836	0.10423988788320324	0.0829661	0.21068670941606876	0.13300669097205922	0.1080988739918201	0.05663	0.3410998618561081	0.5983710590967466	0.6702341352938429	0.2765164594754186	0.26675778303942105	0.39858050522463706	0.5852258502373362	0.3116616088692292	0.1586220565082077	0.21806059596169022	0.23427425107030142	0.013243920482663084	0.012775902857058135	0.14536256236080108	0.0652301	0.070369	-0.243298	-0.189448	-0.00330359	-0.151664	-0.130801	-0.0496221	0.0378094	0.40224450661448297	1.044963446238372
100000	0.8531776345013831	0.7636381799521637	0.8714382214878608	0.5802708171326899	0.7077760499053527	0.8701171666130711	0.6309700551223819	0.7817343933963115	0.6433975784493624	0.6199329129512438	0.40609495058108747	0.45392747970594943	0.48578481495175324	0.43620453459476066	0.6097504060146779	0.4676392626431014	0.42289116149021627	0.28338069176934655	0.2084821372158397	0.5330436411014717	0.38525292336259676	0.46672523274411803	0.4122689275272199	0.6136680710830965	0.7180393604290766	1.0273985307277556	0.9634118245905902	0.6992162011708579	0.6666231396097924	0.6899997968938153	0.9621797165825333	0.7772018443077406	0.42727922614458247	0.46993969760128557	0.4158392497782725	0.32771531719123614	0.0949226	0.2145374131080996	0.207662	-0.0401665	-0.00300557	-0.171229	0.0344929	-0.127179	-0.323154	-0.15679	-0.167895	0.024944544827631105	0.15787830792624014
102000	0.19946279997295618	0.6653127159981732	0.5008543703413255	0.5849956398448283	0.6117225182542942	0.6908494508537557	0.658634	0.4549859810413694	0.48169329099218927	0.3983580540176342	0.0460096	0.40020098537582866	0.27689628448170606	0.3158861404584864	0.4906037796651436	0.22175100275029289	0.17164204451928733	0.1316075709067959	0.33860299966339175	0.25242825117097656	0.3746874990290915	0.23668868052027653	0.3295015874243428	0.3984853867486464	0.5130825013264614	0.7600392613425573	0.6295140850988157	0.37588833899148516	0.49017005765810595	0.49603764262809785	0.7496768835230759	0.5301064407767218	0.2844666309599139	0.3294698348789268	0.330798	0.14971381375738185	0.011456855499694666	0.040807741648427744	-0.0535595	-0.322709	-0.472075	-0.358192	-0.378621	-0.419778	-0.400954	-0.536864	-0.42482	-0.4418	-0.370851
104000	0.2919099683474711	0.4008259384244515	0.4642906578669754	0.408003	0.3432188307264483	0.5588041409066025	0.5078278215242462	0.49830861961963957	0.42077524345360773	0.49116354707910825	0.18981414683515427	0.2032488431758566	-0.0328061	0.0932333	0.24756802580427767	0.4030964953906706	0.547647	0.3014390293225884	0.22055826165361445	0.3066515829407446	0.18007152122079848	0.3246283232938394	0.3063285918203108	0.2594638422431811	0.28359052794397205	0.4906938554428797	0.4832202192349545	0.3045084239410773	0.34749102933448595	0.2979126474842428	0.5322154078379027	0.4047301222806021	0.035924056578694005	0.2020541501779039	0.14510521549123118	-0.0545703	-0.233561	-0.224791	-0.114519	-0.369311	-0.431142	-0.412544	-0.471978	-0.621364	-0.710697	-0.760413	-0.670547	-0.63316	-0.638599
106000	0.12157472450500202	0.3859487005008849	0.27120404608608256	0.19679250165755616	0.2789809551764323	0.5355395968698894	0.18959911360226026	0.30757659892380773	0.4844065698787448	0.4021793626659846	0.0598774	0.23453996508015273	0.1621798752218323	0.1855473124606501	0.23625902055648826	0.3269811914241605	0.10780524379371004	-0.0812627	0.20989686203649321	0.22059554639697096	0.4194665120745549	0.3103669882717594	0.13418055442973922	0.24263611761610643	0.4768936551430124	0.5253245811231884	0.47709432217765385	0.3559852755749011	0.2133485650667517	0.41355640420612966	0.4383546512535682	0.19352342390481853	0.014869071156291843	0.043827155000251736	0.035873692022951806	-0.174662	-0.289826	-0.36016	-0.226324	-0.329491	-0.397365	-0.584737	-0.615989	-0.644663	-0.691687	-0.590981	-0.7675	-0.679645	-0.755615
108000	0.0881778	0.3401234253077315	0.43272288405571496	0.23644226026815335	0.3469692534519458	0.5543035754177763	0.26918937474611243	0.2515478765497611	0.49573835820410206	0.6324531967260643	0.16469573342752905	0.6060665167156762	0.4088366309372709	0.38631268460642015	0.4917149814525959	0.5239498709639515	0.4399233906378993	0.15684823487033614	0.2443272792333657	0.17486586844934568	0.2680508573233646	0.3598969199150281	0.1717066438174862	0.38772008856274265	0.48812033658608567	0.7061478159031607	0.6633460930176495	0.38717217924758646	0.3106749961902996	0.4981479611094505	0.6101997884714184	0.3167392227480032	0.10390420824513985	0.3117109841007878	0.12066256639527116	0.088544	-0.150333	-0.181939	-0.22182	-0.398518	-0.501128	-0.479748	-0.410403	-0.586555	-0.595177	-0.697728	-0.789866	-0.558509	-0.733291
110000	0.18745919218101292	0.22996333351484421	0.5149276846073805	0.16699045340295654	0.4012496625289547	0.3726425133999427	0.4486869719035302	0.40707082227291214	0.5605573925637815	0.5904194956569161	0.38143881783636585	0.6293419461177332	0.35601094268017186	0.49873553690846506	0.5959832548679822	0.6459644794468543	0.4908140485145068	0.0662481	0.3084252900375314	0.2596975194833109	0.23312383132196604	0.2559843109030118	0.24949549647916036	0.2664932860924516	0.4318042952198534	0.5165695082731916	0.2655242364312112	0.35815055490789455	0.25940435612858426	0.15575021987917118	0.3185432445258151	0.2633812601013102	-0.0325602	0.0373506	-0.0163595	-0.262479	-0.402206	-0.339895	-0.361222	-0.496169	-0.582717	-0.648042	-0.768052	-0.825286	-0.749647	-0.775507	-0.880882	-0.836395	-0.844424
112000	0.24320488561745926	0.3609146329376814	0.5995752702971068	0.1689767407068818	0.2334464265991971	0.1483071841719464	0.2158852336861872	0.5550974224753666	0.5254164469914682	0.870577	0.7650244040922204	1.040313934300135	0.7598358778485865	0.7846384487755164	0.7844371051807518	0.8235128452042033	0.40770253078994756	0.29647702956193966	0.24769422935212823	0.3489494284805783	0.15350403360781323	0.284645	0.18338745879740084	0.5197837381130128	0.4252428330538821	0.6344187281307222	0.47976190061933105	0.3085546410391772	0.34828691802834727	0.198703	0.14508660929904268	0.0058649	-0.256794	0.0754662	0.18617517014445312	-0.0857215	-0.334887	-0.530449	-0.371337	-0.44888	-0.492323	-0.6636	-0.722259	-0.919793	-0.724067	-0.818238	-0.792625	-0.718377	-0.861607
114000	0.0508469	0.4291199992199545	0.48657626704516804	0.360776	0.3336660227457765	0.3647714113739796	0.2290429401936255	0.46595115841051227	0.5084570989337944	0.6850113299705906	0.6574087505219726	0.8211804978498087	0.7292057421702136	0.765346	0.9686355964599747	0.7031399325872062	0.6035048586479776	0.20007072336587303	0.33222877887959246	0.417589	0.33536110332433966	0.2862925287128998	0.2566781799695829	0.2853771338785758	0.4754757340797361	0.5689204969787927	0.41358326632748416	0.34570873719689854	0.0833442	0.33269538008581623	0.1681585971308411	0.0728028	0.00946722	0.042326977527692454	0.0283475	0.039489502992975566	-0.434968	-0.435908	-0.332876	-0.427954	-0.450692	-0.477305	-0.469554	-0.65233	-0.79244	-0.602594	-0.69076	-0.710644	-0.663496
116000	0.11635727446495019	0.38666124253187906	0.4863314613312746	0.4344478429219861	0.2821461587813323	0.2679804243631927	0.32455572953310596	0.4644270086947765	0.5367249213440974	0.8230067459118754	0.5269389205536815	0.9986035850282163	0.8381585346667576	0.8508516855056419	1.1443708997354776	0.672509	0.3321925985481233	0.352329	0.4800265071276891	0.4691874719742343	0.4078133627043515	0.34661422211690057	0.38701864068536923	0.39831249647941985	0.5332900790179897	0.7309166479165685	0.4969978650354012	0.3672735395946362	0.3447826855601253	0.34473823028790007	0.3572780457339834	0.1206743219941282	0.0901643	0.14474711454196684	0.19106277946557584	0.00554679	-0.182131	-0.221677	-0.428767	-0.644256	-0.66431	-0.778066	-0.597884	-0.599238	-0.626401	-0.680725	-0.618308	-0.572119	-0.698423
118000	-0.0772149	0.21013543260711362	0.24699220502078154	0.22617721407328398	0.3282778993314647	0.3168440357240971	0.3362082481758792	0.2851408411920867	0.6169755543534281	0.5006805205359897	0.5110014392190193	0.6483551313055416	0.539667	0.6864771298417575	0.8456793513799957	0.6741358959881151	0.7432340495721999	0.36744960456841963	0.6368910241849639	0.43577305815655615	0.4763374055454206	0.3995024990095301	0.42234050059531303	0.4365073127151127	0.3916138271115728	0.6619311196952233	0.6469416725088846	0.4480563737569047	0.48292166766923034	0.3432798186590513	0.43654863967256546	0.17175529584174007	0.14589082415061358	0.17009458864286947	0.22331482928547408	-0.0664857	-0.0933826	-0.116054	-0.323569	-0.377119	-0.41326	-0.367518	-0.635675	-0.531142	-0.581119	-0.552787	-0.555237	-0.647594	-0.6329
120000	-0.103307	0.0251275	-0.078036	-0.0901706	0.1078783661173867	0.13732505875270404	0.28679293102888903	0.12146174426678862	0.18826985789696937	0.34073322408539836	0.36345379121893995	0.23580137906149307	0.15860903401644816	0.34133196428618207	0.4922874096563933	0.4382920175388334	0.4050846816843857	0.2645697877610358	0.507955	0.2916063980623948	0.5840174930354832	0.3997002771955446	0.32737937099356146	0.34225627970621186	0.38476794788118196	0.4847277554795167	0.28589067292178594	0.27778132537662764	0.3131270711033341	0.2970033463236656	0.32623	0.3199383612703185	0.13631304967973162	0.11874919149337938	0.028338805890377385	-0.227192	-0.262151	-0.154215	-0.436186	-0.512629	-0.559204	-0.739582	-0.551641	-0.765874	-0.589198	-0.797472	-0.586132	-0.724425	-0.674483
122000	-0.304512	-0.213133	-0.235968	-0.153196	-0.0707216	-0.0547973	0.0780781	-0.0343858	0.116281	0.1297488929890732	-0.0283511	0.0448433	0.0311392	0.32922011762550124	0.31027388943506556	0.40579247459490475	0.6016571585579429	0.40635442757507834	0.4256599904134766	0.40022564090086227	0.4492470546559251	0.4083669488602363	0.5259932564411298	0.2561757495514102	0.3317820958062342	0.3745774385527128	0.40634436330698714	0.17284791822607817	0.2937666502394346	0.22576211223942938	0.29874807910879086	0.12462162896759756	0.014080296114635021	0.0395257	-0.152617	-0.36063	-0.335345	-0.327957	-0.400695	-0.475599	-0.52262	-0.57376	-0.848556	-0.828764	-0.660307	-0.681237	-0.619162	-0.706054	-0.734043
124000	-0.351764	-0.341049	-0.257477	-0.253201	-0.225027	-0.134858	-0.349186	-0.164727	-0.00879883	0.3000237036957422	-0.0351501	0.14723968427849446	-0.0470386	0.18901837777361521	0.2922072010048189	0.561441	0.5526560304853521	0.23864503893791786	0.4352574025435919	0.38481193588939255	0.3380520154049427	0.3309593920501465	0.21339662825772845	0.3644601641446747	0.4036273487733069	0.5091545850721619	0.4074912042199052	0.23524325231783258	0.00720907	0.14583105639782953	0.2067689886667031	0.029322698252286398	0.0158241	-0.00937461	-0.223644	-0.29997	-0.342868	-0.309723	-0.395901	-0.493021	-0.570184	-0.820256	-0.556908	-0.761035	-0.902593	-0.853028	-0.796904	-0.795099	-0.83062
126000	-0.570816	-0.439593	-0.345621	-0.330439	-0.512034	-0.147401	-0.27548	-0.197794	-0.108652	0.14059020721656085	-0.146163	0.3289354349864335	0.10956951774349481	0.2604446240189679	0.5444826768715747	0.8286282894985519	0.6410471008724216	0.190244	0.2723491181086528	0.39445320450922083	0.42833362826127663	0.31241797001096555	0.15054380683601365	0.27833196298443635	0.5256663104291946	0.428931	0.5090031980607774	0.18823017984156132	0.1518146810419146	0.10797846883048778	0.21131576676225558	-0.0138161	-0.0926292	-0.18589	-0.220714	-0.397055	-0.556762	-0.64797	-0.312474	-0.686984	-0.742543	-0.862829	-0.401439	-0.84668	-0.945372	-0.829158	-0.725611	-0.67058	-0.716088
128000	1.6743833907784351	0.968876	-0.37249	-0.328114	-0.275214	-0.256378	-0.267793	-0.268384	-0.13264	-0.00728961	0.0141554	0.1291764763732266	0.2532229793967903	0.20958239422239622	0.46753904558207726	0.5862759524301691	0.8008291147682672	0.2111812196682214	0.1937926430556809	0.4967614503261061	0.41654058536019795	0.23193837639686948	0.34210989075071313	0.2528015029944269	0.24775110628841643	0.3918257707304685	0.5082776364048945	0.16604744682358524	0.0462539	0.14852468311873296	0.23801211383166818	0.00772046	-0.152746	-0.0904692	-0.163194	-0.481359	-0.449204	-0.579871	-0.726734	-0.664998	-0.587558	-0.954454	-0.860373	-0.883187	-1.04561	-0.872627	-0.817998	-0.822104	-0.802038
130000	1.9699862012758873	1.1055945032136045	-0.482688	-0.404035	-0.352666	-0.620426	-0.305318	-0.46446	-0.0496949	-0.122586	-0.224892	-0.0592991	-0.0869775	0.4052791649920725	0.6895301283671411	0.5615408746721268	0.42879414452299364	0.12021074211186701	0.1304472109632467	0.061826696188557816	0.0918051	0.21075266908318327	0.23529542694734845	0.11058144848623101	0.1622205251340546	0.4196417377461275	0.2890409368485525	-0.110395	0.12515511097316054	0.038746522130034475	0.083432	-0.0733284	-0.178689	-0.234021	-0.440804	-0.379166	-0.471989	-0.654095	-0.662616	-0.64826	-0.700713	-0.863265	-1.14524	-1.38735	-1.18635	-1.2886	-0.899558	-0.987021	-0.794931
132000	1.3035625718809758	0.36495945690568643	-0.398694	-0.758861	-0.652955	-0.457969	-0.582949	-0.389014	-0.189661	0.17091644079838889	0.0571995	0.7132334554455635	0.7424144164519546	0.7475733880024987	0.7945924883997967	0.5837416703000551	0.41209635240744125	0.17274017492841323	-0.125347	0.10584627068700882	-0.041455	-0.047312	-0.372794	0.0895844	-0.0193	0.4118389827835067	0.2343090827429259	-0.149108	-0.24789	-0.0714976	0.062058306528975364	-0.206661	-0.401421	-0.23613	-0.184222	-0.672595	-0.713634	-0.807189	-1.0256	-0.873704	-0.993981	-1.011	-0.939483	-1.27389	-1.43681	-1.10478	-1.11902	-1.12698	-0.902466
134000	1.1085666869727449	0.4286949184947681	-0.0642146	-0.454656	-0.28626	-0.693867	-0.598549	-0.128888	0.31277293848789145	0.5548308218739023	0.6099309251725588	1.3312219715773452	1.4983402445912466	1.4591206921521502	1.5591024924836157	0.9537114865134371	0.29392977655062613	0.12561790794219882	-0.0652746	0.0494906	0.14822698243903942	-0.0797117	-0.0165255	0.00240043	0.23383252164608057	0.4512056731247688	0.073407	0.11919763942085397	-0.126882	-0.0717232	0.21660691698311713	-0.250213	-0.155945	-0.253556	-0.0231187	-0.170059	-0.649859	-0.790995	-0.701597	-0.736826	-0.986265	-0.630682	-0.70345	-1.0077	-1.45648	-1.705	-1.12476	-0.870536	-0.73522
136000	1.2771135965354707	1.0611267762618435	0.9048514408372892	0.48900798071602924	0.4323374704484863	0.1901152613160624	0.41820465818353986	0.5971331144945047	1.0714662952896974	1.5943124318784985	1.4350161392813332	1.8885215927055194	1.9247566501154176	2.098988975069886	2.220262144493009	1.40417	1.1183260111694668	0.6816298318078131	0.4865428835628427	0.066697	0.4229263546710737	0.344524	0.49539454097076113	0.32097950936473163	0.6940017397654431	0.8096181528602332	0.6485469343835347	0.4842820299689596	0.7144705845556727	0.3443923163369623	0.21388813141549093	0.529061	0.11873484904668173	0.2772229899838603	0.8335762795298481	0.5778098977304289	0.0531139	-0.0890803	-0.405692	-0.181878	-0.382674	-0.471508	-1.30741	-1.06044	-0.523756	-0.687238	-1.0252	-0.52007	-0.45637
138000	1.1192122945439518	0.8674112600996895	0.8193496387984616	0.3648841491798636	0.32226549587928094	0.21450905430513983	0.11130729767875622	0.32715304157641323	0.6958174695743049	1.0180375294982809	0.8205933878747287	1.3469656693751957	1.0748263352407172	1.3108470477827714	1.2354213291972476	0.8201100512713901	0.586231	0.21371689902724011	0.28824480113919515	0.016936610631667175	0.2278360309783694	0.031169465843452353	0.15618704465097172	0.42109227089235807	0.628914	0.9991553119657615	0.5724282297454515	0.31527211409734457	0.39084131353436685	0.3420299936399259	0.362549	0.2697883120561623	-0.0492888	0.2863019711257751	0.6558659078217041	0.2882119664154356	0.0839984	-0.103557	-0.141671	-0.150444	-0.161851	-0.316338	-0.214369	-0.522266	-0.792501	-0.331977	-0.565437	-0.530147	-0.632164
140000	1.58315	1.0752908241428252	0.8283444550921175	0.5936306824593929	0.6245043673479227	0.5771588094602116	0.5242184045311107	0.6060736179580493	0.6762155054064097	0.7027482167653192	0.5857737468450215	0.5996481881103463	0.5593050807776325	0.6698447840811967	0.8498250198900037	0.5092401486564221	0.5512285871324547	0.3673346384955944	0.5428752278940295	0.38850507060817435	0.4994664916001209	0.4219265155900026	0.8590093810613495	0.6282609235386649	0.690762	1.0038933349878365	0.7092032567384094	0.8485864869488903	0.7006903259030685	0.712185	0.7155426256278645	0.47637734346918703	0.5953826799627466	0.678583	0.8266531925218169	0.6180867690542057	0.5794055572962755	0.7051519750708716	0.5347951939016736	0.4804630458884705	0.36811355491135234	0.300894	0.44377891256194274	0.078508	0.031345067205617465	-0.0467352	0.10136987308842614	0.11262984575350378	0.028952158614660724
142000	0	0	0	0	0	0	0	0	0	0	0	0	0	0	0	0	0	0	0	0	0	0	0	0	0	0	0	0	0	0	0	0	0	0	0	0	0	0	0	0	0	0	0	0	0	0	0	0	0
144000	0	0	0	0	0	0	0	0	0	0	0	0	0	0	0	0	0	0	0	0	0	0	0	0	0	0	0	0	0	0	0	0	0	0	0	0	0	0	0	0	0	0	0	0	0	0	0	0	0
146000	1.3158043101728623	0.5463450401335811	0.0771523	0.15064426061370814	0.18959858439607766	0.17988317067392418	0.1098247343832843	-0.160958	-0.128878	-0.28467	-0.616466	-0.816797	-0.794425	-0.468639	-0.378457	-0.214402	-0.457964	-0.335474	-0.314378	-0.34444	-0.13153	-0.0216847	-0.107137	-0.0409643	0.00666197	-0.00368467	0.33997235534737397	0.22713022386046341	0.3559580569088475	0.0997274	0.3008631224924112	0.30816919569312284	0.12954394466435787	0.13450550438975414	0.41228385267007833	0.1915426456804093	0.23451381779328342	0.215449	0.1687603560127265	0.17686158333620663	0.0955455	0.341812	-0.214449	-0.160704	-0.0759162	-0.351156	-0.201912	-0.133024	-0.178212
148000	0.8259768904064446	0.10307360838512823	-0.296873	-0.288432	-0.546177	-0.235085	-0.51677	-0.708583	-0.705861	-0.850511	-0.859611	-0.524688	-0.679215	-0.718205	-0.890046	-0.148091	-0.388748	-0.711234	-0.785689	-0.38546	-0.666198	-0.384543	-0.608985	-0.373074	-0.0149848	-0.212481	-0.0739471	-0.259355	-0.103452	0.00789126	-0.156418	-0.350568	-0.278245	-0.221176	-0.13913	-0.352507	-0.430146	-0.267543	0.00694482	-0.116684	0.17819355462672753	-0.225743	-0.14745	-0.400143	-0.463544	-0.144265	-0.486784	-0.46452	-0.464335
150000	1.0473253299828433	0.3613234576331946	-0.214578	-0.157751	-0.366874	-0.318765	-0.304421	-0.549178	-0.4212	-0.499427	-0.558584	-0.817829	-0.866607	-0.97075	-0.463863	-0.712692	-0.651089	-0.809053	-0.54732	-0.293233	-0.457665	-0.346353	-0.142713	-0.307438	-0.0894185	-0.0976958	-0.0334713	-0.0880087	0.014098855817600547	-0.059814	-0.217564	-0.133561	-0.0893476	0.0700667	0.16635637459748906	0.10302733746662565	-0.20224	0.0803083	-0.0464902	-0.00412793	0.2656006521304268	0.11551702825499732	-0.0901906	-0.264634	-0.273326	-0.408412	-0.219947	-0.580212	-0.370454
152000	1.0354329699776519	0.4138594600852388	-0.238765	-0.283753	-0.21136	0.1180078125961076	-0.232529	-0.267324	-0.287686	-0.472267	-0.472204	-0.573836	-0.624679	-0.280621	-0.319536	-0.0486322	-0.295041	-0.315722	-0.272243	-0.125105	-0.411908	-0.310586	0.0424064	0.0665188	0.1710934070907121	0.1354961034535327	0.36259340612855434	0.11389378835203723	0.3147219724835468	0.2827686449549406	0.45365386306868666	0.2396111702544752	0.3244925849168725	0.4421663913566266	0.4784213949247123	0.2331592258158559	0.4588834724437501	0.5073429127524384	0.4935986729449108	0.5040932213793999	0.4428533293443067	0.5617544697610369	0.2568239307858762	0.19119463032784617	0.2626804214802144	-0.116051	0.10253	0.0703221	-0.0169429
154000	0	0	0	0	0	0	0	0	0	0	0	0	0	0	0	0	0	0	0	0	0	0	0	0	0	0	0	0	0	0	0	0	0	0	0	0	0	0	0	0	0	0	0	0	0	0	0	0	0
[truncated: 29 more columns]

## Sheet: TSS75
bins	0	2000	4000	6000	8000	10000	12000	14000	16000	18000	20000	22000	24000	26000	28000	30000	32000	34000	36000	38000	40000	42000	44000	46000	48000	50000	52000	54000	56000	58000	60000	62000	64000	66000	68000	70000	72000	74000	76000	78000	80000	82000	84000	86000	88000	90000	92000	94000	96000
0	0	1.3389829605982118	0.6417435250732559	0.2163552002752857	0.16887997138662222	0.0687789	-0.287736	-0.331745	-0.0353073	-0.330808	-0.302072	-0.135807	-0.294492	-0.196061	-0.177888	-0.173004	-0.174312	-0.705282	-0.217347	-0.287967	-0.199039	-0.0964274	-0.125399	0.0760236	0.0517021	0.0791704	0.10652201912853741	0.0489504	-9.66434e-05	-0.0445819	-0.0599453	0.0285314	0.00116028	0.0827023	0.19288470335126595	0.13384136722002432	0.1998887215810273	0.22141057910007117	0.3952755214178607	0.5196778256217038	0.2992499771535292	0.2897674558141958	0.4327894853154612	0.0918715	0.28284202935735187	0.1578158521293063	0.17347772288506233	0.2959805392707483	0.34307090592049383
2000	1.339003427786588	0	0.8702294031028348	0.32344179654990896	0.31066190956350914	0.0810196	-0.155214	-0.126962	-0.0285549	-0.065096	-0.067228	0.14572497088334468	-0.0358125	-0.0709823	0.0145077	-0.282676	-0.0985832	-0.35399	-0.325202	-0.1884	-0.266203	-0.179298	-0.276239	-0.108022	-0.085761	0.192273	-0.0261349	0.0487596	-0.050469	-0.0108722	-0.0200123	-0.134284	-0.0190984	0.13363300329724312	0.3155475809386629	0.17048833348607814	0.0960279	0.21529158608921964	0.22099195975141092	0.40042036219905797	0.48371990967227835	0.43024678941002176	0.3945505912431888	0.14285612675158846	0.2656519756418474	0.3162241383996936	0.2550589960892771	0.32873062254114116	0.263479
4000	0.6417836925118718	0.8702491033530751	0	0.7942284983944572	0.6768670399900686	0.17602009415067837	-0.0146139	0.070038	0.0968428	0.16305435304242277	0.0661693	0.2241044323898512	0.12771948736251346	0.17605046132774882	0.1325740784457075	-0.0718116	-0.120461	-0.35941	-0.317459	-0.239592	-0.175236	-0.186241	-0.100688	-0.00375318	0.0576792	0.0874397	-0.00369687	-0.0546262	0.00769869	0.00547764	-0.106978	-0.0477317	-0.125876	0.10051945946075591	0.2902299957135113	0.2350629376747314	0.0889088	0.21545165778134084	0.24883021472202335	0.3631812127252958	0.40831452372999305	0.4708158627340596	0.38419857173568633	0.2000595379048318	0.16730656689253076	0.12869918557380763	0.518404	0.5357643874150949	0.3523799526529233
6000	0.21640033900519903	0.3234664680914466	0.7942334696857548	0	1.0753253710818564	0.39514087516054036	-0.0752899	-0.122862	-0.098125	-0.133156	-0.19546	-0.118626	-0.167371	-0.324061	-0.0848866	-0.329256	-0.422368	-0.442714	-0.317334	-0.351796	-0.245258	-0.202151	-0.253956	-0.118835	0.11120275455987465	0.0266457	0.0437274	-0.235916	-0.075782	-0.109983	-0.0435448	-0.131364	-0.0931513	0.10834205792143642	0.0437468	0.11734827086399094	0.12916896433584715	-0.0557743	0.2942779040503167	0.18991560182215006	0.2975311244799192	0.24882595810342417	0.28238023303043436	0.36420129884800245	0.21364596751697587	0.24002417203338594	0.19156067498058024	0.5715477644560908	0.3316605278694335
8000	0.16893015392048175	0.3106916249089935	0.6768770550853123	1.075330414885803	0	0.5981018876702507	0.051080458740991715	-0.00887349	-0.0854266	-0.115382	-0.35451	-0.10158	-0.433922	-0.160071	-0.0614581	-0.126292	-0.356349	-0.525147	-0.474083	-0.269998	-0.237052	-0.313424	-0.217583	-0.151563	0.0772613	-0.0106536	-0.0296576	-0.0471891	-0.198577	-0.00477873	-0.206887	-0.185302	-0.182956	0.016607718008800815	0.060584469672423015	0.13883919585371776	0.0813382	0.16555540235481678	0.19676599379720666	0.22377212151764786	0.40189818661731447	0.22070443029493678	0.3937078295528932	0.19107039999481235	0.08296	0.14414750048915118	0.36853006881545514	0.5548291075116326	0.28121311769931423
10000	0.0688385	0.0810586	0.17603944153192486	0.39515525125048984	0.5981112199562536	0	0.8401229413300433	0.47816006053428717	0.11729322020035403	-0.116084	-0.351534	-0.194299	-0.391261	-0.262347	0.00446397	-0.176221	-0.167928	-0.392901	-0.338909	-0.273656	-0.147596	-0.143666	-0.171075	-0.160253	-0.0666874	0.1678756738545033	0.038484	-0.038068	-0.123327	0.00577963	0.00403293	-0.146717	-0.0770167	0.15535053176771899	0.17377279355553835	0.24783738896364205	0.3600240022474917	0.35188058668926786	0.38432102997725814	0.23749496563146827	0.145635	0.18266138531091206	0.00317045	0.1207847735396609	0.19998452967833372	0.15184975360752856	0.16307328218030626	-0.00102821	0.0836538
12000	-0.28767	-0.155168	-0.0145878	-0.0752688	0.051096559120340335	0.8401297094233896	0	0.8096870469354202	0.33174325410825484	-0.00176844	-0.338584	-0.12662	-0.356708	-0.230037	-0.138007	-0.0788484	-0.0411	-0.509589	-0.44798	-0.24931	-0.19309	-0.130306	-0.301022	-0.137768	0.0643336	0.11992016633920011	-0.037307	-0.0729533	-0.13076	-0.00588717	-0.12054	-0.0990201	-0.320202	0.0945897	0.03277	0.21015135425249984	0.12729114410098258	0.21598481897221183	0.27691921835149624	0.1556536483940781	0.3254451542083012	0.18363416222914067	0.4561179788706513	-0.0321491	0.0872593	0.0699052	0.0706171	0.19057457575340883	-0.0177673
14000	-0.331674	-0.126912	0.0700681	-0.122837	-0.00885346	0.4781707554003931	0.8096909737081796	0	0.9122101023492094	0.16215193232494163	-0.144026	0.1288985447274749	-0.302332	-0.187389	0.000244293	-0.299805	-0.329714	-0.448934	-0.386338	-0.190182	-0.232173	-0.22008	-0.424151	-0.164157	-0.0988433	0.0701639	-0.164588	-0.207591	-0.252494	-0.260495	-0.199217	-0.315386	-0.101478	-0.0531253	0.0391968	0.1626955752589785	-0.0145601	0.11329425585459489	0.0659575	0.1623008722565931	0.21920802658898267	0.22806959736074306	0.1519756928849832	0.0519314	-0.0630294	-0.00802763	0.11880583346144909	0.12879384213630718	-0.0169085
16000	-0.0352358	-0.0285038	0.0968742	-0.0980986	-0.0854053	0.1173052122802636	0.3317484780948186	0.9122113995630131	0	0.27897195803966374	-0.00594393	0.27757170373404144	-0.00603919	0.0320206	0.044120730675061504	-0.147632	-0.220684	-0.551058	-0.453966	-0.42289	-0.355775	-0.251292	-0.286385	-0.197482	-0.176693	-0.0288919	-0.108928	-0.349486	-0.320746	-0.0820316	-0.245488	-0.185003	-0.180643	-0.0303556	0.0925223	0.056374128179946276	0.0549702	0.026989167160797904	0.2791781880518317	0.22532122620981584	0.3424953141362685	0.13129812017707884	0.28749754278261663	0.10559622009096375	0.029044911465372476	0.0951952	0.1773398063203729	0.0324874	0.0823705
18000	-0.330733	-0.0650415	0.16308908266780658	-0.133126	-0.115358	-0.116069	-0.00175983	0.16215661970297268	0.27897534820389086	0	0.8176849150562089	0.9232202944420655	0.3489206821523196	0.2595890030746146	0.2284861402128934	-0.200282	-0.353022	-0.455714	-0.500169	-0.504035	-0.35859	-0.320439	-0.192935	-0.340054	-0.200923	-0.00243644	-0.135816	-0.314633	-0.322675	-0.211628	-0.320992	-0.18479	-0.337961	-0.0723786	0.0786627	0.00567668	0.0618129	0.018781358498540162	0.00937969	0.041844111579483166	0.285757	0.2360380813560092	-0.0167816	-0.0896639	-0.0465359	-0.0417166	-0.0315045	0.00432099	-0.0152496
20000	-0.301997	-0.0671736	0.066204	-0.19543	-0.354485	-0.351518	-0.338575	-0.144021	-0.00594057	0.8176848870421684	0	1.153290523825595	0.36631	0.13538993970758548	0.10421188990771889	-0.352505	-0.446318	-0.793925	-0.668995	-0.577047	-0.466978	-0.448775	-0.493749	-0.363388	-0.359099	-0.200361	-0.357082	-0.478405	-0.576214	-0.496205	-0.505229	-0.423641	-0.545882	-0.214141	-0.12679	-0.232849	-0.176512	-0.269193	0.0425777	-0.00906883	0.0671495	-0.0282021	-0.00874588	-0.109314	-0.100881	-0.227584	-0.209319	-0.167916	-0.411317
22000	-0.135731	0.14578065618260233	0.22414041743886912	-0.118595	-0.101554	-0.194282	-0.12661	0.12890448752914047	0.2775763493219024	0.9232215498657002	1.15329	0	0.8445097422317032	0.4103751110589663	0.394447	-0.597613	-0.473856	-0.617402	-0.669002	-0.95923	-0.716024	-0.447353	-0.452884	-0.467675	-0.397207	-0.0246902	-0.367197	-0.399787	-0.29029	-0.51627	-0.326566	-0.419093	-0.28307	-0.256618	-0.302863	0.0453774	-0.0695482	-0.0987394	-0.0466479	-0.0415593	0.0435891	0.0938354	-0.610111	-0.262558	-0.0989896	-0.37992	-0.11811	-0.161037	-0.0700682
24000	-0.294413	-0.0357539	0.12775838737731746	-0.167337	-0.433893	-0.391242	-0.356695	-0.302324	-0.00603163	0.3489248525417401	0.36631393651570754	0.8445126571974888	0	0.7611820629255418	0.5824446344040304	-0.525707	-0.609573	-0.763077	-0.850109	-0.870637	-0.152217	-0.00469623	-0.1776	-0.393346	-0.357502	-0.0342715	-0.31063	-0.640055	-0.553143	-0.737938	-0.451029	-0.616315	-0.565542	-0.249222	-0.241918	-0.190962	-0.261402	-0.0597313	-0.265732	-0.256074	0.0746897	-0.112313	-0.23216	-0.277319	-0.400944	-0.34158	-0.202533	-0.350989	-0.369087
26000	-0.195977	-0.0709188	0.17609429491555975	-0.324022	-0.160037	-0.262322	-0.230019	-0.187375	0.032033116897853486	0.2595981070370421	0.13539907168405377	0.4103829595977601	0.7611869964985494	0	0.8189232943430458	-0.0911909	-0.215124	-0.394713	-0.408408	-0.452618	-0.446042	-0.65286	-0.618348	-0.449088	-0.464382	-0.169646	-0.41705	-0.494186	-0.529	-0.570187	-0.497789	-0.541085	-0.374484	-0.392783	-0.183566	-0.119807	-0.12016	-0.198691	-0.109514	-0.0736952	0.099473	0.032957296912746605	-0.0359966	-0.200364	-0.390403	-0.275506	-0.25814	-0.26925	-0.280196
28000	-0.177797	0.014578628380314707	0.13262531857995719	-0.0848404	-0.0614169	0.00449587	-0.137982	0.000265491	0.0441406	0.22850265072176004	0.10422842843062542	0.3944623409647722	0.5824569745234764	0.818931	0	0.2280734364045061	0.13736612134698462	-0.182331	-0.159822	-0.302908	-0.357219	-0.425246	-0.421135	-0.28129	-0.463264	-0.0748507	-0.309976	-0.388883	-0.55577	-0.445478	-0.387471	-0.397716	-0.28331	-0.264522	-0.0590407	-0.0469146	-0.0642358	-0.0272671	-0.0606256	-0.0277957	0.18134079859533456	-0.00394509	0.0759399	-0.0970031	-0.00837995	-0.314347	-0.268524	0.0475589	0.027235075750854845
30000	-0.172896	-0.282588	-0.0717434	-0.329192	-0.126234	-0.176173	-0.0788063	-0.299767	-0.147595	-0.200248	-0.352472	-0.597581	-0.525677	-0.0911665	0.22809040533933447	0	1.201147081413562	0.7213376944419959	0.404216	0.0544608	-0.000441458	-0.225006	-0.12919	-0.136265	-0.219789	-0.111991	-0.413208	-0.401543	-0.398175	-0.469347	-0.263892	-0.229623	-0.249819	-0.149015	-0.106266	0.0345148	0.0912645	0.033657156328684434	0.1934403686456827	0.0338135	0.10541440582057596	0.129748	-0.0294943	-0.0777231	0.26855935262349184	-0.0787017	-0.0397281	0.0518359	0.11487682035370823
32000	-0.174199	-0.0984903	-0.120388	-0.4223	-0.356286	-0.167874	-0.0410529	-0.329671	-0.220643	-0.352983	-0.44628	-0.473819	-0.609539	-0.215095	0.1373880990064805	1.2011520901382295	0	0.8606599275792901	0.5741516395696402	0.20624419845297637	0.017866847481178973	-0.179337	-0.0717018	-0.224306	-0.297833	-0.295966	-0.216782	-0.40843	-0.307728	-0.23784	-0.326115	-0.325642	-0.210299	0.0675126	0.0411997	-0.0628557	0.10678032635695638	0.18460702878926763	0.17990645959092808	0.0308273	0.24223416261137723	0.029163996789469362	-0.0744259	0.0576066	0.0878138	-0.182138	-0.029458	-0.0378063	-0.0263069
34000	-0.705156	-0.353884	-0.359324	-0.442634	-0.525072	-0.392835	-0.509529	-0.448879	-0.551004	-0.455663	-0.793873	-0.617352	-0.76303	-0.394671	-0.182297	0.7213552448226774	0.8606724692353048	0	0.8268118284898501	0.5704966111444361	0.28457647305057965	-0.119519	-0.200573	-0.106058	-0.320832	-0.182709	-0.460729	-0.515612	-0.553197	-0.474712	-0.515485	-0.638956	-0.465855	-0.32165	-0.276633	-0.209741	-0.293381	-0.194963	0.037053415086374636	-0.222746	-0.062446	-0.243016	-0.064541	-0.169865	-0.186132	-0.217129	-0.177142	-0.124879	-0.174157
36000	-0.217216	-0.325092	-0.317368	-0.317248	-0.474002	-0.338838	-0.447916	-0.386277	-0.453906	-0.500113	-0.668939	-0.668947	-0.850057	-0.408361	-0.159782	0.40423851076044737	0.5741691583066472	0.8268168055708429	0	0.8094488988461653	0.5574971967070792	0.14699611915585525	-0.0342988	0.0757783	-0.0825869	-0.105302	-0.281958	-0.498064	-0.412319	-0.338683	-0.549297	-0.511207	-0.51927	-0.245754	-0.21814	-0.137939	-0.168424	-0.206157	-0.0419325	-0.0689052	0.0332863	-0.0463779	0.0807205	-0.0543259	-0.237838	-0.0302838	-0.0901375	-0.137941	-0.0389937
38000	-0.287833	-0.188287	-0.239498	-0.351708	-0.269914	-0.273582	-0.249242	-0.190119	-0.422828	-0.503977	-0.576988	-0.959173	-0.870582	-0.452569	-0.302866	0.054486	0.20626435679442118	0.5705042278298671	0.8094515384506038	0	0.8094155906022297	0.3582139046612851	0.2998840911489372	0.019128077193434574	-0.036625	-0.176362	-0.421256	-0.414426	-0.377716	-0.409855	-0.387624	-0.398119	-0.281103	-0.0469056	-0.21972	-0.158453	-0.0914359	-0.0895373	0.053801194297846695	0.0801856	0.00465922	-0.100529	0.035649	-0.0834608	0.013956375426086153	-0.0698745	0.013594611640209574	-0.117761	0.0205413
40000	-0.198905	-0.266089	-0.175142	-0.245168	-0.236967	-0.147521	-0.193021	-0.232108	-0.355712	-0.35853	-0.466919	-0.715966	-0.152162	-0.445991	-0.357176	-0.000415186	0.0178881	0.28458519404905314	0.5575009406245607	0.8094166949152722	0	0.6100834387141734	0.393531	0.3306424872231572	0.10952416171960275	-0.0331651	-0.363331	-0.411281	-0.445536	-0.40431	-0.46674	-0.472247	-0.319211	-0.289143	-0.261718	-0.181947	-0.249887	-0.105134	0.0853681	-0.0205037	0.0866748	0.018415092100666636	-0.00209828	-0.105779	0.0686428	0.0776576	-0.098133	0.0471517	-0.0206743
42000	-0.0962904	-0.179181	-0.186144	-0.202059	-0.313338	-0.143588	-0.130235	-0.220013	-0.251227	-0.320377	-0.448713	-0.447292	-0.00463829	-0.652807	-0.4252	-0.224977	-0.179314	-0.119508	0.1470022190633599	0.3582173649643521	0.6100857947041964	0	0.8690379545602912	0.5383756225915076	0.2108380862667554	-0.0243418	-0.426362	-0.362592	-0.412718	-0.407889	-0.457055	-0.396789	-0.314083	-0.189201	-0.252901	-0.162185	-0.13023	-0.0333419	0.062140157582213064	-0.0206575	0.013485003701380543	0.0038048	-0.0928629	-0.15961	-0.00135489	-0.0914152	-0.0164554	-0.0983894	-0.0576531
44000	-0.125261	-0.276122	-0.100591	-0.253864	-0.217496	-0.170997	-0.30095	-0.424084	-0.286319	-0.192872	-0.493686	-0.452823	-0.177542	-0.618294	-0.421089	-0.129161	-0.0716778	-0.200561	-0.0342923	0.2998879846737277	0.39353428508022265	0.8690383877820143	0	0.7307642276920882	0.34637637161125934	0.0517178	-0.368963	-0.50452	-0.525466	-0.480096	-0.50506	-0.58509	-0.521054	-0.255409	-0.26978	-0.191864	-0.353029	-0.141136	-0.10769	0.00566936	0.0751344	0.0917287	0.2642614644366875	-0.0976175	-0.137369	0.16146243618739506	-0.0808333	-0.087537	0.034464905936594174
46000	0.0761636	-0.107903	-0.00365329	-0.11874	-0.151473	-0.160172	-0.137694	-0.164087	-0.197413	-0.339989	-0.363323	-0.467611	-0.393285	-0.449032	-0.281242	-0.136233	-0.22428	-0.106044	0.0757875	0.019134587757849625	0.33064789347453016	0.5383786728528558	0.730767	0	0.662524	0.3357825460103007	-0.36257	-0.422046	-0.437269	-0.335574	-0.451087	-0.520164	-0.361501	-0.357525	-0.223994	-0.213084	-0.154615	-0.051974	-0.0048707	0.00440416	0.0839315	-0.0608533	-0.0196393	-0.111307	-0.0591999	-0.154023	0.032186	-0.00488911	0.0836662
48000	0.0518411	-0.0856424	0.057778	0.11129661710158636	0.0773501	-0.0666079	0.0644063	-0.0987745	-0.176626	-0.200859	-0.359034	-0.397144	-0.357442	-0.464327	-0.463217	-0.219759	-0.297808	-0.320819	-0.0825788	-0.0366195	0.10952851510437794	0.21084008366150708	0.3463779357842877	0.6625233362296394	0	0.6515638712127457	-0.304641	-0.34767	-0.312161	-0.286872	-0.387325	-0.385457	-0.332699	-0.0305443	-0.154965	-0.0567451	-0.101544	0.019072096779697116	0.043211908060700056	0.0774301	0.022932879758489323	0.0630053	0.0474543	0.0374734	0.17773004100486006	-0.127197	0.10124113715295795	0.0524461	0.046498904898457816
50000	0.0793087	0.19239049059398758	0.0875378	0.026738861347764334	-0.0105655	0.16795444976858392	0.11999217415993427	0.070232	-0.0288251	-0.00237304	-0.200297	-0.0246281	-0.0342122	-0.169592	-0.0748038	-0.111961	-0.295941	-0.182697	-0.105295	-0.176357	-0.0331614	-0.0243405	0.0517187	0.335781	0.6515631606750634	0	-0.295583	-0.106958	-0.0478272	-0.172826	-0.195712	-0.319616	-0.279716	-0.201602	0.0213012	0.14281769399266822	0.11769951834169963	0.23320863726639207	0.0883373	-0.00426234	0.13225621648107702	0.0846415	0.0890472	-0.00585913	0.10145954226495028	0.0679582	0.022737167227417417	0.0710624	0.2312506690385108
52000	0.10666659110958567	-0.0260108	-0.00359246	0.0438269	-0.0295632	0.038569	-0.0372287	-0.164514	-0.108855	-0.135747	-0.357012	-0.367128	-0.310565	-0.416989	-0.309923	-0.413172	-0.216751	-0.46071	-0.281945	-0.421245	-0.363322	-0.426354	-0.368956	-0.362566	-0.304635	-0.295576	0	0.7711582614906132	0.6038275451153453	0.32618440705468243	0.0425164	-0.206636	-0.105151	-0.0793105	0.0708172	0.11725464364568722	0.18641201727092785	0.3124396884786503	0.10188200400976005	0.11207833745230304	0.0686369	0.00565801	0.11160874541156726	-0.00690474	0.0691831	0.0696453	-0.0277508	0.15357705295073934	0.10513822536709196
54000	0.049103	0.0488918	-0.0545137	-0.235809	-0.0470867	-0.0379749	-0.0728669	-0.207508	-0.349405	-0.314555	-0.478327	-0.399711	-0.639981	-0.494118	-0.388822	-0.401498	-0.408391	-0.515585	-0.498042	-0.414407	-0.411263	-0.362576	-0.504505	-0.422033	-0.347657	-0.106943	0.7711663038959068	0	0.7832455110364798	0.5440808234061477	0.0635968	-0.224638	-0.21229	-0.0806714	-0.109872	-0.116854	-0.0275498	0.0636578	0.0612989	0.012088534450121428	-0.00545041	-0.0102778	-0.131487	-0.193744	-0.0338189	-0.0776062	0.00939306	-0.0163767	-0.0535612
56000	5.6733257417330657e-05	-0.0503361	0.0078119	-0.0756738	-0.198474	-0.123233	-0.130673	-0.252411	-0.320665	-0.322597	-0.576135	-0.290212	-0.553068	-0.528931	-0.555708	-0.39813	-0.307688	-0.55317	-0.412296	-0.377697	-0.445518	-0.412702	-0.52545	-0.437256	-0.312146	-0.0478121	0.6038363498205193	0.7832462733363595	0	0.7510179334098955	0.10661876020168579	-0.119571	-0.174879	-0.0820662	-0.129938	-0.121998	-0.0447049	-0.0471674	-0.0300937	-0.0806173	-0.064961	-0.0650424	-0.01979	-0.0801713	-0.137768	-0.0822101	-0.0565656	-0.0431492	-0.0244
58000	-0.0444248	-0.0107356	0.00559457	-0.109871	-0.00467182	0.00587721	-0.00579636	-0.260408	-0.081946	-0.211546	-0.496123	-0.516189	-0.73786	-0.570114	-0.445412	-0.469298	-0.237796	-0.474681	-0.338657	-0.409831	-0.404288	-0.407869	-0.480076	-0.335557	-0.286854	-0.172807	0.32619693215067735	0.5440853060968496	0.7510216538007165	0	0.2673301796318323	0.016986195064417654	-0.0292674	-0.0940578	-0.0808719	-0.0811232	-0.0148367	0.0443672	0.0398665	-0.124475	-0.102737	-0.00629601	-0.137288	-0.0456294	-0.171146	-0.140018	0.0020964	-0.0166212	-0.0690861
60000	-0.0597893	-0.0198768	-0.106862	-0.0434339	-0.206781	0.0041294	-0.120451	-0.199131	-0.245404	-0.320911	-0.505148	-0.326486	-0.450952	-0.497717	-0.387406	-0.263845	-0.326072	-0.515455	-0.549272	-0.387602	-0.466719	-0.457036	-0.505042	-0.451072	-0.387308	-0.195694	0.042527864605429615	0.0636002	0.10662137013136815	0.2673290691706936	0	0.6336001446427502	0.3837256344538818	0.2644473286902662	0.16064208079460368	0.0531657	0.0748216	0.18273825584545736	0.0650501	-0.0485488	-0.0707867	-0.117424	0.10861032674331655	-0.191941	-0.12532	0.0441928	0.0264756	0.00898922	0.0886056
62000	0.028691523542739072	-0.134145	-0.0476118	-0.131249	-0.185192	-0.146616	-0.0989263	-0.315296	-0.184915	-0.184704	-0.423556	-0.419009	-0.616234	-0.541009	-0.397647	-0.229572	-0.325595	-0.638922	-0.511178	-0.398092	-0.472222	-0.396766	-0.585067	-0.520144	-0.385436	-0.319595	-0.20662	-0.22463	-0.119565	0.016989210535544863	0.6336042705750162	0	0.789026	0.5769984016069564	0.2627994272767474	0.00233655	-0.0510942	-0.00660692	-0.122291	-0.0478269	-0.0924726	-0.105021	-0.105394	-0.23725	-0.312096	-0.00339475	-0.167029	0.00600519	-0.0598846
64000	0.00132268	-0.0189565	-0.125754	-0.093034	-0.182844	-0.0769138	-0.320106	-0.101386	-0.180553	-0.337873	-0.545794	-0.282983	-0.565459	-0.374406	-0.283239	-0.249765	-0.21025	-0.465819	-0.519239	-0.281074	-0.319183	-0.314058	-0.521029	-0.361478	-0.332675	-0.279691	-0.105133	-0.212281	-0.17487	-0.0292621	0.3837320556024231	0.7890280752508784	0	0.7828559651611093	0.36737872931053017	-0.0802507	-0.111784	-0.139051	-0.144123	-0.192549	-0.175232	-0.211774	-0.112009	-0.295365	-0.274939	-0.195275	-0.158173	-0.160158	-0.189396
66000	0.0828603	0.1337705383080039	0.10063729422127678	0.1084549213906597	0.016715537674078296	0.1554490191469932	0.0946814	-0.0530375	-0.0302692	-0.0722955	-0.214058	-0.256536	-0.249143	-0.392709	-0.264455	-0.148965	0.0675572	-0.321618	-0.245727	-0.0468812	-0.28912	-0.18918	-0.255389	-0.357507	-0.0305253	-0.201582	-0.0792971	-0.080666	-0.0820616	-0.0940569	0.2644493442734984	0.5769962912579235	0.7828515595958002	0	0.43523476776222025	0.018724044465382686	-0.0732753	-0.115991	-0.210585	-0.277833	-0.19582	-0.175706	-0.255832	-0.318638	-0.215694	-0.156927	-0.101528	-0.0407786	-0.162874
68000	0.19304361020930552	0.31568602060832673	0.2903487351329348	0.0438606	0.0606932	0.17387218559371612	0.0328627	0.0392855	0.0926097	0.0787467	-0.126706	-0.30278	-0.241838	-0.183491	-0.0589732	-0.106215	0.0412452	-0.2766	-0.218112	-0.219695	-0.261693	-0.252879	-0.269758	-0.223975	-0.154945	0.0213218	0.0708315	-0.109866	-0.129932	-0.0808701	0.16064500103673807	0.2627982215866162	0.3673752284041236	0.4352356724211225	0	0.5923496717640423	0.2830502719206834	0.05877	-0.0612333	-0.113838	-0.149192	-0.173203	-0.230433	-0.455839	-0.359533	-0.269822	-0.246325	-0.152552	-0.156759
70000	0.13400212550357682	0.17062862458125563	0.2351835285196686	0.11746389041763115	0.13894977160341107	0.24793863242733272	0.21024582962284422	0.1627861238565634	0.056463379563727364	0.00576254	-0.232763	0.045462043613934446	-0.190881	-0.11973	-0.0468453	0.034567214144301986	-0.0628083	-0.209706	-0.137909	-0.158426	-0.181921	-0.162161	-0.191841	-0.213063	-0.0567233	0.14284016154227888	0.11727082994819177	-0.116846	-0.121991	-0.0811196	0.0531705	0.0023372	-0.0802524	0.018726800549799465	0.5923515231895556	0	0.6708529933287606	0.39291936469896666	-0.0743425	-0.154662	-0.0869362	-0.240098	-0.219569	-0.356921	-0.370194	-0.2587	-0.328698	-0.261059	-0.308324
72000	0.20005081849142042	0.0961696	0.0890307	0.12928592251632745	0.0814501	0.3601265843380224	0.12738695809816752	-0.0144682	0.0550608	0.061900116971197336	-0.176424	-0.0694622	-0.261319	-0.120082	-0.0641652	0.0913182	0.10682903803498778	-0.293345	-0.168393	-0.0914074	-0.249859	-0.130205	-0.353004	-0.154592	-0.10152	0.11772332451815078	0.1864295422002723	-0.0275403	-0.0446962	-0.0148317	0.0748277	-0.0510922	-0.111784	-0.0732712	0.28305346197303705	0.6708543319556014	0	0.6175372318998191	0.10137680571367062	0.00368626	-0.0945732	-0.283427	-0.132203	-0.329887	-0.467956	-0.257202	-0.29353	-0.238385	-0.258386
74000	0.2215697310643234	0.2154302708650953	0.21557064230697678	-0.0556603	0.16566437178520874	0.35198022383365646	0.21607768802325436	0.11338319813287881	0.027076812225276973	0.018865613398792273	-0.269109	-0.0986564	-0.0596512	-0.198616	-0.0271994	0.033707931785241556	0.18465279552115785	-0.19493	-0.206129	-0.0895117	-0.10511	-0.0333198	-0.141114	-0.0519549	0.0190922	0.23322949849670144	0.3124542684618529	0.0636644	-0.0471617	0.0443693	0.18274142119380438	-0.00660788	-0.139055	-0.11599	0.0587702	0.392918	0.6175342869536774	0	0.47719778776735944	0.2543845580564944	0.11921203277448943	-0.159371	-0.0376407	-0.285682	-0.320378	-0.124881	-0.230571	-0.170562	-0.304668
76000	0.3954323723271921	0.2211283434723666	0.24894689819273896	0.2943896162297353	0.19687266217267801	0.3844183660667276	0.2770097863476197	0.0660442	0.2792635320613909	0.00946165	0.042659727863659354	-0.0465672	-0.265654	-0.109441	-0.0605602	0.19348884304732045	0.17994992526789766	0.0370843	-0.0419065	0.0538245	0.0853903	0.06216	-0.10767	-0.0048539	0.0432298	0.0883558	0.101894	0.0613031	-0.0300903	0.0398663	0.0650509	-0.122295	-0.144129	-0.210586	-0.0612354	-0.0743464	0.10137155971261019	0.4771954867124398	0	0.5406009720548236	0.28389529675135455	-0.0745516	-0.21485	-0.181016	-0.205713	-0.201273	-0.109125	-0.149348	-0.180876
78000	0.5198357263839868	0.40055779577296496	0.36329894604896296	0.19002836385451996	0.2238798397460705	0.23759335157388836	0.1557452662431525	0.16238856333290808	0.2254076200723269	0.041927115277766346	-0.0089858	-0.0414776	-0.255995	-0.0736213	-0.0277292	0.0338631	0.030871849023215582	-0.222714	-0.0688782	0.0802099	-0.0204804	-0.0206366	0.00568983	0.00442201	0.077449	-0.00424273	0.11209166623353746	0.0120938	-0.0806127	-0.124474	-0.0485469	-0.0478291	-0.192554	-0.277833	-0.113839	-0.154664	0.00368206	0.2543833068545255	0.5406020219077753	0	0.5936158191066779	0.21505352926214746	0.00339526	-0.113639	-0.0990022	-0.0613829	-0.10763	-0.107646	-0.155028
80000	0.2994062845397685	0.48385574987014174	0.40843066367761677	0.29764229313624524	0.4020043114696944	0.14573168644348483	0.32553517868133236	0.21929412428925424	0.34258011462273547	0.2858380399377786	0.0672309	0.0436693	0.074767	0.0995453	0.18140569840870818	0.10546233669912178	0.24227708476525528	-0.0624156	0.033311670172610004	0.00468198	0.0866964	0.013504307210746722	0.0751533	0.0839478	0.022950185873104097	0.13227423313337375	0.0686487	-0.00544672	-0.0649581	-0.102738	-0.0707864	-0.0924764	-0.175238	-0.195821	-0.149195	-0.0869406	-0.0945789	0.1192091881964776	0.28389475322826224	0.5936142257306337	0	0.4115515509878975	0.0990418	0.00100426	-0.0882334	0.0363954	-0.0511449	-0.21273	-0.0946374
82000	0.28992799138057024	0.430387	0.4709362308618173	0.24894135493988503	0.22081478332745144	0.182762	0.1837284148823062	0.22815992324114912	0.13138714884368097	0.2361237198583845	-0.0281165	0.0939198	-0.112231	0.033033831452693764	-0.00387596	0.12980028173921365	0.029211147123482144	-0.242981	-0.0463483	-0.100502	0.018441	0.00382834	0.0917518	-0.0608329	0.0630268	0.0846637	0.00567398	-0.0102699	-0.0650352	-0.00629257	-0.117419	-0.10502	-0.211776	-0.175704	-0.173202	-0.240098	-0.283429	-0.15937	-0.0745479	0.21505616406623854	0.4115557791680326	0	0.5856601455748096	0.35002067356065375	0.12778832602673984	0.0450728	0.0580033	-0.00328356	-0.19102
84000	0.43295320065581744	0.39469383939516967	0.38432211963742724	0.2824988096408776	0.393821	0.00327465	0.4562154112977998	0.1520691985393716	0.28758975122320146	-0.0166928	-0.00865704	-0.610024	-0.232076	-0.0359169	0.0760122	-0.0294389	-0.0743756	-0.0645032	0.0807533	0.0356792	-0.00206921	-0.0928362	0.26428774267844785	-0.0196157	0.047479040844149244	0.0890726	0.11162788877087493	-0.131476	-0.0197796	-0.137282	0.10861805546776798	-0.105391	-0.112008	-0.255827	-0.230428	-0.219566	-0.132201	-0.0376361	-0.214843	0.00340108	0.0990492	0.5856633253487908	0	0.9093447846587986	0.7364888966423384	0.3218267526466986	0.47700934425348124	0.12832111800059412	0.0199185
86000	0.0920414	0.14300560793510228	0.20018931883810553	0.3643261084899792	0.1911901658328415	0.12089520709168752	-0.0320454	0.052031183922230745	0.10569466156308148	-0.0895689	-0.109219	-0.262464	-0.277228	-0.200278	-0.0969246	-0.0776615	0.057663165598812384	-0.169821	-0.0542869	-0.0834244	-0.105744	-0.159577	-0.097585	-0.111277	0.037504360319695715	-0.00582748	-0.00687937	-0.193727	-0.0801548	-0.0456165	-0.191927	-0.23724	-0.295358	-0.318626	-0.455828	-0.356911	-0.329879	-0.285672	-0.181003	-0.113627	0.0010179	0.3500300863661695	0.9093510176903311	0	0.7617701886303482	0.5188912899195194	0.40451917300237683	0.15179727133883975	-0.0415187
88000	0.2830096488890153	0.26579912798513466	0.16743401898557797	0.213768	0.0830774	0.20009263439013406	0.0873607	-0.062932	0.029141024097263015	-0.0464432	-0.100789	-0.0988981	-0.400856	-0.390319	-0.00830374	0.2686185956474614	0.087868	-0.18609	-0.237801	0.0139905	0.0686758	-0.00132427	-0.137339	-0.0591723	0.17775865926489817	0.10148887106267143	0.0692061	-0.0338039	-0.137754	-0.171135	-0.125308	-0.312088	-0.274934	-0.215684	-0.359525	-0.370187	-0.467951	-0.320369	-0.205702	-0.0989925	-0.0882221	0.1277954099920288	0.7364928008336448	0.7617678597901215	0	0.8634558942498303	0.5245782073861396	0.28570642398691826	0.078309
90000	0.15798535194255234	0.31637317102456386	0.1288285179484381	0.24014853311671872	0.14426681776853825	0.15195973860091233	0.0700084	-0.00792834	0.0952932	-0.041622	-0.227489	-0.379826	-0.341489	-0.27542	-0.314268	-0.0786406	-0.182082	-0.217085	-0.0302452	-0.0698386	0.0776925	-0.0913827	0.16149449890204404	-0.153993	-0.127166	0.0679894	0.0696703	-0.0775893	-0.082194	-0.140006	0.044206274108414344	-0.00338537	-0.195268	-0.156915	-0.269811	-0.258691	-0.257194	-0.124871	-0.201261	-0.0613713	0.0364086	0.045081787623489855	0.32183253711958776	0.5188908413608759	0.8634577745314137	0	0.9683479230556089	0.5178908838372703	0.20347758845467143
92000	0.17364022222786474	0.25520102824370317	0.5185259226150232	0.1916780355934688	0.3686423856243972	0.1631762667032455	0.0707134	0.11889812311828314	0.17743079876340237	-0.0314169	-0.209231	-0.118024	-0.202449	-0.258062	-0.268453	-0.039674	-0.0294089	-0.177106	-0.0901059	0.013623567409204817	-0.0981051	-0.0164299	-0.0808083	0.032208408677509875	0.10126463522413436	0.022761375836276666	-0.0277329	0.00940294	-0.0565564	0.0021018	0.026482133937985413	-0.167026	-0.158173	-0.101524	-0.246322	-0.328696	-0.29353	-0.230567	-0.109119	-0.107626	-0.0511387	0.0580053	0.4770081282559261	0.40451172397328883	0.5245730871972788	0.9683409225851648	0	0.5947354817994626	0.3937849385017021
94000	0.29613790658783984	0.3288675226698569	0.5358815872935708	0.5716599930432691	0.5549362922948644	-0.000930358	0.1906656601572918	0.12888099976743037	0.032573221775031004	0.00440346	-0.167834	-0.160956	-0.350911	-0.269177	0.0476248	0.051884930093251604	-0.0377623	-0.124848	-0.137914	-0.117737	0.047174438600123755	-0.0983691	-0.0875171	-0.0048718	0.0524645	0.0710814	0.15358984828678163	-0.0163719	-0.0431452	-0.0166209	0.0089906	0.00600245	-0.160163	-0.0407792	-0.152554	-0.261063	-0.23839	-0.170563	-0.149347	-0.107646	-0.212729	-0.00328673	0.12831476997732855	0.1517846902840418	0.28569617177234685	0.5178787513411156	0.5947303497737524	0	0.8550599961301887
96000	0.3432241552766564	0.26361193105925473	0.35249303457047065	0.331769	0.2813161845216177	0.0837476	-0.0176803	-0.0168255	0.0824523	-0.0151713	-0.411239	-0.0699911	-0.369013	-0.280127	0.0272969	0.11492169320217689	-0.0262671	-0.17413	-0.0389714	0.020561000414959944	-0.0206557	-0.0576369	0.0344807	0.0836794	0.0465132	0.2312656276607319	0.10514690274220688	-0.0535606	-0.0244001	-0.0690899	0.0886028	-0.0598915	-0.189405	-0.162879	-0.156765	-0.308331	-0.258395	-0.304674	-0.180879	-0.155032	-0.0946404	-0.191027	0.019908	-0.0415354	0.0782946	0.20346133799758778	0.39377568851506295	0.8550558781692597	0
98000	0.13589854566089402	0.4446684936533074	0.42527655083691845	0.40698688511559356	0.4548500745581012	0.4543408346838863	0.23240977242718774	0.4196965964046228	0.23761472114792728	0.2933801954389061	0.0532741	0.0836223	0.0726503	0.00918707	0.0605089	-0.000650193	0.10030551233035488	-0.0478292	0.0617856	-0.011409	0.0867124	0.1927336803755862	0.0598067	0.20627650853759383	0.35238665709848793	0.38199100550180426	0.3362572275942216	0.18870384584496788	0.14391673844822886	0.20991499357058288	0.30397605070734357	0.191212	0.0161679	0.0428894	0.030302181097635175	-0.106676	-0.101354	-0.137094	-0.0780322	-0.0435072	-0.0575471	-0.0586825	0.0172741	-0.0683885	-0.0814548	-0.0203353	0.15975523929631133	0.4413308102958346	0.8818360102855385
100000	0.3499752486242774	0.43421242213737343	0.5883938467737663	0.4891760724452344	0.7141800918153169	0.8174809421596543	0.5542112472106457	0.4151270313612697	0.38662347961206506	0.40369756831114767	0.30711021733968236	0.5184032705611896	0.264467	0.35933326281407607	0.35113936542761826	0.2719858580813853	0.37314382356580655	0.14006665544352856	0.18795081979570333	0.30956556042256866	0.29903132905302254	0.3514926347783032	0.3497711221633343	0.2753519871460272	0.504649	0.6142956736880645	0.6272913514509818	0.4584043694199341	0.3394119219130838	0.4100855968823531	0.6143236139899599	0.43149161185846807	0.0687302	0.18547534803238744	0.10487638480927494	0.0787809	-0.0928414	0.00812703	0.0709206	0.0599755	-0.0368929	-0.0476467	0.023675992000742187	-0.1161	-0.267768	-0.1855	-0.16131	-0.0340528	0.14911750750588018
102000	0.3082616364070429	0.37618580363113246	0.367235	0.400941	0.4971387927120063	0.47532746913187734	0.47730079160865313	0.3535334852775276	0.3755578856776513	0.305044	0.0740026	0.031984846549965515	0.025614809501431902	0.15405288781094192	0.22285153299428875	0.2023433346685334	0.14867527929421934	0.10987263048317726	0.0998976	0.1252901196846669	0.12066490819557008	0.2458421767837695	0.28397129452385256	0.2440832154638136	0.32102	0.4590686160908392	0.4358590618281812	0.30517680604032316	0.21231760062721303	0.2984733988114347	0.5217181263473777	0.28774508152008466	0.10142262657181399	0.12051421734963023	0.0837475	-0.110406	-0.147209	-0.0874704	-0.113728	-0.13858	-0.120541	-0.144091	-0.270296	-0.321319	-0.325552	-0.419694	-0.403687	-0.394961	-0.343436
104000	0.4002877529134338	0.25895498242892057	0.27927743326175003	0.17725900881365073	0.3919791681530119	0.355176	0.41973016051441103	0.3040445870552725	0.41690508342346877	0.3288655050388972	0.31961145119955403	0.14034883423843933	0.0916445	0.0702769	0.0929573	0.14966782033181864	0.2717120451395738	0.0381864	0.19642691657395922	0.17754863592822895	0.1114195441245639	0.14117565749675262	0.26961027577081764	0.24489100460524152	0.30071796438731363	0.3788641672624871	0.34810584905060055	0.2545405328163524	0.24624655812036772	0.2947938485418838	0.23737929526098137	0.14680704575129785	0.0863318	0.11788457080652316	0.026565517138988522	-0.242022	-0.160349	-0.163628	-0.186479	-0.228116	-0.173324	-0.227141	-0.323693	-0.47103	-0.34125	-0.577473	-0.408872	-0.592042	-0.435127
106000	0.25094784055970504	0.1704307711740837	0.2700142638170026	0.24914631955596536	0.28370269238646556	0.32146009163518446	0.2591668070614121	0.29623333953975545	0.36967951720864733	0.2990265106520366	0.0848802	0.15047185218550682	0.10405658895318468	0.0704895	0.1437470106012928	0.39260726188224815	0.281252	-0.0393086	0.14917765639308445	0.13065586450422415	0.16418898398571088	0.12899964025741936	0.0313265	0.0865475	0.2236151827739333	0.2913562354985482	0.37538283291456964	0.1388682145181053	0.18868111569438947	0.18224189405394392	0.2918565270496795	0.26749654832497793	0.014491442004445765	0.0607793	0.0553149	-0.11778	-0.229257	-0.272792	-0.116646	-0.211416	-0.161799	-0.290894	-0.306278	-0.475358	-0.466999	-0.502106	-0.576873	-0.561916	-0.624932
108000	0.11234948507013037	0.20500238675240534	0.16692399644218192	0.22050928234229364	0.2210932925334834	0.23541164725562883	0.32467282883748844	0.30627449834600223	0.33527	0.41603594997537174	0.19971524717173017	0.4576752637556807	0.2555653067124549	0.2674731486367544	0.34858523203974395	0.4103647353805191	0.5165685084520667	0.030247559091607177	0.16041594720808802	0.18993242971793772	0.0660168	0.22557164117750916	0.1930721949333013	0.3775749100578371	0.2603191569639174	0.37555464253877174	0.4311355440456787	0.14558556058818461	0.2498211695680895	0.2504794536376409	0.26667983369091214	0.2656694188541179	-0.0225854	0.15811027672376987	0.011755142752607854	-0.0364293	-0.145943	-0.284672	-0.11689	-0.263846	-0.128419	-0.305335	-0.189626	-0.458813	-0.4105	-0.441033	-0.600893	-0.514464	-0.637985
110000	0.22084113089596222	0.14749190294269957	0.37222468582042617	0.17785237929477318	0.10520567902836099	0.21375462915461904	0.24716967789112576	0.29067741566422095	0.29203946255871643	0.28413376930911166	0.2345717101299216	0.2138049159385333	0.0759823	0.2465663961489775	0.43123654903635833	0.464981	0.33509277433163054	0.22406835822258894	0.20371263224139782	0.0703952	0.1549730660840686	0.2640193407405432	0.1912132550739052	0.11993453850516189	0.2757242015185702	0.3615686362395684	0.2212743419956143	0.24463408647455612	0.15090996920690114	0.0854933	0.21719344506025015	0.0410609	-0.026795	0.0995353	-0.123541	-0.154873	-0.194043	-0.270349	-0.206042	-0.245448	-0.180762	-0.203335	-0.0855764	-0.374399	-0.431853	-0.46024	-0.548494	-0.60751	-0.667392
112000	0.13733938949996385	0.0729532	0.214449	0.37680236881197576	0.0648436	0.21147545270127896	0.1281426310936435	0.34663673974533565	0.4033879331642034	0.4011316431229156	0.4399017243087451	0.5780375876571732	0.6223470457917822	0.27317	0.5894687015731821	0.5212370457930193	0.46509284902978815	0.17639662423128358	0.228385	0.3590898822912532	0.270845	0.29697719990939614	0.13472947618114997	0.30947527473554115	0.2590683212751672	0.364559	0.38889628333057547	0.0318083	0.0423131	0.13868461595654202	-0.0314803	0.0634866	-0.117052	0.00800188	0.10837397283706252	-0.0435469	-0.294998	-0.217178	-0.024395	-0.122195	-0.128733	-0.223546	0.0846497	-0.392473	-0.484391	-0.394897	-0.421428	-0.430833	-0.589065
114000	0.14490036578967103	0.3635167594583206	0.4218987657613131	0.19789358024413448	0.16086926804193383	0.1356471767185035	0.1840068057873042	0.28418784869991837	0.3157966891738459	0.485162	0.37132696907428997	0.5210836758519177	0.5500329476506314	0.3436100950881072	0.36851577777185607	0.3806713591103071	0.44110257483907644	0.19098844665417222	0.23694882019019345	0.36724198704932054	0.34736386446430484	0.296484	0.2671902427960032	0.2004873953447109	0.330969	0.29853545581909463	0.3995751366273631	0.15634993341033998	0.18746953901393268	0.1887234457610359	0.17158410713214295	0.13161818736703018	0.011303623909929115	0.17316762196395807	0.00233209	-0.105751	-0.120821	-0.0961029	0.013157063567677147	-0.0998344	-0.0980602	-0.0233809	-0.024678	-0.412549	-0.277597	-0.306611	-0.369923	-0.527468	-0.626825
116000	0.013667594235083126	0.11396101554410662	0.17110131983391644	0.2949312132090886	0.20691694284694034	0.1265103966918116	0.23944140654059778	0.24213743065784143	0.38730179646679946	0.5116382664311687	0.3966363300499643	0.29963919935039124	0.35159866354174085	0.5224686405140909	0.6685061382525836	0.3652010514378374	0.22846314351785196	0.26136162014388525	0.359576	0.3763684191187031	0.39034908194654994	0.33860055175306103	0.29997441368169353	0.33128714078600563	0.3213740538011012	0.41507588885750585	0.26863208888171397	0.2715256383545811	0.2837571722872138	0.2221137247538476	0.35184530164488387	0.12861129368109558	0.0608348	0.10343212370505296	0.14480646461741153	0.000434659	-0.145123	-0.00320156	0.076669	-0.0650907	0.00272411	-0.0820291	-0.178624	-0.394016	-0.295121	-0.41243	-0.448248	-0.390923	-0.43636
118000	-0.022191	0.19863692757448276	0.20439624475401577	0.18859682840410166	0.28332608633794304	-0.0180409	0.2680258473021825	0.22834620340476827	0.3741189121940165	0.292034	0.2017664241303491	0.27432843369180143	0.23169551385708875	0.5649360035433738	0.5196353680577054	0.43486274236746414	0.4204924405386033	0.3430511929099266	0.4008403534283714	0.4170694679806691	0.25733145387029704	0.2260323222530194	0.33370182110397406	0.2359663560368434	0.2786858300091324	0.46142697612031947	0.4677015388003777	0.3394310377167533	0.3612545387081318	0.13818837892396163	0.24347804283249447	0.061961942835621196	0.0837046	0.16246589702037567	0.058249	-0.0506222	-0.00893339	-0.0117963	-0.0599718	-0.0392325	-0.0870081	-0.131889	-0.31149	-0.117016	-0.255804	-0.422919	-0.407921	-0.416615	-0.512866
120000	0.029623531895584008	-0.112959	0.0516537	-0.0487371	0.091937	-0.0381373	0.20304080407356484	0.18933883174909752	0.13692423738014314	0.078707	0.0191235	0.18166745756352123	0.19113193639359172	0.2985005832383673	0.24648153123088537	0.45788825541262174	0.42890579880959495	0.22201232727904882	0.2991650362870968	0.3838921586896593	0.3628863070835087	0.2748980183859232	0.3435425909593839	0.23253097964175157	0.340487	0.2994250179714591	0.2917238108182949	0.29914374146089584	0.0820745	0.17382449134664815	0.21773477197296703	0.0819949	0.0801143	-0.0729236	-0.196441	-0.152566	-0.0514689	-0.148576	-0.142369	-0.17017	-0.181725	-0.175827	-0.314545	-0.24383	-0.356237	-0.41283	-0.396131	-0.405685	-0.49553
122000	-0.0333721	-0.0227017	0.00379532	0.0442241	-0.044769	-0.146751	0.1155235103574845	0.00732899	0.1644867795898375	0.11490965031729256	0.00254538	-0.0306212	-0.000320281	0.13292406052942646	0.2924941073992736	0.3879361179311076	0.4680585119976189	0.34363932087740295	0.481595	0.4000641500805108	0.3307263981824089	0.3763919995808334	0.4447604035917235	0.32110932778741436	0.42476346206201343	0.33067573892524477	0.36908856855000266	0.2381610183564601	0.18531099430577952	0.18109464982697515	0.2782791077923226	0.1234666599939435	0.016417609622047816	0.0500656	-0.0652699	-0.192148	-0.139411	-0.0467039	-0.0707554	-0.170751	-0.196825	-0.201691	-0.312139	-0.448691	-0.272372	-0.465205	-0.423955	-0.43714	-0.397383
124000	-0.261392	-0.207765	-0.0991357	-0.194495	-0.180692	-0.0941403	-0.11711	0.034922404527765384	-0.0184395	0.12854159594128944	0.0884852	-0.0147635	0.060853067706633145	0.17857750761001323	0.3796287786429153	0.6687385057324774	0.6074863624390547	0.1660310849346216	0.29434787981158167	0.34668583961163774	0.3023311489701175	0.3058606841584024	0.24009588919303576	0.3688614597505831	0.3965298001640396	0.33545593378319083	0.35946929764814306	0.24748420189791678	0.22408347713848692	0.2631271960943311	0.19052147013106052	0.15855030172199575	-0.0133561	0.0750557	-0.0752084	-0.155147	-0.274181	-0.320585	-0.164388	-0.22624	-0.198241	-0.276634	-0.294376	-0.471159	-0.531801	-0.46288	-0.469617	-0.454277	-0.440733
126000	-0.326623	-0.242134	-0.183636	-0.307849	-0.332415	-0.19127	-0.29396	-0.117683	-0.131477	0.0533641	-0.0109063	0.285436	0.13502197130553875	0.21868885190544674	0.24641098009804493	0.7130848657289779	0.5487263828521668	0.1211398695787013	0.15776487221738356	0.41984376517908445	0.28630843796074795	0.2737680408739386	0.20947442651924467	0.3274858227713324	0.35972878829239885	0.3766060119533131	0.4032498109193135	0.10825636837690603	0.0485141	0.263047	0.10761240498997916	-0.00467374	-0.0632589	-0.0739701	-0.09839	-0.214967	-0.39571	-0.2688	0.027218886190656325	-0.196377	-0.0547413	-0.299748	-0.137122	-0.431574	-0.595014	-0.423484	-0.426344	-0.497492	-0.447706
128000	1.084967195154828	0.43345659405729614	-0.101408	-0.157729	-0.297367	-0.248458	-0.304008	-0.196959	-0.0765299	0.11263904797180337	-0.0132302	0.2916484028317581	0.0876059	0.34935665402314897	0.22150861542341038	0.45693281036044375	0.5139718167095959	0.13534839606661936	0.2528293616129027	0.4457952966531028	0.41666125256989267	0.33589577580672975	0.34922737690752476	0.30291404769191466	0.42281	0.3207913447197283	0.40756180446287943	0.12642688383875242	0.11263273956988977	0.12303506069584835	0.14067164384358513	0.015213399247639786	-0.053887	0.0998278	-0.0972531	-0.154829	-0.27259	-0.266439	-0.229239	-0.248478	-0.117184	-0.154008	-0.0791377	-0.584663	-0.396168	-0.399066	-0.500819	-0.503878	-0.475263
130000	1.4975193681480892	0.8031540629463865	-0.377568	-0.354965	-0.30814	-0.227009	-0.149451	-0.245113	-0.0894576	0.0687296	-0.0605929	0.0875297	0.16233655729026217	0.2345378340863557	0.32728694660266044	0.5412041304836613	0.5044087271624312	0.19578748718616576	0.0974116	0.3255592121244336	0.3641828358511246	0.20383652081512146	0.18940963737799246	0.0751001	0.299918	0.28357587797019157	0.20118303380896238	0.11289024923481464	-0.00158958	-0.0392662	0.16172226989029717	-0.028305	-0.168868	-0.0502173	-0.353176	-0.36802	-0.338452	-0.278042	-0.282649	-0.291037	-0.268959	-0.518382	-0.590599	-0.641693	-0.593796	-0.756268	-0.564545	-0.572693	-0.628943
132000	0.9817496070358095	0.3067953356012632	-0.118541	-0.301873	-0.50217	-0.292214	-0.278602	-0.187726	-0.0470479	0.0495487	0.0590199	0.3865336644388173	0.7900341465995777	0.5906507898021924	0.5521103452816181	0.5226522631950213	0.29401714137777063	-0.0461221	0.0625763	-0.0536043	-0.0366811	0.13482223427614118	-0.213242	0.0484202	0.21384605906464343	0.3660322792032334	0.22620002569817343	0.0930207	-0.0586447	-0.10106	0.1486652902067953	-0.0653735	-0.347606	-0.217937	-0.234612	-0.240853	-0.590956	-0.404574	-0.342281	-0.450087	-0.272104	-0.438902	-0.328834	-0.630747	-0.900006	-0.703904	-0.671365	-0.656619	-0.76697
134000	0.9552226883199125	0.23862851086767137	0.031058390388858995	0.00750914	-0.224016	-0.0901863	-0.169889	0.034281846622771776	0.23121888641672786	0.5643281325140362	0.533223	1.028960390981773	1.4429911077685527	1.3666083669859077	1.2236555019728501	0.9143255599265657	0.8069391641398577	0.2644302488301806	0.0533904	0.18357311257703263	0.10291829636965523	0.2183502561390191	0.0889015	0.10254587473135801	0.28396355103616666	0.6292725069679328	0.336377	-0.0331229	-0.0341514	0.0855168	0.3303113832574647	0.021394702998391187	-0.119671	-0.0843204	-0.115235	-0.340622	-0.446653	-0.246593	-0.105827	-0.268965	-0.0182872	-0.329621	-0.489898	-0.577925	-0.398028	-0.727701	-0.46572	-0.625528	-0.495789
136000	1.0400102996083116	0.8462218291565408	0.857075	0.5744637207569581	0.42309655119467937	0.2900269641285891	0.29684405234511757	0.6335502747105185	0.7253633709747185	1.082859168938718	1.08376	1.7187379314115483	1.6100811620246758	1.6824691276467518	1.6682531761083668	0.6478785062011597	0.3651982075398025	0.12471473620626256	0.2106859270245741	-0.0474861	0.20930031093852655	0.2116398549224759	0.36623284177200927	0.037855	0.60312	0.7030339047872641	0.2906174327627883	0.14918975646666294	0.2922263397510446	-0.156011	0.16610580380721865	0.032449122178178066	0.13491849039822396	-0.0250894	0.3568169976359408	0.0976362	0.0261542	0.0736652	0.00518236	-0.0771288	0.17146412762106783	0.0834535	-0.385714	-0.404773	-0.176727	-0.656706	-0.221907	-0.590812	-0.677899
138000	0.8988208330264533	0.5436078285651441	0.46515552206507343	0.20517719507957305	0.0645664	0.20987024156383866	0.11379072907109529	0.18827280523674855	0.48828587806292284	0.622036	0.6084314881934554	1.068406651069076	0.8503032445801889	0.9026027981357774	0.9382701770775946	0.4431239798278582	0.4094140235360309	0.0824614	0.2748987875954501	0.15490510158903167	0.0814512	0.11343823241288617	0.14567042726125706	0.32237194861259305	0.46558195143464204	0.6623787332737529	0.495955	0.23141464322634028	0.1679370653526664	0.18438229638083445	0.1824449353152346	0.0321523	-0.0995568	0.0543504	0.1048155830344989	-0.135802	-0.133891	0.026964383818946353	-0.00112721	-0.0178089	0.030709908062611535	-0.238022	-0.191969	-0.465177	-0.509189	-0.493159	-0.419882	-0.42283	-0.488879
140000	1.2297542573195348	0.9003311515956646	0.5575533374792189	0.5716851564562292	0.5329113734082165	0.4638919023977397	0.35870386373328034	0.3540559721678259	0.46452451517186144	0.4665832808824201	0.446489	0.5034686225948405	0.4273587791337789	0.542989	0.6233353382677375	0.3048493836358157	0.4094100924532806	0.19683979587638814	0.4382974111099435	0.39136919558214145	0.40878350185932383	0.387133	0.5532742986679325	0.3373371654032482	0.6193799241578382	0.7159261798598311	0.47976115816962495	0.5271889605562288	0.533275	0.30292542709689546	0.5144605267059993	0.4911688909958112	0.3131761503256737	0.3310758082931822	0.48567642612333656	0.2965700158177501	0.28644210603187953	0.25280785368202563	0.3113416361620092	0.18444905474556955	0.19632467243932386	0.012844240762319697	-0.0794627	-0.229234	-0.16795	-0.264661	-0.146502	-0.0913654	0.0694795
142000	0	0	0	0	0	0	0	0	0	0	0	0	0	0	0	0	0	0	0	0	0	0	0	0	0	0	0	0	0	0	0	0	0	0	0	0	0	0	0	0	0	0	0	0	0	0	0	0	0
144000	0	0	0	0	0	0	0	0	0	0	0	0	0	0	0	0	0	0	0	0	0	0	0	0	0	0	0	0	0	0	0	0	0	0	0	0	0	0	0	0	0	0	0	0	0	0	0	0	0
146000	1.0593905069550824	0.4936654496178567	0.0259321	0.1327111740846366	0.21224195936203372	0.0257375	0.0864176	-0.185651	-0.0189145	-0.226559	-0.307602	-0.44451	-0.362705	-0.263611	-0.186642	-0.166708	-0.0624191	-0.148923	-0.106201	-0.141876	-0.0527466	-0.0566603	0.10552336194946016	0.0875158	0.11682517862036906	0.15529289919072473	0.4341626563470278	0.15184416449245483	0.2738610855600455	0.2188841388587215	0.3390672892328645	0.22194351056869305	0.27913751552405597	0.20628136822088786	0.13967573369039393	0.051690434680110836	0.049685805758648394	0.24463599033859176	-0.0446908	0.0503608	-0.141275	-0.137589	-0.632948	-0.382721	-0.296385	-0.591126	-0.161438	-0.277677	-0.219183
148000	0.7303501341108409	0.0981436	-0.341545	-0.231783	-0.386868	-0.318952	-0.52277	-0.470549	-0.340436	-0.47436	-0.706855	-0.477934	-0.490113	-0.580151	-0.488035	-0.279857	0.0600155	-0.593466	-0.665377	-0.419486	-0.317313	-0.195778	-0.236755	-0.0803277	-0.0590617	-0.158623	0.0718019	-0.164653	-0.0370416	-0.0674979	-0.120884	-0.114077	-0.25654	-0.060668	-0.0832118	-0.410848	-0.303169	-0.254938	-0.379518	-0.292704	-0.401053	-0.240323	-0.428682	-0.690426	-0.557724	-0.469848	-0.406985	-0.442119	-0.431488
150000	0.8169057421911582	0.25509657390848267	-0.120128	-0.328078	-0.28735	-0.317802	-0.391081	-0.635317	-0.437478	-0.491835	-0.60176	-0.833842	-0.618855	-0.50794	-0.708191	-0.278639	-0.173161	-0.511398	-0.537366	-0.359885	-0.352104	-0.384748	-0.0480634	-0.418472	-0.155387	-0.229183	-0.0379163	-0.248494	0.0604342	-0.0557168	-0.0907875	-0.0768451	-0.0196193	0.000724849	-0.253797	-0.162766	-0.18952	-0.110256	-0.0735243	-0.181041	-0.208136	-0.348578	-0.269671	-0.489639	-0.274744	-0.614362	-0.433578	-0.436459	-0.55404
152000	1.0126135039783766	0.4888155559405852	0.00517725	-0.234083	-0.0762884	-0.147296	-0.271235	-0.525353	-0.322396	-0.451312	-0.446701	-0.765694	-0.617663	-0.478721	-0.165558	-0.266436	-0.260995	-0.194702	-0.469299	-0.254259	-0.0867078	-0.118561	0.1540836406277726	-0.0739329	-0.167409	-0.0747717	0.041853204212291814	-0.00100874	0.19377810096655465	-0.293068	0.1476623338643908	0.14097917368389304	0.0583221	0.0776237	-0.250413	0.10658754711445115	0.0290629	-0.0243529	0.029558369278697795	-0.0495175	-0.172624	-0.306537	-0.287834	-0.226963	-0.334106	-0.564437	-0.392486	-0.190121	-0.413625
154000	0	0	0	0	0	0	0	0	0	0	0	0	0	0	0	0	0	0	0	0	0	0	0	0	0	0	0	0	0	0	0	0	0	0	0	0	0	0	0	0	0	0	0	0	0	0	0	0	0
[truncated: 29 more columns]

## Sheet: Legend
		Relative contact frequency at 2kb resolution
