# Supplementary material for: Enhancers and genome conformation provide complex transcriptional control of a herpesviral gene
Source: Mol Syst Biol. 2024 Nov 19;21(1):2. doi: 10.1038/s44320-024-00075-0 (PMC11696879; doi:10.1038/s44320-024-00075-0)
Supplement: Supplementary file 15 — Source data Fig. 6 [file 44320_2024_75_MOESM15_ESM.zip › Figure 6/6G/sgTSS68 and vSAFE relative contact frequency.xlsx]

## Sheet: TSS68
bins	0	2000	4000	6000	8000	10000	12000	14000	16000	18000	20000	22000	24000	26000	28000	30000	32000	34000	36000	38000	40000	42000	44000	46000	48000	50000	52000	54000	56000	58000	60000	62000	64000	66000	68000	70000	72000	74000	76000	78000	80000	82000	84000	86000	88000	90000	92000	94000	96000
0	0	0.9768100879684777	0.3590817420285531	0.00135138	-0.013593	-0.0331548	-0.139841	-0.0720879	-0.107434	-0.107112	-0.0373121	0.060086465982225334	-0.0824805	-0.151348	-0.160721	-0.11279	-0.143262	-0.336742	-0.469655	-0.343105	-0.300891	-0.244213	-0.26466	-0.13837	-0.0783233	-0.359703	-0.181447	-0.22756	-0.272899	-0.203915	-0.213989	-0.192666	-0.180529	-0.0493556	-0.178773	-0.0808234	-0.111583	-0.127785	-0.0359325	-0.0514869	-0.0527627	-0.111333	-0.0215872	-0.135018	-0.168125	0.041793471802345085	-0.0992231	-0.114504	-0.207351
2000	0.9767879465391103	0	0.5698612630232127	0.13659398612538182	0.11775277558847415	0.0197792	-0.0140586	-0.0198205	0.0380092	0.029065656399280822	0.011386931401614722	-0.0449822	-0.0736474	-0.148352	0.00716373	-0.00900485	-0.0886095	-0.24671	-0.248939	-0.123928	-0.129789	-0.0529209	-0.126197	0.029250479455365564	0.0248934	-0.00440405	0.0270299	-0.0141911	-0.0602786	-0.0164773	-0.0350904	0.0180204	-1.19806e-05	0.0669861	0.11695503358299562	0.0633605	0.0605972	0.030175670225718335	0.11453685329136248	0.16255064274687792	0.1810334432000633	0.15052366955946356	0.1163517080950958	0.10755752475954551	0.0578194	0.2776383112291883	0.1298405733265197	0.0866322	0.0644678
4000	0.3590419624901821	0.5698436249142094	0	0.3648335261660486	0.25516233010035555	0.0661854	0.0598996	0.0936183	0.0973802	0.059902	0.0115394	-0.00511497	-0.0487525	-0.143126	-0.0775562	-0.0265848	0.00187544	-0.107581	-0.0679074	0.0257398	-0.0345097	0.11203672009604428	0.10216510767434746	0.10297912271711454	0.13749973346517383	0.11039821977603662	0.0784531	0.1038886298019402	0.11692693277826756	0.13632042831512883	0.13561142219570282	0.15391966990506936	0.18008869850640002	0.30050969529179994	0.20689206814789685	0.21534941654315712	0.22012930010929588	0.29787496653976875	0.2909017472694778	0.30120249207019917	0.3749421115692613	0.3798021129578324	0.3717625325609369	0.17500206609390756	0.28538397039931485	0.20532446880472494	0.20143040709374893	0.31079925304658973	0.2047219294798733
6000	0.00130421	0.13656895383719259	0.3648261319868643	0	0.5485030480492014	0.16256442003302707	-0.0461875	0.00794853	-0.0241511	-0.028089	-0.0582983	-0.137599	-0.120538	-0.258289	-0.119071	0.015960091576247587	0.00477422	-0.131269	-0.130662	0.018437058490298176	0.0585738	0.03995	0.10964468550762553	0.0767413	0.18809029513418898	0.1568972037255028	0.1492000261562456	0.0850522	0.18785398108542092	0.17488883581504552	0.10682307068938622	0.0987952	0.15077712467884122	0.27895075738640307	0.20366752454546685	-0.00223639	0.1182480250392691	0.1738681277966847	0.2668365599493168	0.3366856774348632	0.3211744827807124	0.2969026004816018	0.4177677928870246	0.34611157655057234	0.27522123457138675	0.31750697257595145	0.26592153162868837	0.2663721175486646	0.3334175908965321
8000	-0.0136441	0.11772385948415416	0.25515105210503897	0.5484991642330697	0	0.3753420480667395	-0.0404447	-0.0272239	-0.107401	-0.0262023	-0.175711	-0.00640851	-0.217508	-0.181744	-0.120746	-0.0196919	0.055451915537282674	-0.17566	-0.172867	0.00751208	-0.00119943	0.0513225	-0.0441581	0.1371175629302273	0.15846037436342358	0.12645146106776664	0.1674686108946273	0.0747993	0.063816	0.2282287339747694	0.0611632	0.0962222	0.12159498890139259	0.1995818904196846	0.16594927522079103	0.1705643118856572	0.1439707206057506	0.1518594329049568	0.3183824591116917	0.3298133158244668	0.36217	0.3766519680482357	0.3585067646726333	0.24296506984119975	0.22047459632089011	0.26403452658933046	0.29018346911656684	0.27214900946908416	0.2736614696864214
10000	-0.0332109	0.019745121799827944	0.066169	0.16255540911325358	0.37533692096309684	0	0.5442484617140492	0.13515691618116088	-0.0965904	-0.109065	-0.224198	-0.252963	-0.466379	-0.304696	-0.114726	-0.134632	-0.0323791	-0.113758	-0.0963637	-0.0432748	-0.0108199	0.0527089	0.13620071096000497	0.0661372	0.12713313838539989	0.0447814	0.14204061893088496	0.0979432	0.12306291948225928	0.12189401689563303	0.093362	0.0644123	0.1902391178758799	0.19345109283890644	0.10878288570106923	0.16990585070943104	0.14930280605068225	0.33319585148242165	0.3553883651904257	0.31077117406409044	0.2966725649330409	0.3819379561613557	0.1720181743359669	0.2842743950516167	0.2992758632280093	0.15447511665763156	0.2803357169637619	0.27769435406041326	0.18643473799779894
12000	-0.1399	-0.0140952	0.0598807	-0.046199	-0.0404524	0.5442459347456767	0	0.3188801392368252	-0.0413099	-0.159183	-0.300163	-0.236611	-0.348225	-0.288514	-0.183177	-0.000467631	0.080213	-0.260684	-0.17159	0.0198529	-0.0629019	0.1190689850023895	0.0235767	0.0999782	0.20793248171225734	0.11545437460122837	0.19210748218906679	0.0628443	0.029095439291239856	0.14771867459652732	0.0648418	0.098678	0.0911247	0.21332047096124923	0.15080693864378575	0.19366434214926317	0.14880153364840343	0.1319226339747378	0.3792291113765464	0.3265016516531769	0.306216	0.35561534753417284	0.45014156697235647	0.26826923031855354	0.22772082023895177	0.27452228057596473	0.21115885373083224	0.296336	0.20414288400478234
14000	-0.072149	-0.0198594	0.093597	0.0079346	-0.0272339	0.1351520021796765	0.3188777522037148	0	0.4088780231820073	0.0034274	-0.261709	-0.160703	-0.288357	-0.281587	-0.145022	-0.110905	0.013231428432714598	-0.201374	-0.149556	-0.0811388	0.00334933	0.0708141	-0.00388433	0.0536628	0.2121751021335183	0.0797827	0.0947049	0.0842494	0.0681214	0.0406477	0.0956556	0.0997428	0.0648741	0.24011824033568052	0.24449247370765584	0.1995653295326913	0.1199339952216328	0.16922912768092982	0.3018448796364391	0.36267063574185415	0.40346801017428846	0.4271604123880134	0.3225193120732719	0.22036519672779975	0.28636552140491234	0.2015655878475326	0.21893233664363299	0.17848318736561014	0.15968333991889208
16000	-0.107496	0.0379692	0.0973578	-0.0241661	-0.107413	-0.0965964	-0.0413134	0.4088769069773157	0	0.14197754776825433	-0.158095	0.0545787	-0.169504	-0.124644	0.00268492	-0.00346429	-0.0311576	-0.219666	-0.218012	-0.111751	-0.0640942	0.0449172	-0.0417484	-0.0261818	0.10655217895201462	0.0658618	0.10771678657492521	0.0275528	0.000130666	0.0625521	0.030290566905309676	0.0754114	0.11462419782703584	0.16607316567179892	0.21336414978020204	0.19884741739575332	0.11875706658866761	0.19720887184963865	0.29302251916541255	0.35553737912912337	0.42410650425630747	0.33474085050303176	0.4266935315877384	0.2181734725018504	0.22705968908439086	0.21625648407945797	0.2482341166220371	0.2389625806069214	0.24669727101839667
18000	-0.107175	0.0290244	0.059878369824798716	-0.0281052	-0.0262147	-0.109072	-0.159188	0.0034251	0.14197635812976303	0	0.3337955434681667	0.34818674203418987	0.0633142	0.11198886249472033	0.11844173766417326	-0.156716	-0.147164	-0.223447	-0.194713	-0.178819	-0.149148	-0.0446593	-0.0724731	-0.0506496	0.0184239	0.00471829	-0.0238225	0.029853710786442344	-0.0172175	-0.0191385	0.00705919	-0.00162469	0.0541666	0.1331402447800989	0.17030782966121394	0.1674854793792648	0.0997984	0.16873355134366838	0.18011842861919142	0.285587	0.2931257483189685	0.3485730424904714	0.2986606609004779	0.2055579862266262	0.18804753308116906	0.12783903626279677	0.0472282	0.15100767554336253	0.16777784746112293
20000	-0.0373743	0.0113468	0.011516904949529441	-0.0583134	-0.175722	-0.224204	-0.300166	-0.26171	-0.158095	0.3337967079211153	0	0.7169517366506509	0.272915	0.0687369	0.15931614751292483	-0.095011	-0.10305	-0.309835	-0.352375	-0.341552	-0.226414	-0.142394	-0.106267	-0.147677	-0.1479	-0.0818007	-0.0671404	-0.182063	-0.114103	-0.167568	-0.0877995	-0.0810884	-0.117409	0.013957924187049926	0.0270611	0.089347	-0.0185092	0.016380124945939715	0.0877157	0.1114531294789825	0.26802940395719865	0.13524638906295175	0.175398	-0.0539769	0.022280389000943934	0.044846779250857255	0.13314128204825784	0.022412181824048402	0.00719675
22000	0.060025953217231504	-0.0450205	-0.0051357	-0.137613	-0.00641796	-0.252968	-0.236613	-0.160702	0.054580378196251604	0.34818963375119205	0.7169534639147053	0	0.8663249258312641	0.3097863674308142	0.39311905413595866	-0.292415	-0.329473	-0.376854	-0.356924	-0.531273	-0.30057	-0.270674	0.0072452	-0.308368	-0.273232	-0.170939	-0.320432	-0.156948	-0.12518	-0.304076	-0.171873	-0.0805725	-0.0982926	-0.0505556	0.00671415	0.00695407	0.1067800850925691	0.22186013486085474	-0.00715358	-0.157269	-0.0120854	0.0700034	-0.360121	-0.159285	0.0976858	-0.18566	-0.0385008	-0.103626	0.1597013394633933
24000	-0.082541	-0.0736859	-0.0487733	-0.120552	-0.217518	-0.466384	-0.348227	-0.288356	-0.169502	0.0633171	0.272917	0.8663248684453823	0	0.49347964577394277	0.4394983143052143	-0.348503	-0.49364	-0.59395	-0.560615	-0.689256	-0.233121	-0.0501484	-0.123987	-0.390606	-0.298736	-0.243477	-0.231103	-0.304697	-0.245471	-0.357706	-0.260346	-0.337663	-0.248598	-0.0854844	-0.0503428	-0.0361101	-0.0628997	-0.0445165	-0.125138	-0.136196	-0.0671777	-0.0312174	-0.311297	-0.172496	0.016359016403621023	-0.324297	-0.072336	0.00843368	-0.0248074
26000	-0.151413	-0.148396	-0.143151	-0.258307	-0.181758	-0.304705	-0.288521	-0.281591	-0.124647	0.11198669668311012	0.0687336	0.30978130990220104	0.49347464563121296	0	0.8339314472001284	-0.0490211	0.00968382	-0.33219	-0.312826	-0.390197	-0.423856	-0.508169	-0.458461	-0.342175	-0.299989	-0.283695	-0.294027	-0.271985	-0.258281	-0.326359	-0.226899	-0.230304	-0.274157	-0.0744241	-0.140772	-0.123805	-0.0783087	-0.0989182	-0.00796313	0.035208	-0.0192536	0.0565849	0.00449197	-0.0881382	-0.0951978	-0.0559742	-0.0669466	-0.00443386	0.0647976
28000	-0.160789	0.00711792	-0.0775843	-0.119092	-0.120762	-0.114738	-0.183187	-0.145029	0.00267919	0.11843719545743754	0.1593104408532405	0.3931116202122206	0.43949093776735804	0.8339290708050028	0	0.00801651	-0.084533	-0.267039	-0.272062	-0.338775	-0.409962	-0.47246	-0.454575	-0.423871	-0.297024	-0.217215	-0.325564	-0.222449	-0.313678	-0.216979	-0.190351	-0.214576	-0.208089	-0.0442364	-0.0584568	-0.0828269	-0.0791782	0.0405177	0.0469025	0.017562234018750348	0.15266533474981198	0.12208943550876533	-0.000652985	-0.0563311	-0.0985966	-0.0471096	0.014937165454490881	-0.0527223	0.0557447
30000	-0.112865	-0.00905782	-0.0266202	0.015932149116231344	-0.019716	-0.134651	-0.000484036	-0.110919	-0.00347719	-0.156727	-0.0950239	-0.29243	-0.348517	-0.0490307	0.00800934	0	0.7635235861916314	0.27634080570302927	0.0843032	-0.0568396	-0.102279	-0.287187	-0.159039	-0.203773	-0.173098	-0.153054	-0.0916821	-0.126524	-0.0727847	-0.231493	-0.0648706	-0.0733859	0.05531	0.0358388	0.092886	0.047742941145823295	0.14685891567184262	0.17759951504690605	0.16260341661972338	0.15529939417304997	0.17978631075424234	0.22628038639218323	0.058168444662228445	0.18377632285262238	0.3065322566324875	0.0730377	0.16795506287150455	0.1193331526253192	0.300046
32000	-0.14334	-0.0886653	0.0018373	0.00474346	0.055425	-0.0324009	0.0801938	0.013214601377824348	-0.0311733	-0.147179	-0.103065	-0.329491	-0.493658	0.00967146	-0.084543	0.7635207766755007	0	0.45282447394513375	0.1851376042164357	-0.0157334	-0.119695	-0.26411	-0.155685	-0.133171	-0.198494	-0.168754	-0.149316	-0.142654	-0.0880438	-0.0404238	-0.139419	-0.0444443	0.0105449	0.0820614	-0.00683061	0.10051024506373711	0.14308509074467432	0.14323148246549516	0.16260605248512655	0.22078030557463277	0.2017123048652439	0.34014151068004717	0.26589871323623665	0.30532562468178115	0.3118816194984053	0.23379184918367565	0.20865	0.22433914816356745	0.313117
34000	-0.336827	-0.246772	-0.107625	-0.131306	-0.175694	-0.113786	-0.260709	-0.201397	-0.219688	-0.223468	-0.309857	-0.376878	-0.593973	-0.332208	-0.267056	0.2763316153177326	0.45281809307596727	0	0.5274382336814506	0.1790926119212374	0.022390045680722594	-0.20842	-0.244083	-0.166207	-0.12543	-0.0799137	-0.154927	-0.247646	-0.181393	-0.167861	-0.214038	-0.181041	-0.176118	-0.0794371	-0.107294	-0.0166149	-0.00207805	0.024761019585132642	0.11023248141705448	0.2150915021100177	0.22233075653647166	0.12160470772851746	0.1608189148888371	0.035358	0.11797723646949984	0.10383527985737244	0.12348105722181685	0.0636031	0.0935305
36000	-0.469742	-0.249003	-0.067954	-0.130702	-0.172903	-0.0963939	-0.171618	-0.149581	-0.218036	-0.194736	-0.352399	-0.35695	-0.56064	-0.312846	-0.27208	0.0842919	0.18512912011632168	0.5274361304505012	0	0.5148348601168841	0.20916707019693206	-0.0790604	-0.192549	-0.0572794	-0.0238574	-0.097823	-0.123793	-0.244235	-0.278759	-0.139807	-0.16913	-0.186787	-0.135826	-0.0719937	-0.0631947	-0.0125301	-0.0211739	0.041195	0.18771610029949626	0.23795912129599975	0.22117583272844754	0.1862968836999727	0.27923690068118423	0.1014955622336786	0.0764896	0.15806352816626007	0.16818986346004655	0.20522832361304558	0.1016259760756904
38000	-0.343194	-0.123995	0.0256906	0.018395204715019795	0.00747411	-0.0433077	0.0198226	-0.0811667	-0.111778	-0.178845	-0.341579	-0.531302	-0.689284	-0.390221	-0.338796	-0.0568535	-0.0157445	0.17908789099127356	0.5148322424178684	0	0.5631916083142798	0.00877357	-0.000668974	-0.131169	-0.165836	-0.201545	-0.210299	-0.212888	-0.115385	-0.0673292	-0.0886232	-0.0430802	-0.0814186	-0.0511429	-0.00851105	0.050205	0.0700728	0.16872866147271784	0.13480374560393749	0.23672471766488556	0.20874825068480252	0.12951188600247254	0.22001572998456662	0.2232830023501566	0.2472148943551514	0.18133077110647436	0.1834228568109732	0.23230337229936215	0.24706122003543202
40000	-0.300981	-0.129856	-0.0345594	0.058531462232545385	-0.00123788	-0.0108532	-0.0629327	0.00332093	-0.0641215	-0.149174	-0.226441	-0.300599	-0.23315	-0.42388	-0.409983	-0.102293	-0.119706	0.022384847983527776	0.20916397573068465	0.5631911315470479	0	0.34188994765730085	0.015749717264424954	0.0562355	-0.0758897	-0.170753	-0.276234	-0.203283	-0.188142	-0.0809451	-0.151069	-0.147188	-0.0887855	-0.0101974	-0.0519687	-0.0126395	0.0370532	0.000575473	0.24545956871500596	0.17323224803480639	0.29166121537573153	0.20314980503458133	0.32903486872747023	0.11971916056521151	0.0664731	0.16579394168370332	0.0960657	0.13271579026621957	0.14338528346551993
42000	-0.244303	-0.0529887	0.11198664880600936	0.0399074	0.0512837	0.052675204466291016	0.11903784577968664	0.0707854	0.0448896	-0.0446857	-0.142421	-0.270703	-0.0501777	-0.508193	-0.472482	-0.287201	-0.264122	-0.208426	-0.0790638	0.00877274	0.34188960108896066	0	0.5301593838107566	0.16341941380600125	-0.0916723	-0.128002	-0.246175	-0.275041	-0.163532	-0.226712	-0.170127	-0.0538128	-0.130666	-0.00109011	-0.0556336	-0.0561282	0.0916175	0.0800148	0.19898754879590613	0.19983994186090062	0.17698279959636587	0.2225898530726406	0.24313642879286035	0.0880936	0.2370091026817449	0.14543355812958705	0.15644932585848215	0.17517312554090517	0.1687726839502718
44000	-0.264749	-0.126265	0.10211544505574606	0.10960241706820945	-0.0441965	0.1361674534403625	0.023545965307793112	-0.00391267	-0.0417757	-0.0724992	-0.106294	0.00721627	-0.124016	-0.458485	-0.454597	-0.159053	-0.155697	-0.244088	-0.192552	-0.000669389	0.015749779367518518	0.5301597924821901	0	0.4324600525469906	-0.0537469	-0.179666	-0.28476	-0.272377	-0.367756	-0.222536	-0.222857	-0.243732	-0.173475	-0.174671	-0.107572	-0.0538096	-0.0514153	-0.0091922	0.2030288096565683	0.1437416468901691	0.22782146016899574	0.17191768205553967	0.4123956583056552	0.0986514	0.0481513	0.24535216137352295	0.10743346269063377	0.17819874428067267	0.17012258982991899
46000	-0.138461	0.029181640188090573	0.10292792155884353	0.0766975	0.13707763976727189	0.0661024	0.0999459	0.053633	-0.0262105	-0.0506772	-0.147706	-0.308398	-0.390636	-0.3422	-0.423894	-0.203789	-0.133184	-0.166214	-0.0572839	-0.131171	0.0562341	0.16341828393776475	0.4324585140073202	0	0.26005683876203306	0.0889285	-0.306194	-0.346086	-0.192535	-0.237551	-0.180769	-0.174009	-0.118512	-0.058224	-0.0206327	-0.0134751	0.023005499291237776	0.0674971	0.14393472837755913	0.17723026114937712	0.24650154469379146	0.14363534502774628	0.1160840131696656	0.1475184663181936	0.21209763754209618	0.0808411	0.21848387007576817	0.20752926739285932	0.1670489123735865
48000	-0.0784136	0.0248253	0.1374492201267037	0.18804717597490272	0.15842113902026836	0.1270990301458879	0.20790090044111784	0.21214590789548932	0.10652410091867717	0.0183971	-0.147928	-0.273261	-0.298766	-0.300014	-0.297047	-0.173113	-0.198507	-0.125436	-0.0238613	-0.165837	-0.0758904	-0.0916727	-0.0537477	0.2600575265818331	0	0.38946181069408736	-0.353555	-0.26294	-0.251032	-0.245237	-0.171042	-0.192149	-0.0933963	-0.0441121	0.00799127	-0.00502948	0.10621633969577214	0.1866678582832598	0.11222274139586766	0.17858102863664294	0.20109678217977645	0.1989208550642267	0.23693506881087914	0.1149084842105052	0.25540845622245184	0.11897549492976063	0.14840310477163468	0.23445281655565042	0.2491166547799864
50000	-0.359795	-0.0044737	0.11034621409643355	0.15685259222508496	0.12641073338347994	0.044745774407170126	0.1154213009889575	0.079752	0.0658322	0.00468991	-0.0818302	-0.17097	-0.243508	-0.283721	-0.217239	-0.153071	-0.168768	-0.0799212	-0.0978284	-0.201548	-0.170755	-0.128003	-0.179668	0.0889277	0.3894603183529562	0	-0.27119	-0.155699	-0.128323	-0.18642	-0.173693	-0.165931	-0.0859401	-0.0407908	0.055978793658002284	0.0304193	0.13614461488400303	0.1494951039170245	0.13782116444610293	0.14725556481912622	0.15059517541758985	0.22897272127906676	0.2794356663178238	0.1637784967488157	0.14259928891051696	0.16639953698713172	0.16194802610542858	0.21580934210991287	0.22991271959225953
52000	-0.181539	0.02696	0.0784009	0.149155	0.16742764268805022	0.14200477782795135	0.19207416805450492	0.094674	0.1076869756781661	-0.0238511	-0.0671702	-0.320464	-0.231135	-0.294053	-0.325588	-0.091699	-0.14933	-0.154934	-0.123798	-0.210302	-0.276237	-0.246177	-0.284763	-0.306195	-0.353557	-0.27119	0	0.4636680294238605	0.0926243	-0.0474338	-0.128836	-0.133729	-0.113823	-0.0912013	-0.0201722	0.0056028	0.11201997883419908	0.23757444805753267	0.1261852878284504	0.13362163194590598	0.1624376987621507	0.21468312526124872	0.16614517113711766	0.1893972114569004	0.16760668226087982	0.1086847695677166	0.20699859578768817	0.20190615085484703	0.2868183977886445
54000	-0.227656	-0.0142645	0.10383287300263212	0.0850038	0.0747549	0.0979038	0.0628074	0.084215	0.0275194	0.0298216	-0.182097	-0.156984	-0.304732	-0.272015	-0.222476	-0.126544	-0.142672	-0.247657	-0.244244	-0.212895	-0.203289	-0.275046	-0.272383	-0.346091	-0.262945	-0.155703	0.46366451882644466	0	0.45602334475613043	0.0615398	-0.173687	-0.279771	-0.248051	-0.141276	-0.0584662	-0.0292944	-0.0430212	0.0494088	0.10283442284189713	0.16193410959965732	0.13870249949717964	0.15784355417181123	0.10060164957245499	0.077505	0.12550699306588506	0.030490391670378952	0.0886988	0.15764523394092184	0.11990238228819317
56000	-0.272996	-0.0603538	0.1168693599781517	0.18780380246449008	0.0637697	0.12302175178110278	0.029056798558455714	0.0680851	9.552829302462525e-05	-0.0172515	-0.114138	-0.125217	-0.245507	-0.258313	-0.313708	-0.072807	-0.0880633	-0.181406	-0.27877	-0.115394	-0.188149	-0.16354	-0.367764	-0.192542	-0.251039	-0.128329	0.092619	0.456022	0	0.4555746447177889	-0.045234	-0.281773	-0.231713	-0.177194	-0.109288	-0.11371	-0.0766438	-0.0557683	0.0799179	0.059408641346750814	0.12383791847818357	0.0877433	0.23902714442529233	0.0415419	0.0710312	0.11909412920728711	0.0999007	0.15772794774451984	0.10861430757096224
58000	-0.204014	-0.0165535	0.13626190564998678	0.17483770732908765	0.22818148930494284	0.12185189932944962	0.14767908399871668	0.0406105	0.062516	-0.0191734	-0.167604	-0.304114	-0.357744	-0.326391	-0.21701	-0.231516	-0.0404441	-0.167875	-0.139819	-0.0673384	-0.0809539	-0.226721	-0.222545	-0.237559	-0.245245	-0.186426	-0.0474401	0.0615371	0.4555736948527621	0	0.12705438956028348	-0.161785	-0.165351	-0.157997	-0.188557	-0.117233	-0.0610822	0.026827768311002222	0.0672113	-0.0084153	0.045087245788954476	0.0761011	0.12498337007941451	0.038916623629882775	0.0188006	0.047943	0.16119047998570268	0.0746034	0.0683883
60000	-0.214088	-0.0351666	0.13555277365861657	0.1067718163314852	0.0611158	0.0933198	0.0648021	0.0956183	0.0302544	0.00702417	-0.0878357	-0.171911	-0.260383	-0.226932	-0.190382	-0.0648939	-0.13944	-0.214052	-0.169142	-0.0886326	-0.151078	-0.170136	-0.222866	-0.180776	-0.17105	-0.1737	-0.128843	-0.17369	-0.0452351	0.1270542636883404	0	0.420701	0.0780803	-0.00615084	-0.0150392	-0.0580252	-0.0628773	0.033262	0.0440995	0.037372	0.0739851	0.025348036920489796	0.19735787012252096	0.0828106	0.0455494	0.13313513250771586	0.0922483	0.13982939470713174	0.12815001423589517
62000	-0.192765	0.0179428	0.15385972261104847	0.0987426	0.0961735	0.0643688	0.098637	0.0997042	0.0753739	-0.00166101	-0.0811259	-0.0806117	-0.337702	-0.230338	-0.214608	-0.0734105	-0.0444661	-0.181057	-0.1868	-0.0430909	-0.147199	-0.0538226	-0.243742	-0.174018	-0.192158	-0.165939	-0.133736	-0.279775	-0.281775	-0.161787	0.4206996759582303	0	0.4914290577741461	0.15775958093923484	-0.00235945	-0.137099	-0.114158	-0.0448174	-0.0233067	-0.0542085	0.00444827	0.0151231	0.0714109	0.0309999	0.018328	0.0906249	0.00566084	0.0693518	0.0245565
64000	-0.180629	-9.07913e-05	0.1800275259447674	0.1507233462963933	0.12154509433507568	0.19019435041320543	0.0910824	0.0648343	0.11458546057053601	0.054129	-0.117448	-0.098333	-0.248638	-0.274193	-0.208122	0.0552842	0.010521842634740463	-0.176135	-0.135841	-0.0814305	-0.088797	-0.130677	-0.173486	-0.118522	-0.0934069	-0.0859493	-0.113832	-0.248057	-0.231717	-0.165353	0.0780778	0.4914278325065348	0	0.46890676834340095	0.0857961	-0.159893	-0.212055	-0.17518	-0.105887	-0.152887	-0.00592805	-0.0503101	0.023574905521646296	-0.111712	-0.0329355	-0.0231351	-0.0289776	0.010816127722829449	-0.0880174
66000	-0.049455	0.0669089	0.3004501181928259	0.27889857446661415	0.19953359131602758	0.19340792083889177	0.21327982592960693	0.2400799823371499	0.1660360238779597	0.13310429262474988	0.013920807578753065	-0.0505944	-0.0855231	-0.0744579	-0.0442678	0.035814572084656625	0.0820399	-0.0794522	-0.0720066	-0.0511532	-0.0102072	-0.00109962	-0.174681	-0.0582324	-0.0441212	-0.0407983	-0.0912086	-0.14128	-0.177196	-0.157998	-0.00615177	0.1577599511342825	0.4689083638060606	0	0.3384481514450864	-0.0862413	-0.217108	-0.180792	-0.13508	-0.0992576	-0.0709294	-0.102327	0.020594582907245296	-0.0539467	-0.138853	0.00679838	-0.0490195	-0.0470583	-0.0268377
68000	-0.178873	0.11687720319539782	0.2068318758693025	0.20361472644605783	0.16590036093751284	0.10873909852143426	0.15076567843252292	0.24445360052950382	0.21332639280674137	0.17027126232624426	0.027023377302206605	0.00667469	-0.0503822	-0.140807	-0.0584888	0.0928612	-0.00685266	-0.10731	-0.0632082	-0.00852199	-0.0519792	-0.0556437	-0.107582	-0.0206417	0.0079816	0.055970607059010954	-0.0201801	-0.0584707	-0.10929	-0.188558	-0.0150408	-0.0023597	0.0857971	0.33844753626546553	0	0.36394981965022366	0.035243	-0.117103	-0.144574	-0.130505	-0.126225	-0.0969183	-0.133373	-0.157229	-0.142299	-0.12128	-0.100352	-0.0211831	-0.0935107
70000	-0.0809235	0.0632825	0.21528901247804133	-0.0022894	0.17051518581585737	0.16986185174327392	0.1936228701514789	0.19952624456801732	0.19880944863577113	0.16744870025777425	0.089309	0.00691439	-0.0361497	-0.12384	-0.0828592	0.047717873719909314	0.10048798715395385	-0.0166307	-0.0125439	0.0501938	-0.0126501	-0.0561385	-0.0538203	-0.0134843	-0.00503937	0.0304109	0.00559465	-0.029299	-0.113713	-0.117235	-0.058027	-0.1371	-0.159892	-0.0862422	0.3639496078637022	0	0.4482164830505253	0.15631464407585197	-0.11156	-0.145075	-0.139273	-0.126023	-0.114942	-0.228939	-0.247632	-0.182403	-0.134434	-0.172683	-0.128868
72000	-0.111685	0.060518223966063114	0.22006800919960837	0.11819412830876593	0.14392070769137866	0.1492579202399533	0.1487591748060473	0.11989402341238639	0.11871821098411404	0.0997608	-0.0185481	0.10673952740950422	-0.0629402	-0.0783442	-0.0792113	0.14683296140135602	0.143062	-0.00209481	-0.0211885	0.0700607	0.0370416	0.0916062	-0.051427	0.0229954	0.10620556212455533	0.13613532965391806	0.1120109341264043	-0.0430267	-0.0766475	-0.061085	-0.0628799	-0.114159	-0.212055	-0.21711	0.035241924996363784	0.44821559620595275	0	0.43115653075755317	-0.0226582	-0.160535	-0.153507	-0.200836	-0.100851	-0.261081	-0.334889	-0.134749	-0.198361	-0.102159	-0.202188
74000	-0.127885	0.0300974	0.29781433283528064	0.1738148882713805	0.1518100771957841	0.3331516228768916	0.13188093233758116	0.16918981307688336	0.1971706734502833	0.16869654258280484	0.016341951732126967	0.2218202343829882	-0.0445563	-0.098953	0.0404852	0.17757421798161882	0.14320899491633887	0.0247449	0.041181	0.1687172757226914	0.000564564	0.0800042	-0.00920317	0.0674876	0.186658	0.1494864758921384	0.23756606055493723	0.0494039	-0.0557714	0.026825657271655704	0.03326	-0.0448181	-0.17518	-0.180793	-0.117103	0.1563144144364786	0.4311571879627518	0	0.34404197729991004	-0.0105332	-0.0573522	-0.181468	-0.0539341	-0.247374	-0.306398	-0.0380388	-0.177699	-0.11069	-0.121254
76000	-0.0360318	0.11445967090650189	0.29084220299362207	0.26678440985264495	0.31833419283115094	0.3553452260135281	0.3791884991680214	0.3018066544610248	0.2929854101946898	0.18008250928695974	0.0876786	-0.0071924	-0.125177	-0.00799689	0.0468711	0.16257920898306885	0.16258465436460254	0.11021746416569636	0.1877031862790869	0.1347934492825431	0.24544974916084364	0.1989780758100844	0.20301892799931312	0.14392638525997345	0.11221371045848191	0.1378136258498492	0.12617798975448746	0.10283063536534949	0.0799159	0.0672103	0.0440986	-0.0233063	-0.105885	-0.13508	-0.144573	-0.111559	-0.0226565	0.3440430667285421	0	0.19637339610426593	-0.0238988	-0.168492	-0.196299	-0.194734	-0.184846	-0.149635	-0.093973	-0.138153	-0.0840699
78000	-0.0515859	0.1624737709645119	0.30114325839683675	0.33663383794068596	0.3297653601464212	0.31072834548968803	0.3264613500471464	0.36263272116893513	0.35550058076089447	0.28555152805384293	0.11141635629629604	-0.157307	-0.136234	0.035174507140583934	0.017531167495748946	0.15527549713888955	0.2207592180566027	0.21507679546115396	0.2379465178780848	0.23671473194598508	0.17322273908313812	0.19983077947757358	0.1437320758354078	0.17722222863428624	0.1785723083017516	0.1472483368253666	0.13361464447443608	0.1619306327256036	0.059407	-0.00841601	0.0373714	-0.0542078	-0.152886	-0.0992572	-0.130504	-0.145074	-0.160533	-0.0105318	0.19637370670675997	0	0.35072298937261803	0.0319588	-0.15816	-0.250044	-0.246863	-0.144689	-0.0688498	-0.0835161	-0.0921102
80000	-0.0528625	0.18095580408046644	0.37488211055866827	0.3211218759493044	0.3621215470708081	0.2966289690214065	0.3061749936929401	0.4034293282641374	0.4240689385508474	0.29308937225199977	0.2679918634372821	-0.0121247	-0.0672169	-0.0192878	0.1526335008895801	0.17976164638285064	0.20169045000998329	0.22231528255037689	0.22116246197330156	0.20873749762867289	0.2916509390868328	0.176973	0.2278111217770043	0.24649274484146996	0.2010872945076537	0.15058718008659952	0.16242994395345056	0.13869825528589508	0.12383549026770607	0.0450858	0.0739838	0.00444821	-0.00592688	-0.0709298	-0.126225	-0.139272	-0.153506	-0.0573516	-0.0238992	0.35072222203538755	0	0.22599049652568853	-0.0958217	-0.138994	-0.194283	-0.150886	-0.0775491	-0.111625	-0.0641861
82000	-0.111433	0.15044616974532263	0.37974225125269523	0.2968501329556508	0.3766033843384159	0.38189449955517807	0.3555744178963676	0.42712186978331884	0.3347034241030287	0.3485368057289589	0.1352089878484917	0.0699643	-0.0312565	0.0565509	0.12205774095398955	0.22625586132624825	0.3401197951302427	0.12158937304787931	0.1862836522502834	0.12950127225179833	0.2031396680511389	0.22258006265753894	0.17190748296900465	0.14362668448088148	0.19891150669756116	0.2289648652535331	0.21467550975800495	0.15783944926598395	0.0877411	0.0760998	0.025346823752438845	0.0151232	-0.0503088	-0.102327	-0.0969179	-0.126023	-0.200834	-0.181467	-0.168492	0.0319582	0.22599063583114498	0	0.29832059251563314	-0.0489246	-0.172764	-0.194288	-0.0452813	-0.101573	-0.255534
84000	-0.0216895	0.1162715078384515	0.3717	0.4177126249185695	0.3584554805203094	0.17197201728728528	0.4500979368920481	0.32247806902607373	0.4266534047452315	0.29862172369646284	0.17535806550369692	-0.360163	-0.311338	0.0044552	-0.00068738	0.0581412	0.26587429724392947	0.1608008797656951	0.27922096878899105	0.22000241579138916	0.3290220313015243	0.24312393793525505	0.4123827587766162	0.11607265218029589	0.23692302000170964	0.2794251098497869	0.16613485519137078	0.10059484422412322	0.23902215507776794	0.1249793305969166	0.19735395651196658	0.0714083	0.0235735	0.0205916	-0.133375	-0.114944	-0.100852	-0.053936	-0.196302	-0.158163	-0.0958243	0.2983178920731295	0	0.6715074709310854	0.40225688883435506	0.021959345622502954	0.28776689754774587	0.0568802	-0.0452714
86000	-0.135122	0.10747521191288249	0.17493739135624817	0.3460542959920978	0.2429116730988566	0.2842261254129165	0.2682234876482264	0.2203218410905824	0.21813123306932436	0.20551693643259228	-0.0540191	-0.159329	-0.17254	-0.0881771	-0.0563676	0.1837469847541651	0.3052990960994541	0.035337836969317686	0.10147751775146685	0.22326757556696067	0.11970421054924667	0.088079	0.0986364	0.14750499273880596	0.1148943228113172	0.16376582769075954	0.1893847829211335	0.0774961	0.041534843883346724	0.038910471557365926	0.0828046	0.0309952	-0.111715	-0.0539518	-0.157233	-0.228943	-0.261084	-0.247378	-0.194739	-0.250049	-0.138999	-0.0489294	0.6715053583410664	0	0.5658073599514385	0.19031318519838306	0.19478536456947487	-0.0081721	-0.212185
88000	-0.168228	0.057738	0.28532018848425705	0.2751648468355133	0.22042209240114832	0.29922848641191047	0.22767597039122558	0.2863230585902977	0.2270183424744671	0.18800737610973595	0.0222391	0.0976428	0.016316025101067725	-0.0952358	-0.0986322	0.3065038113566309	0.31185598373867923	0.11795798157894061	0.0764725	0.24720036039455595	0.066459	0.23699539205672204	0.0481372	0.21208505678530892	0.2553951876458646	0.1425875126750624	0.167595	0.12549896795013568	0.071025	0.0187953	0.0455443	0.018324116524504462	-0.0329381	-0.138858	-0.142303	-0.247636	-0.334892	-0.306401	-0.18485	-0.246867	-0.194287	-0.172768	0.4022556690669376	0.5658082527740402	0	0.6736701471454212	0.3241725417426954	0.12848225155747603	-0.116768
90000	0.0416899	0.2775569282205984	0.20526072390513925	0.3174506218555503	0.2639820596850603	0.15442777685700498	0.2744774677437107	0.20152316204838913	0.21621517448500585	0.12779891630683612	0.044805494841948006	-0.185703	-0.32434	-0.0560122	-0.0471451	0.0730093	0.23376625043942262	0.10381606198228585	0.15804641352212148	0.18131627416135168	0.16577992150581228	0.14541988452003646	0.24533807909253838	0.0808285	0.11896226336864532	0.1663877977671488	0.10867327087002382	0.030482403570101957	0.11908795710781662	0.0479378	0.13313003614521615	0.0906211	-0.0231377	0.00679421	-0.121284	-0.182406	-0.134752	-0.0380419	-0.149639	-0.144693	-0.150889	-0.194292	0.021958162870557053	0.1903141150364571	0.6736701841608932	0	0.8206713154889087	0.220271	-0.141822
92000	-0.099326	0.1297598201629445	0.20136729203917764	0.2658658107533025	0.29013163205731224	0.2802890070081499	0.21111467074359316	0.21889054068950448	0.24819343687259932	0.047188712922779576	0.13310062748436327	-0.0385432	-0.0723783	-0.0669839	0.014902217550281066	0.16792728445613544	0.20862528139349953	0.12346246919174443	0.16817337866092158	0.18340898971086475	0.0960523	0.1564362820939456	0.10742001025466363	0.21847195617946816	0.148391	0.1619369167304604	0.20698772693500966	0.0886915	0.0998951	0.16118588759627328	0.0922438	0.00565768	-0.0289796	-0.049023	-0.100355	-0.134437	-0.198363	-0.177701	-0.0939766	-0.0688537	-0.0775522	-0.0452846	0.2877663446408153	0.1947869242525627	0.3241732086031825	0.8206719453339227	0	0.5120239510673174	0.0826358
94000	-0.114604	0.0865548	0.31073951096971136	0.26631976965097065	0.2721005453875215	0.27765101708249373	0.2962955802970737	0.17844476438917362	0.23892527383517656	0.15097155841010862	0.022374900237846076	-0.103665	0.00839473	-0.00446781	-0.0527539	0.11930874718764162	0.22431755224202163	0.0635879	0.20521521179161345	0.23229287817694608	0.13270577291103483	0.17516345475406184	0.17818866482239445	0.20752072647425157	0.23444358781724217	0.21580160571263704	0.20189865497986076	0.15764124866335194	0.15772577846775662	0.0746022	0.1398283011673382	0.069352	0.010817558207583712	-0.0470585	-0.0211826	-0.172682	-0.102157	-0.110689	-0.138153	-0.0835166	-0.111624	-0.101573	0.056883	-0.00816717	0.1284862913956554	0.22027470517392747	0.5120273240450095	0	0.5406250719737632
96000	-0.207445	0.0643953	0.20466703047469853	0.33337008607054147	0.2736178486765626	0.18639624409158256	0.20410691706693884	0.15964976001415904	0.24666480731835563	0.16774657339957255	0.00716431	0.1596671736848408	-0.0248415	0.0647685	0.055718	0.3000263327525635	0.31310003521700264	0.0935202	0.10161770732596218	0.24705556898471984	0.14338010918203978	0.16876785623513235	0.17011735344334464	0.16704521452668217	0.24911226911328133	0.22990982626668705	0.28681574498536233	0.11990324008232743	0.10861698136590293	0.0683919	0.12815376376780585	0.0245616	-0.0880111	-0.026833	-0.0935054	-0.128862	-0.202182	-0.121248	-0.0840653	-0.0921059	-0.064181	-0.255529	-0.0452638	-0.212175	-0.116759	-0.141813	0.082644	0.5406299150454668	0
98000	0.0359526	0.14343485359633276	0.24786656412112137	0.28698452537163716	0.4202252328456565	0.4285417604293082	0.30177821749208955	0.32625953582777295	0.33166290282535044	0.2997549843604875	0.18847090924754462	0.1754311283370639	0.2232904812284905	0.1539062061564869	0.2000992655111668	0.3702710778683662	0.32409388552348395	0.20242594144065304	0.23266035828774004	0.22076259560358802	0.22612283635535924	0.2529519263552887	0.2770816634339837	0.23592323762289003	0.25282084674971683	0.35269786075261383	0.35057584504631023	0.21748963249530545	0.18913164510735658	0.13952303575452307	0.1430512946491325	0.0723425	0.054512259917764434	0.0364938	0.00364476	0.00639919	-0.0164956	-0.0564776	0.00489584	-0.0478707	-0.0888852	-0.118045	-0.104392	-0.195806	-0.170651	-0.191075	-0.219711	0.11042128474962523	0.6784013324344994
100000	-0.128686	0.18460252515769218	0.342212	0.42440116563895725	0.39481611717557136	0.5547713467450649	0.4488110023864426	0.5178623131892272	0.4912964573237065	0.41508613893366536	0.35217044010373033	0.5605289662722944	0.49446586918127416	0.3209431426936411	0.4367600832823593	0.3628219707579071	0.40753664362923775	0.3341454780948752	0.2704466454133622	0.32945683914116225	0.28551441165224595	0.37909365820883895	0.3071188938349855	0.4719787564760389	0.4082087212323548	0.4595499321452875	0.2878524933673093	0.3448039390295281	0.2781768755167495	0.3243036796829442	0.2825728835281928	0.26488349434077013	0.25463979853028496	0.10191178120997459	0.0619697	0.099918	0.0610149	0.017812319289062028	0.0344408	-0.0363562	-0.0478028	0.010151655335698158	-0.00548818	-0.110525	-0.23317	-0.11742	-0.385684	-0.179787	0.039105362898828745
102000	-0.042503	0.097586	0.2537088178783024	0.28103275553646606	0.3265142274271666	0.3202960478293277	0.46985340343360726	0.39031002557363376	0.3171856423918458	0.30812843441296905	0.2706079233890856	0.187017	0.1888821191373127	0.18262540171446306	0.31132255082370647	0.21357892296570802	0.32301157163969124	0.20552874368597657	0.27540603358782406	0.18888829505347793	0.25781390598437587	0.303151	0.21994279509019246	0.28067898893523424	0.2582907380571318	0.35073546499014535	0.2658071398341839	0.2637178556804582	0.21712223185413548	0.1541054337347961	0.23476770787288911	0.1675657503962492	0.12212262051119864	0.0761598	0.0994017	-0.0218379	0.00380349	0.0116597	-0.0133689	-0.0490022	-0.0567973	-0.0928821	-0.212283	-0.189226	-0.233703	-0.303113	-0.258473	-0.284472	-0.201394
104000	-0.0600914	0.0507639	0.2898009175780963	0.3060750405118911	0.3638943218428666	0.37721432645192043	0.427609	0.4626651340096261	0.4647904948911232	0.39762612742247405	0.3413433161864662	0.1893403898526466	0.17528516903184033	0.1539034303507049	0.22772703434648364	0.3315308873241741	0.40444443870212854	0.22864681782254984	0.3094749863933951	0.306212	0.2643426273505716	0.30977434330162285	0.25857034805446805	0.28379434199898074	0.3051621622931322	0.29962657470565685	0.3114059898858055	0.2385073366224523	0.29769407026774447	0.2093972058449035	0.21542097346659464	0.19411348738929277	0.1007213059639658	0.1604462336516751	0.0866216	0.030091847258534997	0.0652951	0.0291763	-0.00272074	-0.00100511	-0.0193253	-0.0606227	-0.0966113	-0.190375	-0.168107	-0.288106	-0.340956	-0.347416	-0.314375
106000	-0.0733751	0.10208395008197857	0.22750857755689835	0.222	0.2627178475828427	0.3329590932943085	0.3094695381372772	0.33118280462659616	0.4198759453747886	0.3947569465648544	0.20294015422982495	0.2235950661188283	0.2739439642837739	0.22741977070380645	0.23784371080606714	0.357917	0.3110223340421874	0.137287	0.2508288284564885	0.22098490962488285	0.2911061334355221	0.26562	0.2157843722550257	0.24862409042173284	0.31498519606961356	0.24154773725933032	0.2962991800177975	0.23787713283108539	0.1815618222289256	0.15040343847481172	0.21679293283943218	0.16532848530310845	0.11675821803672984	0.11099307675552703	0.0791243	0.013978744793625457	-0.0607704	-0.0540158	-0.0469386	-0.0678237	-0.00564661	-0.0932969	-0.103412	-0.226228	-0.277849	-0.299772	-0.320143	-0.316607	-0.351788
108000	-0.212323	0.0838477	0.2271457242181755	0.0207308	0.2199869980437465	0.35048017011894855	0.29399141104941956	0.3058287871431658	0.3368454346927028	0.38020149539023357	0.34532730785252674	0.36835354677830395	0.2572312331059101	0.3300764690681894	0.3121578212816969	0.5102935511176823	0.45071498190612175	0.2512229161267381	0.21591044786766353	0.2753465982022406	0.2350818866763329	0.2291841145808219	0.21588252055891788	0.2986440930492322	0.2725445453266558	0.401416	0.3342418928874417	0.29477028701263147	0.1901741516070993	0.21814036518265462	0.22979129042052007	0.0941096	0.032769356804163166	0.024129501961665165	0.0781717	-0.016735	-0.0980489	-0.0698286	0.015668965020963547	-0.0931182	-0.0317493	-0.046633	0.0481491	-0.197571	-0.262314	-0.169074	-0.298573	-0.329043	-0.366882
110000	-0.136898	0.13233850317213314	0.26278725479074266	0.2650428469337271	0.3049920144911895	0.272765	0.32175952471685687	0.38610395274539294	0.4490078858227242	0.3872345309464162	0.3854889570011622	0.378565	0.31380830617021366	0.3898031125717301	0.509243	0.49085841350715237	0.4371003997657366	0.16272362938521368	0.25662864430091387	0.189668	0.23124481447399248	0.2632190791435336	0.30475819175533986	0.22580733002454198	0.2899062134476242	0.341807	0.28154835405088013	0.19999451713665514	0.1841085890787021	0.18116366451722565	0.16572105512308924	0.17057812793043767	0.0919895	0.12616413271146074	0.0893958	0.0865607	0.00411189	-0.0491402	-0.0257291	0.0284642	0.00449297	-0.0112778	-0.0232932	-0.169627	-0.206437	-0.30211	-0.348655	-0.347573	-0.467015
112000	-0.00828676	0.13123055994190738	0.34910334478943333	0.2973005225134891	0.24068697112711898	0.24168370236963269	0.256429	0.27771968500084904	0.36528419580718946	0.5121746656572026	0.40240059740838696	0.6361214055761436	0.3596780139007651	0.41257658713759837	0.5327606377268806	0.5842247138935516	0.4552572759312525	0.327071	0.2055061606359293	0.3391470435475246	0.20978747466450687	0.36742643144874026	0.29352636048621134	0.41464003749881045	0.36485089544146243	0.3542660127820407	0.3677343321991787	0.26134866318748207	0.20924765288205602	0.24519839505676597	0.19848591810464208	0.1730005473354646	0.12587763792310427	0.078862	0.10529499586841609	0.0960279	0.0376287	-0.00183231	0.0937173	0.11034281623931705	0.0987995	0.044211	0.10563394637124714	-0.16757	-0.289849	-0.103453	-0.297247	-0.28506	-0.457692
114000	-0.112977	0.11958317206389713	0.29805539951565196	0.22838845826788953	0.2668724134827729	0.27320531330016856	0.26591675793734504	0.36843502180111565	0.3814289859562528	0.42509	0.360512	0.4774763629065843	0.5007132572932568	0.34183696443421374	0.5452611287082736	0.5163222759177346	0.5026965718634039	0.24572969576196976	0.2666683250439558	0.316042	0.359047	0.291732	0.2841544674415676	0.3506711040754038	0.42658458556793477	0.2971111921553222	0.4077066091348308	0.3299091850310148	0.1828504424150548	0.21333144372425408	0.1925604367412174	0.1873514678901598	0.0998677	0.1649483132974664	0.17305785948289473	0.0839361	-0.00206418	-0.0154676	0.0740246	0.011233230709825471	0.10812995738461827	0.0584431	0.0608408	-0.114133	-0.22927	-0.152471	-0.246097	-0.250793	-0.300872
116000	-0.14007	0.059393019498426416	0.2055916388233553	0.3259406915919362	0.271074	0.21508768941232648	0.34536579894276037	0.29509702424943424	0.3802074912548235	0.40730090130141594	0.32190674945070835	0.3938728402158231	0.36313393893618834	0.38804968571034326	0.4200342039110606	0.3399155823857919	0.36384129074521127	0.31049225074015874	0.385262	0.35009907944095364	0.3499724624103622	0.38157727271806346	0.32819440640224956	0.3326068517423537	0.36488711064032686	0.4142421769219146	0.35289669971881876	0.35084740513443896	0.2453489454548819	0.17045906258093763	0.22074154859698572	0.23109847617839777	0.12127628564436964	0.1804642766503534	0.16666554665790462	0.15618167489507023	0.0671046	0.0698338	0.0736456	0.011124578895253612	0.10443384136078401	0.0856705	-0.0368751	-0.0567355	-0.27177	-0.243439	-0.28014	-0.20774	-0.299717
118000	-0.143581	0.029850544049810388	0.1413451197596674	0.29393067961383773	0.297572	0.3198409644593523	0.29674097139262057	0.341009	0.3656245534801196	0.32848328410958905	0.25867054722846083	0.203234	0.23017636014593437	0.35195730591113195	0.40100218599888776	0.5062343349411434	0.3761206531293624	0.4481212991146391	0.4118665580375699	0.3964768130817806	0.3461017240295086	0.33238901290480893	0.4391954821644148	0.33566	0.2251164282146736	0.336261	0.34110190260796164	0.31010088987863416	0.2780320847938062	0.273016	0.2351450468117383	0.19453465885717297	0.1056233657540398	0.18062019256458187	0.16315777646417226	0.0899389	0.101955	0.0959572	0.013191914866150485	0.010176820510173807	-0.0356952	0.012422975059952514	-0.0804943	-0.0783239	-0.159129	-0.236341	-0.296783	-0.31929	-0.148475
120000	-0.160571	-0.0133018	0.11487321446391349	0.1752756279032762	0.20144856373579964	0.11373334923183342	0.22623257595278712	0.24977494776074222	0.23685434534873487	0.18852902581020692	0.12674426672210082	0.19046023723190292	0.12789626507031146	0.10366108463106763	0.1708913284378545	0.35282682645811275	0.37427227055635354	0.29805072063882054	0.41030842058309086	0.3274350918471073	0.37501962000333655	0.32140360470922125	0.37009880488532815	0.31519149551879716	0.2535695646213717	0.275364	0.3347674386139013	0.2571023686094793	0.3147645130001241	0.13877985671606316	0.15304776298640177	0.0541297	0.1160073877493696	0.118037	0.0236444	0.0145344	0.0640492	0.0774374	-0.0110891	-0.0288327	0.0166772	-0.0776224	-0.116716	-0.244569	-0.211273	-0.3097	-0.235853	-0.291251	-0.246834
122000	-0.270089	-0.116633	-0.0408516	0.025659677051887132	0.14043157041497226	0.0654989	0.18727063216653697	0.18378386607282587	0.17814992049389725	0.10517426428730747	0.12703652492840267	0.010728684649291328	-0.0886978	0.0581347	0.024750647846052073	0.22983612614326257	0.27833343248117476	0.27934053746318044	0.3347214919671228	0.34681088200085264	0.37537169638784396	0.31869815279528096	0.3856255595177058	0.23099248454956092	0.30343153329458417	0.313606	0.3168982305800106	0.1741430917664232	0.19133733112020412	0.12044535340455109	0.14888789534523533	0.0928439	0.056919994886472904	0.0465863	-0.0250503	-0.0529761	0.040859787831982484	0.0628717	-0.0192241	-0.0737341	-0.0931021	-0.0806456	-0.299062	-0.304087	-0.285764	-0.376657	-0.285458	-0.320323	-0.284982
124000	-0.291785	-0.144643	0.017700637326982967	-0.051328	-0.055314	0.0577614	-0.0567957	0.0912496	0.0201723	0.015350246586565908	-0.0485229	0.041412172425042096	0.1179475368992786	0.00187793	0.00589953	0.3121930449482309	0.2790742386714688	0.24422615086656313	0.10917997395329537	0.34174315170615566	0.23712238308370703	0.27507130540602837	0.17582017913877526	0.23751375903248192	0.23729650175174935	0.25815066013556676	0.2918338782286025	0.11698431040094233	0.0114715	0.023163671270505188	-0.0270934	-0.0224599	-0.0601904	-0.0497615	-0.0889074	-0.0974248	-0.166375	-0.206979	-0.0621945	-0.0499577	-0.11973	-0.109482	-0.188315	-0.321508	-0.407476	-0.395305	-0.381961	-0.383125	-0.428707
126000	-0.24245	-0.245132	-0.10258	-0.119806	-0.251003	-0.0220352	-0.222267	-0.143	-0.127245	-0.0213747	-0.0367513	0.16197456913457672	0.089546	0.0384048	0.14657230896486115	0.25554015070671166	0.34824757665114486	0.0815111	0.0294025	0.24582794729352458	0.20746443370527193	0.13842310001429783	0.073863	0.23210252121319125	0.261245	0.10404527102925662	0.2877374994689683	0.0813461	-0.104479	-0.0660379	-0.0564582	-0.200485	-0.221031	-0.180781	-0.254428	-0.258355	-0.338622	-0.33292	-0.160147	-0.170389	-0.211775	-0.314628	-0.207871	-0.500613	-0.493528	-0.427095	-0.531241	-0.473025	-0.460716
128000	0.7668185206856777	0.403439	-0.146319	-0.293749	-0.210855	-0.149102	-0.231064	-0.116468	-0.153997	-0.186064	-0.185339	0.14625250321589403	-0.0340773	-0.052287	-0.0689139	0.15895849121421565	0.25087853442659175	-0.0519364	0.036940540466620604	0.0431304	0.050455706060384395	0.0630883	-0.046014	0.0318507	0.14044478182837153	0.12448767436335757	0.1425653979772536	-0.0893019	-0.156434	-0.227618	-0.107547	-0.213919	-0.301339	-0.301519	-0.327079	-0.344573	-0.345607	-0.401641	-0.304976	-0.263203	-0.335805	-0.469018	-0.485543	-0.58359	-0.503631	-0.625487	-0.615651	-0.574273	-0.543274
130000	1.2770303613873693	0.6747638990443482	-0.392155	-0.339197	-0.311716	-0.507449	-0.318881	-0.346019	-0.17977	-0.190235	-0.269835	-0.176881	-0.015082	-0.0556667	-0.05551	0.0339559	-0.135441	-0.210262	-0.274455	-0.174447	-0.216918	-0.0860839	0.014852205835526093	-0.187241	-0.172532	-0.0979935	-0.0471205	-0.33008	-0.226621	-0.381947	-0.327754	-0.332364	-0.43623	-0.448199	-0.480742	-0.522	-0.518176	-0.578872	-0.44952	-0.563613	-0.629713	-0.643256	-0.734254	-0.782307	-0.818473	-0.918959	-0.626933	-0.682286	-0.727265
132000	0.8008562735967543	0.1582222530891401	-0.424223	-0.534524	-0.544995	-0.441408	-0.538906	-0.513845	-0.358605	-0.223286	-0.364413	0.13659602810303112	0.26667242180759243	0.0815103	0.1944120418362537	0.0222809	-0.05405	-0.355553	-0.419813	-0.362247	-0.462609	-0.375029	-0.454985	-0.304045	-0.272024	-0.252791	-0.201665	-0.425219	-0.577041	-0.565324	-0.36015	-0.433963	-0.721879	-0.544729	-0.607199	-0.623229	-0.804289	-0.660516	-0.709765	-0.636436	-0.759575	-0.678813	-0.867383	-0.800036	-0.962099	-0.992347	-1.01803	-0.789744	-0.856978
134000	0.945208	0.27757870363572656	-0.112693	-0.250976	-0.349128	-0.233576	-0.338185	-0.289292	-0.115577	-0.00815401	0.0772376	0.30590499521737474	0.7032801599177307	0.48262666888384415	0.6948144272566993	0.3885505153345513	0.173212	-0.117582	-0.192247	-0.33681	-0.280924	-0.206301	-0.183534	-0.151773	-0.0159936	-0.0139354	-0.0618744	-0.19851	-0.286215	-0.225098	-0.255139	-0.350897	-0.511406	-0.589524	-0.456109	-0.492743	-0.577588	-0.518686	-0.432883	-0.661263	-0.683421	-0.673835	-0.565154	-0.833524	-0.880954	-0.847277	-0.852746	-0.867715	-0.658544
136000	0.9953639445115422	0.7111070922655033	0.3873651357333198	0.28702785736598874	0.3284362673900575	-0.0433065	0.27493088501380464	0.30055352950805664	0.5243790049315682	0.5615012264055601	0.6581256543856707	0.8462866720637612	0.729334	0.8953175534864393	0.9472475418246933	0.42329473911821064	0.2129363565945436	0.2576163142415593	0.11027766887171164	-0.0346512	0.0760762	-0.038532	0.2463194268997938	0.0996415	0.044977311868574316	0.197029	0.000690366	0.025227535401322877	-0.026825	-0.0163979	-0.0564759	-0.0239241	-0.13833	-0.00792282	-0.0883838	-0.122117	-0.0885524	-0.123871	-0.226778	-0.145765	-0.104217	-0.162184	-0.904658	-0.35827	-0.432693	-0.651411	-0.355231	-0.586907	-0.480868
138000	1.015340047432222	0.6551488557483205	0.39227557141567876	0.2698753723413796	0.17119697504307074	0.10716699877845533	0.10246369969172969	0.1874682629425385	0.3588844620908078	0.43654456895744725	0.38814691876421187	0.6100965462637274	0.5089958148877826	0.48774050343029424	0.5349321004081321	0.34690422098063667	0.2621137358025773	0.025484605394821988	-0.0780983	-0.0755505	-0.00481318	-0.0251303	0.0709769	0.11477832458718729	0.20371889477513866	0.1375043244538446	0.11302407164317024	0.0269507	-0.0589925	-0.112191	-0.127999	-0.154869	-0.231531	-0.121685	-0.109333	-0.118725	-0.265169	-0.329392	-0.332335	-0.202355	-0.268982	-0.309721	-0.275824	-0.523311	-0.565759	-0.525965	-0.512184	-0.503273	-0.503405
140000	1.2617465762046312	0.9029923010577594	0.550998	0.4951036678058048	0.5422973119593083	0.3498580213157165	0.39645954564587466	0.4262349085923724	0.41326635823890623	0.38309099531586416	0.38015661399425166	0.25212785252643594	0.3624098780716708	0.26809583303877316	0.3064889577336837	0.20198027062194693	0.15660805327801833	0.13587219517458066	0.21697338096001012	0.0726696	0.12297850032131344	0.1938861855452124	0.29371631327120745	0.15787643132093332	0.0968805	0.2658481105065804	0.16184091231118844	0.16569054268879382	0.2052666866635926	0.0599162	0.0709819	0.055307367931593666	0.030541220208227523	0.077247	-0.0437623	0.0180926	-0.0168933	-0.0639035	-0.066676	-0.135207	-0.180735	-0.239562	-0.396179	-0.308233	-0.261608	-0.492497	-0.399239	-0.376635	-0.246361
142000	0	0	0	0	0	0	0	0	0	0	0	0	0	0	0	0	0	0	0	0	0	0	0	0	0	0	0	0	0	0	0	0	0	0	0	0	0	0	0	0	0	0	0	0	0	0	0	0	0
144000	0	0	0	0	0	0	0	0	0	0	0	0	0	0	0	0	0	0	0	0	0	0	0	0	0	0	0	0	0	0	0	0	0	0	0	0	0	0	0	0	0	0	0	0	0	0	0	0	0
146000	1.410427368327193	0.9905389185910993	0.6281695427056466	0.4502130442706353	0.39424378807368393	0.3076244853000565	0.35089274261545883	0.16239583863077003	0.16598623578548527	0.11836484212557379	0.11463947835892031	-0.0824679	-0.116016	0.0617679	0.0298361	-0.05092	0.12536073220336222	-0.0588368	0.0428905	-0.11639	-0.0627034	-0.0255561	0.22834901341793096	-0.200214	-0.002547	-0.0512958	0.028412266945477452	-0.016609	0.0416367	-0.117277	-0.0777826	-0.149686	-0.124633	-0.192763	-0.189191	-0.113359	-0.151826	-0.112191	-0.214065	-0.295066	-0.394826	-0.316706	-0.741564	-0.525714	-0.293905	-0.765485	-0.417331	-0.54578	-0.442478
148000	1.0873720103097397	0.6256996214949264	0.4777801567156692	0.3325936007937735	0.22160919020356942	0.0551985	-0.0175804	0.00261992	-0.0120898	-0.0379809	0.0631758	0.24644345406785886	0.1621849125439064	-0.139488	0.011829712032200576	0.062419431252762926	0.12965453704513058	-0.174218	-0.267826	-0.193935	-0.262229	-0.172362	-0.123906	-0.178034	0.059354968165836325	-0.00154044	0.012416930904097578	-0.107947	-0.286199	-0.179066	-0.321288	-0.244212	-0.287057	-0.206151	-0.420927	-0.233153	-0.398853	-0.359724	-0.356743	-0.291099	-0.426131	-0.403704	-0.380093	-0.625772	-0.619408	-0.69516	-0.808158	-0.677094	-0.635796
150000	1.20053	0.7199312845986942	0.4900199598325914	0.24303529578891875	0.21957668116555568	0.0657443	0.0766718	0.0456785	0.0693966	-0.105679	-0.0646546	-0.0826201	-0.0557014	-0.241479	-0.200093	-0.084223	0.0617136	-0.244294	-0.180591	-0.294349	-0.130623	-0.0809164	-0.0293977	-0.146088	-0.0296958	-0.279148	0.010838984044494678	-0.0785477	-0.0871706	-0.242371	-0.207447	-0.254624	-0.172462	-0.294542	-0.299573	-0.256787	-0.26594	-0.284045	-0.362081	-0.258292	-0.347897	-0.341296	-0.558855	-0.696112	-0.495473	-0.637801	-0.53527	-0.628796	-0.529755
152000	1.1774629646770656	0.7564067034228245	0.3021083668482101	0.22043	0.22187750501700446	-0.0250182	0.0413998	-0.140699	-0.126817	-0.255765	-0.0530484	-0.108398	-0.0298368	-0.159825	-0.2778	-0.16222	-0.24427	-0.239836	-0.264622	-0.328487	-0.351185	-0.255828	-0.133396	-0.326215	-0.32914	-0.287506	-0.121729	-0.23019	-0.17623	-0.26401	-0.254587	-0.176431	-0.227371	-0.165393	-0.261984	-0.29586	-0.287323	-0.282194	-0.510657	-0.418761	-0.603961	-0.513785	-0.643746	-0.716568	-0.736209	-0.656112	-0.628945	-0.664152	-0.434997
154000	1.6927483797555114	0.7174339388263736	0.6526710131071564	0.4852796973209484	0.3011816887175227	0.24982229157867675	0.34441430288796127	0.3083887544898766	0.21138832870985202	0.0265735	0.2071682475383172	0.40817646226846843	0.44408381927727564	0.14624379511633565	-0.459656	-0.199417	-0.00635305	-0.258068	0.20336901318035153	-0.303754	-0.158431	-0.403526	-0.302339	0.0765324	0.0888225	-0.0169721	0.00934635	-0.244669	-0.366895	0.0624336	0.20927178161289556	-0.102871	-0.205254	-0.229066	0.0682343	-0.174985	-0.274276	-0.357889	-0.228312	-0.382339	-0.776239	-0.520203	-0.66402	-0.54028	-0.350769	0.0816241	-1.21316	-0.14487	0.2837966207902208
[truncated: 29 more columns]

## Sheet: vSAFE
bins	0	2000	4000	6000	8000	10000	12000	14000	16000	18000	20000	22000	24000	26000	28000	30000	32000	34000	36000	38000	40000	42000	44000	46000	48000	50000	52000	54000	56000	58000	60000	62000	64000	66000	68000	70000	72000	74000	76000	78000	80000	82000	84000	86000	88000	90000	92000	94000	96000
0	0	0.988098	0.31984289511036856	-0.10548	-0.147129	-0.187569	-0.361651	-0.306006	-0.2655	-0.329611	-0.284812	-0.258232	-0.192619	-0.386765	-0.477407	-0.406928	-0.361308	-0.655065	-0.578159	-0.553503	-0.523199	-0.412554	-0.414009	-0.31003	-0.361131	-0.267104	-0.337572	-0.316753	-0.389408	-0.290698	-0.36419	-0.361643	-0.308103	-0.299258	-0.248309	-0.316244	-0.15936	-0.239094	-0.179931	-0.100025	-0.224513	-0.04388	-0.0136616	-0.152726	-0.168543	-0.000315879	-0.215754	-0.100028	-0.242953
2000	0.9880602195252328	0	0.6235200011949532	0.0972052	0.0897302	-0.0309612	-0.142553	-0.17566	-0.0312747	-0.111067	-0.0650017	-0.0535893	-0.125796	-0.310377	-0.171886	-0.170505	-0.255661	-0.37379	-0.416979	-0.322922	-0.335224	-0.224296	-0.317342	-0.147292	-0.129686	-0.162888	-0.159498	-0.140657	-0.185974	-0.152525	-0.127062	-0.161274	-0.0689431	-0.0514661	0.00377693	-0.0218847	-0.0903404	0.017946995378303524	0.069162	0.0824271	0.12614562480414182	0.11287652640333166	0.20512863581735002	0.0909761	0.0539349	0.1668086397876655	0.10392866058232253	0.054865	0.19131744903862294
4000	0.3197730692159653	0.6234876136732495	0	0.4290164190978389	0.3037940383989101	0.0269883	0.00987131	0.0584854	0.0810633	0.010298288293728601	-0.035564	-0.14686	-0.0711847	-0.145994	-0.0775592	-0.073354	-0.0540891	-0.214261	-0.18606	-0.165149	-0.114025	-0.0164124	-0.0583805	-0.01993	0.0345746	-0.0177748	0.0207717	0.0429042	0.0478321	0.0831666	0.036709259032518836	0.024052535379930254	0.0835689	0.13978989798924846	0.10990656434497223	0.1410787958056325	0.15775498724450235	0.1717976088177324	0.17265830637878832	0.23498496445869974	0.2546488671736527	0.32144860988355717	0.20900788857647382	0.1992058354555504	0.28951772524586744	0.21683095420441648	0.1806616959012246	0.26833013621555907	0.2653594861226745
6000	-0.105562	0.0971604	0.42900401064379856	0	0.6732904182905805	0.14235904790896017	0.00481302	-0.0252719	-0.0818857	-0.0257579	-0.161066	-0.168647	-0.178583	-0.246304	-0.0773454	-0.104998	-0.15804	-0.217868	-0.213075	-0.131728	-0.104504	-0.0344213	-0.0889052	0.10131341031403394	0.016312910164431444	-0.0160614	0.0669842	0.0277941	0.014648273559422997	0.00739085	-0.0589549	0.0380442	-0.0107105	0.0980512	0.1044944798871699	0.0911337	0.0503269	0.10696491908041747	0.2450148639578082	0.22351142120394496	0.24960905725340768	0.3162507609010447	0.3283017564775062	0.2579924304418497	0.13547207391446148	0.26738956623069393	0.21036471400243456	0.2789597380855651	0.2776151626634393
8000	-0.147216	0.08968	0.30377621513980596	0.673285	0	0.493678	0.034872	-0.00551435	-0.11141	-0.0732924	-0.170121	-0.04049	-0.222813	-0.160068	-0.136638	-0.0547252	-0.0367519	-0.278746	-0.310087	-0.0979679	-0.103913	-0.0701344	-0.155208	-0.031642	0.0145695	0.0494762	0.10484363577350123	-0.0499931	-0.0749947	-0.0036754	0.00468882	0.0526435	0.010476045831169706	0.0369296	0.0614021	0.0887534	0.0663025	0.131406	0.24619940728357612	0.2440842009883666	0.273574	0.2024512746301005	0.3253090868585669	0.084924	0.1683456242624542	0.24670667613818872	0.15696210138015693	0.2433398301359319	0.15870723637915943
10000	-0.187664	-0.0310191	0.026962845195227805	0.14234601225007074	0.49367087597551584	0	0.6710124490968952	0.23528070658794445	-0.00571373	-0.113707	-0.240556	-0.275682	-0.390048	-0.244853	-0.166343	-0.189898	-0.107356	-0.243175	-0.177851	-0.170036	-0.121027	-0.154844	-0.0997952	-0.0810151	-0.0282587	0.0051197	0.016737083213773946	-0.0335285	0.0589422	0.0023488	0.035437467915363875	0.045500249478970745	0.0790063	0.0673845	0.10551556994109502	0.13134256657978416	0.14599132275687896	0.17537033590266987	0.1651399371921249	0.13674863821739008	0.2962660531012566	0.20381669207540684	0.17999083938349467	0.19323441567485744	0.1861631200974943	0.14004550098707305	0.121994	0.17859483126407186	0.2359907226171563
12000	-0.36175	-0.142616	0.00984132	0.00479544	0.034859845186585345	0.6710079067483743	0	0.452005	0.0115016	-0.120859	-0.291182	-0.091102	-0.300659	-0.322443	-0.17742	-0.0899663	-0.0494839	-0.297847	-0.289875	-0.126495	-0.144275	-0.0819969	-0.130221	0.0334267	0.07679	0.0250912	0.0917264	-0.0570165	-0.0874422	0.034051583066601915	-0.0423443	-0.0369387	0.0044037	0.00439247	0.010897793676660637	0.11362803792095473	0.0826946	0.061127448462635146	0.23731866779558125	0.2395169913530945	0.2605997980127075	0.23880473245275674	0.3659948743107556	0.13156092980261186	0.0886464	0.20207567479723482	0.15494621568244032	0.1902002637246118	0.0969665
14000	-0.30611	-0.175726	0.0584515	-0.0252934	-0.00553049	0.23527218256776491	0.45200093546280845	0	0.5522463982749444	0.040437	-0.228827	-0.0218836	-0.236669	-0.224996	-0.137754	-0.135234	-0.148452	-0.357382	-0.238328	-0.049433	-0.099689	-0.0742855	-0.106933	-0.0816844	0.058474070749242255	-0.0637233	0.029445203920519428	0.00992026	-0.0567553	0.000465651	-0.0555929	-0.00382386	-0.0321373	0.0750027	0.0856567	0.0754885	0.0711809	0.0638855	0.19328037204859355	0.21559164396368663	0.2483936054682195	0.30264693851153374	0.28449845886851416	0.10323000200645312	0.0594816	0.18048467340597882	0.16562125720613669	0.148345	0.11769498723691224
16000	-0.265606	-0.0313434	0.081027	-0.0819096	-0.111428	-0.00572457	0.011495322112423306	0.5522440830679257	0	0.24273759983184276	-0.0863801	-0.00629148	-0.165482	-0.0906376	-0.0266337	-0.0948374	-0.111673	-0.295872	-0.245807	-0.228836	-0.111282	-0.0925002	-0.154787	-0.0905011	-0.0278682	-0.0466396	0.0268026	-0.0708137	-0.0901113	-0.0208125	-0.00458576	-0.0730931	-0.0825623	0.0814778	0.11428343098897949	0.13352074525682642	0.045882	0.0993633	0.22560353899394917	0.253442	0.2991286538789309	0.22765093319784985	0.30206630540758317	0.11441409570790728	0.1476174412583962	0.13613279910748047	0.18070798812392805	0.14182941134156532	0.11833630831550242
18000	-0.32972	-0.111138	0.010258780188276712	-0.025785	-0.0733141	-0.113722	-0.120869	0.0404315	0.24273437506651813	0	0.4411316139491805	0.4116454915133413	0.0716375	0.059524	0.0858386	-0.119153	-0.187841	-0.260608	-0.215313	-0.293553	-0.168198	-0.147464	-0.105909	-0.0767436	-0.0726318	-0.0860698	-0.102509	-0.0574702	-0.0694512	-0.0616414	-0.0703438	-0.0747019	-0.0292462	0.0261177	0.10202685596654544	0.0422895	0.0600149	0.0971005	0.0531741	0.12670606900565426	0.21864612388964275	0.18152503678314044	0.090096	0.0716095	0.15391822801796082	0.030941659164488128	0.0652525	0.12424345835768373	0.13068754846573863
20000	-0.284923	-0.0650749	-0.0356048	-0.161094	-0.170144	-0.240571	-0.291193	-0.228833	-0.0863846	0.44113	0	0.827438	0.2675419591139335	0.10350746317794166	0.1491556743702076	-0.151846	-0.157198	-0.382898	-0.363946	-0.352133	-0.233256	-0.218012	-0.168677	-0.188717	-0.112051	-0.132152	-0.0752492	-0.167668	-0.146325	-0.209799	-0.20046	-0.197811	-0.111323	-0.0692674	-0.0482473	-0.0230324	-0.0309479	-0.0186275	0.0642387	0.0506107	0.0975096	0.0891907	-0.0178558	0.0266814	-0.0394999	-0.0467763	0.0797448	0.022660224589899802	0.0936071
22000	-0.258341	-0.0536611	-0.146899	-0.168674	-0.0405117	-0.275696	-0.0911115	-0.0218891	-0.00629466	0.41164553688703104	0.8274392553266575	0	0.8646484747444447	0.32923163686233686	0.2770572186435199	-0.300603	-0.219874	-0.288431	-0.375342	-0.469885	-0.315149	-0.230661	-0.0766865	-0.375499	-0.322025	-0.153697	-0.237081	-0.159809	-0.08188	-0.302101	-0.14918	-0.291364	-0.129082	-0.0620488	-0.0253718	-0.0836627	-0.031374	0.12403908628703304	-0.115846	-0.111707	-0.0347882	0.13910983612093925	-0.331867	0.030302364767443128	0.024213853810177554	-0.147829	0.020488355490247186	-0.0024681	0.0767786
24000	-0.192729	-0.125868	-0.0712244	-0.17861	-0.222835	-0.390062	-0.300669	-0.236674	-0.165485	0.0716373	0.26754304462540907	0.8646482342915314	0	0.579034	0.43954228791322575	-0.266212	-0.392895	-0.49415	-0.470679	-0.624008	-0.213603	-0.100219	-0.172744	-0.413109	-0.315915	-0.206014	-0.268899	-0.276587	-0.294123	-0.317323	-0.2511	-0.281547	-0.269451	-0.106836	-0.0547327	-0.129998	-0.116452	-0.065125	-0.090517	-0.134938	-0.044231	-0.112523	-0.309645	-0.0883538	-0.0269878	-0.267663	-0.0448727	-0.0489741	-0.0763252
26000	-0.386882	-0.310457	-0.146042	-0.246339	-0.160098	-0.244875	-0.32246	-0.22501	-0.0906488	0.059515982041457346	0.10350074886980418	0.3292235965898097	0.5790259618592376	0	0.8872352631014149	0.022864791684599806	-0.0256027	-0.247313	-0.300615	-0.332944	-0.364014	-0.477364	-0.399827	-0.345636	-0.258704	-0.307342	-0.280978	-0.324767	-0.31749	-0.309049	-0.294794	-0.295394	-0.283377	-0.137835	-0.0820812	-0.125156	-0.0700189	-0.10869	-0.102277	-0.0838952	-0.0443289	0.0288034	-0.108123	-0.0563405	-0.0774528	-0.0550897	-0.0762175	-0.00779529	-0.0277675
28000	-0.477527	-0.171969	-0.0776097	-0.0773836	-0.13667	-0.166368	-0.17744	-0.13777	-0.0266479	0.0858276	0.14914594032335093	0.27704615863227433	0.43953146835489393	0.8872322433626962	0	0.058565111550645095	-0.0550275	-0.129711	-0.240955	-0.286223	-0.364193	-0.359813	-0.384272	-0.360057	-0.341869	-0.278369	-0.348718	-0.226567	-0.13278	-0.247939	-0.191786	-0.305849	-0.172034	-0.0827198	-0.0776672	-0.0227035	-0.14406	0.021467889480302243	-0.0112819	-0.0347327	0.038361795875606036	0.1073543804250032	-0.0479285	-0.0899305	-0.0924544	-0.0814514	-0.0831419	-0.0282401	0.0444361
30000	-0.407058	-0.170597	-0.0734144	-0.105046	-0.0547677	-0.189933	-0.0899966	-0.135261	-0.0948614	-0.119174	-0.151865	-0.300624	-0.266232	0.022851941155990554	0.0585553	0	0.8564537487665934	0.3476273269381327	0.16884816098436764	-0.0941388	-0.0291891	-0.192347	-0.152279	-0.274674	-0.233834	-0.185482	-0.241164	-0.177886	-0.0135548	-0.165175	-0.0966463	-0.0967208	0.013917333330596362	-0.00340218	-0.0151627	0.025946154220286895	0.0722544	0.1567008411986841	0.0620218	0.0899139	0.11623313291316481	0.0915906	-0.053796	0.0999071	0.0763678	0.0941588	0.10435633001282449	0.0458221	0.10579347829820257
32000	-0.361441	-0.255757	-0.0541524	-0.15809	-0.0367974	-0.107393	-0.0495172	-0.148482	-0.1117	-0.187865	-0.15722	-0.219898	-0.392918	-0.0256186	-0.0550403	0.856451	0	0.5700333252233094	0.24644687098384951	-0.0615823	-0.0574453	-0.273525	-0.0636229	-0.191617	-0.165703	-0.269983	-0.0768386	-0.262469	-0.0561086	-0.158947	-0.113968	-0.0300231	-0.0503195	-0.0338619	-0.0350084	0.0475247	0.086655	0.1945831971484768	0.11002209074011261	0.0879113	0.053701881043237025	0.10705908916071069	0.18647923402819144	0.12599610044423867	0.1857843911371533	0.1787025307757851	0.170366	0.0714541	0.20553860356633993
34000	-0.655209	-0.373897	-0.214335	-0.217929	-0.278803	-0.243223	-0.297891	-0.357423	-0.29591	-0.260643	-0.382932	-0.288465	-0.494185	-0.24734	-0.129735	0.3476134358809728	0.5700224074355973	0	0.6186975178007097	0.2841772180604525	0.047262693480891224	-0.186697	-0.228084	-0.167433	-0.174154	-0.182963	-0.225908	-0.317748	-0.282967	-0.216382	-0.228817	-0.243878	-0.283679	-0.214847	-0.142552	-0.0936154	-0.0440401	-0.0498138	0.0934548	-0.0011414	0.10344206915956893	-0.0120172	0.13100582457342427	-0.0699612	-0.0618489	0.020807145456865232	0.029763430931720253	0.0287079	-0.101636
36000	-0.578307	-0.417089	-0.186138	-0.21314	-0.310147	-0.177903	-0.289922	-0.238372	-0.245848	-0.215351	-0.363983	-0.37538	-0.470717	-0.300645	-0.240982	0.16883085130469108	0.24643253457362024	0.6186940991781934	0	0.608939	0.276798	-0.037052	-0.174956	-0.02846	-0.100616	-0.0894775	-0.142758	-0.221765	-0.266306	-0.225847	-0.207546	-0.222992	-0.230082	-0.133139	-0.0836981	-0.0324951	-0.0922918	-0.0356196	0.0630708	0.0889178	0.12652344169296503	0.0371963	0.20006641402760272	-0.0785437	-0.0985788	0.00425177	0.00721535	0.0890336	-0.0709705
38000	-0.553653	-0.323035	-0.165229	-0.131796	-0.0980303	-0.170091	-0.126545	-0.0494793	-0.22888	-0.293593	-0.352173	-0.469926	-0.624049	-0.332977	-0.286253	-0.0941586	-0.0615992	0.2841712367781312	0.6089362307980809	0	0.6529394691636216	0.0647166	-0.0141454	-0.0824955	-0.117366	-0.192836	-0.241717	-0.245145	-0.172436	-0.175971	-0.174112	-0.189155	-0.122301	-0.0143635	-0.0603356	-0.0227843	0.049000937489236306	0.037405020812572416	0.10461791422959847	0.0637477	0.11814011167060305	0.0347976	0.0524546	0.038628294153372086	0.14916749393375292	0.0666288	0.0804162	0.0913974	0.0866161
40000	-0.52335	-0.335338	-0.114107	-0.104573	-0.103977	-0.121083	-0.144327	-0.0997368	-0.111327	-0.16824	-0.233297	-0.315191	-0.213645	-0.364048	-0.364225	-0.0292106	-0.0574638	0.0472551	0.276794	0.6529378527979871	0	0.40199651847023804	0.0950179	0.026510262636032487	-0.0902124	-0.115819	-0.21383	-0.252064	-0.220995	-0.151932	-0.198567	-0.232962	-0.137313	-0.0907204	-0.0606424	-0.0715071	-0.0107152	-0.0315229	0.0748051	0.1466061957442113	0.11632539474969482	0.13608403676252986	0.18473154153124216	0.00818887	-0.0380543	0.0797434	0.00904572	0.0772525	0.10565237386811678
42000	-0.412705	-0.224409	-0.0164935	-0.0344899	-0.0701977	-0.1549	-0.082048	-0.0743326	-0.092545	-0.147506	-0.218052	-0.230702	-0.10026	-0.477397	-0.359843	-0.192368	-0.273543	-0.186704	-0.0370554	0.0647158	0.4019973003366969	0	0.6362958561114062	0.2280130213432438	-0.0916192	-0.131575	-0.276188	-0.247471	-0.205491	-0.22723	-0.19321	-0.164274	-0.138614	-0.0307491	-0.081559	-0.076762	-0.0135967	-0.0941574	0.0630832	0.0858036	0.10067829667750726	0.14296237019395425	0.036559357865976375	0.0338482	0.0687703	0.0593276	0.076373	0.10240801080650426	0.0926713
44000	-0.414161	-0.317457	-0.0584626	-0.0889749	-0.155272	-0.0998519	-0.130273	-0.106981	-0.154832	-0.105951	-0.168718	-0.0767292	-0.172786	-0.399862	-0.384304	-0.1523	-0.0636417	-0.228092	-0.174961	-0.0141473	0.0950176	0.636295	0	0.5226175515525052	0.018651945211293968	-0.095216	-0.286621	-0.314912	-0.334553	-0.300056	-0.270766	-0.286383	-0.220786	-0.218977	-0.14113	-0.111662	-0.118327	-0.108014	0.0657084	0.0565649	0.0741321	0.10548731007549844	0.30274028312289575	-0.0760398	-0.0228134	0.20134013860320524	0.011276915980347132	0.10332312806377589	0.0580901
46000	-0.310183	-0.147408	-0.0200137	0.10124209242648337	-0.0317079	-0.0810734	0.033372951891224446	-0.0817341	-0.0905485	-0.0767878	-0.18876	-0.375543	-0.413153	-0.345672	-0.36009	-0.274697	-0.191637	-0.167442	-0.0284661	-0.082499	0.026508378532454496	0.22801035537320657	0.5226159292692647	0	0.3656592525610873	0.1550583639035352	-0.301339	-0.307306	-0.219191	-0.3094	-0.164957	-0.192348	-0.190128	-0.138173	-0.0892103	-0.0327714	0.014373723617625405	0.0679536	0.036793855869593446	0.0545096	0.096391	0.0675673	0.00956923	-0.00189286	0.13655119458011883	0.0117233	0.15888694359932115	0.0692135	0.12305063748641765
48000	-0.361284	-0.129802	0.034490954390254534	0.016241682295250477	0.014503659412039085	-0.0283169	0.0767364	0.0584244	-0.0279155	-0.0726759	-0.112094	-0.322069	-0.315959	-0.25874	-0.341902	-0.233857	-0.165723	-0.174163	-0.100622	-0.11737	-0.0902142	-0.0916218	0.0186504	0.365659	0	0.45890239011887457	-0.313143	-0.265	-0.231427	-0.212214	-0.20929	-0.191628	-0.119047	-0.106896	-0.0734512	0.00297012	0.0401247	0.11739712576654598	0.0269531	0.13456552307743713	0.1005478950397593	0.16269889570607274	0.0738293	0.0739383	0.0900292	0.0399158	0.14141954416783722	0.14032101099783792	0.16982503237148094
50000	-0.267258	-0.163005	-0.0178594	-0.0161337	0.0494094	0.00506051	0.025036526842006107	-0.063774	-0.046688	-0.0861149	-0.132196	-0.153742	-0.206059	-0.307379	-0.278403	-0.185507	-0.270004	-0.182974	-0.0894845	-0.192841	-0.115822	-0.131579	-0.0952185	0.15505745331385862	0.4589013895108286	0	-0.171354	-0.083241	-0.141818	-0.207518	-0.182497	-0.254956	-0.104735	-0.158388	-0.0169585	0.00339339	0.0703445	0.1581167371607275	0.0796542	0.10548364963663216	0.0866655	0.11070533427950541	0.10478134843047182	0.0352773	0.0474906	0.0495696	0.11555565175403032	0.10898442381178709	0.21219980482798442
52000	-0.337728	-0.159616	0.020686285731212603	0.0669111	0.10477602815684253	0.016677096450940336	0.0916709	0.0293937	0.026753487726320028	-0.102555	-0.0752938	-0.237127	-0.268945	-0.281016	-0.348753	-0.241189	-0.0768607	-0.225919	-0.142766	-0.241722	-0.213833	-0.276193	-0.286625	-0.301341	-0.313144	-0.171355	0	0.5276985525852194	0.18570410415316807	-0.0212033	-0.140673	-0.155164	-0.146475	-0.0836896	-0.0503579	0.00436424	0.0413304	0.14474237912741303	0.0663465	0.0979074	0.0707844	0.11121634510794873	0.0726061	0.1401741399678787	0.0587626	0.10893076995719643	0.11008613351865455	0.11127328005879468	0.2637414676503721
54000	-0.316911	-0.140777	0.0428157	0.027718067148840713	-0.0500638	-0.0335915	-0.0570749	0.00986577	-0.0708659	-0.0575192	-0.167716	-0.159858	-0.276636	-0.324808	-0.226605	-0.177914	-0.262494	-0.317762	-0.221775	-0.245154	-0.25207	-0.247478	-0.314918	-0.307311	-0.265005	-0.0832448	0.527696	0	0.5132846974844153	0.0824763	-0.151441	-0.209506	-0.190759	-0.184039	-0.106024	-0.104924	-0.0767431	0.00573528	0.030089689856528736	0.057807	0.0755357	0.0703263	0.0386896	-0.066156	0.021302057418732055	-0.101796	0.000686669	0.0507146	-0.00267302
56000	-0.389568	-0.186096	0.0477418	0.014570323564779965	-0.0750672	0.0588773	-0.0875026	-0.0568117	-0.0901654	-0.069502	-0.146375	-0.0819309	-0.294173	-0.317533	-0.13282	-0.0135848	-0.0561356	-0.282983	-0.266319	-0.172446	-0.221004	-0.205501	-0.334561	-0.219197	-0.231434	-0.141823	0.18569917658024743	0.5132827964365121	0	0.4910828395366971	-0.0580743	-0.207398	-0.251568	-0.193013	-0.112195	-0.162367	-0.134382	-0.110106	0.0513925	0.019921005263661713	0.0145619	0.0400692	0.20762394463702918	-0.0624349	-0.0229283	0.00293277	-0.0312298	-0.0182774	0.0642785
58000	-0.29086	-0.152649	0.0830749	0.00731156	-0.00374928	0.00228255	0.033989871867342696	0.000407921	-0.0208679	-0.0616936	-0.20985	-0.302153	-0.317375	-0.309094	-0.247981	-0.165207	-0.158976	-0.216399	-0.225861	-0.175983	-0.151942	-0.22724	-0.300066	-0.309408	-0.212222	-0.207525	-0.0212096	0.0824731	0.49108150032467235	0	0.18665781610844573	-0.0745043	-0.115017	-0.162328	-0.204466	-0.139395	-0.0897048	-0.0342341	-0.0462582	-0.0129049	0.037506312781746425	0.018553227848717366	0.029184141304735428	-0.0403545	-0.0272515	-0.00440937	-0.0314147	0.038522640468169556	0.0691663
60000	-0.364353	-0.127188	0.036616125596941385	-0.0590356	0.00461351	0.035369778592717255	-0.0424074	-0.0556521	-0.00464261	-0.0703975	-0.200513	-0.149234	-0.251153	-0.29484	-0.191829	-0.0966791	-0.113998	-0.228836	-0.207562	-0.174125	-0.198579	-0.193222	-0.270777	-0.164966	-0.209299	-0.182505	-0.140681	-0.151446	-0.0580771	0.18665638033357726	0	0.4922526542150599	0.15002507198641343	0.025784139058188858	-0.051502	-0.0894089	-0.0795782	-0.00701483	0.00124434	-0.0507856	0.011502330355869311	0.019658637848937885	0.11409832385490774	-0.0611059	-0.0613221	-0.0186475	-0.00195731	0.10074023289044451	0.0785189
62000	-0.361807	-0.1614	0.0239585	0.0379625	0.0525673	0.0454316	-0.0370028	-0.00388397	-0.0731509	-0.0747565	-0.197864	-0.291418	-0.281602	-0.295441	-0.305893	-0.0967545	-0.0300538	-0.243898	-0.223008	-0.189169	-0.232974	-0.164287	-0.286395	-0.192358	-0.191638	-0.254965	-0.155172	-0.209512	-0.207402	-0.0745067	0.4922517161418291	0	0.5262292257005505	0.178314	0.0468087	-0.111522	-0.14269	-0.104232	-0.0755409	-0.0657926	-0.0423739	-0.0584145	-0.00463046	-0.0874293	-0.0867032	-0.0150377	-0.0536219	0.013007470895243478	-0.043176
64000	-0.308268	-0.0690701	0.0834743	-0.0107927	0.0103993	0.0789371	0.00433909	-0.0321979	-0.0826206	-0.0293013	-0.111377	-0.129137	-0.269506	-0.283424	-0.172078	0.013883092498762462	-0.0503508	-0.2837	-0.230099	-0.122315	-0.137325	-0.138628	-0.220798	-0.190139	-0.119058	-0.104745	-0.146485	-0.190765	-0.251573	-0.11502	0.15002361105725961	0.5262287028446275	0	0.5150137897852555	0.10502322684372672	-0.132864	-0.186363	-0.197407	-0.0963076	-0.0995321	-0.0773656	-0.130368	-0.0149286	-0.158204	-0.153787	-0.131865	-0.0716532	-0.0805809	-0.118645
66000	-0.29942	-0.051591	0.13969741151974466	0.0979711	0.036854901770375814	0.0673175	0.00432997	0.0749442	0.0814216	0.026064740173705844	-0.0693191	-0.0621018	-0.106889	-0.13788	-0.0827618	-0.00343431	-0.0338911	-0.214865	-0.133154	-0.0143758	-0.090731	-0.0307605	-0.218987	-0.138182	-0.106905	-0.158396	-0.0836967	-0.184043	-0.193015	-0.162329	0.025784786024261975	0.17831593353718633	0.5150158976804832	0	0.3737690205897383	-0.0481909	-0.222263	-0.202094	-0.151196	-0.11295	-0.0777091	-0.0898327	-0.0391214	-0.16159	-0.180127	-0.0475265	-0.147506	-0.0608673	-0.0358437
68000	-0.248472	0.00365085	0.1098128737630288	0.1044131977592672	0.0613262	0.10544732347208106	0.010834089556166927	0.085597	0.114226	0.10197267349005415	-0.0483002	-0.0254261	-0.0547867	-0.0821274	-0.0777103	-0.015196	-0.0350388	-0.142572	-0.0837141	-0.0603491	-0.0606542	-0.0815717	-0.141142	-0.0892202	-0.0734612	-0.0169676	-0.0503661	-0.106029	-0.112198	-0.204468	-0.0515025	0.046809	0.10502413062651338	0.3737678164772987	0	0.3935263488245953	0.0677931	-0.0916795	-0.149734	-0.158749	-0.109724	-0.11131	-0.112824	-0.217659	-0.212828	-0.235759	-0.129986	-0.127615	-0.126559
70000	-0.316407	-0.0220103	0.14098554424115153	0.0910528	0.088678	0.13127475912823247	0.11356477281792363	0.0754292	0.13346377703247297	0.0422358	-0.0230848	-0.0837164	-0.130051	-0.125202	-0.0227463	0.025913256188703247	0.047494794959309035	-0.0936344	-0.0325107	-0.0227973	-0.0715185	-0.0767742	-0.111673	-0.0327809	0.0029605	0.00338478	0.00435642	-0.104928	-0.16237	-0.139396	-0.0894091	-0.111521	-0.132862	-0.0481916	0.3935267878420573	0	0.4852527088803564	0.12161977276149598	-0.128057	-0.175683	-0.13135	-0.217381	-0.0984135	-0.252123	-0.304282	-0.267066	-0.194837	-0.123887	-0.233723
72000	-0.159523	-0.0904663	0.157661	0.0502458	0.0662268	0.14592325126048955	0.0826311	0.0711214	0.045824724406963335	0.059960938605363064	-0.0310007	-0.031428	-0.116506	-0.0700649	-0.144103	0.0722213	0.0866248	-0.0440594	-0.0923076	0.0489876	-0.0107269	-0.0136092	-0.118339	0.014363934349897096	0.0401148	0.0703356	0.041322331494545846	-0.0767482	-0.134386	-0.0897066	-0.0795786	-0.142689	-0.186362	-0.222264	0.0677933	0.4852524448355182	0	0.436934	0.00727773	-0.113179	-0.150541	-0.227736	-0.119171	-0.312457	-0.298986	-0.162492	-0.205885	-0.19131	-0.216527
74000	-0.239255	0.017823018456430972	0.17170601941756347	0.10688573813428845	0.13133271997566046	0.17530419061542954	0.0610658	0.0638279	0.099308	0.0970485	-0.0186783	0.12398695961862605	-0.0651769	-0.108734	0.021426822823140377	0.15666960533141144	0.19455493455065245	-0.0498311	-0.0356335	0.037393657284781626	-0.0315326	-0.094168	-0.108024	0.0679457	0.11738917268959864	0.15810978469182588	0.14473622060300684	0.00573215	-0.110107	-0.034234	-0.00701329	-0.104229	-0.197404	-0.202093	-0.0916774	0.12162143492580754	0.43693621836187857	0	0.42009440510213086	0.00132584	-0.0927944	-0.22422	-0.00815782	-0.289124	-0.33597	-0.10966	-0.223339	-0.127718	-0.165504
76000	-0.180091	0.0690398	0.17256857779366497	0.24493754382672547	0.24612750195755745	0.16507565271993063	0.23725892567190782	0.1932246115965794	0.22555009374895332	0.0531238	0.0641898	-0.115897	-0.0905671	-0.102319	-0.0113211	0.0619924	0.10999568895733351	0.0934393	0.0630587	0.10460841151685331	0.0747973	0.0630746	0.0657008	0.0367879	0.026946962125167284	0.0796491	0.0663422	0.0300884	0.051393151524162226	-0.0462562	0.00124774	-0.0755365	-0.0963028	-0.151193	-0.14973	-0.128053	0.00728151	0.4200962659171769	0	0.22705573815277894	0.00790668	-0.121491	-0.20675	-0.217966	-0.235099	-0.166277	-0.181785	-0.159812	-0.0882232
78000	-0.100183	0.0823062	0.2348964990019923	0.2234353642012776	0.24401355879076328	0.1366856168736116	0.23945851235783686	0.21553714664008916	0.2533895658190926	0.12665711165439894	0.050563	-0.111756	-0.134987	-0.0839362	-0.0347706	0.0898858	0.0878862	-0.00115562	0.088907	0.0637395	0.14659957252551636	0.0857962	0.0565586	0.0545049	0.13456069394395131	0.10548	0.0979043	0.057807	0.0199229	-0.0129017	-0.0507809	-0.0657869	-0.099526	-0.112946	-0.158744	-0.175679	-0.113174	0.00132896	0.22705700128119502	0	0.4110134406433332	0.010824626560223831	-0.220974	-0.254564	-0.25395	-0.176946	-0.169957	-0.168954	-0.11609
80000	-0.224671	0.12602500693833316	0.2545606368295479	0.24953323536334296	0.2735037609765275	0.2962032668700814	0.2605415541300521	0.24833934325722348	0.29907670687495264	0.21859740165098987	0.0974622	-0.034837	-0.0442796	-0.0443697	0.0383241	0.1162052561019566	0.053677	0.10342808340552152	0.1265128745614335	0.11813210719887614	0.11631900664360226	0.10067112670495583	0.074126	0.0963865	0.10054330101887625	0.0866619	0.0707816	0.0755359	0.014564046553291113	0.0375098	0.011507233447341482	-0.042368	-0.0773592	-0.0777048	-0.109718	-0.131344	-0.150536	-0.092791	0.00790818	0.41101367575593584	0	0.2646580628218788	-0.120236	-0.203684	-0.243728	-0.200521	-0.173741	-0.0805219	-0.148322
82000	-0.0440365	0.11275740086774338	0.32136187186967224	0.31617643134120066	0.20238235987532036	0.20375539817445204	0.23874798090032118	0.3025941686307577	0.2276004785240932	0.18147780687470785	0.0891447	0.13906256083881582	-0.11257	0.028764212548949515	0.10731816515412536	0.0915642	0.1070356779491698	-0.0120297	0.0371872	0.034791	0.13607914098665794	0.14295669255162327	0.10548267611996417	0.0675643	0.16269579401540998	0.1107032331968884	0.11121503796982785	0.070328	0.040072813856485284	0.018558187495541122	0.019665	-0.0584071	-0.13036	-0.089827	-0.111303	-0.217374	-0.227729	-0.224215	-0.121488	0.010826354003046533	0.26465955515209877	0	0.27646913212399404	-0.0837838	-0.231916	-0.271894	-0.132666	-0.144508	-0.216393
84000	-0.0138202	0.205007	0.20891913532967943	0.3282254116847521	0.3252381568708771	0.1799275302496302	0.3659361075254112	0.284444	0.3020138355009168	0.0900467	-0.0179038	-0.331916	-0.309694	-0.108164	-0.0479668	-0.0538244	0.18645380758374216	0.13099131591668736	0.20005532399338233	0.0524461	0.18472463052246066	0.0365517	0.3027336339344517	0.00956421	0.0738242	0.1047772321149454	0.0726027	0.0386893	0.20762554983891865	0.029187085718650144	0.11410270404369122	-0.00462514	-0.0149228	-0.0391176	-0.112819	-0.098409	-0.119167	-0.00815498	-0.206749	-0.220974	-0.120236	0.27646711689108494	0	0.6495674437654962	0.30895980889797814	-0.0112613	0.3330322361271515	0.0324683	-0.0615323
86000	-0.152886	0.0908537	0.19911586433787742	0.25791486777821665	0.0848519	0.1931698886701134	0.13150094514638927	0.10317399902188899	0.11436040793036205	0.071559	0.026632220705779586	0.0302519	-0.0884041	-0.056383	-0.0899699	0.0998775	0.12596945612890995	-0.0699769	-0.078556	0.0386185	0.00818074	0.033839322473788604	-0.0760477	-0.00189911	0.073932	0.035271923191722065	0.14016959972596868	-0.0661576	-0.0624345	-0.0403527	-0.0611028	-0.0874252	-0.1582	-0.161588	-0.217655	-0.25212	-0.312454	-0.289122	-0.217966	-0.254565	-0.203686	-0.0837871	0.6495662258946169	0	0.6079730474108347	0.22674771484301093	0.1891612907181114	0.015695747835161245	-0.182364
88000	-0.168703	0.053812	0.28942727132003715	0.13539402844267187	0.16827299359572923	0.1860981102845934	0.0885859	0.0594251	0.1475632706726937	0.1538672821975834	-0.0395495	0.024162862616109858	-0.0270385	-0.0774958	-0.0924943	0.0763377	0.18575726401366807	-0.0618652	-0.0985916	0.14915726588030062	-0.0380629	0.0687609	-0.0228217	0.13654446699587988	0.0900224	0.0474848	0.0587576	0.021300060893682745	-0.0229284	-0.0272503	-0.0613194	-0.0866996	-0.153783	-0.180125	-0.212824	-0.30428	-0.298983	-0.335969	-0.235099	-0.253952	-0.243731	-0.231919	0.30895810821894165	0.6079725646026777	0	0.7335352724392237	0.3261462709986087	-0.00947612	-0.193284
90000	-0.000475988	0.16668596904030267	0.21674067097875743	0.2673116914590754	0.24663421617163445	0.1399806618743421	0.20201537803302477	0.1804283583134279	0.13607879922194827	0.030890884044280666	-0.0468258	-0.14788	-0.267713	-0.0551324	-0.0814911	0.0941289	0.17867557435247056	0.020791106821262815	0.00423915	0.0666188	0.0797349	0.0593184	0.20133195943589605	0.0117168	0.0399092	0.049563928873372964	0.10892591760730008	-0.101798	0.00293285	-0.00440795	-0.0186446	-0.0150339	-0.131861	-0.0475243	-0.235756	-0.267063	-0.162489	-0.109659	-0.166278	-0.176948	-0.200523	-0.271897	-0.0112628	0.2267474027350249	0.7335354431393939	0	0.8053513945908304	0.25342636172756255	-0.0761842
92000	-0.215912	0.10380779578398827	0.18057321862459316	0.21028864517984458	0.15689144736263022	0.12193091565100671	0.15488772486725907	0.1655667480626148	0.18065579418742447	0.0652036	0.0796971	0.020439340945377932	-0.0449215	-0.0762585	-0.0831799	0.10432820626909046	0.17034116845445837	0.029749198245146664	0.00720454	0.080408	0.00903908	0.0763656	0.011270542762066465	0.15888219266428166	0.1414147032144278	0.11555181140866674	0.11008308711778639	0.000686649	-0.0312279	-0.0314114	-0.00195266	-0.0536163	-0.0716471	-0.147502	-0.12998	-0.194832	-0.20588	-0.223336	-0.181784	-0.169957	-0.173741	-0.132668	0.33303251209731444	0.18916278455915342	0.3261482476478077	0.8053532005398583	0	0.4582451413355242	0.11311756183019389
94000	-0.100183	0.054747274288420626	0.268245	0.278887	0.24327230442138253	0.17853492640334637	0.19014490121240685	0.14829360470266897	0.1417803457080383	0.12419761748948142	0.0226157	-0.00251399	-0.0490197	-0.00783314	-0.0282749	0.0457971	0.071432	0.028696805078300837	0.0890259	0.0913923	0.077249	0.10240372220440344	0.10331988314847197	0.0692119	0.1403192983474053	0.10898371176940044	0.11127336196090361	0.050717699262190545	-0.0182724	0.038529	0.10074801735236764	0.013016193430396242	-0.0805717	-0.0608601	-0.127606	-0.123879	-0.191302	-0.127712	-0.159807	-0.168951	-0.0805191	-0.144507	0.032471708200780436	0.015700369979179327	-0.00947102	0.25343129597956743	0.45824826963850085	0	0.559411
96000	-0.243104	0.1912044240413416	0.26527884864709705	0.2775469336419013	0.15864442216268548	0.23593552925450695	0.0969159	0.11764831789444262	0.11829195418005144	0.13064641909561142	0.0935672	0.0767374	-0.0763662	-0.0278006	0.044405967797168766	0.10577319435552174	0.205521	-0.101642	-0.0709735	0.0866157	0.10565357863055087	0.0926717	0.058091579871884735	0.12305372635243085	0.16982803121912385	0.21220380428367394	0.2637462610505575	-0.0026652	0.0642882	0.0691774	0.0785314	-0.0431625	-0.118631	-0.0358318	-0.126546	-0.23371	-0.216514	-0.165493	-0.0882141	-0.116083	-0.148315	-0.216386	-0.0615242	-0.182355	-0.193274	-0.0761745	0.11312540163124706	0.559415	0
98000	-0.0121399	0.1636381317158749	0.2674706478408914	0.3217993806399579	0.2872540004887807	0.34052305111725834	0.32673211238791827	0.22176445235414824	0.26745481607989013	0.1949327747228999	0.0937287	0.2615087215192687	0.0676084	0.1792904757044428	0.18643424223422894	0.1914731816914342	0.15404191592711425	0.0785911	0.10541800067604704	0.1436526713275967	0.12839144390879564	0.1799928596050568	0.1584714146007815	0.15681428134869768	0.2164581182869206	0.18023395050762303	0.18339917559680752	0.12093449089094171	0.0829746	0.12159241493226944	0.14166539042987053	0.0707996	-0.0118063	0.0333266	0.0173558	-0.0951288	-0.0784125	-0.139254	-0.0664284	-0.0836595	-0.0929601	-0.0708875	-0.0462198	-0.154287	-0.156624	-0.235713	-0.129325	0.10663758879691031	0.6511624583963919
100000	-0.0285403	0.1263068273709399	0.40411991540390707	0.38428207986975443	0.361046	0.4487920005862994	0.3846462568032525	0.38291293286615186	0.34652802188646764	0.27950377503043866	0.39412816021551433	0.38034194840729085	0.47341773507674817	0.12353185283328515	0.3508915363678508	0.3031953317627079	0.251903	0.22549911806586295	0.199832	0.3024755426459534	0.18800857321468523	0.20507838630735378	0.2254479580201933	0.3079578788701709	0.29484833043760306	0.33624040660567883	0.23970463236409922	0.25599676968117335	0.17717103307973883	0.2529129901143584	0.22653250709587358	0.1242843816898592	0.18899960011973227	0.11709449196386021	0.012096242926303116	-0.00383264	-0.0178737	-0.0607436	-0.0198313	-0.0389832	-5.17122e-06	-0.0167062	0.0273723	-0.13687	-0.280821	-0.140615	-0.290491	-0.160028	0.0780744
102000	-0.0878709	0.17148530605898946	0.251422	0.2572813537783089	0.343056	0.3347210618578158	0.4048077590375357	0.29749270519324267	0.2774007060874822	0.214676	0.2025385786148807	0.15915322814287708	0.1127752916207633	0.097559	0.20121969909315862	0.1868515581603849	0.1411692518440437	0.17620801564197547	0.1996124156458179	0.11603491576635654	0.1966143565315243	0.18053764329725216	0.18875802028083236	0.1676706193973467	0.21670792726130694	0.27035969896651013	0.2608317880532753	0.19752404301173349	0.1590776103193043	0.18657944138438814	0.21506523664308572	0.1867736777152774	0.0710145	0.0800482	0.0981187	0.00999167	0.00591683	0.015461546205485862	-0.0799901	-0.0357144	-0.0224394	-0.11495	-0.292597	-0.202107	-0.261135	-0.414917	-0.297816	-0.258056	-0.172859
104000	-0.063769	0.0940894	0.28419590817918355	0.3202679111832492	0.3416606036108474	0.28070199231441173	0.3731342096360928	0.3645432273154417	0.385588	0.3168576620796902	0.2325947209024662	0.11004478714776816	0.0637302	0.13731033137311946	0.1352920136079377	0.2097274581185796	0.2817190169606013	0.17225342120698578	0.30270310573254794	0.27458553252333434	0.15017149446800312	0.2738378901560208	0.2443847085045704	0.19132294238635122	0.2551136202483245	0.20870612298959232	0.26779042257633934	0.2143567176226517	0.1131037785011012	0.1706419443051705	0.22331039659958304	0.1900725264662297	0.0930214	0.0946818	0.0620935	0.015592930844312083	-0.00602286	-0.0175748	-0.0361761	-0.0324379	-0.0941456	-0.0653351	-0.0515857	-0.147099	-0.226166	-0.301689	-0.308058	-0.372549	-0.266166
106000	-0.0893548	0.0978117	0.25938550512203595	0.2063701002743237	0.23080588664272736	0.24685780422454803	0.2695595892944025	0.30278280603583835	0.36247162780778724	0.34768375250391326	0.23548912509544112	0.201286	0.17795392762252255	0.11405547657102348	0.2318250210847392	0.264852	0.2516843152415476	0.0412444	0.07796	0.1823441658415918	0.1729527578661824	0.22755362970702284	0.17231289401976332	0.21626980543677854	0.2739509007998663	0.25424862985377505	0.2320323106451845	0.1642615368005577	0.12508895354478067	0.142306	0.17202807330063008	0.19310172468668702	0.0489579	0.063861	0.021237043407212927	0.012664973135198017	-0.0241929	-0.120431	-0.0415723	-0.0116294	-0.0755079	-0.0105228	-0.110514	-0.267376	-0.247349	-0.265956	-0.301836	-0.282665	-0.360732
108000	-0.139984	0.0775334	0.26020783374136625	0.1286660155072588	0.19737960961462572	0.24282088942211794	0.24673487207636208	0.19824271608872696	0.31852282564942724	0.39400822092558063	0.31192295769213274	0.3577591609127997	0.3634369838189969	0.25841191833639165	0.33964349274443706	0.4079068150775854	0.4634549167766205	0.18816754702452118	0.14619844803821946	0.21717980700412806	0.25872209141630315	0.12333845137149844	0.12007481904529714	0.27373650922834614	0.30608175588957115	0.28422608784891235	0.2731115633363935	0.18692714653684042	0.0896882	0.2040937039243815	0.21537737287411346	0.12130857010844172	0.0949609	0.0703191	0.0759734	-0.00252642	-0.0646743	-0.067698	-0.0115686	-0.0259812	-0.0422025	-0.123829	0.11574349563097604	-0.187431	-0.323052	-0.298947	-0.335444	-0.275491	-0.331739
110000	-0.0548698	0.1591779623038949	0.2697386423229427	0.31408109543990387	0.2723095954287348	0.24351319891550663	0.21402354392878534	0.3283049734261857	0.3479978989883775	0.43874413038582505	0.3048742289540136	0.223613	0.2575429248247137	0.23457036979867427	0.34578894212357075	0.34848450426180944	0.2897947511518995	0.18827478821593588	0.27757559160131035	0.2138756502985682	0.25342600062622833	0.25083434972006063	0.2279480652985178	0.22290842757871795	0.23768638374525572	0.26547241107634156	0.25797438858368377	0.20681169684435488	0.17693641466036564	0.1440416985033713	0.1473838099929865	0.14169150442262093	0.0776019	0.11330452389716024	0.0663849	0.0584961	0.0425905	0.0245182	0.014491166277391101	0.032512	0.033055470162270256	-0.0311084	-0.0186464	-0.160455	-0.220403	-0.267821	-0.306103	-0.325402	-0.346803
112000	-0.0192976	0.0359447	0.24628780148075213	0.2882727881436697	0.2698098748138715	0.25326694775768926	0.30322	0.2979641605460131	0.4968212989245679	0.3787063810259237	0.4072449085964374	0.44300795900339895	0.41008432933808825	0.4149455989412655	0.43764188286845024	0.4098029213023183	0.42426611088703164	0.20228154299485235	0.17856217684073203	0.2869370626231427	0.30087862699585005	0.2923663377112058	0.22748038620041186	0.3008825323190422	0.35559558777957917	0.24448875165704578	0.3365917801865915	0.1854095558200222	0.2108673488776098	0.2614694736106436	0.16201387361941197	0.12953322464657052	0.057417	0.11808260249388457	0.0625312	0.0512663	0.034981870002418786	-0.0363058	0.0353007	0.019377737736586013	0.0760248	-0.0192643	0.2005630839838181	-0.120273	-0.282252	-0.124533	-0.264802	-0.207857	-0.322125
114000	-0.254078	0.12099124439461051	0.3037717742111484	0.18603560274128667	0.25598549836720835	0.3204948083728467	0.29714853920777384	0.33880660189228323	0.31383061437984505	0.4466631502708273	0.3458855759564682	0.4278179925216178	0.3856226417160977	0.3533294202568461	0.4422745315964789	0.4064136027471397	0.3800109053583505	0.2708718932500643	0.2628161086981523	0.3248721366052908	0.24287256476730906	0.2929553274889527	0.24515488940656371	0.285924	0.40717757446802416	0.37958416261748656	0.281801	0.26932073026177855	0.21597199626561508	0.21774220246615766	0.11330235519226502	0.15658398621277836	0.10190194034185561	0.18301063205634843	0.080098	0.1173188983556876	-0.0152011	-0.0202243	0.0777685	0.0790315	0.056252507921209956	0.0842214	-0.00187636	-0.121899	-0.106987	-0.22386	-0.216928	-0.239894	-0.300782
116000	-0.128333	0.0334201	0.20157018073554542	0.2663554314383916	0.23595734438492535	0.19603568428195434	0.31323571351795376	0.3783666279161937	0.3999566745597263	0.3677542624420102	0.284485	0.23851203622934833	0.21744942491296546	0.2817497006447621	0.2908687631107955	0.3974001214707379	0.3479438458608258	0.30385323780345197	0.330418	0.36011413520920155	0.28945385578259064	0.374422	0.2220151782864653	0.3071088754199548	0.31681197823353974	0.26093162711179413	0.2992244132198304	0.27497480607373376	0.2649345503568328	0.2414538085581196	0.230552	0.22778100970873563	0.12626198175369424	0.21021569113343988	0.113549	0.0582784	0.0938013	0.0456605	0.0694034	0.0881208	0.1040142043911672	0.0488815	-0.0288867	-0.0988229	-0.169385	-0.218975	-0.226872	-0.251567	-0.257684
118000	-0.139564	0.098653	0.15789994570769456	0.2748129777623822	0.3401311720822273	0.2018629897188565	0.32093937095421904	0.32631131118458595	0.3492342527400506	0.282626	0.2723295302434397	0.0425276	0.22893332795861224	0.1721263618964032	0.3114548644601372	0.33496247624098563	0.3916799324533097	0.4139434261580746	0.44848333733761087	0.4572159918830174	0.4118853356443873	0.31434930089619634	0.40363011150026373	0.3168604762513489	0.3012986080976402	0.287413	0.28983201544206805	0.3274255201528501	0.2916455420737868	0.21592786597099245	0.25734540422547353	0.1797522576653483	0.2970344555098276	0.21922624812313307	0.17798288314702732	0.066078	0.10617120278222415	0.1577768537324183	0.13068257646727371	0.0850902	0.050699807733833695	0.0418185	-0.0471013	-0.0425626	-0.0927393	-0.221964	-0.116926	-0.182383	-0.121334
120000	-0.11688	0.022499	0.13267937545761566	0.2345543852417523	0.2074264336694466	0.19890985853174817	0.2761940339892146	0.22209830854267237	0.2720083944219115	0.2292133766718882	0.17607871668381714	0.14754745630747032	0.12329318405030672	0.15542961816927223	0.23678531975679748	0.26938281652721985	0.3283589661556781	0.31862447450994147	0.4252574897361288	0.3626008594054949	0.36211499374641576	0.37324846673359047	0.39470075941827626	0.2605571183175584	0.281498	0.2959625127835172	0.38080239951553424	0.20855095825715161	0.2804136870121212	0.18356950560475246	0.1863079384412074	0.1861044841848208	0.13608047322042985	0.12174051189746547	0.028169791441119415	0.0716565	0.0777205	0.0986966	0.0734347	0.030613541077920543	-0.000197081	-0.0200437	-0.14817	-0.07146	-0.0467816	-0.227833	-0.225538	-0.219324	-0.203494
122000	-0.178887	-0.0172865	0.1103426710247566	0.21783224918314642	0.18278587286009426	0.19193071608361806	0.30309473878124144	0.2527578063790794	0.23507213821821502	0.28699189170489886	0.0943298	0.0825064	0.0464848	0.14102031016947755	0.14448690987249665	0.32129079601900634	0.3913131121655253	0.3945041010219898	0.36486490867740745	0.38576515987790466	0.34143976703777035	0.38298467987623697	0.4632567235140156	0.29272176568260505	0.33076910921477237	0.28804839183247444	0.33567822696170635	0.2384243750031676	0.25896264681029696	0.139009	0.17807867202303823	0.14743990398552362	0.15530014816090215	0.1672716291929848	0.058664362126546396	0.0827756	0.0317738	0.10464526306265969	0.0128135	0.061634470052225956	0.00450653	-0.0487982	-0.121866	-0.189097	-0.173828	-0.245211	-0.218456	-0.203115	-0.221872
124000	-0.281309	-0.0719126	0.15191109669756014	0.113286	0.0563139	0.12623319480702935	0.0821756	0.0883201	0.16126452783895148	0.1953161009047512	0.12109198512129433	0.1788762849586854	0.20855	0.14325737850528325	0.21270300172850093	0.37450207608471914	0.4725274024754082	0.23250889619400628	0.334804	0.4097367569062789	0.3554206732290902	0.3035474081738424	0.22421586438786292	0.34585037899716803	0.3885548220424085	0.3103606443997844	0.33781050425725884	0.21442893927853462	0.21028921092316258	0.21449254277486485	0.15705448601239314	0.0939796	0.0320929	0.0855133	-0.00486107	-0.0385508	-0.0650871	-0.0856489	0.12072185373894471	0.0819675	0.0217396	-0.049349	-0.000742152	-0.254038	-0.316504	-0.176794	-0.303928	-0.265079	-0.233371
126000	-0.25434	-0.0341234	0.0860715	0.0716672	-0.0224221	0.14742753175141113	-0.00213525	0.0798349	0.0766463	0.1954005362206474	0.10421909061459445	0.3326599083612227	0.23634061916549354	0.16221300575554093	0.3248587685599965	0.4613423339845184	0.44891508234634947	0.21256665565460903	0.2082512952933559	0.4165046711797221	0.28287196747122567	0.33380737335279115	0.20021558789056543	0.3772995914817083	0.33004683061827444	0.37162763106878066	0.3282639101912686	0.2327064592384041	0.0972796	0.0882056	0.093103	0.027602041615335193	-0.0452961	-0.0209755	0.0350831	-0.0133645	-0.174126	-0.16338	0.1284130637832675	0.060759557066285254	-0.00400378	-0.0723707	-0.0139947	-0.211918	-0.335399	-0.18977	-0.252207	-0.252808	-0.339949
128000	0.9208991548715867	0.5171626205164558	0.0498111	-0.000659909	-0.0149248	0.0426542	0.0583579	0.012659605536105702	0.0846675	0.11098466267787568	-0.028531	0.14004288538027643	0.0959087	0.11295896341357022	0.20134854138847685	0.3502292649605482	0.34653850586231766	0.11318118746680995	0.2627749817837995	0.2972083294870313	0.2795532778694438	0.2357975137237697	0.22374062507713283	0.2368289584765225	0.28488144294011797	0.2767181912672899	0.2873476044422703	0.0910413	0.0802332	0.0376476	0.00281669	0.00224882	-0.0610419	-0.00896587	-0.106157	-0.0661989	-0.128012	-0.152091	-0.0143947	0.00742972	-0.0378979	-0.133817	-0.0330003	-0.292776	-0.259796	-0.267702	-0.340607	-0.301807	-0.363707
130000	1.3221803617515686	0.8260065318996616	-0.0409366	-0.070045	-0.0718185	-0.154339	-0.0395968	-0.0867043	-0.0501476	0.00479115	-0.0944945	-0.0270309	-0.0442871	0.0724599	0.12151257295641628	0.22464772546853354	0.2761739017288415	0.025276948750154123	0.057115	0.16481926248848783	0.0631185	0.11111237875435866	0.11617879135183105	0.031142679148783454	0.19005912565835548	0.1489782719937925	0.1598279574893366	-0.0437963	-0.0158261	-0.0840486	-0.0246949	-0.100623	-0.17066	-0.155065	-0.215933	-0.252374	-0.22392	-0.202739	-0.206094	-0.235417	-0.169178	-0.328208	-0.373722	-0.418307	-0.423086	-0.575022	-0.372093	-0.434415	-0.551199
132000	1.1931737818137254	0.58258	-0.053693	-0.156303	-0.225119	-0.181466	-0.139877	-0.113724	-0.085124	-0.0490802	-0.0558617	0.21960584416049062	0.1870976586459328	0.12485333790773956	0.18531677007529856	0.2605008819171025	0.25018835727832617	-0.0726427	-0.0444794	0.029443558790480134	-0.0416895	0.00375586	-0.0346414	0.018079196205548088	0.0559997	0.059649107794695046	0.0394329	-0.10976	-0.117151	-0.17452	-0.173085	-0.150055	-0.252901	-0.156077	-0.233205	-0.262459	-0.287775	-0.324822	-0.231235	-0.265492	-0.31794	-0.304615	-0.31975	-0.402256	-0.546056	-0.444635	-0.487254	-0.449337	-0.468055
134000	1.2097220315476689	0.6316107390239734	-0.0247191	0.013161822115247693	-0.104701	-0.0935403	-0.0748486	-0.0348564	0.0760774	0.19235184694945684	0.1381769477338629	0.42434518938266436	0.6532984422306806	0.4285449124421855	0.5583937033233709	0.4058356126108798	0.21492149473289132	-0.00296779	-0.0826206	0.011065644378330427	-0.0799347	0.0321566	0.058541930162227536	0.104155	0.11861306932362956	0.0647763	0.10318456079616657	0.012870555923501746	-0.318893	-0.0572427	-0.094865	-0.0836937	-0.180371	-0.155662	-0.175149	-0.302062	-0.3251	-0.254828	-0.134445	-0.1512	-0.219755	-0.181217	-0.212488	-0.457021	-0.460191	-0.456228	-0.423687	-0.391108	-0.311076
136000	1.3258	0.7725138724667807	0.2835809046738753	0.186303	0.28866649152401114	0.0520333	0.1666078828016533	0.17371750835337882	0.3757355647628592	0.4562103561152943	0.411548	0.40665114486398174	0.5617625487989393	0.7945358271762639	0.6862042948536229	0.23509626160864103	0.31283935827802295	0.013197423806856514	0.00704455	-0.081004	-0.0467902	-0.0208115	0.24558617709553593	-0.0397006	0.0173852	0.10672975960473052	0.022663365642774543	0.0404966	0.1421438758754409	-0.0345854	-0.0454596	-0.11254	-0.1576	-0.108853	-0.00740019	-0.110258	-0.0545652	-0.0729139	-0.14729	-0.214461	-0.164662	-0.128661	-0.493362	-0.434986	-0.223861	-0.442219	-0.370822	-0.434117	-0.356528
138000	1.1917392409585537	0.6793078466221824	0.28346017470043683	0.0730605	0.028478741455795858	0.00391832	-0.0138214	0.0764107	0.13704458778894635	0.24697535594645748	0.22627534906333496	0.4511703206722806	0.2483526029022814	0.3315694014104034	0.24428381505469784	0.18738047789047385	0.0752828	-0.120352	-0.176894	-0.0159234	-0.0657388	-0.0533658	-0.0306714	0.056774457155181424	0.1031438886582087	0.0844228	0.082607	-0.0607773	-0.0666586	-0.134279	-0.135398	-0.133362	-0.252019	-0.104567	-0.148105	-0.0809831	-0.252989	-0.246	-0.136873	-0.152095	-0.167628	-0.192183	-0.26255	-0.37247	-0.372355	-0.393555	-0.437485	-0.346424	-0.425871
140000	1.3596842828436373	0.9022908401825027	0.45531538903380514	0.36132503619053524	0.30481710454795335	0.12864896875028956	0.21631161724411055	0.1763001721815507	0.24902837426457528	0.20427930892059554	0.12627609598145761	-0.0193876	0.058840981803973735	0.0552589	0.16858937631228565	0.0689603	0.0242833	-0.0369747	0.0689909	-0.0908993	0.0124234	0.0606833	0.12110420941865954	-0.0234812	0.12909809458970495	0.17205735584253223	0.1122887983874532	0.046998561684965995	0.12380649029418203	-0.00851688	0.027428709144137548	0.0539172	-0.000731277	0.10571649263722788	-0.0398103	-0.0297234	-0.00880484	0.010569239238689642	-0.115543	-0.09258	-0.121367	-0.0993073	-0.361001	-0.207987	-0.10126	-0.384003	-0.238198	-0.262953	-0.171196
142000	0	0	0	0	0	0	0	0	0	0	0	0	0	0	0	0	0	0	0	0	0	0	0	0	0	0	0	0	0	0	0	0	0	0	0	0	0	0	0	0	0	0	0	0	0	0	0	0	0
144000	0	0	0	0	0	0	0	0	0	0	0	0	0	0	0	0	0	0	0	0	0	0	0	0	0	0	0	0	0	0	0	0	0	0	0	0	0	0	0	0	0	0	0	0	0	0	0	0	0
146000	1.5071586463228093	0.9542624110865422	0.404527	0.3870222667234703	0.24097460712928798	0.0796671	0.0884637	0.00740806	0.0930233	-0.138429	-0.0848687	-0.138799	-0.191545	-0.0733758	-0.141037	-0.120405	-0.00809503	-0.293778	-0.213821	-0.273181	-0.198133	-0.158835	0.059822	-0.243632	-0.174383	-0.174972	-0.114113	-0.083427	0.025337377047355177	-0.151973	-0.07914	-0.0958524	-0.118178	-0.0885964	-0.252299	-0.183433	-0.166076	-0.167156	-0.205164	-0.257436	-0.258557	-0.269249	-0.541214	-0.347331	-0.163128	-0.526138	-0.266479	-0.402138	-0.313919
148000	1.229911860383609	0.6787793359285309	0.30349498644970735	0.1131114370283588	0.015928856752288015	-0.0569061	-0.165641	-0.213573	-0.199084	-0.2195	-0.139536	0.0912712	0.00778629	-0.230221	-0.173071	-0.134419	-0.0955546	-0.394444	-0.423379	-0.370274	-0.332284	-0.305294	-0.344035	-0.247987	-0.187381	-0.239581	-0.167287	-0.31738	-0.281987	-0.222886	-0.326997	-0.36144	-0.331933	-0.255856	-0.413748	-0.331221	-0.373211	-0.440501	-0.274143	-0.284505	-0.363748	-0.335051	-0.371274	-0.494673	-0.508847	-0.308007	-0.516427	-0.453498	-0.445421
150000	1.3247330643848154	0.7625500440929266	0.30603830829577217	0.10160787744792364	0.041334402817117255	-0.0151935	-0.119713	-0.112872	-0.158758	-0.213909	-0.240087	-0.211026	-0.170497	-0.286716	-0.298976	-0.235735	-0.0877374	-0.449656	-0.337061	-0.388896	-0.39695	-0.254882	-0.192468	-0.329067	-0.227357	-0.209947	-0.178671	-0.229924	-0.243964	-0.305796	-0.215221	-0.23389	-0.234524	-0.240646	-0.361513	-0.354891	-0.292772	-0.266796	-0.251952	-0.309352	-0.429662	-0.368669	-0.401421	-0.326709	-0.219299	-0.482469	-0.38617	-0.440962	-0.35897
152000	1.3320070907336752	0.7253785854497123	0.10398655830831782	0.0200204	0.00390244	-0.150367	-0.108134	-0.16843	-0.250274	-0.316721	-0.281536	-0.370524	-0.201037	-0.371801	-0.285719	-0.4124	-0.214753	-0.474731	-0.398495	-0.412836	-0.473162	-0.383741	-0.343289	-0.355339	-0.324688	-0.374309	-0.278773	-0.349868	-0.339221	-0.392182	-0.275083	-0.294899	-0.263354	-0.298469	-0.342922	-0.355961	-0.357508	-0.261063	-0.441868	-0.350479	-0.440668	-0.455322	-0.495307	-0.316498	-0.487156	-0.511262	-0.471488	-0.453534	-0.41138
154000	1.5014327657887927	0.638416	0.566989	-0.00164323	0.10759296566676133	-0.031499	0.0929366	0.056632548932880264	0.1167080832548532	-0.0883026	-0.277275	0.2123352780158522	0.4269875997105542	-0.4441	-0.147242	-0.143151	-0.048709	-0.0973763	-0.369462	-0.622679	-0.618115	-0.160908	-0.484338	-0.24248	-0.608551	-0.397988	-0.372395	0.0945896	-0.223531	0.0895138	-0.372641	-0.202536	-0.138062	-0.348485	-0.250173	-0.0605662	-0.263463	-0.16366	-0.516856	-0.295756	-0.328121	0.00546339	-0.0402057	0.16292595918468872	-0.429402	-0.130329	-0.232419	-0.192361	0.1031308817470736
[truncated: 29 more columns]

## Sheet: Legend
			Relative contact frequency at 2kb resolution
