# Supplementary material for: Enhancers and genome conformation provide complex transcriptional control of a herpesviral gene
Source: Mol Syst Biol. 2024 Nov 19;21(1):2. doi: 10.1038/s44320-024-00075-0 (PMC11696879; doi:10.1038/s44320-024-00075-0)
Supplement: Supplementary file 15 — Source data Fig. 6 [file 44320_2024_75_MOESM15_ESM.zip › Figure 6/6H/Insulator score at 100kb.xlsx]

## Sheet: Data
Position	Unreactivated	sgORF50	sgTSS57	sgTSS75	sgPolyA75	sgTSS68	sgTSSalt	vSAFE	sgTSS72
100000	-0.467954	-0.485707	-0.470219	-0.30858	-0.205481	-0.129298	-0.167241	-0.110184	-0.0476623
102000	-0.52809	-0.513003	-0.520442	-0.332953	-0.235223	-0.181521	-0.180958	-0.117632	-0.0605161

## Sheet: Legend
			Insulator score at indicated region
