# Supplementary material for: Enhancers and genome conformation provide complex transcriptional control of a herpesviral gene
Source: Mol Syst Biol. 2024 Nov 19;21(1):2. doi: 10.1038/s44320-024-00075-0 (PMC11696879; doi:10.1038/s44320-024-00075-0)
Supplement: Supplementary file 15 — Source data Fig. 6 [file 44320_2024_75_MOESM15_ESM.zip › Figure 6/6I/Insulator score at 128kb.xlsx]

## Sheet: Data
Position	Unreactivated	sgORF50	sgTSS57	sgTSS75	sgPolyA75	sgTSS68	sgTSSalt	vSAFE	sgTSS72
128000	0.334586	0.177897	-0.0670679	0.00422033	-0.0611981	-0.231749	-0.146049	-0.175248	-0.262536
130000	0.0713936	-0.0109743	-0.275252	-0.0702675	-0.18363	-0.311003	-0.204735	-0.226874	-0.28403

## Sheet: Legend
		Insulator score at indicated region
