# Supplementary material for: Enhancers and genome conformation provide complex transcriptional control of a herpesviral gene
Source: Mol Syst Biol. 2024 Nov 19;21(1):2. doi: 10.1038/s44320-024-00075-0 (PMC11696879; doi:10.1038/s44320-024-00075-0)
Supplement: Supplementary file 15 — Source data Fig. 6 [file 44320_2024_75_MOESM15_ESM.zip › Figure 6/6J/Insulator score at 136kb.xlsx]

## Sheet: Data
Position	Unreactivated	sgORF50	sgTSS57	sgTSS75	sgPolyA75	sgTSS68	sgTSSalt	vSAFE	sgTSS72
136000	-0.759957	-0.496281	-0.632881	-0.334735	-0.272062	-0.0356064	0.0116419	0.151669	0.0381694
138000	-0.730092	-0.450807	-0.480601	-0.324254	-0.152912	0.089978	0.163463	0.407308	0.278525

## Sheet: Legend
	Insulator score at indicated region
